# Supplementary material for: Endogenous siRNAs and piRNAs derived from transposable elements and genes in the malaria vector mosquito Anopheles gambiae
Source: BMC Genomics. 2015 Apr 10;16(1):278. doi: 10.1186/s12864-015-1436-1 (PMC4423592; doi:10.1186/s12864-015-1436-1)
Supplement: Additional file 1: Table S1. — Small RNA size distribution and abundance in An. gambiae libraries. [file 12864_2015_1436_MOESM1_ESM.xlsx]

## Sheet: all_samples_genome_mapping_read
idx, nt length	SF_rep1	SF_rep2	BF_rep1	BF_rep2	PbGFP_rep1	PbGFP_rep2
15	31020	56177	72741	302410	41874	51204
16	88581	174974	118429	403634	78890	99571
17	59841	111640	123034	264028	70410	71159
18	54655	94816	129122	150948	66556	60602
19	94299	132960	162123	98340	73854	77651
20	114599	245152	181406	92587	82847	135811
21	123967	337179	238319	98060	104419	205086
22	224555	335725	347156	100356	170621	184502
23	342994	611647	328804	168163	162891	316644
24	126647	407498	297576	85727	124168	288980
25	261047	1141683	401486	219626	183462	993387
26	502239	2153665	424920	392813	269581	2200135
27	597225	2307407	449783	395936	326981	2801537
28	470414	1501681	332806	243894	258258	2073525
29	487920	989438	262876	150807	332691	3349343
30	93786	150887	108051	22316	93343	255147
31	58571	71636	71743	10178	74912	128712
32	45705	40270	63257	5097	70871	83879
33	40732	24506	52793	2924	59605	54445
34	36489	17974	59589	2079	56504	45913
35	23108	10988	25592	1077	41229	35798
36	18844	7770	15820	879	35237	32687
37	15624	5765	12025	652	31912	28578
38	12266	3035	7883	322	27175	19757
39	9299	1899	4960	207	23757	13960
40	6002	952	3108	93	15675	8657
41	4065	0	2328	0	12213	0
42	3072	0	1434	0	10121	0
43	2073	0	1018	0	7859	0
44	1342	0	624	0	5575	0

## Sheet: all_samples_genome_mapping_dist
idx, nt length	SF_rep1	SF_rep2	BF_rep1	BF_rep2	PbGFP_rep1	PbGFP_rep2
15	9203	18023	10985	33068	16025	11415
16	23800	69779	19254	58424	26689	35319
17	18446	46411	18142	48161	27383	27082
18	15201	27221	16201	31148	26978	16833
19	15891	25154	15972	18407	27781	14445
20	17877	30590	16935	13994	29696	17640
21	25793	66706	21816	22384	34353	41981
22	23384	45891	20311	14442	34523	28163
23	26478	57224	22187	16511	37051	38017
24	37701	113375	30463	32320	44079	87429
25	73701	292727	58041	84846	66321	265099
26	116938	479936	87024	136461	94535	484646
27	128641	500030	90254	135844	103859	559629
28	102936	351239	66657	90935	87219	436791
29	57331	152263	35037	36953	58075	209272
30	29984	52089	17637	11783	39511	77080
31	19987	22931	11374	4936	31670	37806
32	16083	13807	8818	2596	27734	25315
33	14352	9451	6861	1629	25149	19483
34	12008	6619	5560	1024	22105	15972
35	10219	4761	4291	710	19944	13285
36	8629	3322	3143	517	17214	11042
37	6957	2301	2345	366	14929	9158
38	5674	1553	1697	205	12649	7405
39	4572	1080	1239	154	10746	5969
40	3414	680	857	77	8674	4293
41	2560	0	687	0	7017	0
42	1865	0	503	0	5784	0
43	1301	0	378	0	4318	0
44	954	0	287	0	3306	0
