# Supplementary material for: Endogenous siRNAs and piRNAs derived from transposable elements and genes in the malaria vector mosquito Anopheles gambiae
Source: BMC Genomics. 2015 Apr 10;16(1):278. doi: 10.1186/s12864-015-1436-1 (PMC4423592; doi:10.1186/s12864-015-1436-1)
Supplement: Additional file 2: Table S2. — Abundance of small RNAs from An. gambiae libraries mapped to TEs. [file 12864_2015_1436_MOESM2_ESM.xlsx]

## Sheet: AgamP3.8_repeats_Ensemb_unique
	SF_rep1	SF_rep2	SF_rep1	SF_rep2	BF_rep1	BF_rep2	BF_rep1	BF_rep2	PbGFP_rep1	PbGFP_rep2	PbGFP_rep1	PbGFP_rep2
idx	21-nt	21-nt	24-30-nt	24-30-nt	21-nt	21-nt	24-30-nt	24-30-nt	21-nt	21-nt	24-30-nt	24-30-nt
DMHMRRPTA/DNA/Type_II_Transposons	0	0	0	0	0	0	0	0	0	0	0	0
Pao_Bel_Ele167/LTR/Pao/LTRs	0	1	0	0	0	0	0	2.49524	0	0	0	17.2119
BAC57921/Unknown/Unknown	1	5	76	534	1	1	52	105.833	1	0	36	459.333
I_Ele37/LINE/I/Type_I_Transposons_LINE	0	0	0	0	0	0	0	1	0	0	0	1
L2Fam2_1/LINE/L2Fam2/Type_I_Transposons_LINE	0	5	35	184	1	2	21	303.674	2	2	32	2120.63
BAC57900/Unknown/Unknown	3	13	272	1316	3	4	155	519.117	1	7	121	2862.78
CR1_Ele8/LINE/CR1/Type_I_Transposons_LINE	0	1	44	240	0	1	18	68.25	0	0	19	627.167
Ty3_gypsy_Ele102/LTR/Gypsy/LTRs	1	2	42	205	0	3	20	283.655	0	3	13	2053.86
CR1Fam14_1/LINE/CR1Fam14/Type_I_Transposons_LINE	1	18	442	2127	1	1	228	1558.42	1	8	181	10372.8
E_Q9WHJ2/ensembl27436/trans/Unknown	0	0	2	3	0	0	0	15.4079	1	0	0	98.1202
JRHtc1_ele32/DNA/Tc1/Type_II_Transposons	0	0	0	1	0	0	0	0	0	0	0	0
E_Q9V9E2/ensembl20260/trans/Unknown	0	0	0	0	0	0	0	0.2	0	0	0	0.6
I_Ele38/LINE/I/Type_I_Transposons_LINE	0	0	10	21	0	0	1	4.64408	0	0	2	37.268
GYPSY52-LTR_AG/LTR/Gypsy/LTRs	0	1	35	192	0	0	19	488.857	0	1	19	4073.68
JRHPogo_Ele12/DNA/Pogo/Type_II_Transposons	0	0	0	2	0	0	0	15.631	0	0	1	197.216
EAL40856/Unknown/Unknown	0	0	0	2	0	0	0	130.021	0	0	0	862.869
Ty3_gypsy_Ele49/LTR/Gypsy/LTRs	3	30	703	3414	1	9	386	1377.77	1	23	387	10554.1
JRHpogo_Ele44/DNA/Pogo/Type_II_Transposons	0	2	65	298	1	0	28	76.25	0	0	30	1007
AAO67559/Unknown/Unknown	0	0	10	3	2	0	3	0	2	0	12	0.0769231
Mariner_Ele3/DNA/Tc1/Type_II_Transposons	0	0	0	0	0	0	0	0.535714	0	0	0	20.2222
Ty1_copia_Ele40/LTR/Copia/LTRs	1	2	53	149	0	1	22	67.4333	0	1	26	566.617
Pao_Bel_Ele2/LTR/Pao/LTRs	0	4	463	1547	2	0	191	1005.97	0	4	191	7248.88
Ty3_gypsy_Ele99/LTR/Gypsy/LTRs	0	0	0	0	0	0	0	10	0	0	0	62
piggyBac1_AG/DNA/PiggyBac/Type_II_Transposons	1	5	121	523	0	1	117	275.785	0	3	76	1699.63
Outcast_Ele10/LINE/Outcast/Type_I_Transposons_LINE	0	1	26	92	0	0	15	82.2333	0	0	4	394.11
JRHtc1_ele22/DNA/Tc1/Type_II_Transposons	0	0	0	5	0	0	0	8.83333	0	0	1	70.5
E_O23410/ensembl20322/trans/Unknown	0	0	21	102	0	0	10	40.9762	0	0	12	350.462
gi|29366671|gb|AY230487.1|/DNA/Type_II_Transposons	0	0	3	52	0	0	2	6	0	1	5	72
Ty3_gypsy_Ele160/LTR/Gypsy/LTRs	0	0	0	5	0	0	2	9.98333	0	0	1	43.3833
Ty1_copia_Ele39/LTR/Copia/LTRs	0	13	390	2202	2	4	235	1846.21	1	8	180	11015.5
AAB02109/Unknown/Unknown	0	0	3	8	0	0	1	3.25	0	0	2	26.5833
JRHtc1_ele13/DNA/Tc1/Type_II_Transposons	0	1	47	188	0	0	13	26	0	0	20	514.667
E_Q963Y9/ensembl39856/trans/Unknown	0	0	0	1	0	0	0	0.285714	0	0	1	8.21667
Ty3_gypsy_Ele67/LTR/Gypsy/LTRs	0	1	5	33	0	0	13	7.16667	0	1	6	69.2333
EAL40181/Unknown/Unknown	1	1	37	141	0	0	12	226.667	0	0	7	1619.83
Ty3_gypsy_Ele23/LTR/Gypsy/LTRs	3	16	307	1315	2	3	164	421.95	3	9	148	2972.78
BAC57906/Unknown/Unknown	1	3	228	945	0	3	92	627.257	1	1	78	4385.96
E_O61453/ensembl6402/trans/Unknown	1	5	7	43	0	0	1	219.067	1	4	3	1371.17
Agam_U11655_mariner/DNA/mariner/Type_II_Transposons	6	6	39	202	2	4	14	50.8873	1	6	20	517.386
OutcastFam8_2/LINE/OutcastFam8/Type_I_Transposons_LINE	0	0	1	8	0	0	0	8	0	0	1	83
Ty3_gypsy_Ele123/LTR/Gypsy/LTRs	0	0	32	150	0	0	27	51.7	0	0	21	453.733
Pao_Bel_Ele74/LTR/Pao/LTRs	0	3	92	473	0	0	60	218.567	0	0	42	1549.85
RETRO932_AG_LTR/LTR/Pao/LTRs	0	0	14	94	0	0	5	76	0	0	9	477.9
Agam_AJ006552_Agam10/LINE/pao/Type_I_Transposons_LINE	0	0	3	22	0	0	2	266.592	0	0	7	1458.8
EAA13130/Unknown/Unknown	0	3	76	289	0	0	44	38	0	2	38	315
DIVER2/DNA/Type_II_Transposons	0	0	11	41	0	0	3	27.9	0	0	5	168.25
EAL41276/Unknown/Unknown	0	0	0	0	0	0	0	99.3068	0	0	0	667.788
Pao_Bel_Ele205/LTR/Pao/LTRs	0	1	21	131	0	0	12	135.667	0	0	18	710.833
GYPSY16-LTR_AG/LTR/Gypsy/LTRs	0	3	36	234	0	0	23	293	0	1	19	1957.5
EAA09901/Unknown/Unknown	0	0	45	108	0	0	13	84.3333	2	1	21	309.717
Ty3_gypsy_Ele11/LTR/Gypsy/LTRs	0	0	0	0	0	0	0	1.2	0	0	0	4.92857
BEL4-I_AG/LTR/Pao/LTRs	50	84	5338	22826	22	30	1991	8416.91	18	50	2286	57703.8
Ty1_copia_Ele30/LTR/Copia/LTRs	1	0	21	147	0	1	14	61.75	0	0	18	545.917
CR1Fam17_1/LINE/CR1Fam17/Type_I_Transposons_LINE	4	16	331	1701	0	2	172	3334.23	0	5	159	21771.5
Pao_Bel_Ele121/LTR/Pao/LTRs	0	0	1	6	0	0	1	22.1667	0	0	0	173.783
TC1N-2_AG/DNA/Tc1/Type_II_Transposons	1	13	11	67	4	4	9	104.606	3	7	9	779.568
GYPSY38-I_AG/LTR/Gypsy/LTRs	2	13	1085	4339	0	4	380	3573.71	3	12	386	21421.1
INVADER2/DNA/Type_II_Transposons	0	0	0	2	0	0	0	2.16667	0	0	0	12.0833
E_Q9ZQU3/ensembl13818/low_complexity/Unknown	0	0	18	85	0	0	6	197.133	0	0	16	1202.22
E_Q09656/ensembl7819/trans/Unknown	0	0	5	15	0	0	3	1.14286	0	0	2	29.4837
E_Q9AYK7/ensembl20615/trans/Unknown	1	1	120	367	1	0	49	106.2	5	0	94	428.6
MARINERN12_AG/DNA/Tc1/Type_II_Transposons	5	20	19	97	1	5	11	65.621	0	14	8	402.775
E_Q9XE45/ensembl53057/trans/Unknown	0	1	0	0	0	0	1	0	0	0	0	2
Ty3_gypsy_Ele132/LTR/Gypsy/LTRs	0	0	0	1	0	0	0	0	0	0	0	7.5
JockeyFam7_2/LINE/JockeyFam7/Type_I_Transposons_LINE	1	1	191	1022	0	1	124	877.7	1	5	65	4286.86
E_P03934/ensembl11591/trans/Unknown	0	0	0	0	0	0	0	1.5	0	0	0	3.4
Outcast_Ele1/LINE/Outcast/Type_I_Transposons_LINE	0	0	0	0	0	0	0	0	0	0	0	12.75
pao_Bel_Ele139/LTR/Pao/LTRs	0	0	6	16	0	0	2	3.66667	0	0	2	44.75
E_Q05405/ensembl446/trans/Unknown	0	0	0	0	0	0	0	0.5	0	0	0	10.8333
EAL42347/Unknown/Unknown	0	0	0	2	0	0	0	5.90714	0	0	1	67.3452
Pao_Bel_Ele217/LTR/Pao/LTRs	0	0	1	15	0	0	1	4.30952	0	0	1	15.9286
EAL39694/Unknown/Unknown	0	1	75	224	1	0	22	100.385	0	0	33	767.113
GambolFam4_1/LINE/GambolFam4/Type_I_Transposons_LINE	0	9	185	814	0	0	110	601.5	6	4	99	4963.08
Amer_AF387861_V12/LTR/mtanga/LTRs	0	0	0	0	0	0	0	0	0	0	0	0
gi|29366669|gb|AY230485.1|/DNA/Type_II_Transposons	0	2	33	188	0	0	16	109.719	0	3	14	705.634
Pao_Bel_Ele56/LTR/Pao/LTRs	0	0	3	29	0	0	3	4.5	0	0	4	124.25
GYPSY4-I_AG/LTR/Gypsy/LTRs	3	9	537	3294	1	3	247	2325.56	0	2	248	20383.8
DME010298/DNA/Type_II_Transposons	0	0	0	1	0	0	0	0	0	0	0	1
GambolFam7_1/LINE/GambolFam7/Type_I_Transposons_LINE	1	7	202	1043	2	3	92	573.083	1	9	95	3679.64
BEL6-I_AG/LTR/Pao/LTRs	0	3	180	685	0	0	68	1371.85	0	0	76	10210.7
E_Q9NL33/ensembl20638/low_complexity/Unknown	0	0	0	2	0	0	0	0.75	0	0	0	13.25
EAA08746/Unknown/Unknown	0	0	94	485	0	0	38	184.862	0	1	30	815.29
EAL41972/Unknown/Unknown	1	0	2	24	0	0	2	82.4	0	0	1	782.467
gi|6671105:31-146%2C/DNA/Type_II_Transposons	0	1	1	0	0	1	2	1.44538	0	0	1	19.1731
EAL42185/Unknown/Unknown	0	0	1	13	0	0	0	113	0	0	0	561.333
Tc1_Ele1b/DNA/Tc1/Type_II_Transposons	0	1	5	17	0	0	2	23.5709	0	0	3	212.669
JockeyFam1_1/LINE/JockeyFam1/Type_I_Transposons_LINE	16	15	198	992	8	2	103	881.331	20	8	233	5411.49
Pao_Bel_Ele3/LTR/Pao/LTRs	0	0	0	1	0	0	0	1	0	0	0	2
Ty3_gypsy_Ele8/LTR/Gypsy/LTRs	0	1	193	536	0	1	92	1306.15	0	1	81	8064.15
EAL41613/Unknown/Unknown	9	21	946	5243	2	4	515	2495.88	1	15	448	16009.9
E_Q9P930/ensembl12650/low_complexity/Unknown	0	0	0	0	1	0	0	0	0	0	0	0
BAC57924/Unknown/Unknown	0	1	4	26	0	0	2	96.624	0	0	4	548.725
AAD03794/Unknown/Unknown	0	0	5	34	0	0	5	52.1854	0	0	5	314.516
GYPSY46-LTR_AG/LTR/Gypsy/LTRs	1	0	11	53	0	0	9	763.459	0	0	5	5388.81
Ty1_copia_Ele9/LTR/Copia/LTRs	1	5	114	703	0	1	69	240.7	0	2	54	1649.69
L1Fam5_1/LINE/L1Fam5/Type_I_Transposons_LINE	1	4	142	897	1	1	86	410.667	1	4	73	2843.93
Pao_Bel_Ele203/LTR/Pao/LTRs	0	0	0	3	0	0	1	5.5	0	0	1	30.1667
ACCORD_LTR/LTR/Gypsy/LTRs	0	1	0	0	0	0	0	0	0	0	0	0
ROO_I/LTR/Pao/LTRs	0	0	0	1	0	0	0	0	0	0	3	0
I_ele23/LINE/I/Type_I_Transposons_LINE	0	0	0	0	0	0	0	13.15	0	0	1	167.4
CAB75469/Unknown/Unknown	0	2	69	300	0	0	40	59	0	0	32	332
Agam_AF484443_piggyBac/DNA/piggyBac/Type_II_Transposons	0	0	2	0	0	0	0	0	0	0	0	0
JRHpogo_Ele47/DNA/Pogo/Type_II_Transposons	1	0	5	29	0	0	5	11.1935	0	0	8	37.4474
Pao_Bel_Ele147/LTR/Pao/LTRs	0	0	0	0	0	0	0	10	0	0	0	64
Agam_AF402294_piggyBac/DNA/piggyBac/Type_II_Transposons	0	0	0	0	0	0	0	0	0	0	0	0
AAU89783/Unknown/Unknown	0	0	0	0	0	0	0	0.5	0	0	0	0.333333
GYPSY72-LTR_AG/LTR/Gypsy/LTRs	0	0	5	21	0	0	1	38	0	0	3	219
JockeyFam9_2/LINE/JockeyFam9/Type_I_Transposons_LINE	14	41	3863	15930	7	10	3782	4775.13	5	21	1703	33505
BAC57923/Unknown/Unknown	0	0	0	0	0	0	0	0	0	1	0	0
gi|29366674|gb|AY230490.1|/DNA/Type_II_Transposons	0	0	1	30	0	0	2	29.7083	0	0	0	152.052
E_Q9NL34/ensembl5341/trans/Unknown	0	0	8	62	0	0	14	317.933	0	0	4	2011.52
AAD03793/Unknown/Unknown	0	0	0	0	0	0	0	1	0	0	0	1
P1_AG/DNA/P/Type_II_Transposons	0	11	579	1950	0	3	286	2158.96	1	8	244	15160.7
E_Q9Y1H7/ensembl25438/trans/Unknown	0	3	160	706	0	0	34	150.645	0	1	61	1072.51
EAL39338/Unknown/Unknown	1	4	253	1229	0	1	112	946.587	0	1	85	6372.08
EAA11537/Unknown/Unknown	1	0	66	546	0	1	34	196.668	0	0	29	1392.11
Pao_Bel_Ele103/LTR/Pao/LTRs	0	0	0	2	0	0	0	18	0	0	0	127.4
Pao_Bel_Ele38/LTR/Pao/LTRs	2	0	130	847	0	0	37	167.178	0	0	41	857.868
CR1_Ele29/LINE/CR1/Type_I_Transposons_LINE	0	0	0	4	0	0	1	2	0	0	0	18.25
PegasusA/DNA/hAT/Type_II_Transposons	7	22	1219	5712	4	2	586	1565.33	6	10	599	10161.1
IFam6_1/LINE/IFam6/Type_I_Transposons_LINE	0	0	13	84	0	1	11	87.9345	0	0	5	588.612
Ty3_gypsy_Ele61/LTR/Gypsy/LTRs	0	0	0	0	0	0	0	0.333333	0	0	1	0
GYPSY24-LTR_AG/LTR/Gypsy/LTRs	0	0	2	19	0	0	3	18	0	0	2	112.923
T1/LINE/CR1/Type_I_Transposons_LINE	10	23	794	2967	3	13	196	2174.71	6	14	304	14791.2
Ty1_copia_Ele46/LTR/Copia/LTRs	0	0	0	0	0	0	0	4.83333	0	0	0	25
Aste_AJ277722_Minos/DNA/Minos/Type_II_Transposons	0	4	70	223	0	0	18	110.615	0	1	35	523.44
E_O96544/ensembl20162/low_complexity/Unknown	0	0	0	0	0	0	0	14.0762	0	0	1	138.302
HATN1_AG/DNA/hAT/Type_II_Transposons	1	12	89	330	0	4	32	183.157	3	8	37	1314.65
Ty1_copia_Ele43/LTR/Copia/LTRs	0	0	36	317	0	0	26	101.851	0	0	30	948.152
DMRPR/Unknown/Unknown	0	0	0	0	0	0	0	0	0	0	1	0
MARINERN10_AG/DNA/Tc1/Type_II_Transposons	1	7	8	29	0	1	5	19.1167	2	4	7	113.76
GYPSY35-I_AG/LTR/Gypsy/LTRs	12	33	1223	6120	13	13	572	3072.38	14	30	551	19746.6
Ty3_gypsy_Ele131/LTR/Gypsy/LTRs	0	0	2	6	0	0	0	0	0	0	0	4
CR1Fam5_1/LINE/CR1Fam5/Type_I_Transposons_LINE	1	3	197	1377	0	0	93	1044.63	0	1	63	5443.79
E_Q9NBJ3/ensembl9043/trans/Unknown	0	0	5	21	0	0	4	4	0	0	3	47.6429
gi|6671102:10-250%2C/DNA/Type_II_Transposons	3	20	275	819	5	4	82	390.486	3	18	150	2671.44
HARBINGERN2_AG/DNA/Harbinger/Type_II_Transposons	2	6	22	116	0	0	8	101.753	0	5	16	743.419
Ty3_gypsy_Ele83/LTR/Gypsy/LTRs	2	11	541	2228	3	3	313	670.167	2	7	234	3725.93
Agam_U11659_mariner/DNA/mariner/Type_II_Transposons	0	4	359	1111	1	2	162	245.797	2	3	187	1902.37
Pao_Bel_Ele70/LTR/Pao/LTRs	0	0	0	0	0	0	0	0	0	0	0	0
Pao_Bel_Ele59/LTR/Pao/LTRs	0	0	0	0	0	0	0	1.41667	0	0	0	7.33333
AAF36671/Unknown/Unknown	0	0	0	4	0	0	0	0	0	0	0	1
Agam_AF387850_SUA/LTR/mtanga/LTRs	0	0	0	0	0	0	0	3.25	0	0	0	44.6667
GYPSY36-LTR_AG/LTR/Gypsy/LTRs	0	3	91	537	0	0	59	434.683	0	0	52	3292.96
piggyBacN1_AG/DNA/PiggyBac/Type_II_Transposons	0	9	33	150	2	3	22	52.8595	0	2	15	418.116
JockeyFam8_1/LINE/JockeyFam8/Type_I_Transposons_LINE	1	1	309	1589	1	5	132	857.583	0	2	107	4704.75
JRHpogo_Ele17/DNA/Pogo/Type_II_Transposons	0	0	0	0	0	0	0	0	0	0	0	0
Pao_Bel_Ele132/LTR/Pao/LTRs	0	0	3	31	0	0	4	25.45	0	0	3	131.033
Outcast_Ele8/LINE/Outcast/Type_I_Transposons_LINE	0	0	0	10	0	0	0	2	0	0	0	14
Pao_Bel_Ele156/LTR/Pao/LTRs	0	0	13	58	0	0	12	35.4976	0	0	8	274.976
E_O00363/ensembl19102/trans/Unknown	0	0	8	69	0	0	9	142.1	0	0	3	1104.5
Agam_U11657_mariner/DNA/mariner/Type_II_Transposons	0	0	43	22	1	0	3	27.4222	0	0	14	167.862
E_Q24697/ensembl13674/trans/Unknown	0	0	30	50	0	0	6	23.9457	0	0	12	193.933
Ty3_gypsy_Ele70/LTR/Gypsy/LTRs	0	0	30	132	1	1	24	130.929	0	1	16	1133.03
OutcastFam6_2/LINE/OutcastFam6/Type_I_Transposons_LINE	4	22	766	2953	1	3	430	1464.9	2	15	386	9536.29
RTE_Ele4/LINE/RTE/Type_I_Transposons_LINE	0	1	4	19	0	0	1	15.2614	0	0	0	72.5925
Aara_AJ006564_Aara5/LTR/pao/LTRs	1	3	134	500	1	0	67	572.75	0	1	43	4110.37
Ty1_copia_Ele69/LTR/Copia/LTRs	0	4	72	457	2	0	36	406.816	0	1	26	2961.37
E_P91509/ensembl11564/trans/Unknown	0	0	2	3	0	0	0	7.19511	0	0	0	73.5169
GYPSY62-LTR_AG/LTR/Gypsy/LTRs	0	3	46	294	0	0	35	184	0	1	40	1032.5
Amer_AJ006562_Amer7/LTR/Copia/LTRs	0	0	39	155	0	0	17	134.875	1	2	9	659.276
GYPSY32-LTR_AG/LTR/Gypsy/LTRs	5	8	349	2734	1	2	184	1969.24	0	5	175	15608.8
E_Q9SK60/ensembl21178/trans/Unknown	1	1	24	150	0	2	8	52.5	0	0	9	398.833
JRHPogo_Ele1/DNA/Pogo/Type_II_Transposons	0	0	1	17	0	0	1	5.84821	0	0	3	19.7158
CR1Fam28_1/LINE/CR1Fam28/Type_I_Transposons_LINE	8	14	433	2087	4	9	152	1593.51	2	8	177	10761.1
GYPSY6-LTR_AG/LTR/Gypsy/LTRs	0	0	0	0	0	0	0	4.12309	0	0	0	36.3382
JRHTC1_Ele4/DNA/Tc1/Type_II_Transposons	0	0	1	7	0	0	1	12.3333	0	0	0	87
I_Ele5/LINE/I/Type_I_Transposons_LINE	0	1	67	79	0	1	13	7.16667	0	0	33	199.619
Pao_Bel_Ele40/LTR/Pao/LTRs	2	6	520	3375	2	4	236	2323.38	1	2	284	14239.1
EAL39193/Unknown/Unknown	2	0	38	208	0	0	8	82.7071	0	0	17	517.917
BEL14-I_AG/LTR/Pao/LTRs	2	5	689	3330	0	0	246	3196.67	0	1	270	19211.9
Ty1_copia_Ele53/LTR/Copia/LTRs	0	0	103	1193	0	0	41	317.41	0	1	53	2144.45
Ty3_gypsy_Ele50/LTR/Gypsy/LTRs	3	7	172	855	0	2	84	368.133	1	1	91	2505.3
Pao_Bel_Ele108/LTR/Pao/LTRs	0	0	0	1	0	0	0	8.52976	0	0	0	37.4238
Ty3_gypsy_Ele34/LTR/Gypsy/LTRs	0	1	1	7	0	0	2	0.333333	0	0	3	22.1667
Ty1_copia_Ele49/LTR/Copia/LTRs	2	0	56	272	0	1	44	629.283	0	0	19	6065.75
GYPSY66-I_AG/LTR/Gypsy/LTRs	2	7	422	2111	0	2	197	2106.8	0	4	197	13370.8
I_Ele16/LINE/I/Type_I_Transposons_LINE	0	1	8	81	0	0	3	48.7952	0	1	6	245.621
Ty3_gypsy_Ele96/LTR/Gypsy/LTRs	0	0	0	0	0	0	0	0	0	0	0	0
GYPSY50-LTR_AG/LTR/Gypsy/LTRs	0	1	5	62	0	1	7	16	1	0	4	73
Agam_AY079062_ITmD37E2/DNA/Type_II_Transposons	0	2	24	164	0	0	17	442.555	0	1	8	1883.52
dust/dust/Dust	103	82	1264	2584	81	36	602	1096.96	189	91	1934	8855.09
EAL42169/Unknown/Unknown	0	2	24	72	0	0	15	338.194	0	0	4	2638.19
GambolFam10_1/LINE/GambolFam10/Type_I_Transposons_LINE	0	10	113	435	0	4	69	272.5	3	5	51	2523.31
gi|29366668|gb|AY230484.1|/DNA/Type_II_Transposons	0	0	0	36	0	0	1	38.1687	0	0	0	285.222
Pao_Bel_Ele92/LTR/Pao/LTRs	0	0	0	3	0	0	0	0.611111	0	0	0	4.44444
E_Q9AKZ8/ensembl4154/trans/Unknown	0	0	0	1	0	0	0	0	0	0	0	0
E_O44807/ensembl26768/trans/Unknown	3	5	125	985	1	3	61	994.971	2	5	72	5274.54
Agam_U47022_Pegasus-7/DNA/Pegasus/Type_II_Transposons	0	1	9	39	0	0	5	18.6779	0	0	0	110.99
JRHtc1_ele33/DNA/Tc1/Type_II_Transposons	0	0	0	0	0	0	0	0	0	0	0	0.0909091
RETRO14_AG_LTR/LTR/Gypsy/LTRs	0	1	646	3679	1	0	321	753.213	1	1	301	5287.39
Pao_Bel_Ele187/LTR/Pao/LTRs	5	1	149	699	2	1	68	163.243	2	0	59	994.372
CAA09069/Unknown/Unknown	0	0	0	0	0	0	0	2.02778	0	0	0	18.5325
Ty3_gypsy_Ele53/LTR/Gypsy/LTRs	0	0	63	358	0	1	47	79	0	0	35	352.25
EAL40147/Unknown/Unknown	0	1	0	1	0	0	0	0	0	0	0	0
E_Q9DAF3/ensembl63138/trans/Unknown	0	0	0	0	0	0	0	1	0	0	0	0
R1_Ele2/LINE/R1/Type_I_Transposons_LINE	0	0	0	1	0	0	0	0	0	0	0	1
COPIA4-I_AG/LTR/Copia/LTRs	1	10	196	1140	1	1	108	1210.34	0	2	90	8107.28
I_Ele2/LINE/I/Type_I_Transposons_LINE	0	0	0	0	0	0	0	0	0	0	0	0
COPIA4-LTR_AG/LTR/Copia/LTRs	0	0	6	56	0	0	9	62.0687	0	0	9	582.5
JRHpogo_Ele34/DNA/Pogo/Type_II_Transposons	0	0	1	0	0	0	0	1	0	0	0	27
CR1_Ele5/LINE/CR1/Type_I_Transposons_LINE	0	0	0	0	0	0	0	0.334365	0	0	0	1.1875
AAN87269/Unknown/Unknown	0	0	0	0	0	0	0	0.125	0	0	0	0
GYPSY8-I_AG/LTR/Gypsy/LTRs	1	2	52	308	0	0	42	429.976	0	2	20	3417.16
MINIME_DN/Unknown/Unknown	0	0	0	0	0	0	0	1.61538	0	0	1	0
JRHpogo_Ele5/DNA/Pogo/Type_II_Transposons	0	0	0	0	0	0	0	0.753968	0	0	3	5.65791
MARINERN4_AG/DNA/Tc1/Type_II_Transposons	1	6	95	693	1	0	42	587.244	1	3	45	3231.13
BAC57922/Unknown/Unknown	2	7	113	360	0	0	34	134.774	0	1	34	686.988
BAC57919/Unknown/Unknown	0	0	4	29	0	0	4	11.9167	0	0	2	68.3333
Pao_Bel_Ele207/LTR/Pao/LTRs	0	0	1	3	0	0	0	1	0	0	0	6
EAA45679/Unknown/Unknown	0	0	1	9	0	0	1	39.4619	0	0	1	309.671
Ty1_copia_Ele2/LTR/Copia/LTRs	0	0	5	3	1	0	1	2.28571	0	0	2	3.5
Pao_Bel_Ele120/LTR/Pao/LTRs	5	5	212	949	1	2	74	512.317	0	4	58	4223.87
Ty3_gypsy_Ele27/LTR/Gypsy/LTRs	10	6	436	1465	1	0	205	411.572	12	1	204	2299.6
Pao_Bel_Ele69/LTR/Pao/LTRs	0	0	0	0	0	0	0	11.6167	0	0	0	50.3167
BAC82595/Unknown/Unknown	2	2	143	563	0	0	87	155.75	1	5	56	1088.67
MIMO/DNA/Tc1?/Type_II_Transposons	0	2	5	55	0	1	7	23	1	0	7	105.867
P_Ele2/DNA/P/Type_II_Transposons	0	0	0	0	0	0	0	0.2	0	0	0	0
Pao_Bel_Ele11/LTR/Pao/LTRs	1	0	37	175	1	0	17	144	0	1	25	794.833
GYPSY39-LTR_AG/LTR/Gypsy/LTRs	1	2	916	5684	1	2	414	1508	0	2	384	9706.95
JRHtc1_ele30/DNA/Tc1/Type_II_Transposons	0	0	4	23	0	0	2	2.14286	0	0	1	23.6758
Ty3_gypsy_Ele91/LTR/Gypsy/LTRs	1	0	129	627	0	0	53	863.617	0	3	45	5607.38
Agam_AB090820_R7Ag1/LINE/R7Ag1/Type_I_Transposons_LINE	0	11	943	3426	1	4	478	1973.31	1	3	416	9871.04
GYPSY26-LTR_AG/LTR/Gypsy/LTRs	0	1	3	102	0	1	0	28	0	0	3	197
EAL40159/Unknown/Unknown	0	0	2	7	0	0	1	3.66667	0	0	0	18.75
Ty3_gypsy_Ele78/LTR/Gypsy/LTRs	0	0	0	4	0	0	1	2	0	0	1	30.2
Pao_Bel_Ele197/LTR/Pao/LTRs	0	0	4	7	0	0	0	20.581	0	0	1	136.269
Pao_Bel_Ele55/LTR/Pao/LTRs	0	0	7	46	0	0	2	53.8333	0	0	2	333.5
EAL38942/Unknown/Unknown	0	1	7	74	0	0	7	63.2857	0	0	11	229.1
IFam2_1/LINE/IFam2/Type_I_Transposons_LINE	0	19	278	1220	2	3	120	630.068	0	8	116	5369.7
Ty1_copia_Ele33/LTR/Copia/LTRs	0	0	9	14	0	0	3	21.0833	0	0	8	120.25
EAL40373/Unknown/Unknown	0	1	143	659	0	0	80	152.5	2	2	68	755.5
MARINERN11_AG/DNA/Tc1/Type_II_Transposons	3	5	22	97	2	0	12	29.5571	0	5	14	271.947
Ty1_copia_Ele16/LTR/Copia/LTRs	0	0	30	176	0	0	19	221.108	0	0	15	1450.42
GYPSY69-LTR_AG/LTR/Gypsy/LTRs	0	0	92	321	0	1	49	1382.86	0	1	48	12419.5
GYPSY10-I_AG/LTR/Gypsy/LTRs	45	170	23033	126401	27	55	11745	40217.3	35	102	9376	238110
IFam4_2/LINE/IFam4/Type_I_Transposons_LINE	2	12	1066	3691	0	5	432	995.879	0	5	428	5805.83
GYPSY41-LTR_AG/LTR/Gypsy/LTRs	0	0	278	1008	0	0	56	465	0	0	54	2550
Pao_Bel_Ele37/LTR/Pao/LTRs	0	0	4	68	0	0	5	13	0	0	1	31.5
I_ele18/LINE/I/Type_I_Transposons_LINE	0	0	0	0	0	0	0	0	0	0	0	0.05
GYPSY15-LTR_AG/LTR/Gypsy/LTRs	2	3	967	4422	0	1	495	1431.77	0	2	456	9139.22
BEL13-LTR_AG/LTR/Pao/LTRs	0	1	11	118	0	0	5	183	0	0	5	867
Agam_AY462096_Herves/DNA/Herves/Type_II_Transposons	6	5	172	441	5	0	55	169.311	3	1	51	1157.9
AAY66865/Unknown/Unknown	1	0	1	0	0	0	0	0	1	0	2	0
Pao_Bel_Ele60/LTR/Pao/LTRs	1	19	492	2234	4	7	227	1717.1	0	6	214	12187.9
Ty1_copia_Ele66/LTR/Copia/LTRs	0	0	0	0	0	0	0	0	0	0	0	0
Pao_Bel_Ele84/LTR/Pao/LTRs	0	0	0	2	0	0	0	4.13333	0	0	0	31.55
I_Ele7/LINE/I/Type_I_Transposons_LINE	0	0	0	2	0	0	0	1.79167	0	0	0	4.78333
EAA08745/Unknown/Unknown	0	0	45	220	0	0	26	326.647	0	0	12	1833.03
DMRS1/DNA/Type_II_Transposons	0	0	0	0	0	0	0	0	0	0	0	0.142857
EAL38938/Unknown/Unknown	1	1	6	25	0	0	3	12.4491	1	3	3	91.2357
BEL8-LTR_AG/LTR/Pao/LTRs	0	1	20	97	0	0	11	60.0903	0	0	12	374.809
MARINERN9_AG/DNA/Tc1/Type_II_Transposons	26	100	89	405	17	27	50	150.697	14	98	63	1200.71
BAC57907/Unknown/Unknown	0	3	364	1087	0	0	247	238.167	0	0	164	1078.37
Ty1_copia_Ele10/LTR/Copia/LTRs	0	1	15	91	0	0	9	68.2667	0	0	4	518.9
R1_Ele5/LINE/R1/Type_I_Transposons_LINE	0	0	0	1	0	0	0	0	0	0	0	0
E_Q9NL35/ensembl16760/trans/Unknown	0	0	19	85	0	0	11	226.167	0	0	12	2048.83
DMSAT02/DNA/Type_II_Transposons	0	0	0	0	0	0	0	0.892532	0	0	0	24.6627
GYPSY48-LTR_AG/LTR/Gypsy/LTRs	2	1	21	109	0	0	21	302	0	0	11	2249
E_O45287/ensembl29285/low_complexity/Unknown	0	0	3	9	1	2	0	31.8333	0	0	1	301.917
EAL40957/Unknown/Unknown	0	0	0	0	0	0	0	0	0	0	0	1
E_Q9SPN6/ensembl21053/trans/Unknown	0	0	72	261	0	0	38	30.5	0	0	18	198.5
EAA08237/Unknown/Unknown	0	10	291	1336	2	0	192	408.033	1	3	154	3053.83
E_Q9GP60/ensembl123224/low_complexity/Unknown	0	1	119	432	0	1	64	118.2	2	1	63	866.652
Pao_Bel_Ele13/LTR/Pao/LTRs	0	0	8	11	0	0	1	1.2	0	0	2	13
JockeyFam14_1/LINE/JockeyFam14/Type_I_Transposons_LINE	0	2	56	377	0	2	34	402.817	0	2	22	2926.54
Pao_Bel_Ele23/LTR/Pao/LTRs	0	0	4	13	0	0	0	9.97222	0	0	1	59.7381
Ty1_copia_Ele75/LTR/Copia/LTRs	1	1	178	607	1	0	87	608.617	1	1	77	3995.05
E_Q946T0/ensembl30261/trans/Unknown	1	3	24	150	0	0	32	152	0	1	18	712.5
Outcast_Ele11/LINE/Outcast/Type_I_Transposons_LINE	0	1	11	45	0	0	4	13.25	0	0	3	89.9167
L1_Ele12/LINE/L1/Type_I_Transposons_LINE	0	0	4	19	0	0	1	4.6	0	1	2	23.7
BEL2-I_AG/LTR/Pao/LTRs	7	28	2174	6970	2	7	851	2945.16	4	15	892	20024.3
Tc1_Ele7/DNA/Tc1/Type_II_Transposons	0	0	1	2	0	0	1	2	0	1	0	7
GYPSY60-I_AG/LTR/Gypsy/LTRs	5	32	1223	5921	3	7	578	3012.29	5	15	566	22465.7
RETRO981_AG_LTR/LTR/Gypsy/LTRs	0	0	6	50	0	0	6	127.214	0	0	7	608.573
OutcastFam11_1/LINE/OutcastFam11/Type_I_Transposons_LINE	0	2	31	230	0	1	16	125.8	0	0	18	654.667
GYPSY27-I_AG/LTR/Gypsy/LTRs	0	3	171	1072	0	1	88	956.767	0	2	87	6408.23
Pao_Bel_Ele135/LTR/Pao/LTRs	0	3	9	53	0	0	2	9.41667	0	0	2	73.6333
CR1Fam6_1/LINE/CR1Fam6/Type_I_Transposons_LINE	3	8	327	1491	1	3	168	1296	1	1	166	7819.12
E_O15639/ensembl97986/trans/Unknown	0	0	12	37	0	0	7	34.6	0	1	6	316.567
GYPSY20-LTR_AG/LTR/Gypsy/LTRs	0	0	1	24	0	0	7	122.938	0	0	4	603.813
AAA53489/Unknown/Unknown	0	2	21	83	0	1	7	79.5136	0	1	11	502.441
Ty3_gypsy_Ele66/LTR/Gypsy/LTRs	0	0	2	19	0	0	1	1	0	0	1	15.6667
COPIA2-I_AG/LTR/Copia/LTRs	1	4	642	2145	0	0	270	1181.05	1	3	315	8486.02
TRANSIBN2_AG/DNA/Transib/Type_II_Transposons	1	9	17	126	0	1	12	33.5	1	6	11	317.595
I_Ele6/LINE/I/Type_I_Transposons_LINE	0	0	0	0	0	0	0	0.75	0	0	0	10.9167
BEL15-I_AG/LTR/Pao/LTRs	2	12	696	2856	3	2	252	3646.94	0	11	251	26570.2
DMRG/DNA/Type_II_Transposons	0	1	1	6	122	653	21	254	28	16	14	17
Pao_Bel_Ele137/LTR/Pao/LTRs	0	1	17	53	0	0	13	29.1111	0	0	5	227.724
Pao_Bel_Ele144/LTR/Pao/LTRs	0	0	36	83	0	0	8	21.7	1	0	11	112.933
CR1Fam22_4/LINE/CR1Fam22/Type_I_Transposons_LINE	2	11	699	3491	0	1	253	2637.29	1	5	291	17845.1
ACCORD2_I/LTR/Gypsy/LTRs	0	0	0	0	0	0	0	0	0	0	0	0
GYPSY20-I_AG/LTR/Gypsy/LTRs	1	3	140	789	0	2	58	1877	1	0	62	12980.3
Ty3_gypsy_Ele55/LTR/Gypsy/LTRs	9	10	1678	10083	10	1	1093	2530.66	9	16	831	16189.4
GYPSY19-LTR_AG/LTR/Gypsy/LTRs	0	0	2	5	0	0	1	10	0	0	0	71
JRHtc1_ele28/DNA/Tc1/Type_II_Transposons	0	0	0	0	0	0	0	0	0	0	0	1.2
Pao_Bel_Ele7/LTR/Pao/LTRs	0	0	1	34	0	0	3	8.71667	0	0	2	51.3833
PEN1/Unknown/Unknown	0	0	5	5	1	0	10	1	1	0	9	15
BEL3-I_AG/LTR/Pao/LTRs	2	12	847	4786	1	4	345	5825.43	4	9	345	34661.8
Aalb_L78798_tnpA/DNA/Type_II_Transposons	0	0	0	1	0	0	0	0	0	0	0	0
Loner_Ele1/LINE/Loner/Type_I_Transposons_LINE	0	2	24	92	0	0	8	114.817	0	1	11	926.683
EAA08306/Unknown/Unknown	2	3	626	2546	0	1	203	1404.27	0	3	230	8416.19
Ty3_gypsy_Ele21/LTR/Gypsy/LTRs	0	0	0	0	0	0	0	2.5	0	0	0	31.7619
AAN34651/Unknown/Unknown	0	0	4	21	0	0	5	5	0	0	3	25
Ty3_gypsy_Ele56/LTR/Gypsy/LTRs	0	0	6	24	0	0	3	7.5	0	0	1	58
HATN5_AG/DNA/hAT/Type_II_Transposons	0	0	1	15	0	0	2	12.125	0	1	1	120.839
gi|6671105:146-665%2C/DNA/Type_II_Transposons	0	31	5	49	0	11	6	27.6493	1	16	9	210.69
R1Fam1_1/LINE/R1Fam1/Type_I_Transposons_LINE	0	3	159	566	0	1	64	356.921	0	5	59	2294.29
R1Fam4_1/LINE/R1Fam4/Type_I_Transposons_LINE	34	13	1207	3306	43	3	553	1530.65	77	8	1246	8809.97
GYPSY46-I_AG/LTR/Gypsy/LTRs	2	9	1334	9289	3	8	617	2627.79	3	6	589	17140.7
Ty3_gypsy_Ele94/LTR/Gypsy/LTRs	0	0	0	4	0	0	0	5.08333	0	0	0	25.8333
Pao_Bel_Ele15/LTR/Pao/LTRs	0	2	137	537	1	0	57	268.667	0	0	52	1717.67
PBANG1%2C/DNA/Type_II_Transposons	5	12	97	646	1	2	56	509.719	1	9	48	3903.91
Pao_Bel_Ele36/LTR/Pao/LTRs	0	0	10	35	0	0	4	129.5	0	0	1	718.5
CAI96734/Unknown/Unknown	0	0	0	0	0	0	0	0	0	0	0	0
DMH1H3/DNA/Type_II_Transposons	0	0	1	0	1	0	0	0	0	0	1	0
E_Q9BLI2/ensembl17476/trans/Unknown	0	0	0	5	0	0	0	0	0	0	0	2
OutcastFam5_1/LINE/OutcastFam5/Type_I_Transposons_LINE	4	15	357	1666	0	2	195	959.005	3	6	188	7471.1
INVADER3/DNA/Type_II_Transposons	0	0	0	0	0	0	0	1	0	0	0	4.5
Pao_Bel_Ele52/LTR/Pao/LTRs	0	1	33	144	0	0	13	515.592	0	2	12	3219.87
GYPSY43-LTR_AG/LTR/Gypsy/LTRs	1	1	1	13	0	0	1	31	0	0	2	151
CR1_Ele19/LINE/CR1/Type_I_Transposons_LINE	0	0	20	60	0	0	7	24.1645	0	0	10	153.356
AGM1-I/LTR/Pao/LTRs	0	0	381	604	0	0	171	225.767	0	1	136	1718.92
GYPSY22-LTR_AG/LTR/Gypsy/LTRs	0	0	0	0	0	0	0	1	0	0	0	6
R1Fam6_1/LINE/R1Fam6/Type_I_Transposons_LINE	5	11	1049	4521	5	1	287	1795.56	1	3	334	11466.3
Agam_AB090821_R7Ag2/LINE/R7Ag2/Type_I_Transposons_LINE	3	38	2531	9491	9	6	1041	4565.35	8	12	1162	32440.4
trf/trf/Tandem_repeats	2206	1153	11130	38476	1384	440	6233	26401	1048	370	6725	151029
EAL38986/Unknown/Unknown	0	1	1	3	0	0	1	1	0	0	0	6.58333
E_Q9WMZ5/ensembl31341/trans/Unknown	0	0	5	16	0	0	4	4	0	0	2	20.5
E_Q90246/ensembl17088/trans/Unknown	0	0	0	0	0	0	0	0	0	0	0	0
Ty1_copia_Ele67/LTR/Copia/LTRs	0	0	0	0	0	0	0	2	0	0	0	16.5
BEL12-I_AG/LTR/Pao/LTRs	5	10	810	3496	2	7	437	2460.69	3	2	380	18467.8
GYPSY37-LTR_AG/LTR/Gypsy/LTRs	0	1	7	26	0	0	5	13	0	0	3	90
I_Ele41/LINE/I/Type_I_Transposons_LINE	0	1	13	95	0	0	5	30.3929	0	2	5	120.423
EAL42187/Unknown/Unknown	0	3	7	53	0	0	9	28.6667	0	0	9	135.5
GYPSY70-I_AG/LTR/Gypsy/LTRs	5	20	2294	9160	1	7	884	9076.67	0	9	904	57328.3
EAL42199/Unknown/Unknown	0	1	42	178	0	0	7	319.405	0	0	9	1884.73
Pao_Bel_Ele138/LTR/Pao/LTRs	0	0	0	1	0	0	0	14.7996	0	0	1	91.079
EAA13281/Unknown/Unknown	0	0	0	3	0	1	1	0	0	1	1	0
Afun_AJ006557_Afun1/LTR/gypsy/LTRs	0	1	75	285	0	0	30	147.233	1	0	30	791.7
EAL40363/Unknown/Unknown	0	0	0	5	0	0	0	18.1111	0	0	0	105.756
Pao_Bel_Ele148/LTR/Pao/LTRs	0	0	1	4	0	0	2	1.33333	0	0	1	5
EAL40766/Unknown/Unknown	0	0	22	144	0	0	10	624.583	0	0	11	4015.07
Pogo_Ele5/DNA/Pogo/Type_II_Transposons	2	11	490	2809	0	2	217	753.433	3	10	190	7251.9
BEL9-I_AG/LTR/Pao/LTRs	11	76	2348	11247	7	17	979	12022.1	2	26	973	74012.6
MARINERN8_AG/DNA/Tc1/Type_II_Transposons	0	2	24	95	0	0	7	162.5	0	0	12	1242.9
EAA05321/Unknown/Unknown	3	3	303	1586	0	0	164	1343.14	1	0	174	10626.7
AAM11674/Unknown/Unknown	0	0	1	3	0	0	0	0.2	0	0	0	7.6
Ty1_copia_Ele19/LTR/Copia/LTRs	1	1	68	326	0	0	37	254.361	0	3	29	1728.04
E_Q9ZQQ6/ensembl19122/trans/Unknown	0	0	7	38	0	0	4	22.0833	0	1	3	158.583
Ty3_gypsy_Ele129/LTR/Gypsy/LTRs	3	5	30	120	0	1	15	144.083	0	3	18	977.367
OutcastFam4_1/LINE/OutcastFam4/Type_I_Transposons_LINE	1	5	84	362	0	2	62	206.633	2	1	49	2090.05
EAL39401/Unknown/Unknown	0	0	1	3	0	0	0	1	0	0	1	2.66667
EAA44016/Unknown/Unknown	0	0	7	19	0	0	0	4	0	0	3	39.4167
Ty3_gypsy_Ele124/LTR/Gypsy/LTRs	4	4	312	1490	2	0	177	408.667	1	4	152	3083.33
Pao_Bel_Ele44/LTR/Pao/LTRs	0	2	0	8	1	0	0	1.61111	0	1	0	18.8667
Ty1_copia_Ele8/LTR/Copia/LTRs	0	0	1	7	0	0	0	0	0	0	0	4.5
Pao_Bel_Ele227/LTR/Pao/LTRs	1	6	298	1389	0	3	171	1109.33	0	6	134	6641.95
EAL39732/Unknown/Unknown	0	4	46	200	1	1	8	148.548	0	0	29	1352.26
BEL16-LTR_AG/LTR/Pao/LTRs	0	0	55	140	0	0	8	29	1	0	13	180
hAT-2N_AG/Unknown/Unknown	0	2	92	525	0	2	39	839	0	2	31	6451.8
E_Q13539/ensembl15347/low_complexity/Unknown	0	0	12	89	0	0	6	144.208	0	2	8	1056.28
CR1Fam27_1/LINE/CR1Fam27/Type_I_Transposons_LINE	0	1	4	41	0	1	4	80.0187	0	0	4	469.835
Agam_U11658_mariner/DNA/mariner/Type_II_Transposons	1	16	46	265	0	5	28	178.132	2	7	25	1353.22
CAI96678/Unknown/Unknown	0	0	0	0	0	0	0	0	0	0	0	0
Pao_Bel_Ele218/LTR/Pao/LTRs	0	0	0	12	0	0	0	6.16667	0	0	0	48.1667
Agam_M93691_RT2/LINE/RT2/Type_I_Transposons_LINE	11	69	2901	12189	7	15	1103	5317.92	7	30	1177	30038.5
Ty1_copia_Ele54/LTR/Copia/LTRs	0	2	20	132	0	0	6	215.367	0	2	15	1758.78
GYPSY18-I_AG/LTR/Gypsy/LTRs	0	0	36	284	0	0	26	1119.55	0	1	22	6903.47
LOA_Ele3/LINE/LOA/Type_I_Transposons_LINE	0	0	0	0	0	0	0	0.5	0	0	0	1.5
TART_B1/LINE/Telomere/Type_I_Transposons_LINE	0	0	0	0	0	0	0	0	0	0	0	0
EAA11469/Unknown/Unknown	1	3	99	568	0	0	44	643.7	1	4	45	4610.25
Tc1_Ele5/DNA/Tc1/Type_II_Transposons	0	0	0	5	0	0	0	7.5	0	0	0	49.9167
Pao_Bel_Ele39/LTR/Pao/LTRs	0	3	277	1124	0	0	116	276.333	0	1	112	1688.37
Ty1_copia_Ele74/LTR/Copia/LTRs	0	0	0	0	0	0	0	0.333333	0	0	0	2.2
EAL40765/Unknown/Unknown	0	0	0	8	0	0	1	8	0	0	0	43.6667
Pao_Bel_Ele79/LTR/Pao/LTRs	19	71	3225	19262	9	15	1446	13570.3	11	39	1383	82826.5
DMHMRRPTB/DNA/Type_II_Transposons	0	0	0	0	0	0	0	0	0	0	1	0
Aste_AJ277720_Minos/DNA/Minos/Type_II_Transposons	0	0	0	0	0	0	0	0	0	0	0	0
Agam_AB090823_NotoAg1/LINE/NotoAg1/Type_I_Transposons_LINE	0	9	366	1700	5	4	168	761.236	3	8	157	4544.06
OutcastFam3_1/LINE/OutcastFam3/Type_I_Transposons_LINE	0	1	216	1157	0	0	62	327.667	0	2	83	2277.83
AAL16723/Unknown/Unknown	0	0	0	0	0	0	0	0	0	0	0	0
EAL58294/Unknown/Unknown	0	0	8	25	0	0	2	13.3333	0	0	1	70.7833
EAL42229/Unknown/Unknown	0	0	0	1	0	0	0	0	0	0	0	1
JockeyFam10_1/LINE/JockeyFam10/Type_I_Transposons_LINE	1	2	59	385	0	1	16	168.339	0	0	23	1212.3
L1Fam2_2/LINE/L1Fam2/Type_I_Transposons_LINE	4	6	1059	3576	2	1	393	5453.51	1	5	398	38051.9
hAT-2_AG/Unknown/Unknown	1	11	117	642	0	1	59	263.65	0	5	68	2076.19
R1_Ele9/LINE/R1/Type_I_Transposons_LINE	0	0	3	2	0	0	0	0	0	0	0	16
Ty3_gypsy_Ele120/LTR/Gypsy/LTRs	0	0	0	1	0	0	0	0.25	0	0	0	0.5
RTEFam1/LINE/RTEFam1/Type_I_Transposons_LINE	41	139	7518	23325	17	24	3484	10034.7	10	69	3291	64331.1
Ty3_gypsy_Ele151/LTR/Gypsy/LTRs	0	0	0	0	0	0	0	0.333333	0	0	0	11
RETRO49_AG_LTR/LTR/Gypsy/LTRs	0	0	3	23	0	0	6	18	0	0	1	154
E_Q9LR94/ensembl19114/trans/Unknown	0	0	1	5	0	0	2	3.66667	0	0	2	22.5667
E_Q22244/ensembl6444/trans/Unknown	0	1	5	46	0	0	4	58.3555	0	1	4	392.212
Ty3_gypsy_Ele13/LTR/Gypsy/LTRs	0	0	0	1	0	0	0	0	0	0	0	1
Ty3_gypsy_Ele134/LTR/Gypsy/LTRs	0	0	39	175	0	0	28	71.3333	0	1	12	275.667
CAI96719/Unknown/Unknown	0	1	2	4	0	0	1	7.02266	0	0	1	32.2417
EAL39934/Unknown/Unknown	1	8	24	140	2	0	9	43.4769	1	4	11	356.08
EAL39842/Unknown/Unknown	1	2	2	82	0	0	6	20.6234	0	0	6	181.342
EAA12594/Unknown/Unknown	0	1	19	83	0	0	17	26.5714	0	1	12	262.476
Agam_AB090815_WaldoAg2/LINE/WaldoAg2/Type_I_Transposons_LINE	1	9	405	1692	1	1	178	1479.6	1	5	203	10833.2
Ty3_gypsy_Ele28/LTR/Gypsy/LTRs	0	0	0	1	0	0	0	0	0	0	0	0
Ty1_copia_Ele14/LTR/Copia/LTRs	0	0	10	118	0	0	12	16.6667	0	0	13	233.917
Pao_Bel_Ele124/LTR/Pao/LTRs	0	0	0	1	0	0	0	0	0	0	1	1
E_Q24363/ensembl51576/low_complexity/Unknown	0	0	5	54	0	0	11	16.7	0	0	3	43.5667
mar_24/DNA/mariner/Type_II_Transposons	0	0	3	22	1	0	6	63.8361	0	0	1	404.271
EAL41503/Unknown/Unknown	0	0	10	37	0	0	0	63.1667	0	0	4	481.333
AAM51140/Unknown/Unknown	0	0	0	0	0	0	0	2	0	0	0	9.75
L1Fam4_1/LINE/L1Fam4/Type_I_Transposons_LINE	0	8	165	729	0	0	110	1112.46	0	2	78	6483.4
RT2_2/LINE/RT2/Type_I_Transposons_LINE	4	18	888	5251	7	5	415	2772.24	4	5	392	14170.9
E_Q95XH6/ensembl12295/low_complexity/Unknown	0	0	0	0	0	0	0	0.5	0	0	0	4.95
JRHpogo_Ele48/DNA/Pogo/Type_II_Transposons	0	0	0	3	0	0	0	46.795	0	0	0	222.667
BEL17-LTR_AG/LTR/Pao/LTRs	0	0	2	9	0	0	0	13.4	0	1	0	72.591
E_Q27293/ensembl3070/trans/Unknown	0	1	1	18	0	0	0	4.49002	0	0	1	40.4567
Ty1_copia_Ele51/LTR/Copia/LTRs	0	0	8	34	0	0	2	190.75	0	0	2	1751.92
CAJ00464/Unknown/Unknown	0	0	0	0	0	0	0	0	0	0	0	0
E_Q9Y1H0/ensembl3786/low_complexity/Unknown	0	0	0	0	0	0	0	0	0	0	0	0
Ty1_copia_Ele61/LTR/Copia/LTRs	0	0	18	88	0	0	6	1137.92	0	0	10	4784.53
Pao_Bel_Ele63/LTR/Pao/LTRs	0	0	0	0	0	0	0	3.15385	0	0	0	27.9169
HARBINGERN1_AG/DNA/Harbinger/Type_II_Transposons	3	0	45	262	0	3	25	51.8045	1	6	22	444.156
E_Q93645/ensembl9699/low_complexity/Unknown	0	2	123	467	0	1	57	622.167	1	4	37	3908.46
Pao_Bel_Ele98/LTR/Pao/LTRs	0	0	1	5	0	0	1	90.4167	0	0	0	693.367
GYPSY63-I_AG/LTR/Gypsy/LTRs	0	7	158	795	0	0	88	1886.71	0	4	62	14249.7
JockeyFam6_1/LINE/JockeyFam6/Type_I_Transposons_LINE	0	2	166	827	2	1	90	372.9	1	1	75	1998.37
CR1-3_AG/LINE/CR1/Type_I_Transposons_LINE	4	27	834	3741	3	8	348	4116.81	3	26	361	25027.2
CR1-5_AG/LINE/CR1/Type_I_Transposons_LINE	11	46	818	3963	1	7	298	3780.82	3	21	322	25708.3
E_Q95T57/ensembl41098/low_complexity/Unknown	0	0	0	0	0	0	0	7.73333	0	0	0	54.6
I_ele21/LINE/I/Type_I_Transposons_LINE	0	0	0	1	0	0	0	2.88333	0	0	0	26.5667
AAN71155/Unknown/Unknown	0	0	0	0	0	0	0	7.86667	0	0	0	27.4
JRHTC1_Ele6/DNA/Tc1/Type_II_Transposons	0	0	7	36	0	0	2	10.1667	0	0	5	124.75
EAA13218/Unknown/Unknown	0	2	1	13	0	0	1	0	0	2	0	12
E_Q18125/ensembl9619/trans/Unknown	1	0	3	7	0	0	0	3.5	0	0	1	11.25
Agam_AB090817_R6Ag1/LINE/R6Ag1/Type_I_Transposons_LINE	1	3	74	480	0	0	48	302.35	1	1	31	1786.66
I_Ele36/LINE/I/Type_I_Transposons_LINE	0	0	0	0	0	0	0	0	0	0	0	1
BAD99524/Unknown/Unknown	0	2	10	16	3	0	8	4	4	1	17	11
BEL15-LTR_AG/LTR/Pao/LTRs	0	0	7	77	0	0	6	80	0	0	11	464
GYPSY9-LTR_AG/LTR/Gypsy/LTRs	3	3	922	5494	0	2	575	2108.85	3	7	420	15230.6
Amer_AJ006558_Amer1/LTR/pao/LTRs	0	0	90	555	0	0	60	309.233	0	2	39	2097.95
AAF78060/Unknown/Unknown	0	0	1	0	0	0	0	0	0	0	0	0
BAC82628/Unknown/Unknown	0	4	158	643	0	0	87	721.565	0	5	86	6281.99
AAQ03218/Unknown/Unknown	0	0	0	1	0	0	0	4.85714	0	0	0	35.85
Pao_Bel_Ele62/LTR/Pao/LTRs	0	0	4	5	0	0	0	1.02778	0	0	0	11.5639
E_Q18309/ensembl9734/trans/Unknown	0	0	2	4	0	0	0	3.58123	0	0	0	9.30739
AAD03792/Unknown/Unknown	0	0	20	74	0	0	5	12.2429	0	0	6	81.3864
EAA13544/Unknown/Unknown	0	0	4	23	0	0	4	3.83333	0	0	3	28
Ty3_gypsy_Ele163/LTR/Gypsy/LTRs	0	0	29	108	0	0	29	55.5	0	0	20	322.5
GYPSY51-LTR_AG/LTR/Gypsy/LTRs	4	3	91	833	0	1	32	183.178	1	3	36	1085.31
Pao_Bel_Ele102/LTR/Pao/LTRs	0	0	0	0	0	0	0	0	0	0	0	0
E_Q9NAF7/ensembl60635/trans/Unknown	0	0	1	1	0	0	0	2	0	0	0	1
Pao_Bel_Ele157/LTR/Pao/LTRs	0	1	0	4	0	0	1	0	0	0	0	2.5
Ty3_gypsy_Ele10/LTR/Gypsy/LTRs	0	0	0	0	0	0	0	0	0	0	0	1.5
Pao_Bel_Ele29/LTR/Pao/LTRs	0	0	0	0	0	0	0	1.26667	0	0	0	1.76667
EAL41575/Unknown/Unknown	0	0	1	6	0	0	0	14.9036	0	0	1	65.7607
E_Q9P958/ensembl19910/trans/Unknown	0	2	17	64	0	0	10	184.4	0	1	9	1103.35
MTANGA_I/Unknown/Unknown	0	0	0	0	0	0	0	0	0	0	0	0
JockeyFam3_1/LINE/JockeyFam3/Type_I_Transposons_LINE	1	9	61	496	2	4	43	364.367	1	10	22	2452.8
L2Fam3_1/LINE/L2Fam3/Type_I_Transposons_LINE	0	1	21	60	0	0	2	58.6614	0	0	11	456.774
JRHpogo_Ele43/DNA/Pogo/Type_II_Transposons	0	0	0	4	0	0	0	1	0	0	0	1
Ty3_gypsy_Ele44/LTR/Gypsy/LTRs	0	0	1	4	0	0	1	44.9667	0	0	1	229.517
IFam3/LINE/IFam3/Type_I_Transposons_LINE	3	9	230	1278	0	1	111	871.448	1	4	133	7343.3
GYPSY18-LTR_AG/LTR/Gypsy/LTRs	0	0	1	6	0	0	0	2	0	0	2	13
Ty1_copia_Ele25/LTR/Copia/LTRs	0	2	21	88	0	0	8	63.2167	0	0	8	496.25
E_Q9NBI9/ensembl9019/trans/Unknown	0	1	9	14	0	0	5	3	0	0	4	19
JRHtc1_ele14/DNA/Tc1/Type_II_Transposons	0	0	1	10	0	0	0	3	0	0	1	15
Agam_U47020_Pegasus-27/DNA/Pegasus/Type_II_Transposons	3	38	34	190	1	13	23	58.8198	4	34	31	442.547
Pao_Bel_Ele109/LTR/Pao/LTRs	0	0	2	5	0	0	1	4.33333	0	0	1	39.4667
Pao_Bel_Ele43/LTR/Pao/LTRs	0	0	34	114	0	0	15	109.167	0	0	19	720.333
CR1_Ele26/LINE/CR1/Type_I_Transposons_LINE	0	1	0	24	0	0	1	12.5833	0	0	0	98.5333
Ty1_copia_Ele47/LTR/Copia/LTRs	2	1	187	1220	0	0	109	791.095	1	2	86	4872.52
EAA44450/Unknown/Unknown	2	3	53	355	0	2	40	323.333	0	1	31	2534.67
EAL40479/Unknown/Unknown	1	2	112	470	0	0	38	267.56	0	1	57	1731.33
EAL41418/Unknown/Unknown	0	0	7	57	0	0	7	49.95	0	1	7	285.167
GYPSY10-LTR_AG/LTR/Gypsy/LTRs	0	10	292	1873	0	0	153	1192.03	1	7	121	7313.71
Ty3_gypsy_Ele167/LTR/Gypsy/LTRs	5	17	4014	5689	1	3	1768	1335	8	10	1599	8036.75
Ty1_copia_Ele38/LTR/Copia/LTRs	0	3	123	754	0	2	78	277.939	0	0	53	2124.84
BEL2-LTR_AG/LTR/Pao/LTRs	3	14	84	361	2	3	28	207.636	2	2	24	997.152
Pao_Bel_Ele104/LTR/Pao/LTRs	0	0	0	0	0	0	0	10.5421	0	0	0	44.6857
Pao_Bel_Ele90/LTR/Pao/LTRs	1	0	19	122	0	0	4	41.45	0	0	6	322.617
Pao_Bel_Ele119/LTR/Pao/LTRs	0	0	2	36	0	0	1	24.7667	0	0	1	164.667
LonerFam1_1/LINE/LonerFam1/Type_I_Transposons_LINE	10	65	2253	9923	10	12	1062	9379.6	7	30	1036	68817.2
Pao_Bel_Ele191/LTR/Pao/LTRs	0	0	3	22	0	1	1	33	0	0	0	279.45
E_P26808/ensembl41091/trans/Unknown	0	0	8	26	0	0	5	5.5	0	0	5	46.6667
gi|29366659|gb|AY230475.1|/DNA/Type_II_Transposons	0	0	38	130	0	0	37	45.2167	0	3	23	323.717
BEL9-LTR_AG/LTR/Pao/LTRs	0	0	32	200	0	0	27	70.8253	1	0	21	678.346
m3bp_Ele4/MITE/Unknown	0	0	0	2	0	0	1	2.0155	0	1	0	11.5888
HOBO/DNA/HAT/Type_II_Transposons	0	0	0	0	0	0	0	0	0	0	0	0
Pao_Bel_Ele6/LTR/Pao/LTRs	0	1	1	5	0	0	0	3.625	0	0	1	55.935
L2_Ele5/LINE/L2/Type_I_Transposons_LINE	0	1	8	68	0	0	2	53.0714	0	0	9	364.872
P3_AG/DNA/P/Type_II_Transposons	1	20	1588	2662	1	5	495	1283.74	1	5	496	9033.87
GYPSY4/DNA/Type_II_Transposons	0	0	0	0	0	0	0	0	0	0	0	0.5
GYPSY41-I_AG/LTR/Gypsy/LTRs	12	15	2082	7566	3	5	1197	3697.5	9	9	1041	26836.6
DM35403/DNA/Type_II_Transposons	0	0	0	1	0	0	1	0	0	0	0	0
Ty3_gypsy_Ele63/LTR/Gypsy/LTRs	0	0	27	107	0	0	16	37.5	0	1	9	236.667
Pao_Bel_Ele134/LTR/Pao/LTRs	0	0	2	1	0	0	0	0	0	0	0	3.38258
E_Q03269/ensembl13486/trans/Unknown	0	0	0	0	0	0	0	6.31349	0	0	0	30.3671
GYPSY67-LTR_AG/LTR/Gypsy/LTRs	0	0	32	130	0	0	11	79.625	0	0	10	595.25
Ty3_gypsy_Ele86/LTR/Gypsy/LTRs	0	0	88	445	0	0	27	553.4	1	1	40	4104.55
EAL40317/Unknown/Unknown	0	1	88	230	0	0	29	93	0	0	25	391
CR1-4_AG/LINE/CR1/Type_I_Transposons_LINE	1	9	299	1642	0	1	156	3214.01	0	6	138	21665.9
TABOR/DNA/Type_II_Transposons	0	0	0	0	0	0	0	0	0	0	0	0.333333
GYPSY26-I_AG/LTR/Gypsy/LTRs	0	2	42	171	1	0	27	463	0	1	24	2442
E_Q93YE6/ensembl8859/trans/Unknown	0	0	0	0	0	0	0	0	0	0	0	1
EAL39406/Unknown/Unknown	2	2	241	990	0	0	67	1082	0	0	81	7091.27
GYPSY60-LTR_AG/LTR/Gypsy/LTRs	0	0	2	15	0	0	0	31.9474	0	0	4	321.895
CR1_Ele9/LINE/CR1/Type_I_Transposons_LINE	0	0	1	1	0	0	0	1.44286	0	0	4	4.02024
CR1-1a_AG/LINE/L2/Type_I_Transposons_LINE	5	13	1057	3323	2	4	605	2558.79	1	6	437	20137.3
Ty3_gypsy_Ele1/LTR/Gypsy/LTRs	0	0	0	0	0	0	0	20.3167	0	0	0	162.933
GYPSY43-I_AG/LTR/Gypsy/LTRs	8	17	1058	4045	3	9	453	3045.14	5	11	444	23847.6
Ty1_copia_Ele4/LTR/Copia/LTRs	0	1	32	123	1	0	14	176.676	0	0	20	1525.66
Pao_Bel_Ele25/LTR/Pao/LTRs	0	1	54	236	0	0	14	102.167	0	0	22	706.667
RT1_1/LINE/RT1/Type_I_Transposons_LINE	3	10	255	1048	3	4	121	454.94	3	6	140	2852.06
EAL39466/Unknown/Unknown	0	0	1	4	0	0	0	7	0	0	0	27.6667
OutcastFam10_1/LINE/OutcastFam10/Type_I_Transposons_LINE	0	5	86	570	0	0	51	129.2	0	6	37	867.333
LonerFam3_1/LINE/LonerFam3/Type_I_Transposons_LINE	0	2	24	83	0	0	14	108.667	0	0	11	1001.07
Agam_AB090824_KagaAg1/LINE/KagaAg1/Type_I_Transposons_LINE	3	1	223	663	0	0	95	423.542	1	0	92	1778.4
Ty1_copia_Ele21/LTR/Copia/LTRs	0	2	83	549	0	1	44	434.383	2	2	33	3291.69
Jockey_Ele2/LINE/Jockey/Type_I_Transposons_LINE	0	0	5	1	0	0	2	0.342857	0	0	1	5.2
Ty3_gypsy_Ele112/LTR/Gypsy/LTRs	0	0	27	162	0	0	6	438.85	0	1	11	2703.73
GYPSY55-LTR_AG/LTR/Gypsy/LTRs	0	0	21	74	0	0	11	263	0	0	8	1405
E_Q24690/ensembl103864/low_complexity/Unknown	0	1	30	131	0	0	15	102.384	0	1	19	828.978
JockeyFam15/LINE/JockeyFam15/Type_I_Transposons_LINE	0	2	67	466	0	1	54	379.055	1	3	44	2851.01
AAM51136/Unknown/Unknown	0	0	0	0	0	0	0	0	0	0	0	0.5
GYPSY57-I_AG/LTR/Gypsy/LTRs	4	9	1055	4235	0	2	485	5440.02	1	9	434	34303.3
JRHTC1_Ele9/DNA/Tc1/Type_II_Transposons	0	0	2	3	0	0	3	1	0	1	0	7
Ty3_gypsy_Ele43/LTR/Gypsy/LTRs	0	1	15	55	0	0	3	7	0	2	12	105
EAA03843/Unknown/Unknown	1	2	131	631	0	0	87	206	0	0	74	1162
Ty3_gypsy_Ele60/LTR/Gypsy/LTRs	0	0	5	14	0	0	1	1	0	0	0	3
GYPSY54-LTR_AG/LTR/Gypsy/LTRs	0	1	11	56	0	0	12	47.5208	0	0	7	381.849
R1Fam11_1/LINE/R1Fam11/Type_I_Transposons_LINE	1	0	11	69	1	1	10	66.6749	1	3	6	361.709
E_Q9BM81/ensembl6935/low_complexity/Unknown	0	1	85	409	0	0	28	324.367	1	1	50	2102.63
Pao_Bel_Ele95/LTR/Pao/LTRs	0	0	1	16	0	0	1	12	0	0	0	38
gi|6671102:4666-7307%2Crepeat_region/DNA/Type_II_Transposons	0	0	2	8	0	0	2	21.7118	0	0	1	172.604
RTE_Ele1/LINE/RTE/Type_I_Transposons_LINE	0	0	3	46	0	0	10	21.5563	0	0	2	176.879
EAA13099/Unknown/Unknown	1	11	369	1668	0	4	182	937.662	1	6	163	7600.73
Pao_Bel_Ele28/LTR/Pao/LTRs	0	0	2	34	0	0	3	50.171	0	0	1	301.356
E_Q9N9Z1/ensembl6809/low_complexity/Unknown	0	0	17	62	0	0	5	24.2833	0	0	13	158.3
gi|6671106:<1-2793%2C/DNA/Type_II_Transposons	0	5	70	240	0	0	23	208.356	0	2	19	969.358
JRHPogo_Ele9/DNA/Pogo/Type_II_Transposons	0	0	0	0	0	0	0	0	0	0	0	0
Aniv_AF054216_N4/LTR/Copia/LTRs	0	0	9	15	0	0	3	32.1857	0	1	0	507.707
BAB21511/Unknown/Unknown	0	0	0	0	0	0	0	0	0	0	0	0
Pao_Bel_Ele33/LTR/Pao/LTRs	0	0	38	135	0	0	7	36	0	0	11	151
BEL5-LTR_AG/LTR/Pao/LTRs	1	1	221	1068	2	0	138	294.9	1	0	125	2291.87
GYPSY13-LTR_AG/LTR/Gypsy/LTRs	0	0	113	397	0	4	55	262.344	0	1	39	2342.16
E_Q19923/ensembl4958/low_complexity/Unknown	0	0	0	9	0	0	1	3	0	0	0	30
R1_Ele6/LINE/R1/Type_I_Transposons_LINE	0	0	2	1	0	0	0	0	0	0	0	1
CR1Fam9_1/LINE/CR1Fam9/Type_I_Transposons_LINE	14	64	2349	10360	12	10	863	8209.05	5	37	945	49562
EAA05437/Unknown/Unknown	3	2	41	85	1	0	15	30.5	0	1	19	380.183
JRHpogo_Ele11/DNA/Pogo/Type_II_Transposons	0	1	13	25	0	0	3	12	0	0	1	77.2778
Pao_Bel_Ele75/LTR/Pao/LTRs	0	0	0	0	0	0	0	0	0	0	0	0
Ty1_copia_Ele17/LTR/Copia/LTRs	0	0	3	9	0	0	0	57.0702	0	0	1	444.804
Amer_AJ006554_Amer3/LTR/Copia/LTRs	0	0	29	95	0	0	19	229.397	0	1	15	1636.07
L2_Ele7/LINE/L2/Type_I_Transposons_LINE	0	1	7	37	0	0	2	60.8333	0	0	0	429.667
GYPSY11-LTR_AG/LTR/Gypsy/LTRs	0	2	290	883	0	2	168	720.728	0	3	132	5110.98
GYPSY19-I_AG/LTR/Gypsy/LTRs	0	0	120	610	0	1	47	723.167	1	0	60	5552.58
EAL41118/Unknown/Unknown	0	0	0	0	0	0	0	3.35556	0	0	0	21.0444
Agam_U89800_TopiII/DNA/Tc1/Type_II_Transposons	0	3	21	190	0	0	10	47.8221	2	1	14	379.163
gi|6671103:<1-210%2C/DNA/Type_II_Transposons	0	1	0	0	0	0	0	0	0	1	0	0
EAL39164/Unknown/Unknown	0	0	0	0	0	0	0	0	0	0	0	2
EAA01461/Unknown/Unknown	0	0	20	109	0	0	2	83.6477	0	0	5	578.145
Ty3_gypsy_Ele22/LTR/Gypsy/LTRs	0	0	0	0	0	0	0	4.25	0	0	0	12.6667
EAL40346/Unknown/Unknown	0	0	8	16	0	0	3	83.3167	0	0	4	682.783
Pao_Bel_Ele136/LTR/Pao/LTRs	0	0	2	13	1	0	0	4.89286	0	0	1	26.6056
EAL39403/Unknown/Unknown	0	1	19	71	0	0	9	28.6667	0	0	8	308
JockeyFam2_1/LINE/JockeyFam2/Type_I_Transposons_LINE	8	26	1148	2841	7	9	394	968.212	9	17	488	7455.94
Pao_Bel_Ele53/LTR/Pao/LTRs	0	2	122	522	0	2	39	171.333	0	0	53	809.914
Ty1_copia_Ele68/LTR/Copia/LTRs	0	0	6	45	0	0	5	43.8167	0	0	5	315.867
Pao_Bel_Ele150/LTR/Pao/LTRs	0	0	8	18	0	0	20	22.0131	0	0	5	159.274
AAK12626/Unknown/Unknown	0	1	23	115	0	0	5	106.483	0	1	14	789.65
Ty1_copia_Ele41/LTR/Copia/LTRs	0	0	32	152	0	1	19	67.3659	0	0	11	532.564
AGAM2/LINE/CR1/Type_I_Transposons_LINE	4	3	18	121	1	1	14	41.6625	0	2	6	294.736
MARINERN7_AG/DNA/Tc1/Type_II_Transposons	1	3	23	129	1	70	10	40.3333	1	102	21	347.004
E_Q9P968/ensembl16044/trans/Unknown	0	0	0	0	0	0	0	0.733333	0	0	0	11.1333
R1_Ele1/LINE/R1/Type_I_Transposons_LINE	0	0	0	0	0	0	1	0	0	0	0	1.33333
E_Q963X8/ensembl26549/trans/Unknown	0	0	0	0	0	0	0	0.1	0	0	0	0.933333
BAA95575/Unknown/Unknown	0	0	0	0	0	0	0	1.91667	0	0	0	10.3
EAL40758/Unknown/Unknown	0	3	24	92	0	0	1	95.5502	0	1	3	809.684
GambolFam5_1/LINE/GambolFam5/Type_I_Transposons_LINE	3	15	1536	6039	2	5	693	1919.96	1	13	649	12237
E_O64612/ensembl42634/trans/Unknown	0	2	31	160	0	0	11	347.818	0	3	12	2210.48
COPIA1-I_AG/LTR/Copia/LTRs	3	13	75	499	0	4	54	246.182	1	10	46	2421.91
GYPSY51-I_AG/LTR/Gypsy/LTRs	4	29	1715	6304	2	7	624	1715.27	3	12	648	11656.8
Pao_Bel_Ele81/LTR/Pao/LTRs	0	2	229	1025	0	1	81	578.752	0	0	85	3784.95
E_Q9J4C7/ensembl24225/trans/Unknown	0	0	0	0	0	0	0	0	0	0	0	1.33333
Ty3_gypsy_Ele135/LTR/Gypsy/LTRs	1	5	244	1055	1	2	143	379.45	0	1	141	2924.64
EAA14473/Unknown/Unknown	0	2	95	804	0	2	35	440.617	0	0	41	2735.18
Ty3_gypsy_Ele140/LTR/Gypsy/LTRs	0	0	70	320	0	0	21	64.2	0	0	27	334.75
R1Fam12_1/LINE/R1Fam12/Type_I_Transposons_LINE	1	2	159	663	0	2	91	2816.13	0	2	64	19192.7
E_O44147/ensembl134516/trans/Unknown	0	0	1	4	0	0	0	0	0	0	0	2
TSESSEBEII/DNA/TcMar-Tc1/Type_II_Transposons	4	2	85	487	0	0	37	542.803	0	4	34	3522.25
Pao_Bel_Ele54/LTR/Pao/LTRs	0	0	5	35	0	0	2	20.1667	0	0	3	145.617
E_Q9FZG5/ensembl16096/trans/Unknown	0	0	0	9	0	0	1	13.55	0	0	0	127.717
gi|1196518|gb|L76160.1|MSQREP/DNA/Type_II_Transposons	0	0	2	5	0	1	0	4.50219	0	0	0	18.6254
E_Q06035/ensembl83761/trans/Unknown	0	0	8	22	0	0	3	33.4274	0	0	1	194.229
GYPSY53-I_AG/LTR/Gypsy/LTRs	0	4	252	1084	0	1	128	1153.95	1	1	137	7767.14
Su/DNA/Type_II_Transposons	0	0	0	1	0	0	1	1	0	0	1	0
Ty3_gypsy_Ele42/LTR/Gypsy/LTRs	0	3	9	65	0	1	5	42.25	0	0	7	261.333
GYPSY55-I_AG/LTR/Gypsy/LTRs	1	17	548	2971	3	8	277	2688.48	1	8	234	17163.1
BAC57916/Unknown/Unknown	6	23	371	2972	0	13	237	1033.41	1	15	150	4847.51
Ty3_gypsy_Ele81/LTR/Gypsy/LTRs	0	0	0	1	0	0	0	0	0	0	0	0
Pao_Bel_Ele160/LTR/Pao/LTRs	0	0	1	20	0	0	3	26.1631	0	0	4	249.524
L2Fam1_1/LINE/L2Fam1/Type_I_Transposons_LINE	1	9	125	668	1	2	70	877.648	0	1	70	7397.73
JRHPogo_Ele19/DNA/Pogo/Type_II_Transposons	0	0	0	2	0	0	1	0	0	1	1	1
JockeyFam20_1/LINE/JockeyFam20/Type_I_Transposons_LINE	0	3	79	537	0	0	54	238.917	0	2	56	2036.73
Pao_Bel_Ele199/LTR/Pao/LTRs	0	0	0	0	0	0	0	4.18718	0	0	0	33.5492
AAF55257/Unknown/Unknown	0	0	0	0	0	0	0	0	0	0	0	0
E_Q9TXT0/ensembl21422/low_complexity/Unknown	0	0	0	1	0	0	0	0	0	0	0	0
EAA04846/Unknown/Unknown	2	3	328	1433	0	1	135	250.5	2	2	198	2009.75
BAC57908/Unknown/Unknown	0	1	30	140	0	0	16	135.512	0	0	10	948.424
I_Ele4/LINE/I/Type_I_Transposons_LINE	0	0	0	0	0	0	0	7.36667	0	0	0	60.2
DMCATRDNA/DNA/Type_II_Transposons	0	0	0	4	0	0	0	0	0	0	1	0
JockeyFam12_1/LINE/JockeyFam12/Type_I_Transposons_LINE	1	5	162	742	0	5	76	553.518	0	5	68	4447.65
Pao_Bel_Ele221/LTR/Pao/LTRs	2	2	52	260	1	2	28	189.25	0	0	42	1011.08
LOA_Ele4/LINE/LOA/Type_I_Transposons_LINE	0	0	0	0	0	0	0	0	0	0	0	0.2
Ty3_gypsy_Ele113/LTR/Gypsy/LTRs	0	0	0	0	0	0	0	0.75	0	0	0	0
TC1_DM/DNA/Tc1/Type_II_Transposons	0	0	23	32	0	0	7	14.4055	0	0	5	70.9372
EAL40377/Unknown/Unknown	0	0	8	88	0	0	6	31.0403	0	0	5	93.7597
E_O97916/ensembl75213/low_complexity/Unknown	4	18	678	2835	1	7	332	1306.86	1	9	282	7861.23
GYPSY44-I_AG/LTR/Gypsy/LTRs	1	2	228	1168	2	1	143	1070.41	1	2	130	7854.96
JRHPogo_Ele36/DNA/Pogo/Type_II_Transposons	0	0	0	0	0	0	0	0	0	0	0	0
GYPSY14-LTR_AG/LTR/Gypsy/LTRs	0	0	26	138	0	0	16	86	0	0	18	678.75
Pao_Bel_Ele223/LTR/Pao/LTRs	0	0	30	210	0	0	56	47	0	0	27	303.833
Mariner_Ele1/DNA/Tc1/Type_II_Transposons	1	1	21	60	0	1	9	73.2786	1	1	9	467.961
Pao_Bel_Ele4/LTR/Pao/LTRs	0	0	3	18	0	0	0	3.96667	0	0	2	23.3
E_Q9N4R7/ensembl16642/low_complexity/Unknown	0	0	30	117	0	0	10	27.3333	0	0	6	288.333
COPIA3-LTR_AG/LTR/Copia/LTRs	0	0	0	3	0	0	0	83	0	0	0	667
CR1Fam23_1/LINE/CR1Fam23/Type_I_Transposons_LINE	6	29	375	2258	1	8	154	663.073	3	13	196	4198.14
GYPSY35-LTR_AG/LTR/Gypsy/LTRs	0	0	1	1	0	0	0	20.7866	0	0	0	120.609
Agam_AB090813_RTAg4/LINE/RTAG4/Type_I_Transposons_LINE	7	38	3034	8561	4	10	957	7854.07	6	15	1058	44783.9
Ty3_gypsy_Ele155/LTR/Gypsy/LTRs	1	8	187	936	0	0	124	289.502	1	4	125	2316.79
Agam_AF295693_Ty1/LTR/Copia/LTRs	0	0	8	24	0	0	4	23.6667	0	0	4	206.95
MARINERN5_AG/DNA/Tc1/Type_II_Transposons	1	7	22	86	0	3	13	52.2122	0	3	11	442.047
CR1_Ele7/LINE/CR1/Type_I_Transposons_LINE	0	0	0	1	0	0	0	0	0	0	0	0
Pogo_Ele7/DNA/Pogo/Type_II_Transposons	1	6	16	33	0	0	8	10.4333	0	1	5	184.983
GYPSY11-I_AG/LTR/Gypsy/LTRs	2	2	114	756	1	1	73	1004.16	1	2	57	7400.75
BEL7-I_AG/LTR/Pao/LTRs	1	3	196	617	0	0	65	1452.01	0	4	74	10679.4
Pao_Bel_Ele66/LTR/Pao/LTRs	0	2	17	129	0	0	13	37.0667	0	1	9	327
Outcast_Ele14/LINE/Outcast/Type_I_Transposons_LINE	0	0	0	3	0	0	0	0.166667	0	0	0	8.11905
BEL13-I_AG/LTR/Pao/LTRs	0	17	776	4767	6	4	348	3953.24	2	11	299	27069.8
EAA11913/Unknown/Unknown	0	0	0	3	0	1	1	0	0	0	1	1
JRHpogo_Ele38/DNA/Pogo/Type_II_Transposons	1	2	7	9	1	0	41	5.30368	1	1	15	11.8734
AAB94026/Unknown/Unknown	0	0	2	4	0	0	2	0	0	0	0	4.33333
E_Q9HQ43/ensembl54099/trans/Unknown	2	0	5	1	0	0	2	0	3	0	14	5
E_Q93Y79/ensembl99256/trans/Unknown	2	4	104	431	0	1	42	182.833	0	2	64	1236.8
TRANSIBN3_AG/DNA/Transib/Type_II_Transposons	0	0	1	1	0	0	0	0	2	0	1	4
I_Ele35/LINE/I/Type_I_Transposons_LINE	0	0	1	32	0	0	0	34.1333	0	0	2	212.733
Pao_Bel_Ele114/LTR/Pao/LTRs	0	0	5	37	0	0	7	43.4639	0	0	4	199.997
EAL39378/Unknown/Unknown	0	0	9	32	0	0	4	127.267	0	0	0	1027.07
Pao_Bel_Ele195/LTR/Pao/LTRs	0	0	1	16	0	0	1	1	0	0	0	32
EAA04595/Unknown/Unknown	0	1	5	18	1	0	13	0	0	2	13	2
BEL8-I_AG/LTR/Pao/LTRs	4	17	1262	6564	3	5	555	10070.1	0	10	567	73392.1
Ty1_copia_Ele34/LTR/Copia/LTRs	0	0	0	1	0	0	1	28.5	0	0	0	187.667
Pao_Eel_Ele56/LTR/Pao/LTRs	0	0	1	14	0	0	2	3.55556	0	0	2	35.5484
EAL39597/Unknown/Unknown	0	0	9	32	0	0	0	31	0	0	1	152.333
ROOA_I/LTR/Pao/LTRs	0	0	1	18	0	0	0	3.28571	0	0	1	29
Pao_Bel_Ele214/LTR/Pao/LTRs	0	1	9	49	0	0	5	59.1333	0	0	9	346.271
Pao_Bel_Ele30/LTR/Pao/LTRs	0	0	9	63	0	0	4	19.75	0	0	5	304.165
E_P34472/ensembl9098/trans/Unknown	0	0	0	1	0	0	0	0.153409	0	0	0	3.30775
CR1Fam20_1/LINE/CR1Fam20/Type_I_Transposons_LINE	2	14	285	1622	4	4	122	706.091	1	6	151	3960.54
BAC57913/Unknown/Unknown	0	0	191	1488	1	0	122	426	1	1	109	1966.42
EAL41456/Unknown/Unknown	0	0	4	7	0	0	3	9	1	0	1	55.4048
Ty1_copia_Ele87/LTR/Copia/LTRs	1	9	363	1560	0	1	120	761.928	1	0	123	5266.21
Pao_Bel_Ele116/LTR/Pao/LTRs	2	27	575	2914	3	17	280	3934.23	2	15	270	24013.9
AAL93203/Unknown/Unknown	0	0	0	0	0	0	0	0.166667	0	0	0	3.8
Pao_Bel_Ele165/LTR/Pao/LTRs	0	0	4	24	0	0	0	14.1667	0	0	2	110.167
BAC57918/Unknown/Unknown	0	16	985	3242	1	1	493	1246.28	1	4	435	7798.42
BEL5-I_AG/LTR/Pao/LTRs	2	1	77	497	0	1	38	1067.58	0	2	32	7230.54
EAL42447/Unknown/Unknown	1	9	285	2075	0	2	150	389.393	2	12	182	3521.33
GYPSY37-I_AG/LTR/Gypsy/LTRs	1	2	123	576	1	0	50	559.933	0	3	58	3978.63
CR1_Ele2/LINE/CR1/Type_I_Transposons_LINE	0	0	0	0	0	0	0	0.5	0	0	0	14.2
GYPSY23-I_AG/LTR/Gypsy/LTRs	0	0	8	57	0	0	9	742	0	0	5	5390
E_Q9AXI7/ensembl9513/trans/Unknown	0	0	11	22	1	0	1	25.3333	0	0	3	118.267
GYPSY61-I_AG/LTR/Gypsy/LTRs	24	23	1090	4202	3	6	467	4185.68	35	13	627	25700.5
BAD86650/Unknown/Unknown	0	0	0	0	0	0	0	0	0	0	0	0
E_Q63288/ensembl10113/trans/Unknown	0	1	41	177	0	0	15	36.3333	0	0	10	361.667
EAA45732/Unknown/Unknown	3	2	127	681	1	3	95	1121.98	0	4	70	7842.37
E_Q9XUR0/ensembl20243/trans/Unknown	0	0	0	0	0	0	0	0	0	0	0	0
gi|6671102:1412-1645%2C/DNA/Type_II_Transposons	0	14	0	9	1	9	0	4.14549	1	7	0	13.0239
GYPSY65-LTR_AG/LTR/Gypsy/LTRs	0	0	14	40	0	0	0	35	0	0	4	173
AAA88882/Unknown/Unknown	0	0	0	0	0	0	0	0	0	0	0	0
TRANSIB2_AG/DNA/Transib/Type_II_Transposons	0	2	45	256	1	0	29	130	0	2	25	1384
E_Q9TZF8/ensembl11382/trans/Unknown	0	0	0	1	0	0	0	5.35	0	0	0	64.8833
Ty3_gypsy_Ele169/LTR/Gypsy/LTRs	1	1	55	237	0	0	38	258.367	0	4	31	1515.15
Pao_Bel_Ele220/LTR/Pao/LTRs	0	0	30	150	0	0	19	47.7	0	0	12	396.502
Tc1_Ele1a/DNA/Tc1/Type_II_Transposons	1	6	210	714	1	0	139	473.65	0	0	114	3947.97
BEL14-LTR_AG/LTR/Pao/LTRs	0	0	15	48	0	0	7	50	0	0	8	346.524
CR1Fam10_1/LINE/CR1Fam10/Type_I_Transposons_LINE	2	3	337	2022	0	7	196	1447.76	0	4	175	12143.7
Agam_AB090816_MinoAg1/LINE/MinoAg1/Type_I_Transposons_LINE	1	2	69	239	0	3	28	408.25	0	2	24	2981.4
GambolFam9_1/LINE/GambolFam9/Type_I_Transposons_LINE	2	6	484	2663	3	5	289	367	6	5	258	2594
EAL39307/Unknown/Unknown	0	0	0	4	0	0	1	0	0	0	0	5.375
Ty1_copia_Ele36/LTR/Copia/LTRs	0	0	1	5	0	0	0	0.5	0	1	0	17
GYPSY28-LTR_AG/LTR/Gypsy/LTRs	0	0	5	25	0	0	0	47.8571	0	0	1	375.857
GYPSY30-I_AG/LTR/Gypsy/LTRs	15	63	2202	11815	5	21	1097	5902.23	12	27	975	45259.6
CAI96741/Unknown/Unknown	0	0	0	1	0	0	0	0.1	0	0	0	3.05
Ty1_copia_Ele52/LTR/Copia/LTRs	0	1	7	12	0	0	6	3	0	0	3	10.25
MARINERN3a_AG/DNA/Tc1/Type_II_Transposons	0	2	2	43	1	0	4	9.54167	0	2	5	82.0746
Ty3_gypsy_Ele121/LTR/Gypsy/LTRs	3	4	1421	8097	2	3	693	2801.34	2	10	671	18658.4
COPIA1-LTR_AG/LTR/Copia/LTRs	0	0	4	4	0	0	1	9.38095	0	0	0	56.5644
Ty1_copia_Ele73/LTR/Copia/LTRs	0	3	298	1517	1	2	174	2189.45	0	0	150	15249.3
E_Q9P957/ensembl8215/trans/Unknown	0	1	61	349	0	0	21	310.1	0	0	23	2345.6
CAB64937/Unknown/Unknown	0	0	0	0	0	0	0	0	0	0	1	2
GYPSY17-I_AG/LTR/Gypsy/LTRs	38	78	8240	39527	15	21	4922	22599.9	31	36	4000	137880
Ty3_gypsy_Ele47/LTR/Gypsy/LTRs	9	13	1643	3467	3	3	554	999.283	1	3	472	6235.01
Loner_Ele3/LINE/Loner/Type_I_Transposons_LINE	0	0	13	49	0	0	7	33.8333	0	0	8	176.683
E_Q9C0U0/ensembl21259/trans/Unknown	0	0	19	153	0	1	12	74.5	0	1	12	537.267
GYPSY12-I_AG/LTR/Gypsy/LTRs	4	25	925	5256	4	8	506	1107.23	6	25	516	7788.42
AAO67562/Unknown/Unknown	0	1	7	10	0	0	2	4.13571	1	0	17	25.8019
Ty1_copia_Ele65/LTR/Copia/LTRs	0	0	2	7	0	0	0	57.1833	0	0	1	332.417
AAC16616/Unknown/Unknown	0	1	0	0	0	0	0	0	0	0	0	0
EAL24607/Unknown/Unknown	0	0	0	0	0	0	0	0	0	0	0	0
E_Q27281/ensembl6264/trans/Unknown	0	0	0	1	0	0	0	0	0	0	0	0.222222
CR1_Ele20/LINE/CR1/Type_I_Transposons_LINE	0	0	3	21	0	0	2	48.2953	0	0	2	371.145
GYPSY13-I_AG/LTR/Gypsy/LTRs	5	21	1778	7156	6	5	883	1705.07	2	23	818	10936.6
EAL42070/Unknown/Unknown	0	0	42	116	1	0	15	152.902	0	1	14	1071.14
DMCS182/DNA/Type_II_Transposons	0	0	0	0	0	0	0	0	0	0	0	0
GYPSY56-I_AG/LTR/Gypsy/LTRs	6	43	523	2274	4	11	197	1846.18	3	42	182	11749.1
JockeyFam13_1/LINE/JockeyFam13/Type_I_Transposons_LINE	0	1	32	125	0	0	19	297.857	0	0	14	1842.8
Pao_Bel_Ele64/LTR/Pao/LTRs	0	0	8	46	0	0	2	8.5	0	0	3	75.5
Ty1_copia_Ele85/LTR/Copia/LTRs	0	0	1	46	0	1	3	22.5944	0	0	1	116.993
AARA8_AG/Unknown/Unknown	0	6	448	1247	1	2	322	657.318	1	2	260	4983.24
Ty1_copia_Ele3/LTR/Copia/LTRs	1	2	51	313	0	0	30	97.7041	0	0	35	888.486
CR1Fam19_2/LINE/CR1Fam19/Type_I_Transposons_LINE	0	3	228	735	0	0	70	312.557	0	0	85	1913.4
Agam_U89803_TsessebeIII/DNA/Tc1/Type_II_Transposons	0	0	12	78	0	0	7	75.6462	0	0	9	732.095
COPIA5-I_AG/LTR/Copia/LTRs	0	4	140	1221	1	3	98	1371.15	2	3	84	9749.11
Pao_Bel_Ele100/LTR/Pao/LTRs	1	5	181	643	0	4	86	474	4	1	79	2468.7
Ty3_gypsy_Ele20/LTR/Gypsy/LTRs	0	0	3	28	0	0	3	37.8667	0	0	0	243.517
Agam_AY079064_ITmD37E4/DNA/Type_II_Transposons	0	3	17	86	0	1	6	234.006	1	1	8	981.289
GYPSY58-LTR_AG/LTR/Gypsy/LTRs	0	0	16	114	0	0	17	191.873	0	0	8	1236.78
JOCKEY2/LINE/Jockey/Type_I_Transposons_LINE	0	0	0	0	0	0	0	0	0	0	0	0
CR1-2_AG/LINE/CR1/Type_I_Transposons_LINE	1	14	134	971	2	0	66	979.303	1	3	78	7479.02
GYPSY24-I_AG/LTR/Gypsy/LTRs	1	10	346	1630	0	3	199	1500.23	0	2	149	9065.1
EAA11383/Unknown/Unknown	0	0	0	0	0	0	0	0	0	0	0	0
P4_AG/DNA/P/Type_II_Transposons	8	38	1293	5367	4	8	716	2410.17	8	21	542	17093.1
E_Q9VID6/ensembl51639/low_complexity/Unknown	0	0	0	0	0	0	0	0	0	0	0	2.08333
Pao_Bel_Ele141/LTR/Pao/LTRs	0	0	0	2	0	0	0	48.1524	0	0	0	467
RETRO92_AG_LTR/LTR/Copia/LTRs	0	0	9	27	0	0	1	66	0	1	5	441
Pao_Bel_Ele57/LTR/Pao/LTRs	0	0	1	6	0	0	1	2.58333	0	0	0	10.0833
RETRO33_AG_LTR/LTR/Pao/LTRs	23	152	372	1319	19	14	194	954.388	6	85	207	8854.42
Pao_Bel_Ele26/LTR/Pao/LTRs	0	0	1	1	0	0	0	0.5	0	0	0	2
EAL42139/Unknown/Unknown	0	0	0	1	0	0	1	50	0	0	2	409
L1_Ele5/LINE/L1/Type_I_Transposons_LINE	0	0	0	1	0	0	0	0	0	0	1	0
E_Q9U5P0/ensembl3536/trans/Unknown	0	2	22	132	0	0	11	117	0	0	5	603
OutcastFam9_1/LINE/OutcastFam9/Type_I_Transposons_LINE	0	0	1	9	0	0	0	5	0	0	0	61.2167
Ty3_gypsy_Ele32/LTR/Gypsy/LTRs	0	0	4	15	0	0	4	4	0	0	0	15
EAA43304/Unknown/Unknown	0	0	0	0	0	0	0	1.65	0	0	0	20.55
JockeyFam17_1/LINE/JockeyFam17/Type_I_Transposons_LINE	2	10	168	1163	0	2	115	467.966	0	4	89	3724.5
Ty3_gypsy_Ele122/LTR/Gypsy/LTRs	2	0	25	114	0	0	17	46	2	0	9	343.167
AAB86424/Unknown/Unknown	0	0	2	51	0	1	3	5	0	0	2	29
Pao_Bel_Ele210/LTR/Pao/LTRs	0	0	0	3	0	0	0	0	0	0	0	2.5
SINEX-1_AG/SINE?/Type_I_Transposons_SINE	3	26	192	541	5	4	67	261.698	7	13	95	1461.54
GYPSY47-I_AG/LTR/Gypsy/LTRs	8	7	793	4013	4	5	590	5211.86	2	7	372	33661.8
GYPSY4-LTR_AG/LTR/Gypsy/LTRs	0	0	0	0	0	0	0	4.0376	0	0	0	41.9141
GYPSY45-LTR_AG/LTR/Gypsy/LTRs	0	0	1	33	0	0	4	33.7574	0	0	2	330.101
EAA08182/Unknown/Unknown	0	0	0	0	0	0	0	0	0	0	2	0
AAL56547/Unknown/Unknown	0	0	0	0	0	0	0	0	0	0	0	0
Pao_Bel_Ele140/LTR/Pao/LTRs	0	0	0	0	0	0	0	1.5	0	0	0	15.8333
TC1N-1_AG/DNA/Tc1/Type_II_Transposons	2	38	45	265	3	10	36	64.435	2	16	33	393.718
AAX33616/Unknown/Unknown	0	0	0	0	0	0	0	0	0	0	1	0
E_O76252/ensembl15363/low_complexity/Unknown	0	0	365	865	0	0	398	318.467	0	1	236	2415.93
HELITRON2_AG/RC/Helitron/Unknown	8	15	381	1874	0	4	197	550.942	2	17	214	4469.12
Pao_Bel_Ele204/LTR/Pao/LTRs	0	0	0	0	0	0	0	1	0	0	0	17
Ty1_copia_Ele27/LTR/Copia/LTRs	0	8	161	692	0	1	92	319.417	0	1	98	1641.43
EAA11108/Unknown/Unknown	0	0	2	11	0	0	0	17.1838	0	0	0	154
E_Q9NBI3/ensembl9016/trans/Unknown	0	0	3	19	1	0	0	2	0	0	0	20.5
Ty3_gypsy_Ele69/LTR/Gypsy/LTRs	0	0	0	0	0	0	0	0.166667	0	0	0	1.27381
EAL39063/Unknown/Unknown	0	3	232	500	0	1	58	226.874	1	3	86	1635.97
I_ele29/LINE/I/Type_I_Transposons_LINE	0	0	0	3	0	0	1	0.267857	0	0	1	12.7314
Amer_AJ006561_Amer6/LTR/Copia/LTRs	0	1	108	299	0	0	45	129.379	0	0	59	820.33
Pao_Bel_Ele154/LTR/Pao/LTRs	0	0	1	2	0	0	0	2	0	0	0	41.3333
CR1_Ele15/LINE/CR1/Type_I_Transposons_LINE	0	0	0	2	0	0	0	1.50397	0	0	0	17.3452
CR1Fam7_1/LINE/CR1Fam7/Type_I_Transposons_LINE	1	0	47	378	1	0	25	313.233	0	2	25	1891.93
EAA12317/Unknown/Unknown	3	2	31	13	2	0	22	5	8	0	63	15
L1_Ele15/LINE/L1/Type_I_Transposons_LINE	0	0	0	0	0	0	0	0.65	0	0	0	7.36667
Pao_Bel_Ele158/LTR/Pao/LTRs	1	0	6	15	0	1	0	25.5702	0	0	0	176.059
EAA09884/Unknown/Unknown	0	3	26	126	0	0	15	83.6667	0	0	19	303.283
Ty3_gypsy_Ele62/LTR/Gypsy/LTRs	0	0	0	0	0	0	0	0	0	0	0	0
AAL93244/Unknown/Unknown	0	0	0	0	0	0	1	0	0	0	1	0
EAL39174/Unknown/Unknown	0	0	144	789	0	1	28	424.205	0	0	48	2564.54
JockeyFam25_1/LINE/JockeyFam25/Type_I_Transposons_LINE	31	123	677	3255	16	53	315	1103.48	23	65	424	9101.15
GambolFam6_1/LINE/GambolFam6/Type_I_Transposons_LINE	10	46	461	2007	4	10	257	680.519	3	18	208	4804.74
RETRO16_AG_LTR/LTR/Copia/LTRs	1	0	21	112	0	0	7	232	0	0	13	1272
TRANSIB5/DNA/Transib/Type_II_Transposons	0	0	0	0	0	0	0	3	0	0	0	7
Tc1-1_AG/DNA/Tc1/Type_II_Transposons	4	27	545	2334	1	1	264	2113.88	2	7	189	12197.3
BS/DNA/Type_II_Transposons	0	0	0	1	0	0	0	7.76667	0	0	0	41.519
JRHpogo_Ele23/DNA/Pogo/Type_II_Transposons	0	0	0	1	0	0	0	0	0	0	0	2.7
GambolFam11_1/LINE/GambolFam11/Type_I_Transposons_LINE	2	3	220	1262	0	0	109	583.479	2	1	127	4310.37
Pao_Bel_Ele99/LTR/Pao/LTRs	0	2	41	257	0	0	11	107.917	0	1	13	1212.67
Pao_Bel_Ele181/LTR/Pao/LTRs	2	4	53	229	0	0	36	30.25	0	2	23	303
Pegasus/DNA/hAT/Type_II_Transposons	1	1	1	2	0	0	0	1.67261	0	0	0	7.04337
Ulysses_I/LTR/Gypsy/LTRs	0	0	1	1	0	0	2	0.0714286	0	0	3	2.21429
GYPSY58-I_AG/LTR/Gypsy/LTRs	4	15	399	1343	2	1	185	4840.1	1	4	190	28479.1
BAA95570/Unknown/Unknown	0	0	0	0	0	0	0	0.5	0	0	0	1.18333
Ty3_gypsy_Ele104/LTR/Gypsy/LTRs	0	0	0	0	0	0	0	3	0	0	1	190.667
Outcast_Ele7/LINE/Outcast/Type_I_Transposons_LINE	0	0	0	0	0	0	0	0.5	0	0	0	3
mTA_Ele2/MITE/Unknown	0	0	0	1	0	0	0	0	0	0	0	2.6
Jockey_Ele3/LINE/Jockey/Type_I_Transposons_LINE	0	0	0	0	0	0	0	0	0	0	0	0
P_Ele8/DNA/P/Type_II_Transposons	0	0	2	2	0	0	0	0	0	0	0	3.28571
DMSUF1/DNA/Type_II_Transposons	0	0	7	7	1	0	8	1	1	0	6	3
Agam_M93690_RT1/LINE/RT1/Type_I_Transposons_LINE	0	0	26	80	0	0	9	21.8333	0	0	8	288.75
Pao_Bel_Ele86/LTR/Pao/LTRs	0	0	20	67	0	0	8	31.6952	0	0	10	250.68
RETRO43_AG_LTR/LTR/Gypsy/LTRs	0	0	6	24	0	0	2	27	0	0	3	163
GYPSY56-LTR_AG/LTR/Gypsy/LTRs	0	4	40	34	1	1	18	150.002	2	2	8	965.825
Pao_Bel_Ele118/LTR/Pao/LTRs	0	5	30	175	0	0	18	252.337	0	2	15	1309.99
RT1/LINE/R1/Type_I_Transposons_LINE	0	1	243	2127	0	1	120	834.858	0	3	97	3605.98
Pao_Bel_Ele152/LTR/Pao/LTRs	0	1	3	20	0	0	0	24.6667	0	0	1	169.458
Ty3_gypsy_Ele36/LTR/Gypsy/LTRs	0	0	14	56	0	1	0	47.6167	0	0	6	341.733
Ty3_gypsy_Ele139/LTR/Gypsy/LTRs	1	4	251	967	1	0	81	398.583	0	2	99	3532
GYPSY44-LTR_AG/LTR/Gypsy/LTRs	0	4	106	471	2	1	26	384.625	0	2	35	2234.26
Pao_Bel_Ele34/LTR/Pao/LTRs	0	0	0	1	0	0	0	35.5167	0	0	0	278.983
AAN06610/Unknown/Unknown	0	0	0	0	0	0	0	19.7584	0	0	0	137.373
RTE_Ele6/LINE/RTE/Type_I_Transposons_LINE	0	0	0	0	0	0	0	0	0	0	1	0
Agam_U89799_TopiI/DNA/Tc1/Type_II_Transposons	1	7	110	609	4	2	71	1117.33	1	3	54	7450.02
Agam_AB090812_RTAg3/LINE/RTAG3/Type_I_Transposons_LINE	17	69	3702	18319	4	14	1994	5324.41	8	29	1479	29534.3
Outcast_Ele5/LINE/Outcast/Type_I_Transposons_LINE	0	0	0	7	0	0	2	0	0	0	0	9
E_Q947Y5/ensembl24060/trans/Unknown	0	0	111	541	0	1	73	601	1	1	54	2545
BAC57901/Unknown/Unknown	31	21	442	1751	14	9	197	650.907	58	13	454	3234.91
GYPSY15-I_AG/LTR/Gypsy/LTRs	3	5	235	1382	1	2	135	980.285	1	3	141	7367.68
BAC57920/Unknown/Unknown	0	0	27	150	0	2	16	108.167	0	0	16	613.75
AAK61417/Unknown/Unknown	0	0	0	0	0	0	0	0	1	0	0	0
Ty3_gypsy_Ele76/LTR/Gypsy/LTRs	0	1	13	59	0	0	3	21	0	2	5	185.429
GYPSY27-LTR_AG/LTR/Gypsy/LTRs	0	0	4	12	0	0	1	37.9	0	0	0	377.8
I_Ele40/LINE/I/Type_I_Transposons_LINE	0	0	3	16	0	0	4	3.25	0	0	5	27.404
GYPSY25-I_AG/LTR/Gypsy/LTRs	1	11	741	2487	0	4	288	2738.7	2	5	296	26175.6
Ty3_gypsy_Ele75/LTR/Gypsy/LTRs	0	0	71	362	0	0	30	154.366	0	2	39	1065.31
DMAURA/DNA/Type_II_Transposons	0	0	0	0	0	0	0	0.666667	0	0	0	8.73333
GYPSY64-I_AG/LTR/Gypsy/LTRs	1	3	161	867	0	0	82	1520.19	1	3	90	13076.6
LonerFam2_1/LINE/LonerFam2/Type_I_Transposons_LINE	0	4	80	307	0	0	25	1470.72	0	2	34	11026.5
OutcastFam1_1/LINE/OutcastFam1/Type_I_Transposons_LINE	0	3	2	7	0	0	0	3.1	0	2	0	27.7857
JockeyFam5_1/LINE/JockeyFam5/Type_I_Transposons_LINE	0	1	67	227	0	0	51	214.667	0	0	30	924.833
OutcastFam7_1/LINE/OutcastFam7/Type_I_Transposons_LINE	0	0	0	0	0	0	0	4.81429	0	0	0	27.7833
E_O23757/ensembl11145/trans/Unknown	0	0	1	0	0	0	0	0.125	0	0	0	0.625
P_Ele6/DNA/P/Type_II_Transposons	0	0	10	45	0	1	4	51.9345	0	0	3	436.915
E_O76197/ensembl105211/low_complexity/Unknown	0	0	0	0	0	0	0	4.35	0	0	0	44.6389
MARINERN3_AG/DNA/Tc1/Type_II_Transposons	1	10	32	121	0	1	12	71.4583	0	5	11	409.956
Agam_U47021_Pegasus-29/DNA/Pegasus/Type_II_Transposons	0	0	0	0	0	0	0	0.3	0	0	0	3.94087
Pao_Bel_Ele46/LTR/Pao/LTRs	0	1	2446	2764	0	0	665	485	0	0	492	2763.75
GYPSY62-I_AG/LTR/Gypsy/LTRs	1	7	182	824	0	2	87	325.333	3	6	79	2303.28
GYPSY25-LTR_AG/LTR/Gypsy/LTRs	0	0	15	27	0	0	7	15.3214	0	1	6	148.633
EAL40107/Unknown/Unknown	0	0	9	46	1	0	11	173.576	0	0	4	1081.6
EAL41441/Unknown/Unknown	0	2	202	740	0	0	86	511.867	1	2	89	3680.35
E_Q94240/ensembl8796/low_complexity/Unknown	0	0	2	8	0	0	0	17.25	0	0	2	51.25
JockeyFam18_1/LINE/JockeyFam18/Type_I_Transposons_LINE	0	3	150	595	0	0	64	247.583	1	2	79	1628.17
Ty3_gypsy_Ele73/LTR/Gypsy/LTRs	0	0	31	164	0	0	22	21.2	0	0	21	228.333
EAL42011/Unknown/Unknown	0	0	11	54	0	0	5	218.258	0	0	4	1467.25
HATN3_AG/DNA/hAT/Type_II_Transposons	0	1	50	207	0	0	18	112.713	1	2	25	589.289
Pao_Bel_Ele42/LTR/Pao/LTRs	0	0	2	8	0	0	0	2.60119	0	0	1	19.3869
CR1Fam8_2/LINE/CR1Fam8/Type_I_Transposons_LINE	4	33	218	1080	4	7	114	904.866	0	25	113	6367.6
GYPSY7-LTR_AG/LTR/Gypsy/LTRs	2	19	378	2068	2	9	213	1974.04	0	8	169	13497.7
Ty1_copia_Ele89/LTR/Copia/LTRs	0	1	2	11	0	0	1	14.4452	0	0	2	111.321
Pao_Bel_Ele45/LTR/Pao/LTRs	0	0	45	351	0	0	28	203.283	0	1	25	1377.58
Ty3_gypsy_Ele65/LTR/Gypsy/LTRs	0	0	0	3	0	0	1	6.33333	0	0	0	51.5833
GYPSY29-LTR_AG/LTR/Gypsy/LTRs	0	0	0	4	0	0	0	15	0	0	1	124
CR1Fam15_1/LINE/CR1Fam15/Type_I_Transposons_LINE	1	6	200	704	1	0	71	786.316	1	4	99	5782.31
Pao_Bel_Ele19/LTR/Pao/LTRs	0	0	1	7	0	0	0	6.01667	0	0	0	61.3167
Pao_Bel_Ele151/LTR/Pao/LTRs	0	0	3	2	0	0	3	1.25	0	0	1	10.4167
Agam_AB090818_R6Ag2/LINE/R6Ag2/Type_I_Transposons_LINE	11	40	1817	8211	3	7	631	9399.67	1	19	715	55929.3
RTE_Ele2/LINE/RTE/Type_I_Transposons_LINE	0	0	3	2	0	0	0	0	0	0	0	1
AAO67564/Unknown/Unknown	0	1	10	16	2	0	7	9.90952	0	0	20	57.6667
MARINER-N14_AG/DNA/TcMar/Type_II_Transposons	33	80	127	260	15	24	73	57.7745	26	57	204	436.311
BAD86656/Unknown/Unknown	0	0	0	6	0	0	0	0	0	0	0	2
Agam_U89802_TsessebeII/DNA/Tc1/Type_II_Transposons	0	1	22	122	0	0	6	109.608	1	1	10	738.758
GYPSY34-I_AG/LTR/Gypsy/LTRs	6	9	2039	6193	4	2	867	3731.34	4	4	797	32386.9
CR1_Ele27/LINE/CR1/Type_I_Transposons_LINE	0	0	1	0	0	0	0	10.2857	0	0	0	46.1571
Pao_Bel_Ele113/LTR/Pao/LTRs	0	0	5	10	0	0	0	8.3	0	0	0	81.9
EAA44872/Unknown/Unknown	0	2	171	925	0	0	113	282.533	0	3	114	2827.18
Pao_Bel_Ele112/LTR/Pao/LTRs	0	0	0	0	0	0	0	1.51667	0	0	0	7.45
Asup_AF054213_S27/LTR/Copia/LTRs	0	0	2	29	0	0	2	6	0	0	3	15
CR1_Ele33/LINE/CR1/Type_I_Transposons_LINE	0	0	0	1	0	0	1	9.32222	0	0	0	40.6167
HELITRON2N_AG/RC/Helitron/Unknown	0	2	12	77	2	0	3	117.102	0	0	4	898.615
CAA26444/Unknown/Unknown	0	0	0	0	0	0	0	1.5	0	0	0	2.5
EAL39167/Unknown/Unknown	0	1	10	39	0	0	3	14.7036	0	0	4	55.3218
INVADER1-LTR_AG/LTR/Gypsy/LTRs	0	1	0	38	0	1	4	41.2416	0	1	1	222.809
EAA04995/Unknown/Unknown	3	4	177	814	0	1	109	1159.13	0	1	82	7081.18
EAA02779/Unknown/Unknown	0	1	37	198	0	0	29	35	0	0	21	249.5
Pao_Bel_Ele206/LTR/Pao/LTRs	0	0	0	0	0	0	0	2.58333	0	0	0	24.5833
Ty1_copia_Ele79/LTR/Copia/LTRs	0	0	4	9	0	0	1	3	0	0	0	16.3833
Ty1_copia_Ele26/LTR/Copia/LTRs	1	3	120	492	0	1	69	651.012	1	2	63	4551.44
CR1Fam16_1/LINE/CR1Fam16/Type_I_Transposons_LINE	0	0	3	28	0	0	3	70	0	0	5	411
JRHPogo_Ele24/DNA/Pogo/Type_II_Transposons	1	13	30	353	0	4	31	93.3333	1	6	22	507.667
Pao_Bel_Ele194/LTR/Pao/LTRs	0	8	386	2040	1	0	221	1996.28	0	6	199	11425.8
R1Fam13_2/LINE/R1Fam13/Type_I_Transposons_LINE	0	0	23	94	0	0	10	115.331	0	0	14	724.55
E_Q9SKI8/ensembl8966/trans/Unknown	0	0	30	55	0	1	7	381	0	2	10	2474
Ty1_copia_Ele76/LTR/Copia/LTRs	0	0	0	0	0	0	0	0	0	0	0	0
EAL42407/Unknown/Unknown	1	5	156	815	1	0	60	1257.77	0	2	61	7308.68
Ty3_gypsy_Ele95/LTR/Gypsy/LTRs	0	0	1	13	0	0	0	7.16667	0	0	1	96
MARINERN6_AG/DNA/Tc1/Type_II_Transposons	5	15	79	483	2	3	41	232.675	2	12	38	1950.92
Ty1_copia_Ele11/LTR/Copia/LTRs	0	0	0	0	0	0	0	1	0	0	0	6.84921
Pao_Bel_Ele196/LTR/Pao/LTRs	0	1	23	128	0	0	8	77.1667	0	0	11	458.667
HAT1_AG/DNA/hAT/Type_II_Transposons	5	1	160	782	3	4	94	370.149	0	2	72	2010.4
Pao_Bel_Ele146/LTR/Pao/LTRs	0	0	1	15	0	0	0	4.75	0	0	0	14.0667
Pao_Bel_Ele224/LTR/Pao/LTRs	0	0	9	64	0	0	3	44.4167	0	1	2	274.833
gi|29366667|gb|AY230483.1|/DNA/Type_II_Transposons	0	0	13	59	0	0	8	115.387	0	0	4	715.889
CR1Fam11_1/LINE/CR1Fam11/Type_I_Transposons_LINE	0	1	68	271	0	0	32	141.917	1	0	37	1090.99
Pao_Bel_Ele145/LTR/Pao/LTRs	0	4	63	323	0	2	38	53.8667	1	0	33	355.433
Aalb_L78794_tnpA/DNA/Type_II_Transposons	0	0	2	21	1	1	2	2	0	0	1	18
BAA57030/Unknown/Unknown	0	0	1	12	0	0	3	40.1429	0	0	1	263.614
Pao_Bel_Ele91/LTR/Pao/LTRs	0	0	19	56	0	0	5	49.4833	0	0	5	292.317
EAL39058/Unknown/Unknown	0	2	17	82	0	0	4	49.2733	0	5	12	313.9
CR1_Ele6/LINE/CR1/Type_I_Transposons_LINE	0	0	1	2	0	0	0	1.26502	0	0	0	5.39022
Ty3_gypsy_Ele72/LTR/Gypsy/LTRs	0	1	1	3	0	0	0	0	0	0	0	7
E_Q9W5K1/ensembl6885/trans/Unknown	0	0	0	0	0	0	0	38.4561	0	0	0	145.051
L1_Ele29/LINE/L1/Type_I_Transposons_LINE	0	0	0	0	0	0	0	1.95	0	0	0	11.4167
E_Q9XUX1/ensembl21240/low_complexity/Unknown	3	8	224	1162	1	3	70	711.692	0	2	93	4951.84
CR1Fam2_1/LINE/CR1Fam2/Type_I_Transposons_LINE	0	4	154	734	1	0	77	849.854	0	4	83	5876.71
Outcast_Ele15/LINE/Outcast/Type_I_Transposons_LINE	0	0	19	58	0	0	22	32.8833	0	0	7	142.952
Pao_Bel_Ele229/LTR/Pao/LTRs	0	0	0	10	0	0	0	6.75	0	0	0	39.1667
GYPSY45-I_AG/LTR/Gypsy/LTRs	3	11	564	2786	1	1	281	1898.7	2	8	318	13278.5
T1_1/LINE/T1/Type_I_Transposons_LINE	0	2	62	261	0	1	21	387.369	0	4	35	2759.98
gi|6671102:c1100-8%2C/DNA/Type_II_Transposons	8	20	677	2826	7	7	597	1299.78	6	8	384	10868.5
L1_Ele2/LINE/L1/Type_I_Transposons_LINE	0	0	0	0	0	0	0	0	0	0	0	0
GYPSY2-I_AG/LTR/Gypsy/LTRs	0	7	374	1500	0	0	153	1846.09	1	2	158	10626.5
CAI96711/Unknown/Unknown	0	0	0	1	0	0	0	0	0	0	0	2
TOM_I/LTR/Gypsy/LTRs	0	0	0	0	0	0	0	0.1	0	0	0	0.490909
CR1-6_AG/LINE/CR1/Type_I_Transposons_LINE	1	4	386	2318	0	1	194	1917.14	1	4	202	12401.6
Ty3_gypsy_Ele2/LTR/Gypsy/LTRs	9	14	921	3855	0	5	436	3259.04	2	5	336	21254.3
Agam_U89801_TsessebeI/DNA/Tc1/Type_II_Transposons	1	4	59	328	0	3	26	635.24	2	1	41	4273.72
EAA11132/Unknown/Unknown	0	0	0	2	0	0	1	1	2	0	7	2
E_Q9Y027/ensembl17898/trans/Unknown	0	0	2	10	0	0	0	1	0	0	0	16
ABC88680/Unknown/Unknown	0	0	0	0	0	0	0	0	0	0	0	0
CR1_Ele35/LINE/CR1/Type_I_Transposons_LINE	0	0	4	19	0	0	2	11.6667	0	0	6	79.6667
EAL41060/Unknown/Unknown	0	1	0	1	0	0	0	0	0	0	0	1.5
gi|29366658|gb|AY230474.1|/DNA/Type_II_Transposons	0	0	134	381	0	0	63	106.933	0	0	53	617.45
TART/LINE/Telomere/Type_I_Transposons_LINE	0	0	0	0	0	0	0	0	0	0	0	0
GYPSY23-LTR_AG/LTR/Gypsy/LTRs	0	0	0	1	0	0	0	34	0	0	0	186
E_O46180/ensembl105263/low_complexity/Unknown	0	0	0	4	0	0	0	1.4	0	0	0	30.3333
AAF53750/Unknown/Unknown	0	0	1	0	0	0	0	0	0	0	0	0
GYPSY47-LTR_AG/LTR/Gypsy/LTRs	1	3	204	948	0	2	130	415	0	0	86	2505
GYPSY72-I_AG/LTR/Gypsy/LTRs	3	20	1642	4423	3	2	561	2502.03	2	12	514	17212.5
E_O42691/ensembl26192/trans/Unknown	0	0	0	0	0	0	0	74.2405	0	0	0	575.821
Pao_Bel_Ele9/LTR/Pao/LTRs	0	0	3	15	0	0	0	5.5	0	0	1	57.3
JockeyFam21_1/LINE/JockeyFam21/Type_I_Transposons_LINE	0	3	55	196	1	0	17	78.4044	0	3	22	637.755
Ty3_gypsy_Ele9/LTR/Gypsy/LTRs	0	0	0	0	0	0	0	7	0	0	0	25
RETRO18_AG_LTR/LTR/Pao/LTRs	0	4	65	458	0	1	45	231	0	0	35	1077
GYPSY14-I_AG/LTR/Gypsy/LTRs	1	3	178	760	0	1	71	750	1	4	86	6205.3
GYPSY53-LTR_AG/LTR/Gypsy/LTRs	0	0	16	148	0	1	13	133.457	0	0	15	1210.05
m7bp_Ele2/MITE/Unknown	0	0	0	0	0	0	0	0	0	0	0	0
Ty1_copia_Ele37/LTR/Copia/LTRs	1	2	165	1161	2	1	58	344.948	0	2	58	1869.34
AAC82603/Unknown/Unknown	0	1	4	0	0	0	0	0	2	0	7	3
JRHpogo_Ele33/DNA/Pogo/Type_II_Transposons	0	0	0	0	0	0	0	3.5	0	0	0	18
ACCORD/DNA/Type_II_Transposons	0	0	0	1	0	0	0	1	0	0	1	1
Ty1_copia_Ele32/LTR/Copia/LTRs	0	1	25	118	0	0	6	382.139	0	0	11	3156.03
BEL1-LTR_AG/LTR/Pao/LTRs	0	0	4	13	0	0	1	3	0	0	2	26.875
CAA08808/Unknown/Unknown	0	0	0	0	0	0	0	0	0	0	0	1
CR1_Ele38/LINE/CR1/Type_I_Transposons_LINE	0	0	0	0	0	0	0	0	0	0	0	1.66667
GYPSY64-LTR_AG/LTR/Gypsy/LTRs	0	0	1	5	0	0	0	13	0	0	0	138
E_Q9NBJ4/ensembl9045/trans/Unknown	0	0	12	56	0	0	7	167.027	0	1	3	1006.85
AAK53386/Unknown/Unknown	0	0	1	3	0	0	0	0	0	0	0	0
EAA10031/Unknown/Unknown	2	1	44	180	0	0	17	2150.15	0	0	23	9712.27
GYPSY52-I_AG/LTR/Gypsy/LTRs	2	18	930	3997	1	5	372	2960.77	6	5	342	17031.9
BEL16-I_AG/LTR/Pao/LTRs	2	21	710	3525	2	9	347	5445.71	3	6	314	42498.6
GYPSY66-LTR_AG/LTR/Gypsy/LTRs	0	0	7	13	0	0	3	18	0	0	2	193
GYPSY9-I_AG/LTR/Gypsy/LTRs	7	17	4573	14605	8	6	2693	5148.07	2	15	1806	33412.2
GYPSY59-LTR_AG/LTR/Gypsy/LTRs	2	1	16	93	0	0	7	47.3302	0	1	10	375.948
RETRO20_AG_LTR/LTR/Pao/LTRs	0	0	8	16	0	0	2	14	0	0	7	111
GYPSY29-I_AG/LTR/Gypsy/LTRs	0	6	227	1318	0	2	106	1767.6	1	4	107	13957.3
AAQ01581/Unknown/Unknown	1	2	46	277	0	0	21	172.215	0	0	30	1229.92
GYPSY33-I_AG/LTR/Gypsy/LTRs	3	13	840	4148	1	4	391	1912.86	4	7	419	14488.4
Ty1_copia_Ele45/LTR/Copia/LTRs	0	1	12	154	0	0	5	58.2	0	0	2	348.001
CR1Fam24_1/LINE/CR1Fam24/Type_I_Transposons_LINE	0	2	103	531	1	0	47	574.246	2	0	42	3299.66
Ty3_gypsy_Ele31/LTR/Gypsy/LTRs	0	0	4	13	0	0	4	2	0	0	1	13.25
CR1Fam25_1/LINE/CR1Fam25/Type_I_Transposons_LINE	0	2	119	571	2	1	59	491.909	0	2	60	4281.78
Pao_Bel_Ele72/LTR/Pao/LTRs	1	3	28	262	0	0	26	521.297	0	0	12	2979.77
BEL10-I_AG/LTR/Pao/LTRs	1	11	470	2415	2	4	211	2178.3	2	4	193	13348.2
Pao_Bel_Ele162/LTR/Pao/LTRs	0	0	0	3	0	0	0	30.3167	0	0	0	210.229
MARINER_DMA/DNA/Tc1/Type_II_Transposons	0	0	4	20	0	0	1	1.66667	0	0	5	31.3333
IFam1_1/LINE/IFam1/Type_I_Transposons_LINE	1	9	299	1453	0	1	161	448.951	1	6	146	3409.67
Pao_Bel_Ele131/LTR/Pao/LTRs	0	0	36	159	0	0	2	260.033	0	0	13	1375
E_Q9U4W1/ensembl12293/low_complexity/Unknown	1	3	25	161	0	0	18	197.165	0	0	16	1540.92
BEL11-I_AG/LTR/Pao/LTRs	1	6	569	2871	1	1	364	1621.89	0	0	291	13445.8
Pao_Bel_Ele208/LTR/Pao/LTRs	0	0	0	21	0	0	2	14.5	0	0	2	108.2
CR1_Ele36/LINE/CR1/Type_I_Transposons_LINE	0	0	2	4	0	0	1	2.44286	0	0	1	22.4511
E_Q9ZQ67/ensembl10323/trans/Unknown	0	0	2	20	0	0	3	56.9667	0	0	1	368.35
E_Q963X9/ensembl12574/trans/Unknown	0	0	0	1	0	0	0	0	0	0	1	0
CR1_Ele13/LINE/CR1/Type_I_Transposons_LINE	0	0	4	20	0	0	3	3.08333	0	0	4	23.8333
Pao_Bel_Ele163/LTR/Pao/LTRs	0	0	4	10	0	0	1	112.517	0	0	3	770.683
Ty3_gypsy_Ele144/LTR/Gypsy/LTRs	0	0	1	15	0	0	0	49.0667	0	0	0	318.817
E_Q9U1N9/ensembl11673/trans/Unknown	0	0	0	0	0	0	0	0	0	0	0	0.65
Pao_Bel_Ele85/LTR/Pao/LTRs	0	0	4	32	0	0	7	243.333	0	0	4	1556.9
RETRO76_AG_LTR/LTR/Pao/LTRs	0	0	31	125	0	0	12	156.75	0	1	20	1127.61
CR1Fam21_2/LINE/CR1Fam21/Type_I_Transposons_LINE	5	15	191	928	1	18	85	595.05	3	18	107	4335.2
Agam_AF295691_Ty1/LTR/Copia/LTRs	1	2	157	622	0	0	79	601.195	0	1	75	4971.39
Pao_Bel_Ele41/LTR/Pao/LTRs	0	0	79	152	0	0	46	62.0095	0	0	24	259.938
E_P91062/ensembl127964/low_complexity/Unknown	0	0	3	18	0	0	1	18.5484	0	0	1	121.76
Pao_Bel_Ele177/LTR/Pao/LTRs	0	0	1	28	0	0	1	54.8333	0	0	1	579.3
EAA03604/Unknown/Unknown	0	0	7	44	0	0	6	1068.92	0	0	6	6626.25
E_Q946U0/ensembl29353/trans/Unknown	0	0	9	47	0	0	9	55	0	0	3	293.833
Ty1_copia_Ele20/LTR/Copia/LTRs	0	0	0	0	0	0	0	1.125	0	0	0	14.8492
GYPSY21-LTR_AG/LTR/Gypsy/LTRs	0	0	2	5	0	0	0	64	0	0	0	565.667
DMSAT08/DNA/Type_II_Transposons	0	0	0	0	0	0	0	0	0	0	0	0
Pao_Bel_Ele96/LTR/Pao/LTRs	0	1	1	2	0	0	0	3.2	0	0	0	26.1667
Pao_Bel_Ele16/LTR/Pao/LTRs	0	0	2	13	0	0	0	7.83333	0	0	0	55
HATN2_AG/DNA/hAT/Type_II_Transposons	5	16	172	1017	3	10	76	507.528	4	18	76	2493.56
EAA03468/Unknown/Unknown	0	0	1	2	0	0	1	19.25	0	0	0	161.75
Ty3_gypsy_Ele64/LTR/Gypsy/LTRs	0	0	8	30	0	0	3	32.5	0	0	4	141.667
EAA11130/Unknown/Unknown	0	0	1	4	0	1	1	92.096	0	0	1	961.512
Pao_Bel_Ele68/LTR/Pao/LTRs	0	0	1	4	0	0	1	9.16667	0	0	1	107.183
EAL40183/Unknown/Unknown	0	0	6	28	0	0	1	4.5	0	0	2	81
Ty1_copia_Ele62/LTR/Copia/LTRs	0	0	0	0	0	0	0	6.36667	0	0	0	42.95
CR1Fam13_1/LINE/CR1Fam13/Type_I_Transposons_LINE	1	5	63	329	1	0	26	170.137	0	2	33	1030.01
I_Ele34/LINE/I/Type_I_Transposons_LINE	0	1	6	21	0	0	5	20.1619	0	0	6	152.297
Jockey_Ele7/LINE/Jockey/Type_I_Transposons_LINE	0	0	0	0	0	0	0	0	0	0	0	1.29493
Ty1_copia_Ele28/LTR/Copia/LTRs	0	2	89	418	0	2	32	389.548	0	0	50	2194.24
AAX28841/Unknown/Unknown	0	0	0	0	0	0	0	1	0	2	0	9.66667
GambolFam3_1/LINE/GambolFam3/Type_I_Transposons_LINE	8	84	128	687	13	28	69	323.103	6	81	89	2243.26
E_Q9NL37/ensembl70319/low_complexity/Unknown	0	0	52	148	0	0	26	56.2	0	0	23	450.55
Agam_M35472_T1/LINE/T1/Type_I_Transposons_LINE	0	0	0	0	0	0	0	60	0	0	0	347.083
Ty3_gypsy_Ele80/LTR/Gypsy/LTRs	2	0	5	23	1	0	3	164.833	0	0	1	1485
BEL3-LTR_AG/LTR/Pao/LTRs	0	0	13	74	0	0	4	539	0	0	9	2718
AAN16117/Unknown/Unknown	0	0	0	0	0	0	0	0	0	0	0	0.166667
GYPSY28-I_AG/LTR/Gypsy/LTRs	2	21	142	688	1	2	71	1664.88	1	33	90	11467.2
GYPSY61-LTR_AG/LTR/Gypsy/LTRs	0	0	8	8	0	0	0	135.952	0	0	1	651.185
Agam_U11656_mariner/DNA/mariner/Type_II_Transposons	0	1	10	46	0	0	2	23.8718	0	0	8	177.08
Ty3_gypsy_Ele98/LTR/Gypsy/LTRs	0	0	18	47	0	0	6	36.5	0	0	9	314.167
JRHtc1_ele31/DNA/Tc1/Type_II_Transposons	0	0	1	0	0	0	0	0	0	0	0	3.58182
OutcastFam2_1/LINE/OutcastFam2/Type_I_Transposons_LINE	2	12	170	1037	3	2	98	518.36	4	11	97	4325.07
BAC57899/Unknown/Unknown	1	0	33	110	0	0	12	23.75	0	0	10	137
R1Fam7_1/LINE/R1Fam7/Type_I_Transposons_LINE	14	62	3047	9151	17	16	1140	9556.79	8	41	1273	66354.2
TELREP_AG/Unknown/Unknown	1	1	12	50	0	0	5	18	0	1	7	148
E_Q9BLI0/ensembl11601/trans/Unknown	0	0	0	3	0	0	0	7.02381	0	0	0	32.8952
AAL86009/Unknown/Unknown	0	0	1	0	0	0	0	0	0	0	2	0
Tc1_Ele2/DNA/Tc1/Type_II_Transposons	0	0	0	0	0	0	0	0	0	0	0	1.16438
L1Fam3_1/LINE/L1Fam3/Type_I_Transposons_LINE	0	0	0	0	0	0	0	0.25	0	0	0	1.41667
EAL39400/Unknown/Unknown	0	0	19	101	0	0	6	1362.08	1	0	13	8031.07
Pao_Bel_Ele161/LTR/Pao/LTRs	0	0	0	0	0	0	0	0.333333	0	0	0	0
gi|6671102:3303-3503%2Crepeat_region/DNA/Type_II_Transposons	0	0	0	0	0	0	0	0.916667	0	0	0	2.92811
Agam_AB090814_WaldoAg1/LINE/WaldoAg1/Type_I_Transposons_LINE	4	20	754	3481	0	1	334	3441.1	1	7	303	18778.8
EAA08583/Unknown/Unknown	0	1	26	80	0	0	9	68.0333	0	0	6	561.767
JRHpogo_Ele50/DNA/Pogo/Type_II_Transposons	0	0	34	159	0	0	20	46.3333	0	1	14	383.833
RETRO99_AG_LTR/LTR/Gypsy/LTRs	1	3	7	66	0	0	6	27.6	0	0	2	161.255
GYPSY31-LTR_AG/LTR/Gypsy/LTRs	0	0	84	98	0	0	40	43.5602	0	0	43	403.104
E_Q9N4C9/ensembl6581/trans/Unknown	0	0	1	0	0	0	0	0	0	0	0	0
Pao_Bel_Ele47/LTR/Pao/LTRs	0	0	1	14	0	0	1	20.6833	0	0	1	167.567
Ty3_gypsy_Ele159/LTR/Gypsy/LTRs	1	0	51	221	0	0	21	37	0	0	16	261
I_Ele42/LINE/I/Type_I_Transposons_LINE	0	0	0	0	0	0	0	0	0	0	0	0
E_Q02881/ensembl7907/trans/Unknown	0	0	34	105	0	0	6	23.8333	0	0	13	187.159
E_Q963W9/ensembl45110/trans/Unknown	0	0	0	0	0	0	1	0	0	0	0	2
MARINERN2_AG/DNA/Tc1/Type_II_Transposons	3	9	76	246	1	3	32	205.599	1	1	38	1189.46
CR1_Ele39/LINE/CR1/Type_I_Transposons_LINE	0	0	0	1	0	0	0	3	0	0	0	14.8333
Pao_Bel_Ele101/LTR/Pao/LTRs	0	1	1	9	0	0	5	14.3333	0	2	5	99.8333
Mariner_Ele2/DNA/Tc1/Type_II_Transposons	0	0	0	0	0	0	0	0	0	0	0	0
Ty3_gypsy_Ele51/LTR/Gypsy/LTRs	0	3	285	2081	1	2	173	1545.12	0	4	188	8960.55
Ty3_gypsy_Ele158/LTR/Gypsy/LTRs	0	0	0	0	0	0	0	0	0	0	0	0
Ty3_gypsy_Ele156/LTR/Gypsy/LTRs	0	0	0	2	0	0	0	2	0	0	0	16.3333
Pao_Bel_Ele171/LTR/Pao/LTRs	0	0	11	102	0	0	3	30.3333	0	0	5	254.583
CR1Fam26_1/LINE/CR1Fam26/Type_I_Transposons_LINE	1	9	184	1148	1	4	128	848.9	1	4	90	6517.89
Ty1_copia_Ele63/LTR/Copia/LTRs	0	0	39	206	0	0	23	317.317	0	1	27	2284.06
Pao_Bel_Ele123/LTR/Pao/LTRs	1	0	17	149	0	0	8	38.8167	0	0	11	262.279
E_Q00068/ensembl51843/low_complexity/Unknown	0	0	0	0	0	0	0	3.05238	0	0	0	9.1869
Ty3_gypsy_Ele3/LTR/Gypsy/LTRs	2	15	655	3094	1	0	304	1708.84	3	3	274	11736.1
BEL6-LTR_AG/LTR/Pao/LTRs	0	2	296	1004	0	1	85	231.675	0	0	125	1550.16
Ty3_gypsy_Ele164/LTR/Gypsy/LTRs	0	0	1	7	0	0	1	1.33333	0	0	1	6
EAA05828/Unknown/Unknown	0	0	46	183	0	0	19	137.967	0	1	16	1130.55
COPIA2-LTR_AG/LTR/Copia/LTRs	0	0	32	70	0	0	11	189.076	0	0	16	2188.11
EAL41763/Unknown/Unknown	1	1	4	8	0	0	5	2	2	1	22	1
Pao_Bel_Ele58/LTR/Pao/LTRs	1	2	329	1357	0	2	130	707.085	1	3	166	4518.36
Ty3_gypsy_Ele54/LTR/Gypsy/LTRs	0	0	16	29	0	0	9	16.1667	0	0	9	164.833
JockeyFam4_1/LINE/JockeyFam4/Type_I_Transposons_LINE	0	8	228	1564	0	1	157	1011.25	2	8	123	8167.75
E_O17182/ensembl17147/low_complexity/Unknown	0	0	3	5	0	0	1	63.55	0	0	0	418.517
CR1Fam3_1/LINE/CR1Fam3/Type_I_Transposons_LINE	0	2	24	213	0	2	30	289.236	0	1	16	1714.61
GYPSY57-LTR_AG/LTR/Gypsy/LTRs	0	0	28	302	0	0	18	170.889	0	0	20	1466.24
gi|6671102:8474-9743%2C/DNA/Type_II_Transposons	4	10	721	3537	0	3	305	1142.42	2	6	346	6521.66
EAL41439/Unknown/Unknown	1	6	43	342	1	0	37	172.167	0	0	23	1304.02
Ty3_gypsy_Ele108/LTR/Gypsy/LTRs	0	0	0	0	0	0	0	0	0	0	0	0
Ty1_copia_Ele22/LTR/Copia/LTRs	5	25	306	1491	1	4	127	289.417	3	4	210	2022
GYPSY54-I_AG/LTR/Gypsy/LTRs	12	53	2382	10363	10	17	1348	6829.41	11	33	1141	54178.5
Pao_Bel_Ele211/LTR/Pao/LTRs	0	0	0	2	0	0	0	0	0	0	0	0
Ty3_gypsy_Ele46/LTR/Gypsy/LTRs	1	2	21	119	0	0	22	38.7833	0	1	20	306.689
CR1_Ele11/LINE/CR1/Type_I_Transposons_LINE	0	0	0	4	0	0	0	2.83333	0	0	2	7.66667
gi|29366666|gb|AY230482.1|/DNA/Type_II_Transposons	0	1	0	4	0	0	1	120.291	0	0	0	839.838
gi|29366661|gb|AY230477.1|/DNA/Type_II_Transposons	1	1	277	344	0	0	110	65.875	0	0	107	600.625
Pao_Bel_Ele32/LTR/Pao/LTRs	0	1	140	442	1	0	42	74.1167	0	0	38	546.95
CAA36226/Unknown/Unknown	0	0	0	0	0	0	0	0	0	0	0	0
I_ele20/LINE/I/Type_I_Transposons_LINE	0	0	0	0	0	0	0	0.285714	0	0	0	4.48019
R1Fam3_2/LINE/R1Fam3/Type_I_Transposons_LINE	2	9	409	2407	3	1	190	1545.98	0	4	183	7878.87
EAL39465/Unknown/Unknown	3	9	285	1188	0	0	125	1919.05	0	5	117	12869.9
EAL39774/Unknown/Unknown	0	0	1	13	0	0	0	1.09286	0	0	0	18.7488
EAA05839/Unknown/Unknown	3	8	254	1334	1	1	107	941.293	2	1	137	6251.51
EAL40627/Unknown/Unknown	1	0	64	616	0	1	52	341.4	1	3	32	2591.16
BEL4-LTR_AG/LTR/Pao/LTRs	0	0	28	179	0	0	25	39	1	0	20	430.067
AAC28156/Unknown/Unknown	0	0	0	0	0	0	0	0	0	0	0	0
COPIA3-I_AG/LTR/Copia/LTRs	0	0	0	0	0	0	0	18.5	0	0	1	129.167
GYPSY12-LTR_AG/LTR/Gypsy/LTRs	4	3	2238	9540	4	2	744	1994.3	4	3	845	16582.6
Ty3_gypsy_Ele171/LTR/Gypsy/LTRs	0	0	1	5	0	0	0	5.66667	0	1	0	25.6667
Ty3_gypsy_Ele71/LTR/Gypsy/LTRs	0	0	1	15	0	0	2	163.761	0	0	2	642.185
RTE_Ele5/LINE/RTE/Type_I_Transposons_LINE	0	0	1	4	0	0	1	3.78833	0	0	1	14.8984
Jockey_Ele5/LINE/Jockey/Type_I_Transposons_LINE	0	0	9	73	0	0	6	16.3667	0	0	6	79.2833
CAJ14165/Unknown/Unknown	5	25	885	4054	3	2	435	2779.74	2	7	356	18021.7
JockeyFam23_1/LINE/JockeyFam23/Type_I_Transposons_LINE	0	7	73	388	0	1	67	232.818	0	1	48	2294.35
I_ele19/LINE/I/Type_I_Transposons_LINE	0	0	0	0	0	0	0	1	0	0	0	4.33333
Outcast_Ele9/LINE/Outcast/Type_I_Transposons_LINE	0	0	0	11	0	0	2	3.33333	0	0	0	17.7333
CR1-1_AG/LINE/L2/Type_I_Transposons_LINE	2	22	789	4320	2	6	334	3549.87	5	10	396	26091.1
CAI96736/Unknown/Unknown	0	0	0	0	1	0	0	0	0	0	0	0
BAC57915/Unknown/Unknown	0	0	0	0	0	0	0	0	0	0	0	0
CR1Fam18_1/LINE/CR1Fam18/Type_I_Transposons_LINE	2	22	466	2841	3	8	192	1064.61	3	12	182	7198.15
Ty1_copia_Ele29/LTR/Copia/LTRs	0	0	1	5	0	0	0	2.5	0	0	0	32.5333
Ty3_gypsy_Ele142/LTR/Gypsy/LTRs	0	0	0	0	0	0	0	1.78333	0	0	0	24.0333
EAL39201/Unknown/Unknown	0	0	0	1	0	0	0	0.285714	0	0	0	1.23214
EAL39320/Unknown/Unknown	0	0	1	5	0	0	0	1	0	0	0	28.75
Pao_Bel_Ele61/LTR/Pao/LTRs	0	0	1	2	0	0	0	202.367	0	0	3	1350.03
Pao_Bel_Ele50/LTR/Pao/LTRs	0	2	12	130	0	0	11	47.9929	0	0	15	269.686
Ty3_gypsy_Ele145/LTR/Gypsy/LTRs	0	0	0	0	0	0	0	0	0	0	0	0.166667
GYPSY49-I_AG/LTR/Gypsy/LTRs	5	17	1360	5162	1	3	475	4070.7	2	10	516	26268.5
EAL40144/Unknown/Unknown	0	0	35	161	0	0	15	224	0	2	7	1360
CR1_Ele31/LINE/CR1/Type_I_Transposons_LINE	0	0	0	1	0	0	0	0	0	0	0	0
BEL11-LTR_AG/LTR/Pao/LTRs	0	0	6	10	0	0	2	126	0	0	1	1092
E_Q9C697/ensembl31140/trans/Unknown	0	0	67	174	0	0	14	135.604	0	0	17	1073.54
Ty1_copia_Ele59/LTR/Copia/LTRs	1	2	95	693	0	1	37	188	0	1	50	1124.67
DM_ROO/DNA/Type_II_Transposons	2	0	5	2	1	0	1	1	3	0	9	0.276923
Agam_AF060859_Moose/LTR/Moose/LTRs	5	4	961	2475	2	0	274	1051.08	0	3	275	7268.05
Ty3_gypsy_Ele52/LTR/Gypsy/LTRs	2	0	168	990	0	0	96	157.167	1	1	76	931
Ty3_gypsy_Ele103/LTR/Gypsy/LTRs	0	2	45	181	0	1	43	112.133	0	1	27	805.717
E_O89815/ensembl14779/trans/Unknown	0	0	1	18	0	0	1	70.3333	0	0	1	582.083
Pao_Bel_Ele21/LTR/Pao/LTRs	0	0	0	0	0	0	0	0	0	0	0	0
JockeyFam16_1/LINE/JockeyFam16/Type_I_Transposons_LINE	2	11	58	288	0	1	25	114.287	0	1	27	1108.45
Pao_Bel_Ele82/LTR/Pao/LTRs	0	0	0	0	0	0	0	2	0	0	0	11
Ty3_gypsy_Ele101/LTR/Gypsy/LTRs	0	0	55	219	1	1	60	264.267	0	0	36	1621.4
CR1Fam29_1/LINE/CR1Fam29/Type_I_Transposons_LINE	0	7	299	1681	2	0	156	1680.89	0	4	139	9179.96
RETRO931_AG_LTR/LTR/Pao/LTRs	0	0	22	77	0	0	8	73	0	0	5	428.524
Agam_AB097148_IseAg1/LINE/IseAg1/Type_I_Transposons_LINE	11	14	195	847	0	1	124	1988.59	3	4	96	14996.6
Q/LINE/Q/Type_I_Transposons_LINE	5	13	553	3066	1	4	232	3177.32	3	3	240	18843
GYPSY2-LTR_AG/LTR/Gypsy/LTRs	0	0	21	162	0	0	14	287.035	0	1	12	1978.21
Agam_AJ006551_Agam2/LINE/Type_I_Transposons_LINE	3	1	21	49	1	2	7	14.2707	0	0	7	106.492
Ty3_gypsy_Ele130/LTR/Gypsy/LTRs	0	0	0	2	0	0	0	0.5	0	0	0	11.5
MARINERN13_AG/DNA/Tc1?/Type_II_Transposons	0	7	25	86	2	0	7	150.604	2	2	16	811.558
AAA28265/Unknown/Unknown	0	1	4	7	1	0	1	3.36667	1	0	4	45.6667
gi|29366665|gb|AY230481.1|/DNA/Type_II_Transposons	0	3	22	83	0	1	15	22.5	0	1	12	149
GYPSY68-I_AG/LTR/Gypsy/LTRs	2	1	56	316	0	0	17	1014.25	0	0	24	7501.97
GYPSY34-LTR_AG/LTR/Gypsy/LTRs	1	3	74	539	1	0	32	197.696	0	1	26	1230.22
GYPSY39-I_AG/LTR/Gypsy/LTRs	4	8	1094	5833	3	0	682	2593.03	2	7	596	20176.7
COPIA5-LTR_AG/LTR/Copia/LTRs	0	0	0	0	0	0	0	8	0	0	0	85
RETRO1_AG_LTR/LTR/Pao/LTRs	0	1	25	55	1	0	9	75	0	0	13	1524.43
GYPSY59-I_AG/LTR/Gypsy/LTRs	14	45	1210	5097	6	6	646	3332.02	4	13	549	23783.7
GYPSY50-I_AG/LTR/Gypsy/LTRs	0	10	245	996	2	3	148	1305.55	1	8	123	8933.92
GYPSY16-I_AG/LTR/Gypsy/LTRs	0	0	88	603	0	0	65	1032.74	0	0	46	6001.84
E_Q9P969/ensembl16822/trans/Unknown	0	1	23	109	0	0	15	22.0588	0	1	21	198.284
E_Q9BLI4/ensembl21864/trans/Unknown	0	1	20	95	0	0	12	159.229	0	1	13	886.688
BEL10-LTR_AG/LTR/Pao/LTRs	0	0	13	119	0	2	11	271	0	0	8	1200.28
EAA13511/Unknown/Unknown	0	1	45	154	0	3	11	90.4167	2	0	20	639.917
Agam_M35470_T1/LINE/T1/Type_I_Transposons_LINE	0	0	0	0	0	0	0	0	0	0	0	0
BEL12-LTR_AG/LTR/Pao/LTRs	0	0	5	71	0	0	8	15	0	1	8	148.764
Agam_AB090822_HidaAg1/LINE/HidaAg1/Type_I_Transposons_LINE	2	3	673	2757	0	1	182	1239.08	1	2	254	8385.92
gi|29366672|gb|AY230488.1|/DNA/Type_II_Transposons	1	2	238	789	0	1	38	396	0	1	82	2316
CAJ00231/Unknown/Unknown	0	0	0	0	0	0	0	0	0	0	0	0
GYPSY33-LTR_AG/LTR/Gypsy/LTRs	0	0	3	14	0	1	6	12	0	0	3	53
CAI96675/Unknown/Unknown	0	0	0	0	0	0	0	1.22222	0	0	0	3.33333
CR1Fam4_2/LINE/CR1Fam4/Type_I_Transposons_LINE	1	5	194	1277	0	3	87	2000.54	0	3	82	13799.9
Pao_Bel_Ele133/LTR/Pao/LTRs	0	1	11	59	0	0	6	146.002	0	0	13	822.005
Pao_Bel_Ele143/LTR/Pao/LTRs	0	0	0	1	0	0	0	0	0	0	0	1.5
GambolFam12_1/LINE/GambolFam12/Type_I_Transposons_LINE	2	6	147	699	1	0	76	387.01	2	2	85	3519.01
Pao_Bel_Ele125/LTR/Pao/LTRs	1	1	50	293	0	0	22	192	0	2	11	1355.08
Pao_Bel_Ele128/LTR/Pao/LTRs	0	0	29	37	0	0	3	120.75	0	0	6	791.789
CAI96720/Unknown/Unknown	0	7	82	407	0	1	28	316.448	1	3	35	2321.78
TRANSIBN1_AG/DNA/Transib/Type_II_Transposons	4	13	780	2213	0	4	248	441.9	2	12	338	4276.48
P2_AG/DNA/P/Type_II_Transposons	2	13	1762	3992	0	3	995	1051.44	0	6	409	6435.44
RETRO6_AG_LTR/LTR/Pao/LTRs	0	4	10	72	0	1	9	89	0	1	9	589
E_Q20400/ensembl6580/trans/Unknown	0	0	0	2	0	0	0	0.325	0	0	0	7.39683
EAL40670/Unknown/Unknown	0	0	0	0	0	0	0	0	0	0	0	0.25
GYPSY42-LTR_AG/LTR/Gypsy/LTRs	0	0	5	3	0	0	0	4	0	0	0	50
EAA06569/Unknown/Unknown	0	0	0	0	0	0	1	0	0	0	0	0
HATN4_AG/DNA/hAT/Type_II_Transposons	3	2	4	98	3	0	8	127.809	5	1	6	712.748
Ty1_copia_Ele6/LTR/Copia/LTRs	0	1	15	51	0	0	7	27.1095	1	0	10	239.755
EAL40131/Unknown/Unknown	0	0	0	2	0	0	0	25.3548	0	0	0	114.917
CAB57796/Unknown/Unknown	0	0	0	0	0	0	0	0.452381	0	0	0	3.56905
E_Q9SY99/ensembl3534/trans/Unknown	2	3	22	122	0	1	12	83.8333	0	3	12	514.417
AACOPIA1_I/LTR/Copia/LTRs	0	2	61	300	0	1	39	462.433	1	0	25	4029.12
Pao_Bel_Ele49/LTR/Pao/LTRs	1	0	48	375	0	0	24	154.1	0	4	30	940.65
AAN86599/Unknown/Unknown	0	0	3	25	0	0	3	3	0	0	0	25
GYPSY48-I_AG/LTR/Gypsy/LTRs	3	22	1046	5055	6	4	598	6543.11	3	13	519	40857.3
Pao_Bel_Ele222/LTR/Pao/LTRs	1	2	181	673	0	0	37	168.726	0	0	59	1100.08
EAL39018/Unknown/Unknown	0	0	0	0	0	0	0	7.05	0	0	0	25.5
GYPSY36-I_AG/LTR/Gypsy/LTRs	1	7	251	1191	4	1	137	1428.03	6	2	137	10886.6
E_Q94GJ1/ensembl7081/trans/Unknown	7	17	874	2941	2	3	312	741.25	4	4	260	5639.92
Loner_Ele2/LINE/Loner/Type_I_Transposons_LINE	0	0	5	11	0	0	2	43.45	0	0	3	453.812
E_Q26816/ensembl45357/trans/Unknown	0	4	281	1703	0	2	84	664.108	1	2	97	4474.65
Pao_Bel_Ele200/LTR/Pao/LTRs	0	0	0	0	0	0	0	0.428571	0	0	0	5.15476
Agam_U47019_Pegasus-2/DNA/Pegasus/Type_II_Transposons	0	0	4	24	0	1	2	19.5128	0	1	7	134.671
AAB02637/Unknown/Unknown	0	0	0	0	0	0	0	0	0	0	0	0
EAA09806/Unknown/Unknown	0	0	24	148	0	1	5	1305.67	1	1	21	7359.5
Outcast_Ele3/LINE/Outcast/Type_I_Transposons_LINE	0	0	0	0	0	0	0	2.58333	0	0	0	15
HELITRON1_AG/RC/Helitron/Unknown	10	37	1774	8264	13	10	815	4933.89	3	16	823	35070.5
Pao_Bel_Ele198/LTR/Pao/LTRs	0	0	2	5	0	0	1	1.39286	0	0	1	12.3333
EAL39925/Unknown/Unknown	0	0	0	0	0	0	0	0.108824	0	0	0	1.32353
EAL41209/Unknown/Unknown	0	0	0	0	0	0	0	0	0	0	0	0
AAL13619/Unknown/Unknown	0	0	0	0	0	0	0	0	0	0	0	1
GYPSY49-LTR_AG/LTR/Gypsy/LTRs	0	0	13	115	0	0	4	92.7879	0	2	4	636.006
E_Q9U1R6/ensembl62537/trans/Unknown	0	0	0	0	0	0	0	0	0	0	0	0
EAL40146/Unknown/Unknown	0	0	5	11	0	0	3	113.601	0	0	1	684.202
E_Q9ZPT5/ensembl10515/trans/Unknown	0	0	6	74	0	0	18	69.5476	0	1	3	541.006
Ty3_gypsy_Ele5/LTR/Gypsy/LTRs	0	0	1	2	0	0	1	23.35	0	0	0	191.25
E_O18558/ensembl103876/low_complexity/Unknown	0	2	5	33	0	0	3	16.5	0	0	7	126.336
Ty1_copia_Ele70/LTR/Copia/LTRs	1	0	41	170	0	0	23	63.6667	0	0	15	398.833
EAA10695/Unknown/Unknown	0	1	77	615	0	1	35	187.333	0	1	30	1225.83
Ty3_gypsy_Ele93/LTR/Gypsy/LTRs	0	9	198	1078	3	0	94	771.167	0	1	97	5423.92
Ty3_gypsy_Ele148/LTR/Gypsy/LTRs	0	0	0	0	0	0	0	0.2	0	0	0	0.2
EAL39935/Unknown/Unknown	0	0	1	23	0	0	0	10.364	0	0	4	115.227
GYPSY38-LTR_AG/LTR/Gypsy/LTRs	0	0	0	10	0	0	0	83.7861	0	1	0	408.427
GYPSY31-I_AG/LTR/Gypsy/LTRs	2	1	294	1175	0	0	119	867.167	0	0	108	7144.78
Ty3_gypsy_Ele77/LTR/Gypsy/LTRs	0	1	1	4	0	0	1	9.66667	0	0	0	88.4167
EAA15062/Unknown/Unknown	0	0	1	2	0	0	1	1	0	0	0	5
RTEFam2_1/LINE/RTEFam2/Type_I_Transposons_LINE	0	6	39	225	0	2	18	306.689	2	7	28	1734.19
Ty3_gypsy_Ele82/LTR/Gypsy/LTRs	4	27	882	3403	3	9	330	2391.85	4	11	394	16297.5
STALKER2_I/LTR/Gypsy/LTRs	0	0	0	3	0	0	0	0	0	0	0	5
Agam_AB090819_R6Ag3/LINE/R6Ag3/Type_I_Transposons_LINE	9	40	4040	17543	8	11	1413	3465	6	40	1368	22835.8
AAT12845/Unknown/Unknown	0	0	0	0	0	0	0	1	0	0	0	3
IFam5_1/LINE/IFam5/Type_I_Transposons_LINE	5	15	818	2237	0	4	519	852.533	3	5	423	6868.35
GYPSY17-LTR_AG/LTR/Gypsy/LTRs	69	390	233	1359	37	116	152	791.51	29	311	146	5245.74
E_Q9LJA7/ensembl3533/trans/Unknown	2	2	114	431	0	0	59	205.483	0	1	57	1410.65
CR1_Ele23/LINE/CR1/Type_I_Transposons_LINE	0	0	28	129	0	0	10	203.913	0	0	15	1534.51
E_P21328/ensembl25820/low_complexity/Unknown	0	0	0	6	0	0	0	2.28571	0	0	0	25.9405
GYPSY63-LTR_AG/LTR/Gypsy/LTRs	0	0	7	35	0	0	4	73	0	0	3	296
Ty3_gypsy_Ele48/LTR/Gypsy/LTRs	4	19	1087	4124	1	4	442	1884.43	0	6	432	14063.1
E_P14350/ensembl11366/trans/Unknown	0	0	18	86	0	2	9	36.7905	0	0	7	242.752
GYPSY68-LTR_AG/LTR/Gypsy/LTRs	0	0	1	5	0	0	1	13	0	0	0	107
MTANGA_LTR/Unknown/Unknown	0	0	0	0	0	0	0	0.847403	0	0	0	7.83874
BAC57912/Unknown/Unknown	2	8	304	1431	2	3	88	2070.99	0	4	117	12477.8
HARBINGER1_AG/DNA/Harbinger/Type_II_Transposons	16	94	1187	4880	7	25	524	7693.3	11	66	504	47737.9
E_Q89703/ensembl7697/trans/Unknown	0	5	63	400	1	1	25	150.333	0	1	34	1294.17
Ty3_gypsy_Ele68/LTR/Gypsy/LTRs	0	0	0	1	0	0	0	0	0	0	0	1
CR1_Ele34/LINE/CR1/Type_I_Transposons_LINE	0	0	2	11	0	0	1	10.725	0	0	0	58.8167
JRHtc1_ele29/DNA/Tc1/Type_II_Transposons	0	0	6	55	0	0	6	9	0	0	5	103.5
EAL39175/Unknown/Unknown	3	2	231	912	1	1	96	141	3	3	109	1503
EAA44340/Unknown/Unknown	2	4	90	549	0	2	85	585.817	0	5	43	4791.47
JockeyFam22_1/LINE/JockeyFam22/Type_I_Transposons_LINE	3	3	86	448	0	0	33	672.907	0	0	37	4345.05
Pao_Bel_Ele14/LTR/Pao/LTRs	0	0	0	0	0	0	0	1.1369	0	0	0	5.51984
Sponge_1/LINE/Sponge/Type_I_Transposons_LINE	0	0	2	12	0	0	1	37.6287	0	0	0	253.742
AAO67558/Unknown/Unknown	3	2	44	258	1	0	21	44.2786	2	1	52	270.606
DMCR1A/LINE/CR1/Type_I_Transposons_LINE	0	0	0	0	0	0	0	0	0	0	0	2.75
BEL17-I_AG/LTR/Pao/LTRs	2	12	728	3142	0	2	251	1624.93	3	4	323	10362.7
DMSUF4/DNA/Type_II_Transposons	1	0	10	1	6	0	1	0	3	0	7	3
Ty1_copia_Ele50/LTR/Copia/LTRs	0	0	0	0	0	0	0	23.85	0	0	0	195.733
EAA05271/Unknown/Unknown	1	1	0	0	0	0	0	0	1	0	2	0
EAA06131/Unknown/Unknown	0	0	2	2	18	335	1	0	16	24	1	0
DMRSXA/DNA/Type_II_Transposons	0	0	0	0	0	0	0	0	0	1	0	0
GYPSY30-LTR_AG/LTR/Gypsy/LTRs	0	0	1	9	0	0	0	16.93	0	0	1	68.4204
EAL39157/Unknown/Unknown	0	3	47	254	0	0	31	1028.74	0	2	21	4786.67
CR1_Ele40/LINE/CR1/Type_I_Transposons_LINE	0	0	4	25	0	0	2	4	0	1	3	27.0333
Pao_Bel_Ele219/LTR/Pao/LTRs	0	0	66	373	0	1	25	146.267	0	0	23	801.267
GYPSY40-I_AG/LTR/Gypsy/LTRs	3	6	141	767	0	3	76	741	0	2	73	6149.67
BEL19-I_AG/LTR/Pao/LTRs	4	16	753	4493	0	0	418	2856.99	1	10	352	21107.2
JockeyFam19_1/LINE/JockeyFam19/Type_I_Transposons_LINE	0	5	100	446	0	2	51	474.125	1	0	57	3184.51
EAL39933/Unknown/Unknown	0	0	0	6	0	0	2	2.94002	0	0	0	12.3694
BAC57904/Unknown/Unknown	0	0	103	389	0	0	39	799.65	0	0	40	4403.07
BEL19-LTR_AG/LTR/Pao/LTRs	0	1	1	23	0	0	2	27	0	0	2	180
Pao_Bel_Ele67/LTR/Pao/LTRs	0	0	0	0	0	0	0	0	0	0	0	1.16667
RETRO933_AG_LTR/LTR/Pao/LTRs	0	1	19	119	2	0	11	84.9375	0	1	7	512.449
Ty1_copia_Ele81/LTR/Copia/LTRs	0	0	0	1	0	0	0	0	0	0	0	0
Pao_Bel_Ele48/LTR/Pao/LTRs	0	4	1	46	0	0	0	53.5	0	0	0	431.167
Pao_Bel_Ele126/LTR/Pao/LTRs	0	0	3	22	0	0	1	48.75	0	0	2	335.667
GYPSY11_I/LTR/Gypsy/LTRs	0	0	0	0	0	0	0	0	0	0	0	0
Ty1_copia_Ele31/LTR/Copia/LTRs	0	0	0	0	0	0	0	8.65	0	0	0	90.4
Pao_Bel_Ele213/LTR/Pao/LTRs	0	12	582	2561	3	1	243	1596.88	2	9	278	11437.4
Ty1_copia_Ele80/LTR/Copia/LTRs	0	2	240	556	0	0	83	456.583	1	1	77	2619.05
CR1_Ele42/LINE/CR1/Type_I_Transposons_LINE	0	0	0	0	0	0	0	0	0	0	0	0
RTE-1_AG/LINE/RTE/Type_I_Transposons_LINE	8	48	803	3696	8	14	303	1438.38	4	27	336	9112
Ty3_gypsy_Ele4/LTR/Gypsy/LTRs	0	0	0	0	0	0	0	0	0	0	0	0
Ty1_copia_Ele58/LTR/Copia/LTRs	0	1	31	234	1	0	18	149.705	0	0	13	1037.94
EAA10496/Unknown/Unknown	0	4	34	248	1	0	24	108.867	0	3	15	1576.47
Ty1_copia_Ele1/LTR/Copia/LTRs	0	3	270	1475	3	1	120	417.781	0	1	104	2041.9
EAA11249/Unknown/Unknown	1	0	2	3	0	0	0	0	0	0	7	2
Pao_Bel_Ele179/LTR/Pao/LTRs	10	24	2060	9779	5	5	937	2882.37	4	15	908	18600.8
Pao_Bel_Ele117/LTR/Pao/LTRs	0	0	13	32	0	0	11	74.1333	0	0	5	411.7
I_Ele8/LINE/I/Type_I_Transposons_LINE	0	0	0	0	0	0	0	0	0	0	0	0
RETRO5_AG_LTR/LTR/LTRs	0	2	8	74	0	0	7	56	0	1	6	426
EAL42162/Unknown/Unknown	0	0	6	21	0	0	0	132.131	0	0	1	721.03
Pao_Bel_Ele106/LTR/Pao/LTRs	0	0	0	0	0	0	0	0	0	0	0	0
RETRO993_AG_LTR/LTR/Gypsy/LTRs	0	2	9	42	0	0	7	31.9978	0	2	3	270.175
RETRO60_AG_LTR/LTR/LTRs	0	0	31	188	0	1	23	308.433	0	0	18	2107.9
Pao_Bel_Ele155/LTR/Pao/LTRs	0	0	3	64	0	0	3	15.5286	0	0	4	128.931
JRHtc1_ele40/DNA/Tc1/Type_II_Transposons	0	0	1	0	0	0	0	7.16667	0	0	1	58.5
Ty3_gypsy_Ele74/LTR/Gypsy/LTRs	0	2	82	156	0	0	33	91.744	0	0	38	827.686
BEL18-LTR_AG/LTR/Pao/LTRs	0	1	9	111	0	0	6	111.464	0	0	5	690.377
GYPSY8-LTR_AG/LTR/Gypsy/LTRs	1	7	101	429	0	2	43	1156.13	0	5	50	8414.83
BAD99523/Unknown/Unknown	0	0	0	1	1	0	0	1	0	0	0	0
GYPSY42-I_AG/LTR/Gypsy/LTRs	0	3	143	489	1	0	66	1388.56	0	2	70	8758.66
BEL7-LTR_AG/LTR/Pao/LTRs	2	7	47	269	0	2	20	123.871	1	9	25	872.133
EAL40960/Unknown/Unknown	0	0	0	0	0	0	0	23.4667	0	0	0	115.9
gi|6671106:2786-4707%2C/DNA/Type_II_Transposons	0	7	293	1250	1	5	152	552.245	3	5	96	3925.31
Adir_AF054209_D133/LTR/Copia/LTRs	0	0	1	10	0	0	1	0	0	0	2	24.3333
R4_Ele1/LINE/R4/Type_I_Transposons_LINE	0	0	0	0	0	0	0	2	0	0	0	2
CAI96735/Unknown/Unknown	0	0	1	11	0	0	0	1	0	0	1	5
EAA07017/Unknown/Unknown	0	0	0	0	0	0	0	0	0	0	0	0
Pao_Bel_Ele216/LTR/Pao/LTRs	0	0	9	48	0	0	2	10	0	1	1	93
EAL39440/Unknown/Unknown	0	1	79	396	0	0	40	705.781	0	1	27	3419.82
L1_Ele28/LINE/L1/Type_I_Transposons_LINE	0	0	0	0	0	0	0	0	0	0	1	0.1
Pao_Bel_Ele83/LTR/Pao/LTRs	1	3	242	1258	0	1	113	2811.23	0	0	96	15476.7
GambolFam1_1/LINE/GambolFam1/Type_I_Transposons_LINE	1	1	67	601	0	1	37	349.778	0	1	43	2900.2
Pao_Bel_Ele225/LTR/Pao/LTRs	0	1	4	38	0	0	5	41.1333	0	0	3	273.733
Pao_Bel_Ele27/LTR/Pao/LTRs	0	0	1	1	0	0	1	13.8333	0	0	1	122.833
GYPSY7-I_AG/LTR/Gypsy/LTRs	0	1	143	1063	0	1	89	883.539	1	0	78	6035.54
ZEBEDEE/LTR/Copia/LTRs	0	2	158	647	0	0	77	564.892	0	1	62	3589.79
CR1Fam1_1/LINE/CR1Fam1/Type_I_Transposons_LINE	6	17	761	5468	1	4	527	4137.77	2	8	372	24894.1
Pao_Bel_Ele122/LTR/Pao/LTRs	0	1	14	70	0	0	3	27.3274	0	0	9	215.167
Aste_AJ006556_Aste12/LTR/gypsy/LTRs	0	1	70	399	0	2	40	122.117	0	1	37	1000.53
JockeyFam24_1/LINE/JockeyFam24/Type_I_Transposons_LINE	1	3	72	415	1	1	46	491.048	0	0	53	3633.27
EAA07176/Unknown/Unknown	1	0	100	300	0	1	27	400.3	0	1	40	3027.15
GYPSY22-I_AG/LTR/Gypsy/LTRs	0	2	15	95	0	0	9	246	3	1	7	1402.38
gi|29366670|gb|AY230486.1|/DNA/Type_II_Transposons	0	0	0	1	0	0	0	26.8167	0	0	0	155.917
Pao_Bel_Ele18/LTR/Pao/LTRs	0	0	0	0	0	0	0	0.225	0	0	1	2.02702
E_Q25436/ensembl18619/low_complexity/Unknown	0	0	9	43	0	0	6	10.8	0	0	9	108.583
Pao_Bel_Ele89/LTR/Pao/LTRs	0	0	16	36	0	0	3	12.5	0	0	7	113.5
TRANSIB3_AG/DNA/Transib/Type_II_Transposons	0	1	0	3	0	0	0	0	0	0	1	3
EAA44339/Unknown/Unknown	1	0	41	184	1	1	34	293.35	0	1	20	2067.43
E_O46184/ensembl19065/trans/Unknown	0	0	5	31	0	0	2	66.5	0	0	2	526.833
E_Q88442/ensembl13335/trans/Unknown	1	0	42	229	0	0	24	74.3333	0	1	23	601.533
gi|29366673|gb|AY230489.1|/DNA/Type_II_Transposons	0	0	0	8	0	0	1	8.35119	0	0	1	36.7877
EAL41502/Unknown/Unknown	0	0	9	85	0	0	4	28.8889	0	0	4	135.667
Agam_AF298053_Frisky/DNA/Frisky/Type_II_Transposons	0	2	142	675	0	0	59	218.3	1	0	63	1567.9
AAL56548/Unknown/Unknown	1	11	27	161	0	2	13	70.5	0	8	12	407.75
Pao_Bel_Ele110/LTR/Pao/LTRs	0	0	0	0	0	0	0	0	0	0	0	0.333333
JRHpogo_Ele35/DNA/Pogo/Type_II_Transposons	0	0	1	2	0	0	2	4.38095	0	0	1	20.1738
INVADER1-I_AG/LTR/Gypsy/LTRs	0	13	1941	5113	1	5	834	4656.08	3	8	771	26260
IFam7_1/LINE/IFam7/Type_I_Transposons_LINE	3	17	228	1197	0	3	112	656.624	3	6	100	4728.98
Ty3_gypsy_Ele128/LTR/Gypsy/LTRs	1	4	376	2157	3	0	127	551.417	0	1	182	3603.17
EAA02405/Unknown/Unknown	0	0	10	61	0	0	3	105	0	1	3	933.5
Pao_Bel_Ele226/LTR/Pao/LTRs	1	3	25	99	0	1	6	38.9266	0	1	9	247.462
Pao_Bel_Ele153/LTR/Pao/LTRs	0	0	119	560	0	0	71	186.952	0	1	50	1530.35
Agam_AY079063_ITmD37E3/DNA/Type_II_Transposons	0	0	21	109	0	0	9	85.9513	0	0	8	437.23
E_Q9FL83/ensembl31136/trans/Unknown	1	2	70	290	0	0	19	467.276	0	1	25	3177.95
E_Q963Z4/ensembl7726/trans/Unknown	0	0	0	2	0	0	0	0	0	0	0	0
EAL39930/Unknown/Unknown	1	12	669	2663	4	5	299	568.266	1	4	266	3581.77
GYPSY40-LTR_AG/LTR/Gypsy/LTRs	0	0	0	1	0	0	0	0	0	0	0	0
R1Fam14_1/LINE/R1Fam14/Type_I_Transposons_LINE	0	1	84	447	0	1	50	600.918	1	1	44	3143.18
Ty3_gypsy_Ele29/LTR/Gypsy/LTRs	0	1	28	58	0	0	26	48.2833	0	0	18	428.967
CAI96723/Unknown/Unknown	0	0	2	28	0	0	1	4.10526	0	0	6	50.5149
Pao_Bel_Ele76/LTR/Pao/LTRs	0	0	2	20	0	0	5	53.3333	0	0	1	366.2
Ty3_gypsy_Ele24/LTR/Gypsy/LTRs	0	0	2	5	0	0	0	4	0	0	0	73.6667
GYPSY67-I_AG/LTR/Gypsy/LTRs	1	5	284	1559	0	0	133	2515.49	1	5	144	15018.5
E_P15629/ensembl17822/trans/Unknown	0	0	25	233	0	0	18	147	0	0	17	1301
BEL1-I_AG/LTR/Pao/LTRs	3	17	1013	2372	0	0	293	2654	1	6	342	17523.5
Ty3_gypsy_Ele152/LTR/Gypsy/LTRs	1	10	473	1804	1	0	145	301	0	4	200	1991
Ty3_gypsy_Ele37/LTR/Gypsy/LTRs	0	0	11	83	0	0	4	66	0	0	14	697
Pao_Bel_Ele149/LTR/Pao/LTRs	0	3	37	132	0	0	10	51.1905	0	0	18	197.524
Pao_Bel_Ele209/LTR/Pao/LTRs	1	2	152	959	0	0	85	552.533	0	0	76	3011.33
Adra_AF294481_mariner/DNA/mariner/Type_II_Transposons	0	0	0	0	0	0	0	0	0	0	0	1
Pao_Bel_Ele202/LTR/Pao/LTRs	0	0	1	11	0	0	0	0.25	0	0	1	4.81667
CR1Fam12_1/LINE/CR1Fam12/Type_I_Transposons_LINE	7	18	589	1710	5	3	205	4295.51	7	7	254	24751.6
Ty1_copia_Ele15/LTR/Copia/LTRs	0	0	3	19	0	0	2	6.76667	0	0	1	52.1
Aara_AJ006563_Aara2/LINE/Type_I_Transposons_LINE	0	0	1	0	0	0	0	0	0	0	0	0.5
Pao_Bel_Ele94/LTR/Pao/LTRs	0	0	0	1	0	0	0	15.4423	0	0	0	69.2846
Pao_Bel_Ele115/LTR/Pao/LTRs	1	0	36	223	1	0	58	39.0702	0	1	41	327.769
EAL39163/Unknown/Unknown	0	0	0	0	0	0	0	1.66667	0	0	0	8.08333
Ty1_copia_Ele72/LTR/Copia/LTRs	0	1	15	166	0	0	6	28	0	2	10	181.333
IKIRARA1/DNA/Type_II_Transposons	9	104	16	52	3	35	6	30.9825	3	74	10	138.134
gi|6671107:227-441%2C/DNA/Type_II_Transposons	0	1	11	83	0	0	5	28.5	0	1	6	312.333
Pao_Bel_Ele105/LTR/Pao/LTRs	0	0	0	0	0	0	0	71.4481	0	0	0	871.717
E_O00549/ensembl123482/trans/Unknown	0	0	0	1	0	0	0	1.7	0	0	0	18.3
GYPSY70-LTR_AG/LTR/Gypsy/LTRs	3	0	22	57	1	0	5	14.2143	3	1	5	218.143
Ty1_copia_Ele24/LTR/Copia/LTRs	0	0	30	104	0	0	17	36.1167	0	0	16	230.888
CR1_Ele17/LINE/CR1/Type_I_Transposons_LINE	0	0	1	19	0	0	0	5.57662	0	0	0	13.4467
Ty3_gypsy_Ele7/LTR/Gypsy/LTRs	0	1	80	226	0	1	23	45.5	1	1	37	493.417
Ty1_copia_Ele71/LTR/Copia/LTRs	0	0	0	0	0	0	0	0	0	0	0	0.5
AAA66077/Unknown/Unknown	0	1	100	461	0	2	32	160	0	0	55	903.518
E_Q66162/ensembl17409/trans/Unknown	0	5	245	1168	0	0	129	519.5	0	3	117	3885.17
Ty1_copia_Ele64/LTR/Copia/LTRs	0	0	5	14	0	0	1	141.417	0	0	2	810.333
CR1_Ele14/LINE/CR1/Type_I_Transposons_LINE	0	0	0	1	0	0	0	0.833333	0	0	0	5.44444
BAC57914/Unknown/Unknown	0	1	101	863	0	1	34	163.5	0	1	28	890.5
BEL18-I_AG/LTR/Pao/LTRs	5	7	745	3117	0	5	347	2652.53	3	6	333	20145.5
CR1_Ele28/LINE/CR1/Type_I_Transposons_LINE	0	0	0	2	0	1	0	3	0	0	0	27.5833
E_Q96H41/ensembl13745/trans/Unknown	1	0	108	483	0	0	61	417	1	0	63	2498.67
GYPSY69-I_AG/LTR/Gypsy/LTRs	4	12	1233	6232	1	5	472	5566.78	4	10	545	38548.3
Pao_Bel_Ele31/LTR/Pao/LTRs	0	0	3	26	0	0	2	6.5	0	0	2	41.75
E_Q17003/ensembl81316/low_complexity/Unknown	0	1	7	31	1	0	10	15.8876	0	0	5	136.494
Pao_Bel_Ele129/LTR/Pao/LTRs	0	0	0	0	0	0	0	5.58333	0	0	0	72.5833
AAF52454/Unknown/Unknown	0	0	0	3	0	0	1	0	0	0	2	0
Pao_Bel_Ele127/LTR/Pao/LTRs	0	0	14	85	0	0	3	30.3762	0	0	4	181.812
Pao_Bel_Ele93/LTR/Pao/LTRs	0	1	13	84	0	0	4	393.617	0	0	6	2452.98
R1Fam9_1/LINE/R1Fam9/Type_I_Transposons_LINE	1	20	550	2529	3	9	269	1260.24	1	8	185	6929.23
Agam_AF295692_Ty1/LTR/Copia/LTRs	0	0	5	3	1	0	1	2.33333	0	0	2	3.53333
TRANSIB1_AG/DNA/Transib/Type_II_Transposons	3	7	606	3002	3	2	355	931.792	1	11	310	6327.23
EAA44976/Unknown/Unknown	4	6	1098	3769	3	1	522	776.5	5	2	540	5722.25
Pao_Bel_Ele189/LTR/Pao/LTRs	0	0	0	0	0	0	0	6.33333	0	0	0	32.3
AAS21248/Unknown/Unknown	0	3	840	2195	0	1	269	413.3	0	3	319	2986
Pao_Bel_Ele65/LTR/Pao/LTRs	0	0	0	0	0	0	0	0	0	0	0	0
BAD99522/Unknown/Unknown	0	0	0	0	0	0	0	0	0	0	0	0
GYPSY5/DNA/Type_II_Transposons	0	0	7	47	0	0	5	25.6	0	0	6	112.317
Pao_Bel_Ele20/LTR/Pao/LTRs	0	2	69	334	0	0	41	96.1333	0	1	34	688.6
GYPSY65-I_AG/LTR/Gypsy/LTRs	1	7	434	1968	0	1	271	3694.17	0	7	226	22295.2
Ty3_gypsy_Ele17/LTR/Gypsy/LTRs	0	0	0	6	0	0	0	2	0	0	2	4.5
E_Q9P8H7/ensembl31116/trans/Unknown	0	2	25	89	0	0	16	313.044	0	1	10	1972.36
BAE00180/Unknown/Unknown	0	0	0	3	0	0	1	2	1	0	2	2
Agam_AB097127_DongAg/LINE/DongAg/Type_I_Transposons_LINE	0	3	41	81	0	1	8	22.75	0	0	8	169.833
I_ele27/LINE/I/Type_I_Transposons_LINE	0	0	0	0	0	0	0	1.58333	0	0	0	16.3111
GYPSY32-I_AG/LTR/Gypsy/LTRs	3	10	422	2445	2	2	172	3334.16	1	6	169	20469.9
Ty1_copia_Ele42/LTR/Copia/LTRs	0	0	30	64	0	0	19	116.873	0	0	12	919.069
Ty1_copia_Ele56/LTR/Copia/LTRs	1	2	259	1178	1	0	119	471.651	1	3	93	3005.24
Ty3_gypsy_Ele138/LTR/Gypsy/LTRs	0	0	14	128	0	0	8	30	0	0	12	139.333
Pao_Bel_Ele97/LTR/Pao/LTRs	0	0	0	0	0	0	0	6	0	0	0	29.5952
Ty1_copia_Ele88/LTR/Copia/LTRs	0	0	0	7	0	0	0	3.16667	0	0	0	16.8333
Ty3_gypsy_Ele26/LTR/Gypsy/LTRs	0	0	3	10	0	0	2	8.83333	0	0	2	44.5
MARINERN1_AG/DNA/Tc1/Type_II_Transposons	1	18	26	80	1	4	10	52.2988	1	6	10	461.444
EAL39926/Unknown/Unknown	0	3	8	38	0	1	1	40.4398	0	1	1	280.06
GYPSY21-I_AG/LTR/Gypsy/LTRs	0	6	49	365	0	0	22	1988.6	0	3	34	15031.5
Pao_Bel_Ele35/LTR/Pao/LTRs	0	0	0	2	0	0	0	4.1369	0	0	0	15.769
E_Q9LRU8/ensembl17899/trans/Unknown	0	0	0	3	0	0	1	5.49722	0	0	0	36.693
HATN6_AG/DNA/hAT/Type_II_Transposons	4	10	64	264	0	2	25	98.9369	2	5	38	893.883
Pao_Bel_Ele212/LTR/Pao/LTRs	0	0	0	0	0	0	0	0	0	0	0	0
EAL39421/Unknown/Unknown	5	25	929	4448	9	9	533	2140.58	6	19	423	14070
JockeyFam11_1/LINE/JockeyFam11/Type_I_Transposons_LINE	5	13	73	448	0	2	46	209.22	4	5	48	1445.69
Pao_Bel_Ele71/LTR/Pao/LTRs	0	0	12	14	0	0	3	6.75	0	0	3	64.5
28/transposon/Unknown	0	0	14	65	0	0	13	6	0	0	19	108
57/transposon/Unknown	0	0	0	0	0	0	0	0	0	0	0	0.833333
161/transposon/Unknown	0	1	10	38	0	0	7	53	0	0	2	408.667
226/transposon/Unknown	0	1	1	1	0	0	1	0	0	1	0	0
358/transposon/Unknown	0	0	1	5	0	0	0	5.75	0	0	0	40.4286
390/transposon/Unknown	1	0	0	1	0	0	0	8.85397	0	0	0	51.3782
391%2C77827%2C77655/DNA/Type_II_Transposons	0	0	0	1	0	0	1	0	0	0	0	0
547/transposon/Unknown	0	0	0	1	0	1	0	0	0	0	2	0
969/transposon/Unknown	0	0	0	0	0	0	0	3.68377	0	0	0	18.7781
1425/DNA/Type_II_Transposons	0	0	4	12	0	0	0	28	0	0	0	158.45
1482/transposon/Unknown	0	6	65	358	0	1	34	313.633	0	0	33	2173.5
1812/transposon/Unknown	0	0	2	0	0	1	0	0	0	1	5	0
1835/transposon/Unknown	0	0	0	0	0	0	0	0	0	0	0	0
1862%2C1675%2C187084/DNA/Type_II_Transposons	1	4	33	156	0	0	8	44	0	2	9	321
2179/transposon/Unknown	0	1	0	0	0	1	1	0	0	0	2	0
2323/transposon/Unknown	0	0	0	4	0	0	1	2.75788	0	1	1	16.1964
2430/transposon/Unknown	0	0	3	10	0	0	3	185.197	0	0	1	949.842
2699..28182%2C170074..44469%2C168219..25961%2C101666..22945%2C46002%2C107940/DNA/Type_II_Transposons	4	24	231	1261	1	4	131	621.58	5	14	115	4242.94
2904/transposon/Unknown	0	0	22	58	0	0	12	79	0	0	10	564
3065/transposon/Unknown	0	1	13	87	0	2	5	34.2095	0	1	10	399.496
3334/transposon/Unknown	38	3	169	32	17	2	54	3	50	3	258	36.5
3339/transposon/Unknown	0	1	56	333	0	0	33	187.106	0	0	28	1433.57
3509/transposon/Unknown	0	1	4	55	0	0	4	166.031	0	1	7	1690.41
4240%2C110658/DNA/Type_II_Transposons	0	9	28	190	0	3	9	114	1	4	6	716.178
4314/transposon/Unknown	0	1	5	9	0	0	2	1	0	0	2	22.9167
4334/transposon/Unknown	87	8	472	40	1	2	15	14	242	2	659	32
4335/transposon/Unknown	115	1	791	11	3	1	41	0	207	3	1522	27
4621/transposon/Unknown	0	0	26	101	0	0	23	24.5	0	0	11	203.5
4656..3837%2C91448..121204%2C45884..130839%2C183128..74459/DNA/Type_II_Transposons	1	7	75	344	0	1	21	102.139	0	2	44	683.307
4780/transposon/Unknown	0	0	1	0	0	0	1	0	3	0	1	0
4784/transposon/Unknown	1	0	4	7	0	0	6	1	0	0	6	5
4830/transposon/Unknown	0	2	11	92	0	0	9	33.6441	0	2	10	218.241
4917/transposon/Unknown	1	1	23	81	0	0	14	11	0	0	11	62
5027/transposon/Unknown	0	0	0	0	0	0	1	2.11905	0	0	0	15.3392
5114/transposon/Unknown	0	0	1	1	0	0	0	3.79762	0	0	0	22.6843
5162/transposon/Unknown	0	0	3	3	0	0	9	0	1	1	3	2
5224/transposon/Unknown	1	2	280	976	0	1	121	580.874	1	1	126	3654.43
5238/transposon/Unknown	1	8	10	31	0	4	5	14.9456	0	11	7	98.2468
5246%2C117537..181028/DNA/Type_II_Transposons	0	6	46	204	0	2	30	255	0	2	22	2736
5602/DNA/Type_II_Transposons	0	0	0	0	0	0	0	0	0	0	0	0
5669/transposon/Unknown	0	0	0	0	0	0	1	0	0	0	2	0
5721%2C124739%2C81702/DNA/Type_II_Transposons	0	2	8	45	0	1	4	11.8333	0	3	6	116.523
5721/transposon/Unknown	0	0	6	1	0	0	1	0	1	0	7	2
6178/transposon/Unknown	2	3	77	356	0	1	22	683.541	0	2	24	4288.84
6326/transposon/Unknown	1	1	3	29	0	0	0	24.4884	0	0	1	119.453
6444/transposon/Unknown	0	1	71	340	0	0	41	190.833	0	1	24	1311.42
6789/transposon/Unknown	0	0	6	49	0	0	4	23.5	0	0	4	127.667
6817/transposon/Unknown	0	2	45	327	0	0	35	249.067	0	0	21	1486.68
7022/transposon/Unknown	0	0	4	22	0	0	4	25.6209	0	1	5	178.901
7079/transposon/Unknown	0	0	0	4	0	0	0	1	0	0	0	5
7090/transposon/Unknown	0	0	32	134	1	0	26	27.0041	0	0	27	217.463
7520/transposon/Unknown	1	3	5	2	0	0	6	0	3	3	13	1
7546/transposon/Unknown	0	0	0	0	0	0	1	0	0	0	0	0
7570/transposon/Unknown	0	0	4	5	0	1	3	3.41026	0	1	2	25.0476
7696/DNA/Type_II_Transposons	0	1	5	7	0	0	1	0.257576	1	0	0	26.1705
7718/transposon/Unknown	0	0	5	14	0	1	1	15.5351	1	0	1	78.5082
7774/transposon/Unknown	0	0	0	0	0	0	0	0	0	0	0	0
7848/transposon/Unknown	0	0	1	3	0	0	0	0.285714	0	0	0	3.71429
7884/transposon/Unknown	0	0	0	1	0	0	0	0	0	0	0	1
7988/transposon/Unknown	0	0	0	0	0	0	0	0	0	0	0	1
8063/transposon/Unknown	0	2	16	91	0	2	10	51.3889	0	0	4	350.206
8068/transposon/Unknown	3	0	5	1	0	0	1	0	2	0	23	0
8144/transposon/Unknown	0	0	30	218	0	0	18	130.003	0	0	8	1001.43
8472/transposon/Unknown	0	0	0	0	0	0	0	34.5	0	0	0	434.583
8518/transposon/Unknown	0	0	0	0	0	0	0	0	0	0	0	1
8832/transposon/Unknown	0	0	0	0	0	0	0	41.1667	0	0	0	221.833
8905/transposon/Unknown	5	0	568	1908	0	0	165	311.944	4	1	271	3598.07
9007/transposon/Unknown	0	0	1	0	0	0	0	0	0	0	1	0
9188/transposon/Unknown	0	0	20	100	0	0	10	22.5	0	1	15	170
9287/transposon/Unknown	0	2	47	375	0	0	25	161.002	0	3	24	958.867
9443/DNA/Type_II_Transposons	0	0	0	4	0	0	0	0.222222	0	0	0	7.47738
9608/transposon/Unknown	0	0	184	476	1	0	70	338	0	1	59	2402.67
9729/transposon/Unknown	0	0	0	0	0	0	0	0	0	0	0	0.401961
9902/transposon/Unknown	0	0	0	0	0	0	0	0.333333	0	0	0	5.16667
10182/transposon/Unknown	2	3	12	54	0	0	3	24.6769	0	3	7	166.6
10444/transposon/Unknown	0	0	2	2	0	0	0	2.58214	0	0	0	28.7032
10555/transposon/Unknown	0	0	0	0	0	0	0	2.80077	0	0	0	22.9288
10816/transposon/Unknown	0	1	5	0	0	0	4	1.07143	0	0	10	1
10961/transposon/Unknown	1	7	136	643	1	0	61	582.721	2	5	68	3475.87
11354/transposon/Unknown	0	0	0	0	0	0	0	0	0	0	1	0
11809/transposon/Unknown	0	0	1	16	0	0	2	6.81329	0	0	0	39.8613
11865/transposon/Unknown	0	1	1	6	1	0	3	2	0	1	3	3
11921/transposon/Unknown	0	0	3	11	0	0	2	50.9333	0	0	1	415.436
12133/transposon/Unknown	0	0	0	1	0	0	0	8.59915	0	0	1	67.5743
12184/transposon/Unknown	0	0	17	4	0	0	3	1.22143	0	0	3	13.9134
12195/transposon/Unknown	0	2	24	162	0	0	23	187	0	0	15	1274
12214/transposon/Unknown	0	0	0	2	0	0	0	3.54207	0	0	0	23.5173
12297/transposon/Unknown	0	0	0	0	0	0	0	0	0	0	0	0
12310/transposon/Unknown	0	0	0	0	0	0	0	0	0	0	0	1.3
12725/transposon/Unknown	0	1	9	52	0	0	6	21.717	0	0	2	118.174
12814..111425/DNA/Type_II_Transposons	0	3	35	319	1	0	27	115.604	0	0	17	692.179
12821/transposon/Unknown	0	0	1	7	0	0	2	128.917	0	0	0	847.167
12927/transposon/Unknown	0	0	0	0	0	0	0	5.5	0	0	0	77
13126/transposon/Unknown	0	0	0	0	0	0	0	0	0	0	0	0.105263
13179/transposon/Unknown	0	0	0	0	0	0	1	0	0	0	1	1
13191/transposon/Unknown	0	0	0	4	0	0	0	0	0	0	0	1
13227/transposon/Unknown	0	0	0	0	0	0	0	0	0	0	0	0.45
13331/transposon/Unknown	1	2	3367	9613	1	1	1693	3880.14	0	3	1433	20984
13574/transposon/Unknown	0	0	0	0	0	0	0	0	0	0	0	0
13773/transposon/Unknown	0	1	21	74	0	0	6	86.8181	0	0	5	604.26
13798/transposon/Unknown	3	7	700	2242	1	3	302	1189.28	0	3	255	7747.44
13857/DNA/Type_II_Transposons	0	1	122	976	1	0	130	148.716	0	2	75	983.758
13937/transposon/Unknown	0	5	143	961	0	1	119	257	0	1	110	2292
14184/transposon/Unknown	0	1	31	128	0	0	13	141.817	0	0	15	1128.72
14198/transposon/Unknown	0	1	4	18	0	0	2	76.1101	0	0	3	412.547
14235/transposon/Unknown	0	0	2	0	0	0	2	0	1	0	3	3
14394/transposon/Unknown	0	1	4	14	0	0	2	9.25	0	0	3	60.6603
14599/transposon/Unknown	0	0	0	0	0	0	0	10.8667	0	0	0	61.7
14606/transposon/Unknown	2	9	160	1254	0	1	93	1010.64	1	4	71	8227.89
14727/transposon/Unknown	0	0	4	21	0	0	5	117.105	0	0	3	653.489
14949/transposon/Unknown	0	2	6	36	0	0	4	4.72619	0	0	2	35.2824
14981/transposon/Unknown	1	2	450	1633	0	1	115	426.383	1	4	146	1982.99
15261/transposon/Unknown	0	3	27	133	0	1	16	124.513	0	0	13	791.387
15364/transposon/Unknown	2	1	18	1	1	0	0	0	3	0	34	1
15527/transposon/Unknown	0	1	1	0	0	0	1	4	2	0	0	5
15731/transposon/Unknown	0	0	0	2	0	0	0	0	0	0	0	2
15995/transposon/Unknown	0	0	0	2	0	0	0	6.26667	0	0	0	81.9333
15999/transposon/Unknown	0	0	0	1	0	0	0	0	0	0	0	1
16029%2C156106..52766/DNA/Type_II_Transposons	1	8	0	1	1	3	0	0.25	1	6	1	0.75
16061/DNA/Type_II_Transposons	0	0	70	452	1	2	37	570.576	0	0	48	3114.81
16073/transposon/Unknown	0	0	1	1	0	0	0	0	0	0	0	0
18870..83616/DNA/Type_II_Transposons	0	0	7	32	0	3	4	24.0415	0	2	4	176.953
19080..126187%2C150778%2C86666%2C142908/DNA/Type_II_Transposons	0	0	0	1	0	0	4	3.03333	0	0	4	16.9527
19973..177280/DNA/Type_II_Transposons	0	1	2	34	0	0	2	12.0362	0	1	3	92.7836
20022/DNA/Type_II_Transposons	7	9	16	106	3	6	3	31.0667	2	4	14	235.301
24557..9411/DNA/Type_II_Transposons	0	0	1	20	0	0	1	669.492	0	0	1	4529.6
24978..111603/DNA/Type_II_Transposons	0	8	48	117	2	3	27	80.4412	0	0	17	466.404
27374%2C102467..46115/DNA/Type_II_Transposons	0	0	0	4	0	0	0	0	0	0	0	10
31561%2C163513/DNA/Type_II_Transposons	0	1	5	19	0	0	2	138.006	0	0	0	1039.52
35274/DNA/Type_II_Transposons	0	0	2	5	1	0	1	0	0	0	1	11
36965..2809/DNA/Type_II_Transposons	0	1	24	243	0	1	7	569.587	0	2	12	3086.81
37327/DNA/Type_II_Transposons	0	3	11	51	0	0	4	28	0	0	9	205.667
37905..51019/DNA/Type_II_Transposons	0	3	103	531	0	0	39	353.68	1	1	27	2578.75
38856..109651/DNA/Type_II_Transposons	1	1	18	135	0	0	9	31.15	1	2	10	263.916
39073..177766%2C130807/DNA/Type_II_Transposons	23	112	2712	8789	5	27	862	1737.06	11	63	872	8205.61
45770..38016/DNA/Type_II_Transposons	0	3	68	299	0	0	21	387.493	1	0	26	2255.78
46120%2C61706..141274/DNA/Type_II_Transposons	1	1	2	2	0	0	0	4.65385	5	0	2	9.08827
47694..3737/DNA/Type_II_Transposons	1	4	16	54	0	1	8	14.5	1	2	4	156
51691..13951/DNA/Type_II_Transposons	5	30	16	74	2	4	2	101.304	1	15	7	725.869
51693..86547/DNA/Type_II_Transposons	2	13	378	1080	0	3	220	995.16	1	7	166	7310.68
52614..167386/DNA/Type_II_Transposons	3	4	135	863	0	0	76	426.074	0	1	44	3232.36
55280..182210/DNA/Type_II_Transposons	0	0	3	22	0	0	1	31.5927	0	0	0	188.775
55712%2C83652..89771/DNA/Type_II_Transposons	0	1	16	19	0	0	14	16.5	0	1	11	116
55938..185192/DNA/Type_II_Transposons	5	28	2661	10801	9	15	1012	7319.51	5	28	1002	45476.5
57185..183094/DNA/Type_II_Transposons	2	1	335	2494	0	0	137	975.709	1	1	155	6221.07
58318%2C143296..169330%2C149205/DNA/Type_II_Transposons	4	10	21	103	1	2	9	34	0	5	8	247.983
60752/DNA/Type_II_Transposons	0	0	0	0	0	0	0	0	0	0	0	1
60805%2C109722%2C101367..11901%2C167795%2C108371..46158%2C115954/DNA/Type_II_Transposons	0	0	0	6	0	1	2	0.666667	1	0	0	8.90909
60994..164577/DNA/Type_II_Transposons	0	0	6	32	0	0	0	11.4951	0	0	2	149.943
62893/DNA/Type_II_Transposons	0	0	3	24	0	0	0	4.05556	0	0	1	16.8555
64768/DNA/Type_II_Transposons	0	0	0	0	0	0	0	0	0	0	0	3
65196..69084/DNA/Type_II_Transposons	2	43	2	39	4	8	9	11.8869	5	34	3	102.196
67747/DNA/Type_II_Transposons	0	0	2	13	1	0	2	2.75609	0	0	1	8.9486
67752%2C112434%2C31539/DNA/Type_II_Transposons	0	0	0	11	0	0	0	1.66234	0	0	2	22.2512
67872..78296/DNA/Type_II_Transposons	24	61	3328	11720	26	12	1017	8069.66	23	19	1287	47672
70159/DNA/Type_II_Transposons	0	0	0	0	0	0	0	9.18095	0	0	0	88.1294
70592..111348/DNA/Type_II_Transposons	0	0	1	15	0	0	1	8.87114	0	0	2	49.2904
70717..3453%2C88444/DNA/Type_II_Transposons	0	0	2	0	0	1	5	0	0	1	2	3.24762
76776..18789/DNA/Type_II_Transposons	0	20	189	1243	3	4	87	1472.55	1	10	95	9635.39
77905..46088/DNA/Type_II_Transposons	11	23	389	2467	5	5	233	1387.18	4	17	227	8233.43
78597..76870/DNA/Type_II_Transposons	0	0	16	67	0	0	16	21.8	0	0	7	96.6
78981/DNA/Type_II_Transposons	0	0	1	4	1	0	0	7.71667	0	3	0	24.2514
79391%2C144728/DNA/Type_II_Transposons	0	0	4	16	0	0	1	8.08477	0	0	5	48.2013
85328..125865/DNA/Type_II_Transposons	3	15	63	266	3	3	27	56.9627	1	7	29	577.186
86243..68671/DNA/Type_II_Transposons	1	0	6	59	0	1	5	44.7643	0	0	5	302.144
88191..26055/DNA/Type_II_Transposons	0	0	0	0	0	0	0	0.240666	0	0	0	1.70648
91861%2C176582%2C5025/DNA/Type_II_Transposons	6	13	49	278	3	1	21	119.383	4	8	22	788.275
94667..185337/DNA/Type_II_Transposons	0	0	0	2	0	0	0	0	0	0	0	3
95130..22811/DNA/Type_II_Transposons	0	4	20	91	2	1	9	70.1786	3	5	17	603.156
101239%2C150047/DNA/Type_II_Transposons	0	0	11	82	0	0	5	53.0458	0	0	6	448.654
101254%2C109812/DNA/Type_II_Transposons	0	2	4	22	0	0	2	6.39216	0	1	3	99.3629
104184/DNA/Type_II_Transposons	29	238	2616	12969	237	74	3578	78929.6	56	100	1532	355392
105796%2C128056..122367%2C140834..123527%2C98585..45562/DNA/Type_II_Transposons	0	0	0	0	0	0	0	1.16667	0	2	0	13.6901
105913/DNA/Type_II_Transposons	1	0	168	1125	0	1	80	1530.27	0	4	79	8425.72
107277..7178/DNA/Type_II_Transposons	1	12	91	420	2	5	59	259.355	0	7	41	1611.54
108266/DNA/Type_II_Transposons	0	0	0	1	0	1	3	10.3095	0	0	0	58.1524
110657..83432/DNA/Type_II_Transposons	0	0	9	32	0	0	6	10.5	0	2	7	87.0209
112403/DNA/Type_II_Transposons	0	0	0	0	0	0	0	1	0	0	0	0
113397..197761/DNA/Type_II_Transposons	0	3	10	32	1	1	2	12	3	2	7	103
113814%2C53219/DNA/Type_II_Transposons	0	3	7	42	0	0	5	84.8766	0	0	2	316.553
114003..28747%2C102056..159596/DNA/Type_II_Transposons	0	2	40	129	0	1	15	323.124	0	1	16	2006.9
120179/DNA/Type_II_Transposons	2	14	18	102	3	4	5	46.6667	1	10	14	368.039
120439..4033/DNA/Type_II_Transposons	0	0	0	0	0	0	0	0	0	0	0	0
122116..161284/DNA/Type_II_Transposons	2	4	50	197	1	1	25	120.64	0	2	19	987.603
127675/DNA/Type_II_Transposons	0	0	1	7	0	0	3	3.66667	0	0	1	52.8848
130594..103316/DNA/Type_II_Transposons	1	3	25	145	0	0	15	107.747	0	1	16	745.404
133167/DNA/Type_II_Transposons	0	0	0	0	0	0	0	6	0	0	0	22
135355..106927%2C141388%2C90855/DNA/Type_II_Transposons	0	2	13	151	0	0	3	33	0	0	7	233.5
135462/DNA/Type_II_Transposons	0	7	22	108	0	1	15	17.4167	0	1	10	141.827
136419/DNA/Type_II_Transposons	0	0	0	0	0	0	0	0	0	0	0	0
139093..165245/DNA/Type_II_Transposons	8	35	90	400	4	6	46	362.759	1	25	51	2412.12
139416/DNA/Type_II_Transposons	0	0	0	0	0	0	0	0	0	0	0	0.111111
140246%2C23112/DNA/Type_II_Transposons	0	1	76	133	0	0	29	94	0	1	32	531.944
141557%2C148249..88001%2C141557/DNA/Type_II_Transposons	5	17	113	581	2	5	47	303.782	0	12	42	1893.44
142489..78987%2C112848..190483/DNA/Type_II_Transposons	0	0	19	79	0	0	9	21.6667	0	0	9	157.5
143634..148567/DNA/Type_II_Transposons	0	0	7	21	0	0	2	72.6795	0	0	5	670.222
145041..147740/DNA/Type_II_Transposons	1	4	105	503	0	3	40	188.141	0	8	57	1336.35
146168..188327/DNA/Type_II_Transposons	3	19	736	2871	2	3	261	920.364	2	6	319	6022.24
150034/DNA/Type_II_Transposons	0	0	0	1	1	0	1	0	0	0	0	1.2
151106..32741%2C59170..160640/DNA/Type_II_Transposons	2	0	14	128	0	0	9	69.2718	0	1	9	502.101
152069%2C22298..49677%2C24221..55237%2C68737..64729%2C147450..126626/DNA/Type_II_Transposons	0	0	52	198	0	0	8	62	0	0	15	442.711
154253..4768/DNA/Type_II_Transposons	0	0	0	0	0	0	0	0.566667	0	0	0	4.80604
154388/DNA/Type_II_Transposons	0	0	0	1	0	0	0	2.16111	0	0	0	14.9746
154681..161097/DNA/Type_II_Transposons	0	0	0	0	0	0	0	0	0	0	0	1
154843%2C28995/DNA/Type_II_Transposons	0	1	0	11	1	0	0	10	0	0	3	68
155475/DNA/Type_II_Transposons	0	0	0	0	0	0	0	0	0	0	0	0
157113..117225/DNA/Type_II_Transposons	0	0	0	0	0	0	0	0	0	0	0	0
159496/DNA/Type_II_Transposons	0	0	50	243	1	0	33	154.086	0	0	24	850.328
162113..115626/DNA/Type_II_Transposons	0	4	33	196	0	1	8	87.6114	0	4	10	537.56
162380..161838/DNA/Type_II_Transposons	14	26	595	1455	7	8	202	634.82	4	31	249	4318.8
163209..174983/DNA/Type_II_Transposons	0	0	0	0	0	0	0	0	0	0	0	0
164553..80272/DNA/Type_II_Transposons	1	13	637	3284	2	2	358	2555.56	1	13	334	16853.9
169353%2C186651..86937/DNA/Type_II_Transposons	11	24	3009	13925	6	10	2118	3661.04	5	17	1429	23505.1
169397..94135/DNA/Type_II_Transposons	1	7	218	1204	0	3	112	403.8	2	6	108	2674.32
169706..115790/DNA/Type_II_Transposons	0	0	52	223	1	0	14	66.9167	0	0	27	358.083
170429..51533/DNA/Type_II_Transposons	8	55	2820	10485	11	17	1194	5097.44	6	29	1285	25002.2
174936..177278/DNA/Type_II_Transposons	57	256	1646	7739	21	73	796	3471.56	54	449	740	22715.5
176727..2700/DNA/Type_II_Transposons	0	0	18	68	1	1	2	34.3243	0	1	8	184.278
178997..31758%2C177854/DNA/Type_II_Transposons	1	5	101	794	0	1	42	200.551	0	2	42	1409.35
181115..114141%2C67277..143782%2C190035..169142/DNA/Type_II_Transposons	9	25	679	3003	2	8	284	3751.39	4	16	293	17702.9
182179..183818/DNA/Type_II_Transposons	22	102	3588	14508	12	25	2249	4632.16	16	67	1693	33469.4
183236/DNA/Type_II_Transposons	0	0	0	0	0	0	0	0	0	0	0	0
183258/DNA/Type_II_Transposons	0	0	0	0	0	0	0	0	0	0	0	0
183339%2C18116/DNA/Type_II_Transposons	1	5	371	1223	0	1	251	527.28	0	1	249	5308.65
190243..196983/DNA/Type_II_Transposons	3	18	501	2538	3	4	237	2796.59	3	9	231	16338.4
197907%2C71411%2C9154/DNA/Type_II_Transposons	0	0	0	0	0	0	0	0	0	0	0	0.4
197966..142255/DNA/Type_II_Transposons	3	5	384	2188	2	2	265	1237.24	0	3	195	9174.03

## Sheet: AgamP3.8_repeats_Ensemb_multipl
	SF_rep1	SF_rep2	SF_rep1	SF_rep2	BF_rep1	BF_rep2	BF_rep1	BF_rep2	PbGFP_rep1	PbGFP_rep2	PbGFP_rep1	PbGFP_rep2
idx	21-nt	21-nt	24-30-nt	24-30-nt	21-nt	21-nt	24-30-nt	24-30-nt	21-nt	21-nt	24-30-nt	24-30-nt
DMHMRRPTA/DNA/Type_II_Transposons	0	0	0	0	0	0	0	0	0	0	0	0
Pao_Bel_Ele167/LTR/Pao/LTRs	0.2	0.2	1.86905	13.0262	0	0	0.87619	2.49524	0	0.2	1.46667	16.2119
BAC57921/Unknown/Unknown	0	0	5.83333	90	0	0	4.33333	11.8333	0	0	3.83333	48.3333
I_Ele37/LINE/I/Type_I_Transposons_LINE	0	0	0	0	0	0	0	0	0	0	0	0
L2Fam2_1/LINE/L2Fam2/Type_I_Transposons_LINE	2.79524	15.7277	519.384	1419.76	2.81905	4.24924	223.767	269.674	3.64167	9.51161	231.767	1866.63
BAC57900/Unknown/Unknown	3	13.85	417.933	1684.38	0.666667	3.14286	216	281.117	0.666667	7.26667	155.933	1446.78
CAJ00457/Unknown/Unknown	0	0	0	0	0	0	0	0	0	0	0	0
CR1_Ele8/LINE/CR1/Type_I_Transposons_LINE	0	0	46.6667	299.833	1	0	12.8333	42.25	0	1.75	21.6667	334.167
Ty3_gypsy_Ele102/LTR/Gypsy/LTRs	2.75	13.3	369.336	1388.7	1.25	5.23333	151.767	246.655	0	13.075	155.802	1819.86
CR1Fam14_1/LINE/CR1Fam14/Type_I_Transposons_LINE	10.5368	49.5219	1295.27	6837.77	5.97419	12.8284	755.621	1179.42	9.45263	33.1839	653.964	7969.79
E_Q9WHJ2/ensembl27436/trans/Unknown	0	0.685714	12.3603	66.702	0	0	6.33889	13.4079	0	0.785714	6.02619	92.1202
JRHtc1_ele32/DNA/Tc1/Type_II_Transposons	0	0.833333	0	0	0	0	0	0	0	0	0	0
E_Q9V9E2/ensembl20260/trans/Unknown	0	0	0	0.4	0	0	0	0.2	0	0	0.2	0.6
I_Ele38/LINE/I/Type_I_Transposons_LINE	0	0	0.456044	1.89255	0	0	0.0714286	0.644078	0	0	0.750488	2.26801
GYPSY52-LTR_AG/LTR/Gypsy/LTRs	1	8	284.256	2159.86	0	0	299.548	451.857	0	2	193.857	3882.68
JRHPogo_Ele12/DNA/Pogo/Type_II_Transposons	0	0.642857	27.729	108.998	0.5	0.5	13.4942	15.631	0.166667	0.0769231	14.1571	193.216
Ty3_gypsy_Ele49/LTR/Gypsy/LTRs	13	25.4833	861.467	4376.3	4.75	8.9	448.017	792.767	8	19.7333	465.7	5988.1
EAL40856/Unknown/Unknown	1.2381	3.10794	162.247	709.125	0.285714	1.57143	63.8569	129.021	0.1	3.2381	71.9239	859.869
JRHpogo_Ele44/DNA/Pogo/Type_II_Transposons	0	0.833333	82.5	340.417	1	1	46.5833	38.25	1	0.833333	38.4167	462
AAO67559/Unknown/Unknown	0	0.5	0	0.558824	0	0	0	0	1	0	1.28596	0.0769231
Mariner_Ele3/DNA/Tc1/Type_II_Transposons	0	0.25	5.10714	14.2143	0	0	0.821429	0.535714	0	0	0.785714	20.2222
Ty1_copia_Ele40/LTR/Copia/LTRs	0	1.58333	94.3167	335.476	0	0.666667	48.8	42.4333	0	0.666667	42.9167	370.617
Pao_Bel_Ele2/LTR/Pao/LTRs	3.5	22.1333	2022.18	5121.87	1	6.7	752.583	762.967	10	17.7262	727.617	5323.88
Ty3_gypsy_Ele99/LTR/Gypsy/LTRs	0	0.333333	10.6667	50.5	0	0	2.83333	10	0	0	7.66667	62
piggyBac1_AG/DNA/PiggyBac/Type_II_Transposons	8.63889	10.7381	277.72	1037.07	1.68254	2.94737	190.292	186.785	1	7.47647	114.343	1071.63
Outcast_Ele10/LINE/Outcast/Type_I_Transposons_LINE	1.33333	2.01667	79.7667	501.3	1	0.5	51.0667	66.2333	0.5	1.08333	31.0452	270.11
JRHtc1_ele22/DNA/Tc1/Type_II_Transposons	0	0	10.1667	65.8333	0	0.333333	10.3333	6.83333	0	0.666667	8	65.5
E_O23410/ensembl20322/trans/Unknown	0	1.2	37.0929	146.029	0	0	19.8762	29.9762	0	2	7.06429	188.462
Agam_AF378002_ITm-D37E/DNA/Type_II_Transposons	0	0	0	0	0	0	0	0	0	0	0	0
gi|29366671|gb|AY230487.1|/DNA/Type_II_Transposons	0	0	0	1.66667	0	0	0	0	0	0	0	0
Ty3_gypsy_Ele160/LTR/Gypsy/LTRs	0	0.2	3.4	36.9167	0.2	0	3.55	8.98333	0	0.2	1.75	39.3833
Ty1_copia_Ele39/LTR/Copia/LTRs	11.4667	44.2131	1552.38	8703.15	4.47222	12.7389	758.827	1463.21	4.4	18.05	708.397	8626.49
AAB02109/Unknown/Unknown	0	0	0.25	3.41667	0	0	0	0.25	0	0.5	0	1.58333
JRHtc1_ele13/DNA/Tc1/Type_II_Transposons	0	0	11.3333	50.6667	0.333333	0	3.08333	7	0	1.58333	6.41667	120.667
E_Q963Y9/ensembl39856/trans/Unknown	0	0	2.2119	4.85238	0	0	0.744048	0.285714	0	0	0	8.21667
Ty3_gypsy_Ele67/LTR/Gypsy/LTRs	0	0.25	5.83333	23.4833	0	0	5.33333	4.16667	0	0	4.33333	34.2333
Ty3_gypsy_Ele23/LTR/Gypsy/LTRs	2.66667	14.9833	301.133	1439.45	1.16667	13.3167	136.867	217.95	3.25	13.4167	125.867	1524.78
EAL40181/Unknown/Unknown	1	11	190.333	1337	0	2	112.667	202.667	2	4	116.5	1439.83
BAC57906/Unknown/Unknown	4.19841	9.6419	571.432	3021.48	2.46591	0.922222	226.041	476.257	2.09286	8.68222	257.929	3458.96
E_O61453/ensembl6402/trans/Unknown	0	2.66667	128.333	1125.33	0	2	86.3333	210.067	0	3.5	53	1292.17
Agam_U11655_mariner/DNA/mariner/Type_II_Transposons	0.333333	2.6	41.2024	136.207	0	0.333333	14.2612	25.8873	0	0.5	23.5	218.386
OutcastFam8_2/LINE/OutcastFam8/Type_I_Transposons_LINE	0	0	12	64	0	0	4	8	0	0	5	67
Ty3_gypsy_Ele123/LTR/Gypsy/LTRs	0.2	0.833333	21	119.567	0	0	19.5	23.7	0.5	0.5	12.25	151.733
Pao_Bel_Ele74/LTR/Pao/LTRs	0	6	268.233	928.6	0	1	119.333	146.567	0	0.666667	113.233	1012.85
RETRO932_AG_LTR/LTR/Pao/LTRs	0	0	98	332	0	0	47	67	0	1	43	363.9
EAA13130/Unknown/Unknown	0	1	1.5	4.5	0.5	0	1	0	0	0.5	1	20
Agam_AJ006552_Agam10/LINE/pao/Type_I_Transposons_LINE	6.7504	49.0706	273.26	1395.54	8.32143	7.51429	123.621	266.592	4.39762	34.2333	111.682	1429.8
DIVER2/DNA/Type_II_Transposons	0	0.366667	24	139.533	0	0	9.3	21.9	0	0	8.18333	133.25
EAL41276/Unknown/Unknown	1.00794	2.92619	114.491	537.615	0.142857	0.785714	47.2838	99.3068	0.322222	1.84127	53.8123	667.788
Pao_Bel_Ele205/LTR/Pao/LTRs	1.5	4.33333	90.8333	648	2	3	28	113.667	1.5	9.33333	33.1667	550.833
EAA09901/Unknown/Unknown	1	1.16667	79.6167	219.55	0	0	24.95	54.3333	0	0	27.0833	157.717
GYPSY16-LTR_AG/LTR/Gypsy/LTRs	2	9	266	1366.5	2	1	195	237	0	8	142	1583.5
Ty3_gypsy_Ele11/LTR/Gypsy/LTRs	0	0	1.48571	7.47143	0	0	0	1.2	0	0	0	4.92857
BEL4-I_AG/LTR/Pao/LTRs	58.2	176.511	5021.66	25697.7	28.9231	40.9583	2755.31	4283.91	25.6	108.433	2517.18	29078.8
Ty1_copia_Ele30/LTR/Copia/LTRs	0.583333	2.58333	77.5	382.75	0.583333	1	38	44.75	0	1.91667	33	422.917
CR1Fam17_1/LINE/CR1Fam17/Type_I_Transposons_LINE	5.48939	84.9993	4232.69	17502.3	5.24632	22.2435	1404.91	3019.23	3.82669	36.5466	1598.62	19538.5
Pao_Bel_Ele121/LTR/Pao/LTRs	0.833333	1.06667	27.9833	141.05	0	0.5	11.85	22.1667	0	0.333333	12.9167	170.783
TC1N-2_AG/DNA/Tc1/Type_II_Transposons	16.8452	50.1508	75.5298	510.113	14	15.6833	30.4278	92.6056	6.66667	39.6317	38.7	682.568
GYPSY38-I_AG/LTR/Gypsy/LTRs	11.8333	39.2143	5237	17135.6	9.41667	20.3333	1857.58	2827.71	4.25	21	1531.7	16131.1
INVADER2/DNA/Type_II_Transposons	0	0	0.5	4.66667	0	0	0.5	2.16667	0	0	1.33333	6.08333
E_Q9ZQU3/ensembl13818/low_complexity/Unknown	1	3.6	154.317	1020.65	0	0.9	76.7	179.133	1	0	74.5667	1101.22
E_Q09656/ensembl7819/trans/Unknown	0	0	0.253968	6.96389	0	0	0.285714	1.14286	0	0.142857	0.485714	8.48373
E_Q9AYK7/ensembl20615/trans/Unknown	0	0	0	0.2	0	0	0	0.2	0	0	0	0.6
MARINERN12_AG/DNA/Tc1/Type_II_Transposons	5.44186	31.7125	65.5746	256.071	1.9098	8.63935	33.527	46.621	2.12698	15.4822	38.4535	308.775
E_Q9XE45/ensembl53057/trans/Unknown	0	0	0	0	0	0	0	0	0	0	0	0
Ty3_gypsy_Ele132/LTR/Gypsy/LTRs	0	0	2	5	0	0	0.5	0	0	0	0.5	6.5
JockeyFam7_2/LINE/JockeyFam7/Type_I_Transposons_LINE	1	14.8667	450	4059.37	0.5	2.93333	240.6	702.7	0.666667	9.1	169.933	3389.86
E_P03934/ensembl11591/trans/Unknown	0	0	0	2.28333	0	0	0	1.5	0	0	0	3.4
pao_Bel_Ele139/LTR/Pao/LTRs	0	0.25	0.833333	19.75	0	0	2.83333	1.66667	0	0	0.5	27.75
Outcast_Ele1/LINE/Outcast/Type_I_Transposons_LINE	0	1	0.75	3	0	0	0.75	0	0	0	0	12.75
E_Q05405/ensembl446/trans/Unknown	0	0.5	1.33333	7.66667	0	0.333333	0.833333	0.5	0	0	1.16667	9.83333
Pao_Bel_Ele217/LTR/Pao/LTRs	0	0.2	0.816667	6.16548	0	0.166667	0.416667	0.309524	0.142857	0	0.166667	8.92857
GambolFam4_1/LINE/GambolFam4/Type_I_Transposons_LINE	11	94.3333	559.667	3224.5	9	28	391.5	477.5	9	76	339.167	3867.08
EAL42347/Unknown/Unknown	0	0.680556	11.094	56.1214	0	0.166667	2.56429	5.90714	0	0	5.20397	62.3452
EAL39694/Unknown/Unknown	1.31746	6.78712	101.081	426.841	0	1.89216	46.9142	60.3851	0.542857	3.28524	37.4073	482.113
Amer_AF387861_V12/LTR/mtanga/LTRs	0	0	0.5	0	0	0	0	0	0	0	0	0
Pao_Bel_Ele56/LTR/Pao/LTRs	0	0	2.25	4	0	0	0	2.5	0	0	1.25	27.25
gi|29366669|gb|AY230485.1|/DNA/Type_II_Transposons	1.1881	5.67341	83.9802	447.05	0.972222	1.36071	39.6976	78.7194	0.680556	5.74524	36.7484	553.634
GYPSY4-I_AG/LTR/Gypsy/LTRs	10.2786	39.6066	1838.52	10363	5.26667	16.5219	969.386	1807.56	13.8202	27.2227	981.79	16585.8
JRHpogo_Ele31/DNA/Pogo/Type_II_Transposons	0	0	0	0	0	0	0	0	0	0	0	0
DME010298/DNA/Type_II_Transposons	0	0	0	0	0	0	0	0	0.285714	0	0	0
GambolFam7_1/LINE/GambolFam7/Type_I_Transposons_LINE	2.26471	24.1667	315.884	1804.88	3	9.96471	136.323	395.083	0.333333	7.40756	129.293	2276.64
BEL6-I_AG/LTR/Pao/LTRs	7.11667	47.7499	2022.54	8136.89	8	10.5456	754.153	1259.85	9.2	16.8571	879.566	9217.71
E_Q9NL33/ensembl20638/low_complexity/Unknown	0	0	3.75	6.25	0	0	1	0.75	0	0	1	9.25
EAA08746/Unknown/Unknown	0.642857	0.94246	141.25	480.613	0	0.533333	46.7778	91.8615	0	0.25	58.121	458.29
EAL41972/Unknown/Unknown	0	5.28333	78.3667	471.267	0	1	52.0667	79.4	0	0.5	54.4333	753.467
gi|6671105:31-146%2C/DNA/Type_II_Transposons	0.111111	0.821429	2.12361	13.1778	0	0	0.866667	1.44538	0	0	1.4	16.1731
EAL42185/Unknown/Unknown	0	0.666667	83.3333	516	0	0	46.5	112	0	0	41.6667	542.333
Tc1_Ele1b/DNA/Tc1/Type_II_Transposons	1.16667	1.61667	26.0857	122.188	0.733333	1.28571	13.6353	20.5709	0.333333	4.85606	10.7701	195.669
JockeyFam1_1/LINE/JockeyFam1/Type_I_Transposons_LINE	2.75882	15.7911	834.45	4544.53	3.17778	3.89286	372.893	733.331	4.38501	8.66667	386.672	4501.49
JRHpogo_Ele25/DNA/Pogo/Type_II_Transposons	0	0	0	0	0	0	0	0	0	0	0	0
Ty3_gypsy_Ele8/LTR/Gypsy/LTRs	8.45	34.8333	1451.27	6552.63	0.5	6.31667	560.75	1213.15	2.53333	14.2333	551.467	7392.15
EAL41613/Unknown/Unknown	6.81667	25.9	1564.6	8515.59	5.16667	7.58333	875.921	1477.88	10.1667	15.0833	656.664	9847.87
BAC57924/Unknown/Unknown	1.07857	2.49762	129.3	630.494	0.25	0.166667	57.6382	94.624	0	1.80159	53.9538	523.725
Beagle/DNA/Type_II_Transposons	0	0	0	0	0	0	0	0	0	0	0	0
AAD03794/Unknown/Unknown	0.428571	0.766667	57.0638	313.417	0.2	0.725	17.4996	48.1854	0.176471	0.931624	22.9825	285.516
GYPSY46-LTR_AG/LTR/Gypsy/LTRs	6.76667	13.9821	776.825	4111.56	0.333333	1.86667	533.087	753.459	5.16667	6.2	379.84	5309.81
Ty1_copia_Ele9/LTR/Copia/LTRs	2	3.96667	207.66	889.502	0	0.75	126.6	163.7	2	3.96667	116.933	908.686
G5A_DM/LINE/Jockey/Type_I_Transposons_LINE	0	0	0	0	0	0	0	0	0	0	0	0
L1Fam5_1/LINE/L1Fam5/Type_I_Transposons_LINE	1.66667	9	295.5	1423.83	0	1.33333	256.167	248.667	3	9.33333	160.333	1890.93
Pao_Bel_Ele203/LTR/Pao/LTRs	0	0	5.66667	28.3333	0	0.5	3.66667	4.5	0	0	1.66667	28.1667
JRHpogo_Ele27/DNA/Pogo/Type_II_Transposons	0	0	0	0	0	0	0	0	0	0	0	0
ROO_I/LTR/Pao/LTRs	0	0	0	0	0	0	0	0	0	0	0	0
CAB75469/Unknown/Unknown	0	0	0	0	0	0	0	0	0	0	0	0
ACCORD_LTR/LTR/Gypsy/LTRs	0	0	0	0	0	0	0	0	0	0	0	0
I_ele23/LINE/I/Type_I_Transposons_LINE	0	0	83.9	90.6	0	0	11	12.15	0	0	22.95	165.4
Agam_AF484443_piggyBac/DNA/piggyBac/Type_II_Transposons	0	0	0	0	0	0	0	0	0	0	0	0
JRHpogo_Ele47/DNA/Pogo/Type_II_Transposons	0	0	3.88469	19.8284	0	0.0588235	1.17291	3.19346	0	0.0588235	0.435088	16.4474
Pao_Bel_Ele147/LTR/Pao/LTRs	0	0	9.5	39	0	0	3	9	0	0	3	64
Agam_AF402294_piggyBac/DNA/piggyBac/Type_II_Transposons	0	0	0	0	0	0	0	0	0	0	0	0
AAU89783/Unknown/Unknown	0	0.142857	0.333333	0.5	0	0	0	0.5	0	0.142857	0	0.333333
GYPSY72-LTR_AG/LTR/Gypsy/LTRs	0	5	30	206	0	0	16	36	0	1	17	190
mTA_Ele20/MITE/Unknown	0	0	0	0	0	0	0	0	0	0	0	0
JockeyFam9_2/LINE/JockeyFam9/Type_I_Transposons_LINE	7.83333	32.6974	1795.18	8898.68	5	18.1667	966.036	1575.13	5.16667	24.1	834.885	12491
gi|29366674|gb|AY230490.1|/DNA/Type_II_Transposons	0	0	9.625	66.8214	0	0	2.95833	16.7083	0.125	0.625	8.08333	103.052
E_Q9NL34/ensembl5341/trans/Unknown	1.5	8.6	755.883	1361.05	0.75	1.41667	278.467	302.933	0	2.91667	215.733	1949.52
AAD03793/Unknown/Unknown	0	0	0	0.5	0	0	0	0	0	0	0	0
P1_AG/DNA/P/Type_II_Transposons	6.34286	45.5571	2876.31	9024.87	5.8	9.15	1287.71	1758.96	16.7167	24.1056	1248.78	12317.7
E_Q9Y1H7/ensembl25438/trans/Unknown	0.3	1.35	12.427	197.594	0	0.2	7.05992	35.6452	0.1	0.7	8.5381	246.508
EAL39338/Unknown/Unknown	4.32143	24.426	831.297	4026.02	2	4.36667	319.393	693.587	0.285714	10.3246	370.168	4932.08
EAA11537/Unknown/Unknown	0.75	3.81746	155.747	800.526	1.5	0	70.7222	117.668	0.4	0	70.1044	860.114
WALDOA/DNA/Type_II_Transposons	0	0	0	0	0	0	0	0	0	0	0	0
Pao_Bel_Ele103/LTR/Pao/LTRs	0	1	33	134	0	0	6	18	0	0	7	126.4
Pao_Bel_Ele38/LTR/Pao/LTRs	0.5	1.17778	10.5251	76.3371	0	0.35	5.37821	11.1778	0.333333	0.1	4.77222	87.8676
CR1_Ele29/LINE/CR1/Type_I_Transposons_LINE	0	0	2.5	4.25	0	0	0	0	0	0	0.75	6.25
CAI96670/Unknown/Unknown	0	0	0	0	0	0	0	0	0	0	0	0
PegasusA/DNA/hAT/Type_II_Transposons	4	17.0333	765.6	2895.35	2.5	4	340.044	536.334	1.25	9	374.611	3960.12
IFam6_1/LINE/IFam6/Type_I_Transposons_LINE	0	1.125	87.6667	415.71	0	0	49.025	77.9345	0	2	29.4111	445.612
Ty3_gypsy_Ele61/LTR/Gypsy/LTRs	0	0.0666667	0	0.333333	0	0	0	0.333333	0	0	0	0
GYPSY24-LTR_AG/LTR/Gypsy/LTRs	0	1	18	57	0	0	10	14	0	1	7	90.9231
T1/LINE/CR1/Type_I_Transposons_LINE	11.5547	75.7174	1815.71	10556.6	9.51144	18.1495	600.028	1776.71	12.1474	51.1312	666.726	10567.2
L1_Ele22/LINE/L1/Type_I_Transposons_LINE	0	0	0	0	0	0	0	0	0	0	0	0
Ty1_copia_Ele46/LTR/Copia/LTRs	0	0	1	24.5	0	0	0.5	4.83333	0	0.5	1	25
Aste_AJ277722_Minos/DNA/Minos/Type_II_Transposons	1.5	8.88889	60.5494	278.649	2.5	1.5	26.5408	65.6149	1.5	3.9	15.363	296.44
E_O96544/ensembl20162/low_complexity/Unknown	0	0	8.46071	72.0774	0	0.333333	3.09524	14.0762	0	0	5.62381	138.302
HATN1_AG/DNA/hAT/Type_II_Transposons	6.28922	25.0204	176.442	713.414	4.37745	3.88725	90.2333	129.157	2.57692	13.4265	86.1401	893.653
Ty1_copia_Ele43/LTR/Copia/LTRs	0.142857	2.26667	93.2202	405.637	0	0.97619	39.3881	63.8512	0.2	1.51667	45.2381	525.152
DMRPR/Unknown/Unknown	0	0	0	0	0	0	0	0	0	0	0	0
MARINERN10_AG/DNA/Tc1/Type_II_Transposons	2	18.1731	18.9728	67.7526	5	2	6.92857	11.1167	1	10.8722	12.7452	85.7596
GYPSY35-I_AG/LTR/Gypsy/LTRs	17.8	93.0635	2161.16	12248.8	14.3333	21.6333	1087	2067.38	27.7333	50.9	1062.97	12604.6
CR1Fam5_1/LINE/CR1Fam5/Type_I_Transposons_LINE	1	12	844.906	4072.89	3.08333	6	424.222	779.626	2	3.08333	357.746	3961.79
E_Q9NBJ3/ensembl9043/trans/Unknown	0	0	0.5	8.36364	0	0	0.5	2	0	0	2	15.6429
gi|6671102:10-250%2C/DNA/Type_II_Transposons	10.3574	45.3338	405.43	1642.79	5.33333	15.2576	134.477	237.486	4.125	30.7332	175.362	1757.44
HARBINGERN2_AG/DNA/Harbinger/Type_II_Transposons	2	3.36111	174.475	484.788	0	1.5	91.8143	79.7526	0	3.6875	69.363	555.419
E_Q9HBW6/ensembl20242/trans/Unknown	0	0	0	0	0	0	0	0	0	0	0	0
Ty3_gypsy_Ele83/LTR/Gypsy/LTRs	4.5	13.5	498.167	1880.33	3	4.5	249.333	299.167	2	11.5	257.25	1538.93
Agam_U11659_mariner/DNA/mariner/Type_II_Transposons	0.5	11.0308	141.728	510.044	3.91667	0.666667	83.843	77.7973	0.439394	3.90657	61.7468	559.372
Pao_Bel_Ele70/LTR/Pao/LTRs	0	0.3	0	0	0	0	0	0	0	0.2	0	0
Pao_Bel_Ele59/LTR/Pao/LTRs	0	0	1.25	10.5	0.25	0	1.33333	1.41667	0	0	0.5	7.33333
AAF36671/Unknown/Unknown	0	0	0	0	0	0	0	0	0	0	0	0
Agam_AF387850_SUA/LTR/mtanga/LTRs	0	0	6.41667	30.1667	0	0	10.8333	3.25	0	0	4	44.6667
GYPSY36-LTR_AG/LTR/Gypsy/LTRs	0	3.5	466.775	2541.82	0	0	267.625	362.683	0	7	215.203	2745.96
piggyBacN1_AG/DNA/PiggyBac/Type_II_Transposons	3.89766	8.5849	71.6994	179.773	3.34127	2.29211	39.9978	37.8595	1.55	12.0355	22.0247	247.116
JockeyFam8_1/LINE/JockeyFam8/Type_I_Transposons_LINE	0.333333	6.45	735	3054.25	0.5	1.5	312.333	559.583	1	4.5	237.083	2985.75
Pao_Bel_Ele132/LTR/Pao/LTRs	0.166667	0.8	18.45	146.183	0	0.333333	9.23333	21.45	0	0	10	125.033
Outcast_Ele8/LINE/Outcast/Type_I_Transposons_LINE	0	0	0	0.333333	0	0	0	0	0	0	0	0
Pao_Bel_Ele156/LTR/Pao/LTRs	0.285714	1.59524	32.85	135.552	0.47619	0.733766	14.3167	25.4976	0	0.142857	12.4286	198.976
E_O00363/ensembl19102/trans/Unknown	0	3.55	102.767	725.067	1	0	75.4	135.1	0	2.96667	60.8333	1018.5
Agam_U11657_mariner/DNA/mariner/Type_II_Transposons	0.666667	2.95	16.25	125.79	0	0.666667	8.42549	23.4222	0	1.25	12.4286	137.862
Ty3_gypsy_Ele70/LTR/Gypsy/LTRs	3.125	4.05714	146.473	816.838	1.16667	1	138.422	105.929	0.375	3.78571	73.8143	943.031
OutcastFam6_2/LINE/OutcastFam6/Type_I_Transposons_LINE	5.35	57.0353	1200.38	5787.47	4.93333	12.9111	783.23	949.898	4	28.65	583.434	5807.29
E_Q24697/ensembl13674/trans/Unknown	0	0.0769231	31.2787	88.5925	0.333333	0	17.1838	16.9457	0	0	13.7775	116.933
RTE_Ele4/LINE/RTE/Type_I_Transposons_LINE	0.628571	1.29231	15.1894	60.8394	0.309524	0	5.46667	12.2614	0.642857	0.111111	1.23333	48.5925
Aara_AJ006564_Aara5/LTR/pao/LTRs	3.66667	6.93333	943.817	2830.5	1	5.16667	502.3	503.75	3.16667	9.5	546.633	3531.37
Ty1_copia_Ele69/LTR/Copia/LTRs	0	6.25	335.925	2064.83	0.6	4	178.551	331.816	0.75	10.7274	141.667	2402.37
E_P91509/ensembl11564/trans/Unknown	0	0.111111	5.66487	36.2919	0	0	5.37092	6.19511	0.0555556	0.166667	4.62051	71.5169
GYPSY32-LTR_AG/LTR/Gypsy/LTRs	3.31667	8.71429	1376.65	6990	0.857143	0.857143	758.349	1415.24	0.857143	7.18095	716.036	12780.8
GYPSY62-LTR_AG/LTR/Gypsy/LTRs	1	4	141.5	618.5	0	0	68	130	1	1	54.5	711.5
E_Q9SK60/ensembl21178/trans/Unknown	0.5	0.833333	53.6667	180.333	0.833333	1.33333	38.6667	31.5	0.5	0	29.5	202.833
Amer_AJ006562_Amer7/LTR/Copia/LTRs	0.166667	1.89286	73.0167	416.983	0	0.25	38.7667	93.875	0.25	2	22.4667	454.276
JRHPogo_Ele1/DNA/Pogo/Type_II_Transposons	0	0	1.63333	12.4378	0.1	0	0	0.848214	0	0	0.5	9.71581
CR1Fam28_1/LINE/CR1Fam28/Type_I_Transposons_LINE	12.4545	54.0058	1449.42	7195.55	3.43333	12.4473	668.8	1270.51	3.99299	33.6716	659.891	8342.08
GYPSY6-LTR_AG/LTR/Gypsy/LTRs	0	0.222222	9.65556	31.5867	0	0	3.51919	4.12309	0	0	3.71111	36.3382
JRHTC1_Ele4/DNA/Tc1/Type_II_Transposons	0	0	9.5	76.3333	0	0.333333	11.6667	9.33333	0	0.666667	8.33333	75
CR1_Ele21/LINE/CR1/Type_I_Transposons_LINE	0	0	0	0	0	0	0	0	0	0	0	0
I_Ele5/LINE/I/Type_I_Transposons_LINE	0	0	0.166667	2.66667	0	0	0.666667	0.166667	0	0	0.309524	5.61905
BAC57902/Unknown/Unknown	0	0	0	0	0	0	0	0	0	0	0	0
Pao_Bel_Ele40/LTR/Pao/LTRs	13.9452	64.0025	1899.4	9224	14.8333	20.75	937.366	1660.38	16.6167	18.4	915.353	9967.06
EAL39193/Unknown/Unknown	0	1.86667	46.5786	253.612	0	0	17.4095	46.7071	3	1.2	16.4333	257.917
BEL14-I_AG/LTR/Pao/LTRs	29	77.6667	3738.67	17069.1	14.6667	16.3333	1595.67	2661.67	11.3333	32.381	1474	15688.9
Ty3_gypsy_Ele50/LTR/Gypsy/LTRs	1.16667	4.33333	181.733	1043.55	0	2.2	141.4	215.133	1.25	1.66667	133.267	1063.3
Ty1_copia_Ele53/LTR/Copia/LTRs	2.08333	4.43333	191.067	742.195	0.333333	1.16667	191.41	113.41	0.333333	0.533333	81.4	883.452
Pao_Bel_Ele108/LTR/Pao/LTRs	0	0.142857	10.319	57.3595	0	0	3.17857	8.52976	0.285714	0	3.70238	34.4238
Ty3_gypsy_Ele34/LTR/Gypsy/LTRs	0	0	2	12	0	0	2.33333	0.333333	0	0.333333	1.66667	12.1667
Ty1_copia_Ele49/LTR/Copia/LTRs	6.1	26.1333	921.333	4185.16	3.01667	5.2	408.333	585.283	5	10.75	423.117	5690.75
GYPSY66-I_AG/LTR/Gypsy/LTRs	3.25	33.4333	1834.63	8917.9	5.25	13.8667	812.983	1728.8	8.16667	18.8667	826	10908.8
I_Ele16/LINE/I/Type_I_Transposons_LINE	0	0	28.6119	169.333	0	1	16.3476	34.7952	0	0.333333	16.8286	168.621
Ty3_gypsy_Ele96/LTR/Gypsy/LTRs	0	0	0	0	0	0	0.5	0	0	0	0	0
GYPSY50-LTR_AG/LTR/Gypsy/LTRs	0	0	4	26	0	1	3	5	0	0	1	17
Pao_Bel_Ele80/LTR/Pao/LTRs	0	0	0	0	0	0	0	0	0	0	0	0
dust/dust/Dust	38.1596	140.878	745.681	3583.63	33.4514	37.4721	441.201	633.956	49.9667	100.478	606.563	4810.09
Agam_AY079062_ITmD37E2/DNA/Type_II_Transposons	1.08333	7.11603	296.858	2371.61	1.22222	2.29048	131.3	419.555	0.615385	4.24942	157.497	1720.52
GambolFam10_1/LINE/GambolFam10/Type_I_Transposons_LINE	9.66667	11.875	313.778	1651.83	3	10.5	200.25	210.5	4	17.8333	179.528	1974.31
EAL42169/Unknown/Unknown	0	6.45476	313.105	2009.81	1	1.55	160.347	330.194	0	2.6	146.402	2538.19
gi|29366668|gb|AY230484.1|/DNA/Type_II_Transposons	0.452381	2.50635	36.8544	205.263	0.111111	0.434524	18.0226	34.1687	0.236111	1.55238	18.3873	251.222
E_Q9AKZ8/ensembl4154/trans/Unknown	0	0	0	0	0	0	0	0	0	0	0	0
Pao_Bel_Ele92/LTR/Pao/LTRs	0	0	0.5	3.25	0	0.2	0.333333	0.611111	0	0	1.25	4.44444
E_O44807/ensembl26768/trans/Unknown	3	15.9143	1680.46	4552.59	1.5	1.5	484.048	800.971	1.71429	5.91667	480.817	4142.54
Agam_U47022_Pegasus-7/DNA/Pegasus/Type_II_Transposons	0.866667	1.2	7.41961	53.4347	0	0.343137	5.46536	13.6779	0.375	1.23974	8.45181	66.9895
JRHtc1_ele33/DNA/Tc1/Type_II_Transposons	0	0	0.0909091	0.0909091	0	0	0	0	0	0	0	0.0909091
RETRO14_AG_LTR/LTR/Gypsy/LTRs	0.5	0	96.2013	479.841	2	0	55.941	89.2134	0	1	56.2091	631.391
Pao_Bel_Ele187/LTR/Pao/LTRs	0.80119	4.94405	46.7464	231.46	0.625	1.47619	27.7107	40.2433	0.267857	0.75	17.2921	190.372
CAA09069/Unknown/Unknown	0.1	0	2.79722	16.0548	0	0	1.27579	2.02778	0.1	0	0.847222	18.5325
Ty3_gypsy_Ele53/LTR/Gypsy/LTRs	0	0	0	0	0	0	0	0	0	0	0	0.25
EAL40147/Unknown/Unknown	0	0	0	0	0	0	0	0	0	0.111111	0	0
E_Q9DAF3/ensembl63138/trans/Unknown	1	0	0	1	0	0	0	1	0	0	0	0
R1_Ele2/LINE/R1/Type_I_Transposons_LINE	0.4	0.6	0.5	0	0	1.6625	0	0	0.2	0.6	0	0
COPIA4-I_AG/LTR/Copia/LTRs	3.89048	22.575	1274.2	6346.1	4.83333	6.19048	644.925	1025.34	3.86667	14.9167	564.288	6919.28
I_Ele2/LINE/I/Type_I_Transposons_LINE	0	0	0	0	0	0	0	0	0	0	0	0
COPIA4-LTR_AG/LTR/Copia/LTRs	0	0	67.1694	297.553	0.923077	0	34.8125	53.0687	0	2.81618	42.158	471.5
JRHpogo_Ele34/DNA/Pogo/Type_II_Transposons	0.5	0	2.5	15.5	0	0	3	1	0	0	1	27
CR1_Ele5/LINE/CR1/Type_I_Transposons_LINE	0	0	0	0.530637	0	0	0	0.334365	0	0	0	0.1875
AAN87269/Unknown/Unknown	0	0.111111	0.166667	0	0	0	0	0.125	0	0	0	0
GYPSY8-I_AG/LTR/Gypsy/LTRs	2.625	10.7222	511.858	2627.14	4.8	4	311.1	382.976	4	7	261.242	3030.16
P_DB/DNA/P/Type_II_Transposons	0	0	0	0	0	0	0	0	0	0	0	0
MINIME_DN/Unknown/Unknown	0	0	0.5	1	0	0	0	0.615385	0	0.2	0	0
JRHpogo_Ele5/DNA/Pogo/Type_II_Transposons	0.2	0.5	1.47619	3.58765	0	0	0.97619	0.753968	0	0	0.40119	3.65791
MARINERN4_AG/DNA/Tc1/Type_II_Transposons	10.7083	29.0143	720.437	2152.89	3.88889	8.14625	367.057	464.244	7.34751	20.2626	312.854	2439.13
BAC57922/Unknown/Unknown	1	5.25	105.738	579.833	0.5	1.25	41.2976	73.7738	0.5	1.75	36.4405	450.988
BAC57919/Unknown/Unknown	0	0	3.16667	14.6667	0	0	0.833333	3.91667	0	0	2	18.3333
Pao_Bel_Ele207/LTR/Pao/LTRs	0	0	0	0	0	0	0	0	0	0	0	0
L1_Ele25/LINE/L1/Type_I_Transposons_LINE	0	0	0	0	0	0	0	0	0	0	0	0
EAA45679/Unknown/Unknown	0.333333	0.666667	108.331	175.143	0	0	40.831	37.4619	0.4	0	39.381	296.671
Ty1_copia_Ele2/LTR/Copia/LTRs	0	0	2.2	1.8	0	0.285714	0.4	1.28571	0	0	0.4	2.5
Pao_Bel_Ele120/LTR/Pao/LTRs	7.33333	64.3	557.833	2005.77	8.5	19.7167	339.317	380.317	4.91667	42.9333	280.8	3015.87
Ty3_gypsy_Ele27/LTR/Gypsy/LTRs	0.2	2.69444	218.762	756.875	0	0.366667	111.639	137.572	0	1.39167	100.066	746.596
Pao_Bel_Ele69/LTR/Pao/LTRs	0	0.533333	4.75	44.9667	0	0.2	2.71667	11.6167	0	0.2	4.1	50.3167
BAC82595/Unknown/Unknown	1	8.5	79.3333	323	0	0	56.5	56.75	0.5	4.6	45.75	361.667
MIMO/DNA/Tc1?/Type_II_Transposons	1	0	3	25.85	0	0	0	5	0	1	0.666667	28.8667
P_Ele2/DNA/P/Type_II_Transposons	0	0	0.2	0.4	0	0	0	0.2	0	0	0	0
Pao_Bel_Ele11/LTR/Pao/LTRs	0	1.5	108.333	552.333	0	0	53.3333	105	0.5	0.5	58.5	574.833
GYPSY39-LTR_AG/LTR/Gypsy/LTRs	2	7	303	2993.1	1	5	102	436	0	2	87	2777.95
JRHtc1_ele30/DNA/Tc1/Type_II_Transposons	0	0.142857	3.09286	16.7956	0	0	0.125	1.14286	0	0	0.625	8.67579
Ty3_gypsy_Ele91/LTR/Gypsy/LTRs	9.41667	31.2333	714.938	4206.75	2.33333	5.31667	341.167	752.617	4.5	28.15	327.45	4881.38
Agam_AB090820_R7Ag1/LINE/R7Ag1/Type_I_Transposons_LINE	10.25	43.1429	2633.83	10080.7	2	9.66667	944.667	1459.31	5	21.5	983	7122.04
GYPSY26-LTR_AG/LTR/Gypsy/LTRs	0	0	21	117	0	0	19	14	0	1	9	105
EAL40159/Unknown/Unknown	0	0	3	8.25	0.666667	0	2.33333	1.66667	0	0	1.08333	5.75
Ty3_gypsy_Ele78/LTR/Gypsy/LTRs	0	0	5	17.2	0	0	1	2	0	1	0	28.2
Pao_Bel_Ele197/LTR/Pao/LTRs	0	1.15	26.6143	104.894	0	0	6.65238	18.581	0	0.4	8.87976	123.269
Pao_Bel_Ele55/LTR/Pao/LTRs	0	0	32.3333	285.833	0	0	4	43.8333	0	0	11.6667	283.5
EAL38942/Unknown/Unknown	0	0.428571	41.3238	183.933	0	0	11.4357	41.2857	0	1	12.4881	167.1
IFam2_1/LINE/IFam2/Type_I_Transposons_LINE	10.2333	13.375	622.336	2724.63	1	7.33333	298.54	417.068	2.66667	7.45	292.017	3779.7
Ty1_copia_Ele33/LTR/Copia/LTRs	0	0.5	25.25	96.9167	0	0	15.5	12.0833	0	0	8.16667	98.25
EAL40373/Unknown/Unknown	0	0	1.5	38.5	0	0	3	4.5	0	0	2	54.5
MARINERN11_AG/DNA/Tc1/Type_II_Transposons	4	18.3333	32.6283	122.28	1	3	8	18.5571	4	8.19444	12.7	175.947
Ty1_copia_Ele16/LTR/Copia/LTRs	1.5	2.7	224.694	1121.71	0.5	1.25	113.736	203.108	0	0.7	96.5333	1303.42
GYPSY69-LTR_AG/LTR/Gypsy/LTRs	6.45	20.6505	2526.11	7540.42	2	2.66667	1328.68	1323.86	2	16.1836	1002.19	11841.5
GYPSY10-I_AG/LTR/Gypsy/LTRs	144.4	421.422	12699.3	84652.2	60.5738	160.913	7092.51	16559.3	77.8167	191.071	5915.8	95359.5
IFam4_2/LINE/IFam4/Type_I_Transposons_LINE	5.30952	27.197	399.086	1782.69	6.15882	11.9	198.415	311.879	4.75	15.9076	169.193	1975.83
GYPSY41-LTR_AG/LTR/Gypsy/LTRs	0	8	317	1552	1	0	165	274	0	6	144	1616
Pao_Bel_Ele37/LTR/Pao/LTRs	0	0	0	1	0	0	0	0	0	0	0	1.5
I_ele18/LINE/I/Type_I_Transposons_LINE	0	0	0.15	0	0	0	0	0	0	0	0	0.05
GYPSY15-LTR_AG/LTR/Gypsy/LTRs	1.58571	16.7357	817.782	2455.86	0.285714	4.13709	258.529	474.774	1.125	10.4603	304.081	4054.22
AAY66865/Unknown/Unknown	0	0	0	0	0	0	0	0	0	0	0	0
BEL13-LTR_AG/LTR/Pao/LTRs	0	6	124	771	0	3	64	158	0	4	51	721
Agam_AY462096_Herves/DNA/Herves/Type_II_Transposons	0.8	3.9	138.636	706.942	0.833333	0.5	131.194	112.311	0.4	1.4	81.428	677.902
Pao_Bel_Ele60/LTR/Pao/LTRs	7.5	33.9667	1575.85	8216.93	3.88333	9.43333	737.4	1340.1	7.3	19.85	638.067	9380.85
Ty1_copia_Ele66/LTR/Copia/LTRs	0	0	0	0	0	0	0	0	0	0	0	0
Pao_Bel_Ele84/LTR/Pao/LTRs	0	0	3.25	27.8	0	0	4	3.13333	0	0	2.5	27.55
L2_Ele4/LINE/L2/Type_I_Transposons_LINE	0	0	0	0	0	0	0	0	0	0	0	0
I_Ele7/LINE/I/Type_I_Transposons_LINE	0.111111	0.125	1	3.26786	0	0	0.111111	0.791667	0	0	0.5	4.78333
EAA08745/Unknown/Unknown	3.55556	20.6409	356.928	1791.07	1.03056	5.15281	163.655	303.647	0.520635	9.93099	152.006	1686.03
DMRS1/DNA/Type_II_Transposons	0	0	0	0.0714286	0	0	0	0	0	0	0	0.142857
EAL38938/Unknown/Unknown	0.266667	6.50119	16.1642	79.7848	0.816667	1.05952	2.63553	7.44908	0.133333	2.26667	4.56158	66.2357
BEL8-LTR_AG/LTR/Pao/LTRs	1	10.3658	34.875	179.058	1	4.81818	16.9595	31.0903	0.909091	8	26.5975	257.809
MARINERN9_AG/DNA/Tc1/Type_II_Transposons	12.2745	54.2444	100.179	568.995	3.82222	16.8745	60.9375	84.6969	5.88889	39.4412	45.8661	657.706
BAC57907/Unknown/Unknown	0.176471	3.57143	16	128.917	0	1	7.22222	20.1667	1.17647	0	10.5488	109.367
Ty1_copia_Ele10/LTR/Copia/LTRs	0.25	1	89.5667	374.45	0	0.75	46.5667	57.2667	0.833333	0.866667	45.45	414.9
R1_Ele5/LINE/R1/Type_I_Transposons_LINE	0	0	0.111111	0	0	0	0	0	0	0	0	0
E_Q9NL35/ensembl16760/trans/Unknown	0	0	649.833	1167.83	0	0	192	203.167	1	0	295.667	1950.83
GYPSY48-LTR_AG/LTR/Gypsy/LTRs	4	19	375	1986.91	3	0	287	291	6	3	167	2113
DMSAT02/DNA/Type_II_Transposons	0	0.467532	2.20635	12.0861	0.190909	0.190909	0.887734	0.892532	0.111111	0	1.44646	24.6627
Awil_AF294486_mariner/DNA/mariner/Type_II_Transposons	0	0	0	0	0	0	0	0	0	0	0	0
E_O45287/ensembl29285/low_complexity/Unknown	0.666667	0.666667	22.5	213.25	0	0.666667	20	28.8333	0.5	0	20.8333	285.917
EAL40957/Unknown/Unknown	0	0	0	0	0	0	0	0	0	0	0	0
E_Q9SPN6/ensembl21053/trans/Unknown	0	0	5	7.5	0	0	2	1.5	0	0	0.5	1.5
E_Q9GP60/ensembl123224/low_complexity/Unknown	1.66667	4.66667	31.1833	145.501	1.16667	1.5	15.6667	27.2	1	4.08333	15.1	176.652
EAA08237/Unknown/Unknown	3	8.46667	260.583	1149.5	1	3.66667	193.8	183.033	2.58333	2.2	145.733	1397.83
Pao_Bel_Ele13/LTR/Pao/LTRs	0	0	0.8	0.4	0	0	0.2	0.2	0	0	0.6	0
JockeyFam14_1/LINE/JockeyFam14/Type_I_Transposons_LINE	6	14.5	403.4	1804.52	2	6.4	228.075	344.817	5	12	206.109	2469.54
Pao_Bel_Ele23/LTR/Pao/LTRs	0	0.6	11.0119	45.3548	0	0	2.16667	9.97222	0	0.5	2.83333	55.7381
Ty1_copia_Ele75/LTR/Copia/LTRs	0.5	1.9	1749	2441.01	2	0	884.05	505.617	0.75	6.75	638.136	3091.05
E_Q946T0/ensembl30261/trans/Unknown	0.5	1.5	185	626.5	0	0.5	98.5	130	0	1.5	54.5	557.5
Outcast_Ele11/LINE/Outcast/Type_I_Transposons_LINE	0	0	1	30.5833	0	0	1	5.25	0	0	2	41.9167
L1_Ele12/LINE/L1/Type_I_Transposons_LINE	0	0.222222	0.1	0.3	0	0	0	0.6	0	0	0	0.7
BEL2-I_AG/LTR/Pao/LTRs	14.0857	47.6429	2003.12	10085.4	6.01905	10.9833	1111.79	1676.16	8.22222	30.1611	1001.25	10589.3
Tc1_Ele7/DNA/Tc1/Type_II_Transposons	0	0	0	0	0	0	0	0	0	0	0	0
GYPSY60-I_AG/LTR/Gypsy/LTRs	31.3333	99.6238	3174.59	12468	17.4167	30.2	1551.62	2072.29	17.75	50.4333	1402.15	14866.7
RETRO981_AG_LTR/LTR/Gypsy/LTRs	0.666667	6.48558	113.583	802.255	1.63158	2	73.2397	120.214	0.5	1.79487	62.847	530.573
OutcastFam11_1/LINE/OutcastFam11/Type_I_Transposons_LINE	0	2	70.9	480.85	1	0	35	80.8	0	0	34.9	438.667
GYPSY27-I_AG/LTR/Gypsy/LTRs	3.16667	29.75	1458.9	5184.72	4.16667	8.43333	611.7	767.767	2.58333	6.25	645.8	5161.23
Pao_Bel_Ele135/LTR/Pao/LTRs	0	0.25	5.51667	29.4	0	0	1.9	5.41667	0	0	3.01667	31.6333
CR1Fam6_1/LINE/CR1Fam6/Type_I_Transposons_LINE	5	50.875	1218.88	6470.3	10	11	717.025	1042	9	11	527.875	6470.12
E_O15639/ensembl97986/trans/Unknown	0	4.64286	49.1667	148.033	0	1	27.3667	26.6	0	2.5	16.5667	253.567
GYPSY20-LTR_AG/LTR/Gypsy/LTRs	1	4	105.938	611.938	0	1	48	118.938	0	1	58	558.813
JRHtc1_ele43/DNA/Tc1/Type_II_Transposons	0	0	0	0	0	0	0	0	0	0	0	0
AAA53489/Unknown/Unknown	0.322222	7.99463	83.9965	393.069	0.639098	1.62614	36.5738	66.5136	0.444118	4.70831	38.5129	391.441
Ty3_gypsy_Ele66/LTR/Gypsy/LTRs	0	0	0.833333	9.5	0	0	1.66667	1	0	0	1.66667	10.6667
TRANSIBN2_AG/DNA/Transib/Type_II_Transposons	3	8.7	22.5685	77.5083	2	1.33333	12.293	8.5	0.818182	5.57143	11.3078	132.595
COPIA2-I_AG/LTR/Copia/LTRs	3	10	1520.92	5010.65	3.75	2.83333	864.45	866.05	4.66667	5.75	651.767	5587.02
I_Ele6/LINE/I/Type_I_Transposons_LINE	0	0	1.5	7.25	0	0	0.75	0.75	0	0	0.75	10.9167
BEL15-I_AG/LTR/Pao/LTRs	14.7381	90.5575	5113.08	19989.6	12.8667	18.8611	2007.9	3162.94	8.95833	50.3365	2060.98	22769.2
DMRG/DNA/Type_II_Transposons	0	0	0	0	0	0	0	0	0	0	0	0
Pao_Bel_Ele144/LTR/Pao/LTRs	0	0.45	3.25	31.8262	0.2	0	1.85	5.7	0	0.2	2.45	19.9333
Pao_Bel_Ele137/LTR/Pao/LTRs	0.666667	5.2	31.8929	164.174	0.666667	0	15.25	20.1111	0	0.833333	11	172.724
CR1Fam22_4/LINE/CR1Fam22/Type_I_Transposons_LINE	11	43.3313	2371.82	13497.1	5.82356	9	848.357	2097.29	4.91667	20.2944	945.274	14438.1
GYPSY20-I_AG/LTR/Gypsy/LTRs	13.3333	48.6905	2438.33	10313.4	8	14.8571	899	1764	6	26	952	12002.3
Ty3_gypsy_Ele55/LTR/Gypsy/LTRs	2.14286	10.8095	556.095	2758.21	2	2.14286	300.783	585.662	4.14286	3.66667	287.229	3437.35
GYPSY19-LTR_AG/LTR/Gypsy/LTRs	1	0	12	58	0	0	7	7	0	0	10	65
JRHtc1_ele28/DNA/Tc1/Type_II_Transposons	0	0	0	0	0	0.333333	0	0	0	0	0	0.2
Pao_Bel_Ele7/LTR/Pao/LTRs	0	0	2.35	14.1667	0	0	2	1.71667	0	0	3.26667	19.3833
AAX28843/Unknown/Unknown	0	0	0	0	0	0	0	0	0	0	0	0
PEN1/Unknown/Unknown	0	0	0	0	0	0	0	0	0	0	0	0
BEL3-I_AG/LTR/Pao/LTRs	30.4048	106.078	6308.44	31247	13.4	36.4061	2879.14	5063.43	10.3333	51.479	2551.82	29836.8
E_Q9FDH6/ensembl7540/trans/Unknown	0	0	0	0	0	0	0	0	0	0	0	0
Loner_Ele1/LINE/Loner/Type_I_Transposons_LINE	0	4.83333	158.05	589.083	0	0.6	102.533	102.817	0	1.16667	90.2333	796.683
EAA08306/Unknown/Unknown	9.41667	31.9	956.286	4555.79	2.58333	9.41667	414.45	841.271	1.75	14.0833	377.3	5796.19
Ty3_gypsy_Ele21/LTR/Gypsy/LTRs	0	0.5	6.5	24.2619	0	0	1.5	2.5	1	0.5	4	31.7619
Ty3_gypsy_Ele56/LTR/Gypsy/LTRs	0	0	3.66667	19.8333	0	0	2.5	1.5	0	0	2.5	30
HATN5_AG/DNA/hAT/Type_II_Transposons	0	4.15	14.7727	76.3162	0	0	7.73377	10.125	1	3.8	6.33333	95.8387
gi|6671105:146-665%2C/DNA/Type_II_Transposons	6.0873	28.023	36.0422	121.57	2.33333	8.28333	18.9322	18.6493	1.3375	15.6881	23.2039	153.69
R1Fam1_1/LINE/R1Fam1/Type_I_Transposons_LINE	4.25	8.28333	309.537	1466.98	2.15476	2.28333	154.948	238.921	1.27143	5.83333	142.051	1616.29
R1Fam4_1/LINE/R1Fam4/Type_I_Transposons_LINE	4.46905	25.6044	1576.87	4870.54	1.53333	5.73333	548.942	905.646	3.66667	10.8952	533.35	5468.97
GYPSY46-I_AG/LTR/Gypsy/LTRs	1.76667	13.0143	767.065	4057.66	1.66667	6.12381	386.683	750.794	0.666667	6.93333	348.669	5089.65
Ty3_gypsy_Ele94/LTR/Gypsy/LTRs	0	0	2.75	9.25	0	0	3	4.08333	0	0	0.833333	16.8333
Pao_Bel_Ele15/LTR/Pao/LTRs	0	3	170.833	900.333	0	0.833333	83.1667	174.667	0.5	1	97	1046.67
PBANG1%2C/DNA/Type_II_Transposons	2	16.4611	452.086	2602.05	4	3.8	233.343	391.719	2.33333	14.75	187.051	3098.91
Pao_Bel_Ele36/LTR/Pao/LTRs	1.16667	5.1	126.217	773.6	0	1.33333	58.0833	119.5	0	0.5	61.7	686.5
CAI96734/Unknown/Unknown	0	0	0	0	0	0	0	0	0	0	0	0
DMH1H3/DNA/Type_II_Transposons	0	0	0	0	0	0	0	0	0	0	0	0
OutcastFam5_1/LINE/OutcastFam5/Type_I_Transposons_LINE	9.5	28.55	968.833	4041.57	3.33333	5.66667	655.469	690.005	2.91667	17.25	465.912	5166.1
INVADER3/DNA/Type_II_Transposons	0	0	0.5	4	0	0	1	1	0	0	0.5	4.5
Pao_Bel_Ele52/LTR/Pao/LTRs	3.33333	18.0119	422.906	2508.7	0	2.33333	201.321	484.592	3	5.83333	194.356	3017.87
GYPSY43-LTR_AG/LTR/Gypsy/LTRs	1	1	21	120	0	0	14	29	0	0	10	138
CR1_Ele19/LINE/CR1/Type_I_Transposons_LINE	0	1.70202	12.0838	46.948	0	0	4.80404	12.1645	0	0.111111	5.62266	61.3563
AGM1-I/LTR/Pao/LTRs	1.45	3.06667	99.9833	608.133	4.13333	1.78333	63.9167	101.767	1.43333	0.65	42.4667	689.917
R1Fam6_1/LINE/R1Fam6/Type_I_Transposons_LINE	8.85595	31.2179	1685.13	6865.48	7.44881	9.29762	828.231	1071.56	4.25	13.7738	759.105	6178.33
GYPSY22-LTR_AG/LTR/Gypsy/LTRs	0	1	1	3	0	0	3	1	0	0	1	6
Agam_AB090821_R7Ag2/LINE/R7Ag2/Type_I_Transposons_LINE	19.8825	118.413	4990.49	21334.9	12.9157	31.6548	2013.45	3159.35	9.52976	65.3817	2133.07	19934.4
trf/trf/Tandem_repeats	533.407	1532.06	24829.8	108630	562.289	448.599	12241.7	18796	528.943	840.62	14206.2	108782
EAL38986/Unknown/Unknown	0	0	0.0833333	1.58333	0	0	0.166667	0	0	0	0.583333	0.583333
E_Q9WMZ5/ensembl31341/trans/Unknown	0	0	3.5	13.8333	0	0	2.33333	1	0	0	4	12.5
E_Q90246/ensembl17088/trans/Unknown	0	0	0	0	0	0	0	0	0	0	0	0
Ty1_copia_Ele67/LTR/Copia/LTRs	0.333333	0	1.33333	9.16667	0	0	1	2	0	0	0.5	16.5
BEL12-I_AG/LTR/Pao/LTRs	18.5734	56.9779	2602.43	11083.3	6.95303	8.83633	1205.18	1862.69	6.73571	34.6492	1083.32	13720.8
GYPSY37-LTR_AG/LTR/Gypsy/LTRs	0	0	5	25	0	0	3	11	0	0	2	49
I_Ele41/LINE/I/Type_I_Transposons_LINE	0	0.2	6.53452	25.9583	0.2	0	2.37143	6.39286	0	1.06667	1.50952	38.4226
EAL42187/Unknown/Unknown	0.333333	1.25	10.9167	80.9167	0	0	8.58333	14.6667	0	1	8.25	55.5
GYPSY70-I_AG/LTR/Gypsy/LTRs	44	227	8324.33	43069	18.0667	65.6667	3655.33	7416.67	14	140	3170.67	47355.3
EAL42199/Unknown/Unknown	2.65	10.3714	322.279	1563.78	0.533333	1.2	144.876	281.405	2.06667	5.43571	131.883	1722.73
EAA13281/Unknown/Unknown	0	0	0	0	0	0	0	0	0	0	0	0
Pao_Bel_Ele138/LTR/Pao/LTRs	0.8	1.8	18.4282	67.9214	0.4	0.4	5.81587	14.7996	0.2	0.4	4.25397	88.079
Afun_AJ006557_Afun1/LTR/gypsy/LTRs	0.666667	2.33333	175.3	513.657	0	0.666667	99.3333	101.233	0.5	0	80.4	496.7
EAL40363/Unknown/Unknown	0	0.111111	29.5556	87.7528	0	0	8.22222	17.1111	0	0	9.86111	99.7556
Ty3_gypsy_Ele57/LTR/Gypsy/LTRs	0	0	0	0	0	0	0	0	0	0.333333	0	0
Pao_Bel_Ele148/LTR/Pao/LTRs	0	0	0	0.333333	0	0	0	0.333333	0	0	0	0
Pogo_Ele5/DNA/Pogo/Type_II_Transposons	0.5	14.75	526.017	1915.23	0.75	0.25	221.917	289.433	0	10.3	236.55	2775.9
EAL40766/Unknown/Unknown	6.2	18.5	667.767	3034.82	1	4	355.2	593.583	1.2	10.2	367.467	3848.07
BEL9-I_AG/LTR/Pao/LTRs	63.0952	414.646	12938.5	60518.5	34.5	90.8106	5444.09	10067.1	46.5833	234.024	5626.23	62025.6
MARINERN8_AG/DNA/Tc1/Type_II_Transposons	5	5	204.5	840.778	1	0	79.8889	143.5	0	1	100.5	1047.9
EAA05321/Unknown/Unknown	11.5762	34.3167	1223.77	6325.79	6.95238	14.0437	574.671	1069.14	4.24603	28.7532	537.695	8154.71
AAM11674/Unknown/Unknown	0.2	0	2.1	6.8	0	0	0	0.2	0	0	0.75	6.6
Ty1_copia_Ele19/LTR/Copia/LTRs	2.40476	12.3155	294.637	1309.92	1.31905	4.84881	129.927	221.361	1.5	4.4131	131.362	1437.04
E_Q9ZQQ6/ensembl19122/trans/Unknown	0.4	1.05	7.78333	77.9	0	0	6.8	14.0833	0	0.7	4.9	111.583
Ty3_gypsy_Ele129/LTR/Gypsy/LTRs	3.68333	21.0333	135.783	768.15	2.7	7.4	85.3833	134.083	3.48333	26.5833	69.6333	832.367
DMRSXB/DNA/Type_II_Transposons	0	0	0	0	0	0	0	0	0	0	0	0
OutcastFam4_1/LINE/OutcastFam4/Type_I_Transposons_LINE	2	10	235.067	858.138	0.5	2	101.65	146.633	1	0	80.5	1385.05
EAL39401/Unknown/Unknown	0	0	0	1.16667	0	0	0	0	0	0	0.166667	0.666667
Ty3_gypsy_Ele124/LTR/Gypsy/LTRs	15	47.6667	213	823.667	12.5	7.5	88.3333	125.667	4.5	33	104.333	1118.33
EAA44016/Unknown/Unknown	0	0	33.5	8.33333	0	0	1	3	0	0	21	16.4167
Ty1_copia_Ele8/LTR/Copia/LTRs	0	0	0	0.5	0	0	0	0	0	0	0	0.5
Pao_Bel_Ele44/LTR/Pao/LTRs	0	0.466667	8.88889	10.8861	0	0	3.75556	1.61111	0	0	4.38889	16.8667
Pao_Bel_Ele227/LTR/Pao/LTRs	9.33333	23.875	1260.82	4942.25	5.5	12	626.867	864.333	3.5	17.8333	627.35	5183.95
EAL39732/Unknown/Unknown	0.72619	5.19167	341.813	795.058	0.267857	1.35397	76.244	125.548	0.253968	2.30754	113.852	1149.26
CAI96700/Unknown/Unknown	0	0	0	0	0	0	0	0	0	0	0	0
hAT-2N_AG/Unknown/Unknown	2	8.25	828.966	4077.12	2	2	384.877	741	2	4.09091	382.339	5775.8
BEL16-LTR_AG/LTR/Pao/LTRs	0	1	7	38	0	0	9	7	0	0	3	42
E_Q13539/ensembl15347/low_complexity/Unknown	0	2.24359	245.024	598.334	0.0833333	0	261.761	123.208	0.313131	1.18182	118.327	913.284
Agam_U11658_mariner/DNA/mariner/Type_II_Transposons	22	99.2115	274.744	869.551	7.91667	28.5167	126.72	143.132	13.7121	70.1381	106.187	1103.22
CR1Fam27_1/LINE/CR1Fam27/Type_I_Transposons_LINE	1.86876	7.68653	115.543	421.781	0.885317	1.74885	47.4435	74.0187	1.23194	4.78872	46.5922	423.835
CAI96678/Unknown/Unknown	0	0	0	0	0	0	0	0	0	0	0	0
Pao_Bel_Ele218/LTR/Pao/LTRs	0	0.333333	3.16667	30.3333	0	0	3	4.16667	0	0	2.33333	34.1667
Agam_M93691_RT2/LINE/RT2/Type_I_Transposons_LINE	11.7206	71.5833	5054.39	18294.1	5.36111	12.9083	2101.91	3304.92	4.03333	23.0429	1842.65	19754.5
Ty1_copia_Ele54/LTR/Copia/LTRs	0	2.5	337.817	1290.47	0	1	159.85	195.367	0.75	3.05	151.167	1606.78
GYPSY18-I_AG/LTR/Gypsy/LTRs	7.76923	27.274	1403.13	5870	3.78571	3.86667	558.388	1077.55	2	13.6855	583.595	6621.47
LOA_Ele3/LINE/LOA/Type_I_Transposons_LINE	0	0	0	1.5	0	0	0	0.5	0	0	0	1.5
TART_B1/LINE/Telomere/Type_I_Transposons_LINE	0	0	0	0	0	0	0	0	0	0	0.0588235	0
EAA11469/Unknown/Unknown	3.25	13.3417	801.583	3263.54	2.73333	2.03333	323.233	552.7	0	9.05833	363.017	3919.25
Tc1_Ele5/DNA/Tc1/Type_II_Transposons	0	1	3.75	41.3333	0	1	3.75	7.5	0	0	2	49.9167
Pao_Bel_Ele39/LTR/Pao/LTRs	0	0	63.5	493.633	0	0.333333	12.3333	82.3333	0	0.666667	23.5	383.367
Ty1_copia_Ele74/LTR/Copia/LTRs	0	0.333333	1.2	1.58333	0	0	1	0.333333	0	0	1.36667	2.2
EAL40765/Unknown/Unknown	0	0	2.66667	18.5	0	0	1.33333	4	0	0	2.16667	29.6667
Pao_Bel_Ele79/LTR/Pao/LTRs	70.8429	347.96	13998.5	56750.1	30.0333	63.0898	5553.24	10063.3	28.9167	190.223	5292.6	61953.5
Aste_AJ277720_Minos/DNA/Minos/Type_II_Transposons	0	0	0	0	0	0	0	0	0	0	0	0
OutcastFam3_1/LINE/OutcastFam3/Type_I_Transposons_LINE	0	6	113.667	599	2	0	38.6667	113.667	1	3	50.3333	939.833
Agam_AB090823_NotoAg1/LINE/NotoAg1/Type_I_Transposons_LINE	2.66667	18.75	744.825	3424.58	2.5	2.75	341.183	519.236	1.7	6.66667	279.75	2862.06
Agam_M35450_T1/LINE/T1/Type_I_Transposons_LINE	0	0	0	0	0	0	0	0	0	0	0	0
AAL16723/Unknown/Unknown	0	0	0	0	0	0	0	0	0	0	0	0
EAL58294/Unknown/Unknown	0	0.916667	10.6167	44.6429	0	0	6.5	9.33333	0	0	3.41667	48.7833
EAL42229/Unknown/Unknown	0	0.5	0	0	0	0	0	0	0	0	0	0
hAT-2_AG/Unknown/Unknown	3	16.531	329.642	1123.97	0	3.41667	170.319	168.65	1.33333	15.0734	136.152	1410.19
L1Fam2_2/LINE/L1Fam2/Type_I_Transposons_LINE	21.0301	92.0483	6257.13	25550.8	9.44722	19.1006	2351.27	4803.51	12.2183	64.9064	2872.08	34422.9
JockeyFam10_1/LINE/JockeyFam10/Type_I_Transposons_LINE	0	4.78333	59.1333	546.667	0.4	1.66667	29.9833	100.339	0	1.66667	30.2333	696.295
Ty3_gypsy_Ele120/LTR/Gypsy/LTRs	5.125	23.325	0.875	2.875	2.75	8	0.416667	0.25	3.5	14.2	0.541667	0.5
Pao_Bel_Ele8/LTR/Pao/LTRs	0	0	0	0	0	0	0	0	0.5	0	0	0
RTEFam1/LINE/RTEFam1/Type_I_Transposons_LINE	54.1298	203.114	8873.84	34585.3	32.84	53.1756	3876.54	5770.71	24.0068	112.023	3630.92	34759.1
Loner_Ele4/LINE/Loner/Type_I_Transposons_LINE	0	0	0	0	0	0	0	0	0	0	0	0
Ty3_gypsy_Ele151/LTR/Gypsy/LTRs	0	0	0.333333	3.5	0	0	0	0.333333	0	0	0.833333	11
E_Q9LR94/ensembl19114/trans/Unknown	0	0	2.66667	13.2667	0	0	1.5	3.66667	0	0	1.23333	17.5667
RETRO49_AG_LTR/LTR/Gypsy/LTRs	3	5	13	97	1	1	7	15	0	1	3	121
E_Q22244/ensembl6444/trans/Unknown	1.91667	14.4302	61.6053	396.656	1.96667	2.93333	30.2529	48.3555	3	12.1444	23.0386	355.212
Ty3_gypsy_Ele13/LTR/Gypsy/LTRs	0	0	0	0	0	0	0	0	0	0	0	0
Ty3_gypsy_Ele134/LTR/Gypsy/LTRs	0	0	20	73.6667	0	0	7.33333	23.3333	0	2.33333	12.3333	96.6667
CAI96719/Unknown/Unknown	0	0.227778	2.05663	21.7984	0	0	1.70509	3.02266	0	0	2.33346	21.2417
EAL39934/Unknown/Unknown	0.633333	5.37381	29.0865	175.383	0	2.22619	11.8391	26.4769	0	1.81667	13.4512	200.08
EAL39842/Unknown/Unknown	0	0.395833	6.81343	71.0315	0	0.25	6.7381	12.6234	0	0	6.95952	81.3421
EAA12594/Unknown/Unknown	1	0	38.5714	101.643	0	0	30.6071	9.57143	0	0	13.3214	156.476
Agam_AB090815_WaldoAg2/LINE/WaldoAg2/Type_I_Transposons_LINE	7.25873	23.4153	1471.52	7662.77	6.68561	1.86667	666.138	1219.6	8.06905	9.94995	634.627	8601.22
Ty3_gypsy_Ele28/LTR/Gypsy/LTRs	0	0	0	0	0	0	0	0	0	0	0	0
Ty1_copia_Ele14/LTR/Copia/LTRs	0.333333	0	5.16667	34.3333	0	0	1.66667	4.66667	0	0	1.58333	36.9167
Pao_Bel_Ele124/LTR/Pao/LTRs	0	0	0	1	0	0	0	0	0	0	0	0
E_Q24363/ensembl51576/low_complexity/Unknown	0	0	0.4	7.78333	0	0	0.5	1.7	0	0	0.5	5.56667
EAL41503/Unknown/Unknown	0	1.4	63.6667	393.667	0	0.5	23.6667	62.1667	0	0	34.1667	443.333
mar_24/DNA/mariner/Type_II_Transposons	0.342857	1.24359	93.878	376.984	1.26786	0.392857	42.8268	60.8361	0.222222	0.894444	39.7906	379.271
AAM51140/Unknown/Unknown	0	0	0.5	7.25	0	0.25	0.75	2	0	0	0.75	9.75
RT2_2/LINE/RT2/Type_I_Transposons_LINE	9.96667	53.4484	1946.27	10885.4	2.77778	6.35	1008.08	1849.24	7.69286	23.6512	895.652	9752.91
L1Fam4_1/LINE/L1Fam4/Type_I_Transposons_LINE	4.5	27.5238	1408.47	5017.11	1	4	685.281	1005.46	1	11.6667	599.867	5526.4
E_Q95XH6/ensembl12295/low_complexity/Unknown	0	0	0.7	2.94091	0	0	0.333333	0.5	0	0	1.16667	4.95
JRHpogo_Ele48/DNA/Pogo/Type_II_Transposons	0.111455	0.0555556	76.1559	259.747	0	0.0555556	37.2865	46.795	0.1	0.641363	35.7019	219.667
BEL17-LTR_AG/LTR/Pao/LTRs	0	0	15.3333	58.9833	0	0	4.17949	13.4	0.8	0	15.3333	67.591
E_Q27293/ensembl3070/trans/Unknown	0.266667	0.55087	3.11337	15.4293	0.358333	0.0714286	1.71099	2.49002	0.0714286	0.233333	1.58883	18.4567
Ty1_copia_Ele51/LTR/Copia/LTRs	1.33333	3	241.833	1309.5	0.833333	0.833333	105.833	184.75	0.5	1.5	104.25	1726.92
LOA_Ele5/LINE/LOA/Type_I_Transposons_LINE	0	0	0	0	0	0	0	0	0	0	0	0
E_Q9Y1H0/ensembl3786/low_complexity/Unknown	0	0	0	0.47619	0	0	0.125	0	0	0.333333	0	0
Ty1_copia_Ele61/LTR/Copia/LTRs	1.6	15.2333	2168.18	4493.95	1.4	1.8	757.89	1115.92	0.75	6.83333	808.757	4682.53
Pao_Bel_Ele63/LTR/Pao/LTRs	0	0	2.93737	26.4624	0	0	0.740152	3.15385	0	0.2	1.37348	27.9169
HARBINGERN1_AG/DNA/Harbinger/Type_II_Transposons	1	0.142857	31.3396	132.932	0	4	8.55556	16.8045	0	3	12	158.156
UVIR_DV/LINE/Jockey/Type_I_Transposons_LINE	0	0	0	0	0	0	0	0	0	0	0	0
E_Q93645/ensembl9699/low_complexity/Unknown	3.25	6.6	914.067	2914.07	0.75	1.25	347.633	537.167	1	6.55	385.417	3266.46
Pao_Bel_Ele98/LTR/Pao/LTRs	0	1.7	155.633	536.667	0	0	46.8	89.4167	0.2	0	48.8167	683.367
GYPSY63-I_AG/LTR/Gypsy/LTRs	9	43	2537.86	9834.24	2	4	1174.86	1752.71	5	23	844.857	13315.7
JockeyFam6_1/LINE/JockeyFam6/Type_I_Transposons_LINE	2	20.6	206.133	1607.53	1.66667	0.583333	113.5	256.9	2.16667	5	100.833	1311.37
DMSAT05/DNA/Type_II_Transposons	0	0	0	0	0	0	0	0	0	0	0	0
CR1-3_AG/LINE/CR1/Type_I_Transposons_LINE	40.8206	200.096	4806.29	20415.2	17.1261	41.2732	2173.16	3504.81	14.4991	94.7217	2033.22	20688.2
CR1-5_AG/LINE/CR1/Type_I_Transposons_LINE	36.0382	132.843	4047.59	21017.5	9.5453	28.5152	1589.69	3174.82	10.3615	54.1158	1632.86	21447.3
E_Q95T57/ensembl41098/low_complexity/Unknown	0	0.8	13.8	52.1667	0	0	5	7.73333	0	0.333333	6.06667	54.6
I_ele21/LINE/I/Type_I_Transposons_LINE	0	0.4	2.6	15.8	0.2	0	1.4	2.88333	0	1.06667	1.16667	26.5667
JRHTC1_Ele6/DNA/Tc1/Type_II_Transposons	0	0	6	25.4167	0.333333	0	1.58333	5.16667	0	0.75	3.41667	65.75
AAN71155/Unknown/Unknown	0	0.2	6.33333	36.6	0.2	0	3.6	7.86667	0	0.2	1.7	27.4
E_Q18125/ensembl9619/trans/Unknown	0.333333	0.7	0	1.22778	0	0	0	0.5	0.2	0.75	0	5.25
EAA13218/Unknown/Unknown	0	0	0	0	0	0	0	0	0	0	0	0
Agam_AB090817_R6Ag1/LINE/R6Ag1/Type_I_Transposons_LINE	0.666667	1.83333	325.333	1403.17	1.33333	2.33333	112.343	215.35	0.5	1	148.367	1233.66
I_Ele36/LINE/I/Type_I_Transposons_LINE	0	0	0	0	0	0	0	0	0	0	0.333333	0
BAD99524/Unknown/Unknown	0	0.7	0	0.5	0	0	0.2	0	0.2	0	2.1	0
BEL15-LTR_AG/LTR/Pao/LTRs	0	2	49	431.923	0	1	39	65	1	1	28	378
GYPSY9-LTR_AG/LTR/Gypsy/LTRs	4.0188	14.9647	765.271	4393.88	3.29167	3.92876	480.394	1023.85	1.27778	5.49066	396.879	8038.64
Amer_AJ006558_Amer1/LTR/pao/LTRs	3	17	263.367	1425.1	2	2	129.5	210.233	1	6	95.6667	1429.95
AAF78060/Unknown/Unknown	0	0	0	0	0	0	0	0	0	0	0	0
BAC82628/Unknown/Unknown	7.97381	27.4954	962.236	3664.18	2.5	2.41905	377.47	615.565	2.30714	11.3905	365.517	5374.99
AAQ03218/Unknown/Unknown	0	0.285714	1.14286	29.9143	0	0	1.10714	4.85714	0	0	0.904762	35.85
Pao_Bel_Ele62/LTR/Pao/LTRs	0	0	0.422222	9.81667	0	0	0.472222	1.02778	0	0	0.347222	10.5639
E_Q18309/ensembl9734/trans/Unknown	0	0	1.41176	2.9628	0	0.105263	0.529412	0.581232	0	0	0.547511	3.30739
AAD03792/Unknown/Unknown	0	0.111111	4.6	10.3	0.25	0	0.7	3.24286	0	0.2	1.9	15.3864
EAA13544/Unknown/Unknown	0	0	2.16667	20	0	0	1.5	1.83333	0	0	2.83333	20
Ty3_gypsy_Ele163/LTR/Gypsy/LTRs	0	1.5	33	110.5	0	0	28.5	23.5	0	0	20	205.5
GYPSY51-LTR_AG/LTR/Gypsy/LTRs	0.5	0.878947	40.8037	231.796	0	1.2	21.6722	41.1775	0.5	1	10.0275	263.306
Pao_Bel_Ele102/LTR/Pao/LTRs	0	0	0	0	0	0	0	0	0.0666667	0	0	0
E_Q9NAF7/ensembl60635/trans/Unknown	0	0	0	2	0	0	0	0	0	0	0	0
R1_Ele4/LINE/R1/Type_I_Transposons_LINE	0	0	0	0	0	0	0	0	0	0	0	0
Pao_Bel_Ele157/LTR/Pao/LTRs	0	0	0	0.5	0	0	0	0	0	0	0	0.5
Ty3_gypsy_Ele10/LTR/Gypsy/LTRs	0	0	0	0	0.111111	0	0	0	0	0	1	0.5
Pao_Bel_Ele29/LTR/Pao/LTRs	0	0	0.6	4.9	0	0	0.9	1.26667	0	0	0.2	1.76667
EAL41575/Unknown/Unknown	0	0.309524	15.4476	67.794	0.166667	0	6.92381	12.9036	0.142857	0.309524	6.90238	59.7607
E_Q9P958/ensembl19910/trans/Unknown	0.5	1	240.033	886.4	0	1.08333	123.1	176.4	0.833333	1.58333	91.6833	1006.35
Pao_Bel_Ele24/LTR/Pao/LTRs	0	0	0	0	0	0	0	0	0	0	0	0
MTANGA_I/Unknown/Unknown	0	0	3.33333	0.916667	0	0	0	0	0	0	1.5	0
JockeyFam3_1/LINE/JockeyFam3/Type_I_Transposons_LINE	3	6.8	259.083	1434.12	0.666667	3	96.0667	275.367	0.75	4.66667	118.217	1862.8
L2Fam3_1/LINE/L2Fam3/Type_I_Transposons_LINE	0.253968	1.42662	61.6249	281.986	0.25	0.952381	23.3395	48.6614	0.242857	0.577778	27.9589	394.774
L1_Ele23/LINE/L1/Type_I_Transposons_LINE	0	0	0	0	0	0	0	0	0	0	0	0
JRHpogo_Ele43/DNA/Pogo/Type_II_Transposons	0	0	0	0	0	0	0	0	0	0	0	0
Ty3_gypsy_Ele44/LTR/Gypsy/LTRs	0.2	0.4	45.45	201.55	0.2	0.45	29.2833	42.9667	0	0	19.55	224.517
IFam3/LINE/IFam3/Type_I_Transposons_LINE	14.9071	30.3806	967.41	3565.95	4.15758	7.54551	439.201	636.448	1.95238	31.2644	440.576	5173.3
GYPSY18-LTR_AG/LTR/Gypsy/LTRs	0	0	0	9	0	0	1	0	0	0	1	2
Ty1_copia_Ele25/LTR/Copia/LTRs	0.7	3.48333	56.2833	321.15	0	0.8	24.3333	54.2167	0	1.6	22.6667	403.25
E_Q9NBI9/ensembl9019/trans/Unknown	0	0	0.5	0	0	0	0	0	0	0	0	1
JRHtc1_ele14/DNA/Tc1/Type_II_Transposons	0	0	0	0	0	0	0	0	0	0	0	0
Agam_U47020_Pegasus-27/DNA/Pegasus/Type_II_Transposons	16.8254	98.0803	46.8513	213.812	9.13969	31.7157	32.0201	25.8198	6.675	44.3971	20.5719	236.547
Pao_Bel_Ele109/LTR/Pao/LTRs	0.2	0	7.33333	33.8	0	0	1.2	4.33333	0	0	4.4	36.4667
Pao_Bel_Ele43/LTR/Pao/LTRs	0.5	0.833333	111.167	516.75	0.5	0	34.6667	87.1667	0	0.833333	42.3333	558.333
CR1_Ele26/LINE/CR1/Type_I_Transposons_LINE	0	0.5	7	46.9167	0.5	0	2.25	10.5833	0	0	4.33333	74.5333
Ty1_copia_Ele47/LTR/Copia/LTRs	1	9.14524	586.569	3005.37	1.8	3.85714	271.298	572.095	3.75	6.15714	209.283	3340.52
EAA44450/Unknown/Unknown	1.33333	6	270	1475.33	0	1.5	182.167	243.333	2	3.66667	156.5	2082.67
EAL40479/Unknown/Unknown	2.04091	9.70606	311.709	1182.47	1.19848	1	196.371	190.56	0.166667	8.17424	135.613	1285.33
Ty3_gypsy_Ele167/LTR/Gypsy/LTRs	2	4	261	746.25	3.5	0	138.5	167	0	0	141.5	1047.75
EAL41418/Unknown/Unknown	0	0	21.5	170.4	0	0	25.3	39.95	0	0	8.3	179.167
GYPSY10-LTR_AG/LTR/Gypsy/LTRs	3.80481	28.6272	663.578	4149.49	2.88235	6.21861	372.476	838.031	2	21.931	298.931	4767.71
Ty1_copia_Ele38/LTR/Copia/LTRs	1.45	11.4333	200.968	987.989	0	1.54286	139.234	147.939	0	2.83333	112.494	1061.84
BEL2-LTR_AG/LTR/Pao/LTRs	2	4.5	134	693.227	0	1.69231	73.9091	146.636	1.25	2	41.2727	595.152
Pao_Bel_Ele90/LTR/Pao/LTRs	0	1.65	40.7833	173.767	0	0	24.8167	27.45	0.9	0.45	25.2167	249.617
Pao_Bel_Ele104/LTR/Pao/LTRs	0	0.125	13.6619	63.3135	0	0	4.66667	10.5421	0	1	5.21548	44.6857
Pao_Bel_Ele119/LTR/Pao/LTRs	0	0	28.8167	152.817	0	0	8.56667	21.7667	0	0	11.6667	138.667
LonerFam1_1/LINE/LonerFam1/Type_I_Transposons_LINE	51.897	212.045	11764.9	44624.4	25.2877	45.725	4870.07	7587.6	34.4688	126.188	4805.9	55504.2
Pao_Bel_Ele191/LTR/Pao/LTRs	0.5	0.333333	33.8667	226.283	0	0.5	27.5833	29	0	0.333333	19	257.45
E_P26808/ensembl41091/trans/Unknown	0	0	2	17	0	0	4	1.5	0	0	2	13.6667
gi|29366659|gb|AY230475.1|/DNA/Type_II_Transposons	0.333333	2.06667	38.0769	171.067	0.5	0	28.25	20.2167	1	0.9	34.5	186.717
BEL9-LTR_AG/LTR/Pao/LTRs	0	1	48.2362	308.165	0	2	62.648	51.8253	0	1.75	26.8252	438.346
m3bp_Ele4/MITE/Unknown	0	0.473684	3.44444	10.1463	0	0	0.910234	1.0155	0	0	1.32218	9.58885
HOBO/DNA/HAT/Type_II_Transposons	0	0.0526316	0	1.07692	0	0	0.25	0	0	0.333333	0	0
Pao_Bel_Ele6/LTR/Pao/LTRs	0	0	3.1	43.9917	0	0	0.666667	2.625	0	0	2.2	47.935
L2_Ele5/LINE/L2/Type_I_Transposons_LINE	0.5	3.2619	42.4814	236.83	0.5	0	25.2078	40.0714	0	1.25	21.516	242.872
P3_AG/DNA/P/Type_II_Transposons	7	40.3298	970.267	4723.92	3.58333	5.11111	531.372	786.742	7.57692	15.1587	525.261	5704.87
GYPSY4/DNA/Type_II_Transposons	0	0	0	0	0	0	0	0	0	0	0	0.5
GYPSY41-I_AG/LTR/Gypsy/LTRs	20.9	88.6364	2677.33	12316.2	15	23	1499.17	2224.5	11.1667	59.6667	1262.3	15397.5
R1_Ele3/LINE/R1/Type_I_Transposons_LINE	0	0	0	0	0	0	0	0	0	0	0	0
DM35403/DNA/Type_II_Transposons	0	0	0	0	0	0	0	0	0	0	0	0
Ty3_gypsy_Ele63/LTR/Gypsy/LTRs	0	0.5	93.5	251.333	0	0	50.6667	26.5	0.5	0.5	33.3333	180.667
Pao_Bel_Ele134/LTR/Pao/LTRs	0	0.0666667	0.2	0.4	0	0	0	0	0	0	0.2	0.382576
GYPSY67-LTR_AG/LTR/Gypsy/LTRs	0	2	55.5	418.375	0	0	27.75	59.625	0	3	28.75	465.25
E_Q03269/ensembl13486/trans/Unknown	0.25	1	4.79762	27.8591	0	0.767857	2.78571	6.31349	0	0.892857	2.69643	30.3671
Ty3_gypsy_Ele86/LTR/Gypsy/LTRs	4.98333	29.9	562.783	2813.62	2.63333	7.26667	298.6	470.4	3.83333	20.0167	255.867	3696.55
EAL40317/Unknown/Unknown	1	2	41	215	0	2	18	35	1	1	20	198
Tc1_Ele4/DNA/Tc1/Type_II_Transposons	0	0	0	0	0	0	0	0	0	0	0	0
CR1-4_AG/LINE/CR1/Type_I_Transposons_LINE	23.6315	87.5263	3405.7	18306.6	10.4873	19.0239	1611.84	2914.01	9.51662	43.9036	1354.49	19667.9
TABOR/DNA/Type_II_Transposons	0	0	0	0	0	0	0	0	0	0	0	0.333333
GYPSY26-I_AG/LTR/Gypsy/LTRs	7	10	669	2671	2	3	313	440	1	3	288	2257
E_Q93YE6/ensembl8859/trans/Unknown	0	0	0	0	0	0.1	0	0	0	0	0	0
GYPSY60-LTR_AG/LTR/Gypsy/LTRs	0	0	41.5088	271.561	0	2	28	30.9474	1	3	16.8947	303.895
EAL39406/Unknown/Unknown	1	3.6	1243.2	4611.57	0	1	514.067	891	0	4	554.367	5954.27
CR1_Ele9/LINE/CR1/Type_I_Transposons_LINE	0	0	0.933333	7.37381	0	0	1.27619	1.44286	0	0	1.57882	4.02024
CR1-1a_AG/LINE/L2/Type_I_Transposons_LINE	10.1736	57.1061	2889.92	12243.1	3.33333	12.4821	1181.74	1911.79	6.28462	26.4556	1181.13	15416.3
Ty3_gypsy_Ele1/LTR/Gypsy/LTRs	0	0.2	44.7	118.35	0	0	11.9667	20.3167	0	0	17.35	161.933
GYPSY43-I_AG/LTR/Gypsy/LTRs	22.25	100.5	4008.92	12617.4	12.5	20.5333	1755.4	2226.14	11.0833	65.6667	1763.12	18105.6
Ty1_copia_Ele4/LTR/Copia/LTRs	1.28571	5.05	302.745	975.112	0.666667	0.333333	144.16	154.676	0	0.7	128.379	1369.66
Pao_Bel_Ele25/LTR/Pao/LTRs	0.25	1.25	54.5	307	0	1.33333	23.5	65.1667	0	0.5	33.6667	428.667
AAB50148/Unknown/Unknown	0	0	0	0	0	0	0	0	0	0	0	0
RT1_1/LINE/RT1/Type_I_Transposons_LINE	3.63651	22.5208	390.56	2011.56	3.38686	5.41667	173.483	275.94	3.80881	11.7748	159.022	1797.06
EAL39466/Unknown/Unknown	0	0	2.25	19	0	0	1.41667	4	0	0	0	20.6667
OutcastFam10_1/LINE/OutcastFam10/Type_I_Transposons_LINE	0	4	50.1	260.15	0	1	28	37.2	0	0	30.1	275.333
LonerFam3_1/LINE/LonerFam3/Type_I_Transposons_LINE	0	3.2	159.067	555.633	0	0	124.8	100.667	0	0	106.933	910.067
JRHtc1_ele12/DNA/Tc1/Type_II_Transposons	0	0	0	0	0	0	0	0	0	0	0	0
Agam_AB090824_KagaAg1/LINE/KagaAg1/Type_I_Transposons_LINE	0.533333	6.02749	561.213	1332.43	1.36667	1.30952	236.455	263.542	0.833333	3.43939	220.816	1122.4
Ty1_copia_Ele21/LTR/Copia/LTRs	1	12.0833	332.15	2116.96	1	5.16667	217.828	355.383	0.666667	9.75	166.883	2620.69
Ty3_gypsy_Ele112/LTR/Gypsy/LTRs	3.8	8	513.867	2020.73	0.5	0.75	156.317	407.85	0	2.23333	173.933	2472.73
Jockey_Ele2/LINE/Jockey/Type_I_Transposons_LINE	0.333333	0.404762	0.2	1.58175	0	0	0	0.342857	0	0	0.924242	0.2
GYPSY55-LTR_AG/LTR/Gypsy/LTRs	0	1	283	1521	1	0	103	242	0	0	121	1351
JockeyFam15/LINE/JockeyFam15/Type_I_Transposons_LINE	2	14.25	296.295	1447	4	4	162.845	296.055	2.25	1	159.257	2245.01
E_Q24690/ensembl103864/low_complexity/Unknown	1.7619	4.09524	104.782	471.034	0	1.65	63.7393	89.3841	0.5	5.71905	55.8583	666.978
AAM51136/Unknown/Unknown	0	0	0	0.5	0	0	0	0	0	0	0	0.5
GYPSY57-I_AG/LTR/Gypsy/LTRs	26.1417	84.4344	5927.94	27016.6	10.3238	34.3976	2768.95	4719.02	9.58333	42.1357	2617.7	29221.3
JRHTC1_Ele9/DNA/Tc1/Type_II_Transposons	0	0	0	0	0	0	0	0	0	0	0	0
JRHpogo_Ele30/DNA/Pogo/Type_II_Transposons	0	0	0	0	0	0	0	0	0	0	0	0
Ty3_gypsy_Ele43/LTR/Gypsy/LTRs	0	0	2.5	20	0	0	1.5	5	0	0	5.5	24
EAA03843/Unknown/Unknown	0	1	126	715	0	0	69	120	0	0	63	639
Ty3_gypsy_Ele60/LTR/Gypsy/LTRs	0	0	0	0	0	0	0	0	0	0	0	0
R1Fam11_1/LINE/R1Fam11/Type_I_Transposons_LINE	2.49875	15.1581	68.9677	340.901	1.15247	3.89249	33.9678	54.6749	0.452381	7.77992	33.9073	287.709
GYPSY54-LTR_AG/LTR/Gypsy/LTRs	0.0714286	1.2	49.6004	215.954	0	0.0909091	27.1671	33.5208	0	1.2	16.1817	286.849
E_Q9BM81/ensembl6935/low_complexity/Unknown	0.166667	12	288.033	1502.33	0	2	125.833	262.367	2	3.2	94.2333	1643.63
Pao_Bel_Ele95/LTR/Pao/LTRs	0	0	17	89	0	0	5	9	0	0	5	28
gi|6671102:4666-7307%2Crepeat_region/DNA/Type_II_Transposons	0.20202	1.70198	26.7431	137.941	0.211111	0.383333	8.13199	19.7118	0	0.771368	8.03638	159.604
Pao_Bel_Ele77/LTR/Pao/LTRs	0	0	0	0	0	0	0	0	0	0	0	0
RTE_Ele1/LINE/RTE/Type_I_Transposons_LINE	0	1.69643	19.447	100.057	0.458333	0.0714286	10.6675	15.5563	0	0.25	10.7544	123.879
EAA13099/Unknown/Unknown	7	32.6577	970.972	3697.18	4.73333	6.70588	466.474	627.662	2	22.8744	427.61	5365.73
Pao_Bel_Ele28/LTR/Pao/LTRs	0	0.90119	57.0683	290.429	0	0	17.0175	45.171	0	0.833333	19.1345	265.356
E_Q9N9Z1/ensembl6809/low_complexity/Unknown	0	1.46667	20.7833	116.283	0	0.2	9.58333	18.2833	0	0.4	7.53333	89.3
gi|6671106:<1-2793%2C/DNA/Type_II_Transposons	1.5	3.8	179.589	1043.3	0	0.7	101.4	166.356	0.8	1.08333	71.1417	799.358
JRHPogo_Ele9/DNA/Pogo/Type_II_Transposons	0	0	0	0.111111	0	0	0.25	0	0	0	0	0
Aniv_AF054216_N4/LTR/Copia/LTRs	0	1	117.65	225.386	0	0.2	56.1952	30.1857	0.5	0.5	61.7429	456.707
BAB21511/Unknown/Unknown	0	0	0	0	0	0	0	0	0	0	0	0
Pao_Bel_Ele33/LTR/Pao/LTRs	0	0	1	2.08333	0	0	0	0	0	0	0.333333	1
BEL5-LTR_AG/LTR/Pao/LTRs	0	1	68	675	0	0	45	120.9	0	0	45	696.871
GYPSY13-LTR_AG/LTR/Gypsy/LTRs	2	15.181	261.41	1120.87	2	6	143.473	183.344	2	8.875	145.29	1635.16
R1_Ele6/LINE/R1/Type_I_Transposons_LINE	0	0	0	0.166667	0	0	0.333333	0	0.0666667	0	0.5	1
E_Q19923/ensembl4958/low_complexity/Unknown	0	0	3	13.9	0	0	4.66667	3	0	0	2.66667	13
CR1Fam9_1/LINE/CR1Fam9/Type_I_Transposons_LINE	67.8785	282.608	8497.69	38775.1	31.5928	72.4187	3275.14	6483.05	39.994	141.373	3354.99	39308
EAA05437/Unknown/Unknown	0	0.5	16.3333	239.117	0	0	6.5	18.5	0	0	3.5	274.183
JRHpogo_Ele11/DNA/Pogo/Type_II_Transposons	1	0	5	37.3333	0	0	2	8	0	0	3	33.2778
Pao_Bel_Ele75/LTR/Pao/LTRs	0	0	0	0	0	0	0	0	0	0	0	0
Ty1_copia_Ele17/LTR/Copia/LTRs	0.333333	1.79286	72.4	308.136	0	0.542857	26.2103	56.0702	0.333333	1.09286	28.4429	439.804
Amer_AJ006554_Amer3/LTR/Copia/LTRs	2	9.875	190.926	1347.47	2	2	100.222	207.397	0.8	3	110.532	1527.07
L2_Ele7/LINE/L2/Type_I_Transposons_LINE	0	0	49.3333	302.5	0	0	8.83333	54.8333	0	0	12.6667	384.667
GYPSY11-LTR_AG/LTR/Gypsy/LTRs	4.11765	26.1961	590.971	3384.79	4.32941	4	403.429	547.728	3	15.4961	235.963	3547.98
GYPSY19-I_AG/LTR/Gypsy/LTRs	5.33333	8.85714	960.5	3985.67	3.5	2.5	650.25	619.167	9	8.75	469.833	4820.58
EAL41118/Unknown/Unknown	0	0	1.73333	16.0222	0	0	0.811111	3.35556	0	0.3	0.511111	20.0444
Agam_U89800_TopiII/DNA/Tc1/Type_II_Transposons	0.6	4.22632	34.0231	164.53	0.333333	1.81404	17.5039	26.8221	0.473684	3.32368	20.0344	202.163
gi|6671103:<1-210%2C/DNA/Type_II_Transposons	0	0.833333	0	0.590909	0	0	0	0	0	0	0	0
EAL39164/Unknown/Unknown	0	0	0	0	0	0	0	0	0	0	0	1
EAA01461/Unknown/Unknown	0.480769	2.95104	58.8997	394.742	0.4	1.08578	27.5963	66.6477	0	0.848485	24.7556	461.145
Ty3_gypsy_Ele22/LTR/Gypsy/LTRs	0	0	1.66667	22.4167	0	0	2.16667	4.25	0	0	1.25	12.6667
EAL40346/Unknown/Unknown	0.25	2.7	116.717	561.183	0.4	3.38333	94.1333	79.3167	2	0.65	64.4167	655.783
Pao_Bel_Ele136/LTR/Pao/LTRs	0	0.222222	4.77222	18.5278	0	0	1.26944	2.89286	0	0	1.17222	18.6056
JockeyFam2_1/LINE/JockeyFam2/Type_I_Transposons_LINE	6.8	76.0753	554.513	2443.56	5.75	12.5357	238.345	417.212	4.61429	36.65	264.357	2783.94
EAL39403/Unknown/Unknown	0.666667	0	29.1667	47.5	0	0	11.8333	9.66667	0	1	14.3333	124
Pao_Bel_Ele53/LTR/Pao/LTRs	1.25	5.08333	54	268.817	0	2.33333	35.2361	62.3333	0	2.2	26.5694	268.914
Pao_Bel_Ele150/LTR/Pao/LTRs	1.25	0.47619	31.0357	108.276	0	0.5	28.0119	21.0131	0	0.333333	16.419	138.274
Ty1_copia_Ele68/LTR/Copia/LTRs	0	2.5	42.7	215.017	0.4	0	18.2167	34.8167	0	1.36667	18.9833	273.867
AAK12626/Unknown/Unknown	0.5	0	104.017	609.667	0.25	0.2	46.05	84.4833	0.7	0.9	49.2333	632.65
Ty1_copia_Ele41/LTR/Copia/LTRs	0.166667	6.30159	59.5746	307.355	0	0.285714	46.3187	47.3659	0	1	28.4413	343.564
AGAM2/LINE/CR1/Type_I_Transposons_LINE	0	0.416667	15.4073	90.8574	0	0	9.86324	21.6625	0	0.794318	6.73856	131.736
MARINERN7_AG/DNA/Tc1/Type_II_Transposons	0	10.875	30.5	130.861	2	159	19.275	20.3333	0.916667	189	28.75	191.004
E_Q9P968/ensembl16044/trans/Unknown	0	0	1.4	5.73333	0	0	0.733333	0.733333	0	0	0.6	11.1333
R1_Ele1/LINE/R1/Type_I_Transposons_LINE	0	0	0	0	0	0	0	0	0	0	0	1.33333
AAA82435/Unknown/Unknown	0	0	0	0	0	0	0	0	0	0	0	0
E_Q963X8/ensembl26549/trans/Unknown	0	0	0.2	1.75833	0	0.1	0.4	0.1	0	0	0.4	0.933333
BAA95575/Unknown/Unknown	0	0	0.333333	6	0	0	1.08333	1.91667	0.25	0	0.583333	10.3
EAL40758/Unknown/Unknown	0.971679	4.39341	121.556	547.958	0.777778	0.958333	87.0639	82.5502	0.166667	1.375	60.1291	733.684
GambolFam5_1/LINE/GambolFam5/Type_I_Transposons_LINE	12.8583	54.6041	974.646	4480.59	4.30952	22.2	504.726	860.961	7.3	37.9966	406.771	5550.98
E_O64612/ensembl42634/trans/Unknown	3.07143	16.4845	357.967	2067.27	0.666667	3	130.356	321.818	1.25	6.31706	158.881	1995.48
COPIA1-I_AG/LTR/Copia/LTRs	2.85714	8.84167	230.565	1123.87	1.875	0.333333	152.467	179.182	0.8	4.875	108.305	1727.91
GYPSY51-I_AG/LTR/Gypsy/LTRs	4.06312	15.7933	830.533	4167.36	4.58355	5.42523	413.022	734.266	3.50335	13.2513	372.412	4106.82
Pao_Bel_Ele81/LTR/Pao/LTRs	2.73571	11.333	431.998	1725	0.7	1.87273	172.545	357.752	1.66667	7.9842	199.303	2417.95
E_Q9J4C7/ensembl24225/trans/Unknown	0	0	0	0.333333	0	0	0.333333	0	0	0	0	0.333333
Ty3_gypsy_Ele135/LTR/Gypsy/LTRs	3.33333	4	240.417	1142.14	3	4.16667	102.362	198.45	2	2.16667	113.967	1426.64
EAA14473/Unknown/Unknown	15.5	14.7	586.417	2390.52	1.6	4	365.55	341.617	0.4	2	228.35	2083.18
Ty3_gypsy_Ele140/LTR/Gypsy/LTRs	0	1.5	14.5667	82.9357	0	1	11.5667	12.2	0.666667	0	3.9	106.75
R1Fam12_1/LINE/R1Fam12/Type_I_Transposons_LINE	16.258	77.9265	3789.45	17132.1	10.5317	11.0838	1400.13	2690.13	8.2	35.4485	1578.07	18400.7
E_O44147/ensembl134516/trans/Unknown	0	0	0	0	0	0	0	0	0	0	0	0
TSESSEBEII/DNA/TcMar-Tc1/Type_II_Transposons	1.66667	5.47019	523.535	2222.21	1.73333	3.57619	397.168	451.803	0.344538	4.2883	318.2	3018.25
Pao_Bel_Ele54/LTR/Pao/LTRs	0	0.333333	28.1167	120.95	0	0	12.25	20.1667	0	0.2	10.1	114.617
L1_Ele26/LINE/L1/Type_I_Transposons_LINE	0	0	0	0	0	0	0	0	0	0	0	0
E_Q9FZG5/ensembl16096/trans/Unknown	0	0	12.7833	81.0667	0	0	11.9	13.55	0	0.533333	8.43333	116.717
gi|1196518|gb|L76160.1|MSQREP/DNA/Type_II_Transposons	0.142857	0.5	4.30556	11.8696	0	0	1.83333	2.50219	0	0.0909091	2.61203	13.6254
E_Q06035/ensembl83761/trans/Unknown	0.309524	1.39643	37.4345	157.917	0.166667	0.142857	21.4286	30.4274	0	0.666667	12.3762	175.229
GYPSY53-I_AG/LTR/Gypsy/LTRs	7.5	36.3333	1363.27	5726.81	2	5.1	634.097	981.946	5.66667	11.6111	577.788	6305.14
Su/DNA/Type_II_Transposons	0	0	0	0	0	0	0	0	0	0	0	0
Ty3_gypsy_Ele42/LTR/Gypsy/LTRs	3.83333	1.08333	44.6667	153.167	0.333333	0.75	54.5833	34.25	2.58333	0.833333	20.9167	189.333
GYPSY55-I_AG/LTR/Gypsy/LTRs	15.5	76.3429	2185.28	11582.2	7.38889	21	1097.88	2139.48	10.1667	37.4083	1098.04	13146.1
BAC57916/Unknown/Unknown	7.66667	41.8762	812.546	4536.75	5.25	10.6429	324.255	616.413	0.583333	24.5476	331.467	3229.51
Pao_Bel_Ele160/LTR/Pao/LTRs	0	0.87619	25.919	199.343	0	0	10.0119	25.1631	0	0	10.7357	223.524
L2Fam1_1/LINE/L2Fam1/Type_I_Transposons_LINE	11.25	35.8869	1351.97	4997.08	2.66667	1	596.062	782.648	8	18.381	654.462	6590.73
JRHPogo_Ele19/DNA/Pogo/Type_II_Transposons	0	0	0	0	0	0	0	0	0	0	0	0
JockeyFam20_1/LINE/JockeyFam20/Type_I_Transposons_LINE	0.333333	3.66667	155.833	880.75	0	2.66667	116.167	155.917	0.583333	4	93.3333	1293.73
Pao_Bel_Ele199/LTR/Pao/LTRs	0	0	1.55556	35.6953	0	0	1.625	4.18718	0	1	1.825	33.5492
E_Q9TXT0/ensembl21422/low_complexity/Unknown	0	0	0	0	0	0	0	0	0	0	0	0
BAC57908/Unknown/Unknown	5.08333	7.33333	216.202	771.355	0.309524	2.51667	84.0452	121.512	1.17143	5.16667	86.5	812.424
EAA04846/Unknown/Unknown	0	2	26.4167	157.333	0.25	0	19.3333	28.5	0	0	14.6667	234.75
I_Ele4/LINE/I/Type_I_Transposons_LINE	0	1.2	8.76667	38.4333	0.4	0	3.96667	7.36667	0	1.3	3.9	60.2
DMCATRDNA/DNA/Type_II_Transposons	0	0	0.5	0	0	0.0666667	0	0	0	0	0	0
Pao_Bel_Ele221/LTR/Pao/LTRs	1.33333	3.83333	206	905.417	0	0.5	63.1667	150.25	0	0.45	83.0833	778.083
JockeyFam12_1/LINE/JockeyFam12/Type_I_Transposons_LINE	5.70238	33.7706	481.111	2544.65	0.824561	6.66071	227.39	431.518	3.36667	14.619	223.2	3605.65
Ty3_gypsy_Ele113/LTR/Gypsy/LTRs	0	0	0	0.5	0	0	0	0.75	0	0	0	0
LOA_Ele4/LINE/LOA/Type_I_Transposons_LINE	0	0	0	0	0	0	0	0	0	0	0	0.2
TC1_DM/DNA/Tc1/Type_II_Transposons	0.216667	0.342857	5.9486	40.9577	0	0	1.77698	7.40547	0	0.268347	2.13571	40.9372
EAL40377/Unknown/Unknown	0	0	5.44286	35.4628	0	0	5.70119	8.04026	0	0	4.25758	30.7597
E_O97916/ensembl75213/low_complexity/Unknown	17.5606	68.2284	958.822	4548.88	9.6381	12.35	487.626	736.856	10.5417	35.2111	358.804	4559.23
GYPSY44-I_AG/LTR/Gypsy/LTRs	10.869	21.7167	1700.62	5119.87	2.6	3.48571	816.064	864.408	8.73571	11.1524	733.007	6356.96
JRHPogo_Ele36/DNA/Pogo/Type_II_Transposons	6	10	0	0	5	1	0	0	7	5	0	0
Pao_Bel_Ele223/LTR/Pao/LTRs	0	1.5	11.4167	80.4167	0.333333	0	9.5	10	0.333333	0.666667	8.33333	102.833
Mariner_Ele1/DNA/Tc1/Type_II_Transposons	0.784615	2.375	62.3538	369.826	0	1.28571	33.1345	54.2786	0	0.333333	31.0853	388.961
GYPSY14-LTR_AG/LTR/Gypsy/LTRs	1	4	79.25	533.233	2	0	48	65	1	2	41	535.75
Pao_Bel_Ele4/LTR/Pao/LTRs	0	0.2	2	12.6333	0	0	1.4	1.96667	0	0	0.2	7.3
E_Q9N4R7/ensembl16642/low_complexity/Unknown	0	0	1.33333	10.3333	0	0	0.333333	1.33333	0	0	1.66667	7.33333
COPIA3-LTR_AG/LTR/Copia/LTRs	0	0	46	387	0	0	15	83	0	0	17	667
CR1Fam23_1/LINE/CR1Fam23/Type_I_Transposons_LINE	7.9586	44.0241	504.822	1556.84	7.61905	8.23452	318.177	271.073	4.98333	22.9753	253.093	1647.14
GYPSY35-LTR_AG/LTR/Gypsy/LTRs	1	2	22.7987	101.159	0	1	17.059	20.7866	0	1	12.7909	117.609
Agam_AB090813_RTAg4/LINE/RTAG4/Type_I_Transposons_LINE	27.2944	120.054	9582.12	33563.3	8.30238	26.8833	3231	6330.07	7.33571	53.7667	3500.52	35222.9
Ty3_gypsy_Ele155/LTR/Gypsy/LTRs	3.56667	8.9	149.352	744.76	0.533333	0.166667	70.1619	133.502	0	5.23333	66.0667	970.788
Agam_AF295693_Ty1/LTR/Copia/LTRs	0.333333	0	10.6167	98.5833	0.5	0	5.53333	16.6667	0	0.333333	4.48333	172.95
MARINERN5_AG/DNA/Tc1/Type_II_Transposons	2.85714	9.09048	53.6443	265.952	1.85714	2.5	27.75	42.2122	0.875	5.29464	33.1627	319.047
Pogo_Ele7/DNA/Pogo/Type_II_Transposons	0	1	22.55	118.4	0	0	7.25	8.43333	0	0.6	14.4333	112.983
BEL7-I_AG/LTR/Pao/LTRs	11.3476	28.9071	1367.08	7606.98	3.04762	7.63333	681.337	1364.01	3.11111	19.7722	637.137	9828.38
GYPSY11-I_AG/LTR/Gypsy/LTRs	6.65119	39.3667	1144.3	5977.89	1.44444	10.4167	632.902	862.165	3.45	24.6048	571.317	6576.75
Pao_Bel_Ele66/LTR/Pao/LTRs	0.166667	1.7	16.35	164.017	0	0.166667	10.9333	21.0667	0	0.25	11.2	140
Outcast_Ele14/LINE/Outcast/Type_I_Transposons_LINE	0	0	0.666667	3.83333	0	0	0.666667	0.166667	0	0	0.809524	6.11905
BEL13-I_AG/LTR/Pao/LTRs	32.4286	229.118	3582.28	18286.3	14.5714	88.1786	1618.63	3247.24	17.0238	189.048	1513.03	21144.8
EAA11913/Unknown/Unknown	0	0	0	0	0	0	0	0	0	0	0	0
JRHpogo_Ele38/DNA/Pogo/Type_II_Transposons	0	0.105263	0.766082	3.03634	0	0	0.111111	0.303676	0	0	0.2	1.87343
AAB94026/Unknown/Unknown	0	0	0	0	0	0	0	0	0	0	0	0.333333
E_Q9HQ43/ensembl54099/trans/Unknown	0	0	0	0	0	0	0	0	0	0	0	0
E_Q93Y79/ensembl99256/trans/Unknown	1	2.64286	116.667	547.333	0	0	74	106.833	0.5	2	65.3333	628.8
TRANSIBN3_AG/DNA/Transib/Type_II_Transposons	0	0	0	1	0	0	0	0	0	0.5	0	1
I_Ele35/LINE/I/Type_I_Transposons_LINE	0	0.9	10.9	113.367	0	0.4	4.66667	27.1333	0	0.5	4.73333	191.733
Pao_Bel_Ele114/LTR/Pao/LTRs	0.2	1.15	45.1611	190.536	0.5	1.2	29.5278	34.4639	0.483333	1.35	20.4611	158.997
EAL39378/Unknown/Unknown	1.06667	3.85	151.367	725.6	1.2	1.2	57.2833	124.267	0.583333	3.31667	61.8833	963.067
EAA04595/Unknown/Unknown	0	0	0	0	0.5	0	1	0	0.5	0	0	0
Pao_Bel_Ele195/LTR/Pao/LTRs	0	0	1	0	0	0	0	0	0	0	0	2
BEL8-I_AG/LTR/Pao/LTRs	65.7865	256.095	11450.8	55021.6	33.3509	52.6417	4897.03	8916.15	32.5571	126.04	5107.64	65703.1
Ty1_copia_Ele34/LTR/Copia/LTRs	0.333333	0	25.8333	120.5	0.333333	0	13.8333	28.5	0	0	11.6667	185.667
Pao_Eel_Ele56/LTR/Pao/LTRs	0	0.166667	2.19444	13.125	0	0	0.722222	1.55556	0	0	1.47778	17.5484
EAL39597/Unknown/Unknown	0	0	17.3333	69.5	0	0	12.6667	22	0	0	8.83333	101.333
ROOA_I/LTR/Pao/LTRs	0	0	0.5	4.71429	0	0	0	1.28571	0	0	0.142857	4
Pao_Bel_Ele30/LTR/Pao/LTRs	0	0	20.4595	116.46	0	0.25	12.4	16.75	0	0.75	7.35	127.165
Pao_Bel_Ele214/LTR/Pao/LTRs	1.16667	1.61905	45.2667	268.176	0	1.16667	21.919	50.1333	0.5	1.16667	18.7	259.271
E_P34472/ensembl9098/trans/Unknown	0	0.25	0.125	1.96396	0	0	0.0769231	0.153409	0	0.125	0	2.30775
CR1Fam20_1/LINE/CR1Fam20/Type_I_Transposons_LINE	7.19327	30.085	484.928	2339.03	2.74454	8.53329	240.834	385.091	3.18077	9.77935	209.245	2210.54
BAC57913/Unknown/Unknown	0	2	92.6667	691	0	0	53	95	0	1	51	675.417
EAL41456/Unknown/Unknown	0	1	3	29.1667	0	0	6.83333	8	0	0	1.33333	42.4048
Ty1_copia_Ele87/LTR/Copia/LTRs	8.60606	16.7222	766.65	3388.32	2.31667	5	393.985	512.928	1.6	7.75	324.978	3438.21
Pao_Bel_Ele116/LTR/Pao/LTRs	98	604.717	4498.29	17793.5	68.05	159.883	2344.63	3385.23	35.95	426.233	1978.08	20603.9
AAL93203/Unknown/Unknown	0	0.533333	0.733333	3.3	0	0	0.166667	0.166667	0	0.333333	0.366667	3.8
Pao_Bel_Ele165/LTR/Pao/LTRs	0	0.5	9.66667	97.5	0	0	3	13.1667	0	0	3.16667	85.1667
BAC57918/Unknown/Unknown	4.15152	24.7393	893.36	5146.26	2.18586	5.19444	453.639	763.28	1.475	12.0296	431.727	4497.42
BEL5-I_AG/LTR/Pao/LTRs	11.5192	32.2279	1132.75	5414.08	3.6	10.9259	558.6	986.582	2	18.1962	495.22	6521.54
EAL42447/Unknown/Unknown	0	3	152.333	583.786	2	0	87.8333	112.393	0	1	57.5	694.333
GYPSY37-I_AG/LTR/Gypsy/LTRs	1.33333	10.1167	492.533	2566.7	3.76667	4.46667	293.911	478.933	1.11111	6.01667	248.217	3273.63
GYPSY23-I_AG/LTR/Gypsy/LTRs	8	27	901	3983	1	7	554	730	2	8	421	5326
CR1_Ele2/LINE/CR1/Type_I_Transposons_LINE	0	0.5	1.5	14.25	0	0	1	0.5	0	0	1.5	14.2
E_Q9AXI7/ensembl9513/trans/Unknown	0	1	25.5	91.5	0	0	20.6667	19.3333	0	0	15.25	87.2667
GYPSY61-I_AG/LTR/Gypsy/LTRs	23.0333	135.278	4383.51	19118.7	14.3	30.0833	2059.72	3389.68	13.0833	52.05	1847.38	21014.5
BAD86650/Unknown/Unknown	0	0	0	0	0	0	0	0	0	0	0	0
E_Q63288/ensembl10113/trans/Unknown	0	0	1.33333	11	0	0	0.333333	1.33333	0	0	1.66667	7.66667
EAA45732/Unknown/Unknown	8.63333	60.7226	1355.41	5632.68	10.5083	13.9167	591.744	997.982	12.875	23.7619	754.579	6960.37
E_Q9XUR0/ensembl20243/trans/Unknown	0	0	0	0	0	0	0	0	0	0	0	0
gi|6671102:1412-1645%2C/DNA/Type_II_Transposons	0.9	9.89545	0.342857	6.65952	0.25	3.25	0.166667	2.14549	0	8.78718	0.133333	7.02389
GYPSY65-LTR_AG/LTR/Gypsy/LTRs	1	7	26	151	0	3	18	32	4	9	15	132
AAA88882/Unknown/Unknown	0	0	0	0	0	0	0	0	0	0	0	0
TRANSIB2_AG/DNA/Transib/Type_II_Transposons	1	14	171	840	0	3	76	109	1	4	102	1061
Ty3_gypsy_Ele169/LTR/Gypsy/LTRs	4.86667	7.7	183.471	1007.63	2.1	1.33333	94.1881	204.367	0	4.73333	98.6167	1212.15
E_Q9TZF8/ensembl11382/trans/Unknown	0	0	6.96667	39.4833	0.25	0.333333	4.33333	4.35	0	0.4	4.08333	63.8833
Pao_Bel_Ele220/LTR/Pao/LTRs	0	0.642857	42.65	216.464	0.25	0	22.0262	30.7	0	0.333333	16.1167	211.502
Tc1_Ele1a/DNA/Tc1/Type_II_Transposons	1.5	13.8288	593.517	2377.87	2.46667	2.54762	286.769	364.65	1.16667	7.96212	311.124	2997.97
BEL14-LTR_AG/LTR/Pao/LTRs	0	4	74.9474	316.322	3	2	45	41	0	0.2	43	261.524
CR1Fam10_1/LINE/CR1Fam10/Type_I_Transposons_LINE	7	30.7109	1463.99	6378.01	7.41667	7.98485	767.921	1091.76	6	24.3167	809.822	9441.69
Aalb_L78795_tnpA/DNA/Type_II_Transposons	0	0	0	0	0	0	0	0	0	0	0	0
Agam_AB090816_MinoAg1/LINE/MinoAg1/Type_I_Transposons_LINE	9.5	21.8833	675.511	2285.86	1.53571	6.2	268.474	374.25	3.55714	14.3333	276.949	2692.4
GambolFam9_1/LINE/GambolFam9/Type_I_Transposons_LINE	0	0	0	0.5	0	0	0	0	0	0	0	0
DMSAT01/DNA/Type_II_Transposons	0	0	0	0	0	0	0	0	0	0	0	0
EAL39307/Unknown/Unknown	0	0.125	0.125	1.61111	0	0	0.875	0	0	0	0.125	1.375
Ty1_copia_Ele36/LTR/Copia/LTRs	0	0	0.5	5.75	0	0	0.5	0.5	0	0	0	7
GYPSY30-I_AG/LTR/Gypsy/LTRs	24.95	117.685	4274.95	20640.6	10.1667	27.1333	1841.59	3787.23	14.5	72.0167	1917.42	27438.6
GYPSY28-LTR_AG/LTR/Gypsy/LTRs	0	2	78.4286	313.857	1	0	43	45.8571	0	0	22	351.857
Jockey_Ele9/LINE/Jockey/Type_I_Transposons_LINE	0	0	0	0	0	0	0	0	0	0	0	0
Ty1_copia_Ele52/LTR/Copia/LTRs	0	0	1	3.75	0	0	0.125	1	0	0	0.5	1.25
CAI96741/Unknown/Unknown	0	0	0.25	1.8	0	0	0.2	0.1	0	0	0.2	3.05
MARINERN3a_AG/DNA/Tc1/Type_II_Transposons	0	2.80263	4.45	57.7675	1	0.333333	3.26667	7.54167	0.714286	1.24444	2.72727	43.0746
Ty3_gypsy_Ele121/LTR/Gypsy/LTRs	27.65	69.4333	1593.12	6938.95	8.78333	20.15	934.85	1282.34	12.8167	53.4833	756.162	8542.44
JRHPogo_Ele14/DNA/Pogo/Type_II_Transposons	0	0	0	0	0	0	0	0	0	0	0	0
COPIA1-LTR_AG/LTR/Copia/LTRs	0	0	3.83333	44.8444	0	0	1	9.38095	0	0	0	50.5644
Ty1_copia_Ele73/LTR/Copia/LTRs	10.1762	41.7544	2862.74	11429.4	5.73571	12.3226	1321.29	1940.45	7.41667	19.9845	1212.65	13810.3
E_Q9P957/ensembl8215/trans/Unknown	0	8.4	289.75	1368.52	1.5	0.2	130.583	242.1	2	4.75	123.467	1871.6
CAB64937/Unknown/Unknown	0	0.4	0	0	0	0	0	0	0	0	0.333333	0
Ty3_gypsy_Ele47/LTR/Gypsy/LTRs	4.26667	6.5	462.014	1955.38	1	2	277.167	355.283	0.666667	3.66667	202.95	2478.01
GYPSY17-I_AG/LTR/Gypsy/LTRs	75.4754	259.178	14287.1	78742.9	50.9262	95.6365	8561.47	15301.9	61.9333	136.929	7014.12	89081.5
Loner_Ele3/LINE/Loner/Type_I_Transposons_LINE	0.5	2	22.4524	106.075	0	0	9.55	18.8333	0	0	8.16667	124.683
E_Q9C0U0/ensembl21259/trans/Unknown	0	4	120.083	388.533	0.333333	0	50.5	54.5	1	0	49	423.267
AAO67562/Unknown/Unknown	0.0588235	0.2	3.5401	20.0302	0	0	2.98535	4.13571	0.82549	0	10.1857	14.8019
GYPSY12-I_AG/LTR/Gypsy/LTRs	4.47619	6.03571	124.901	852.009	5	2.3	178.799	169.231	5	7.52738	104.524	937.42
Ty1_copia_Ele65/LTR/Copia/LTRs	0.4	0.9	59.3667	294.433	0.4	0.2	20.4167	57.1833	0.25	0.2	26.5667	330.417
AAC16616/Unknown/Unknown	0	0	0	0	0	0	0	0	0	0	0	0
Pao_Bel_Ele228/LTR/Pao/LTRs	0	0	0	0	0	0	0	0	0	0	0	0
E_Q27281/ensembl6264/trans/Unknown	0	0	0.111111	0	0	0	0	0	0	0	0	0.222222
CR1_Ele20/LINE/CR1/Type_I_Transposons_LINE	0.33017	0.706782	56.4097	261.752	0.0909091	0	28.0769	42.2953	0.266667	0.976562	29.305	333.145
GYPSY13-I_AG/LTR/Gypsy/LTRs	4	16.3333	504.9	2538.53	1.5	4.33333	378.9	437.067	3	11.4	266.7	3124.63
EAL42070/Unknown/Unknown	0.97619	6.15952	145.94	809.276	1.16667	1.75	62.5357	132.902	0	4.03571	65.9476	964.138
DMCS182/DNA/Type_II_Transposons	0	0	0	0	0	0	0	0	0	0	0	0
GYPSY56-I_AG/LTR/Gypsy/LTRs	58.45	246.64	1440.57	8223.5	26.9	46.5333	859.719	1412.18	23	212.502	691.05	9291.1
JockeyFam13_1/LINE/JockeyFam13/Type_I_Transposons_LINE	5.35714	15.2698	415.998	1572.82	3.83333	3	304.892	284.857	3.85714	4.69048	241.148	1725.8
Pao_Bel_Ele64/LTR/Pao/LTRs	0	0	2	20.5	0	0	2.5	3.5	0	0	2	20.5
Ty1_copia_Ele85/LTR/Copia/LTRs	0	1.26667	12.6611	60.9952	0	0	11.4389	8.59444	0	0.4	7.71111	62.9934
AARA8_AG/Unknown/Unknown	11.4452	34.1201	650.698	2409.86	2.65051	6.35064	306.431	413.318	4.48413	22.4839	258.617	3423.24
Ty1_copia_Ele3/LTR/Copia/LTRs	0.333333	2.17063	65.2784	422.14	1.33333	0.2	29.1702	62.7041	0.5	0.166667	24.7904	530.486
Agam_U89803_TsessebeIII/DNA/Tc1/Type_II_Transposons	3.28571	1.91146	113.095	464.252	1.26667	0.533333	48.5031	63.6462	0.389076	1.44915	51.962	632.095
CR1Fam19_2/LINE/CR1Fam19/Type_I_Transposons_LINE	2.40839	7.22266	218.18	1134.3	0.488034	1.1972	83.2259	185.557	0.0909091	3.31963	83.2723	1139.4
COPIA5-I_AG/LTR/Copia/LTRs	2.7381	32.6603	1352.21	6658.99	2.36667	5.12302	674.594	1160.15	3.26667	11.8659	603.53	8498.11
Pao_Bel_Ele100/LTR/Pao/LTRs	3.7	10.2024	480.324	1980.75	0.65	3.15	186.276	351	0.65	8.93333	186.581	1597.7
Ty3_gypsy_Ele20/LTR/Gypsy/LTRs	0	0.45	26.9	181.75	0.2	0	18.7667	36.8667	0	0.2	12.45	209.517
Agam_AY079064_ITmD37E4/DNA/Type_II_Transposons	0.733333	4.97377	167.739	1207.5	1.17778	2.6131	84.136	211.006	0.307692	3.86533	84.0047	913.289
GYPSY58-LTR_AG/LTR/Gypsy/LTRs	1	4.38562	237.731	1349.01	0	1	112.931	177.873	0	2	109.588	1106.78
JOCKEY2/LINE/Jockey/Type_I_Transposons_LINE	0	0	0	0	0	0	0	0	0	0	0	0
CR1-2_AG/LINE/CR1/Type_I_Transposons_LINE	4.75278	22.2889	1049	5152.28	4.55556	4.00304	364.979	801.303	4.01813	11.3167	362.029	6260.02
GYPSY24-I_AG/LTR/Gypsy/LTRs	7.75	35.3167	1220.07	6598.17	2.75	8.71667	637.329	1182.23	6.66667	26.6333	613.055	7142.1
EAA11383/Unknown/Unknown	0	0	0	0	0	0	0	0	0	0	0	0
P4_AG/DNA/P/Type_II_Transposons	11.8778	44.8567	2060.56	8225.11	6.08987	16.1038	1227.12	1455.17	5.72222	28.5757	1032.42	10479.1
E_Q9VID6/ensembl51639/low_complexity/Unknown	0	0	0	0.5	0	0	0	0	0	0	0	1.08333
RETRO92_AG_LTR/LTR/Copia/LTRs	0	1	58	289	0	0	27	58	0	0	27	395
Pao_Bel_Ele141/LTR/Pao/LTRs	0	0.309524	81.9571	346.381	0	0.7	35.8238	48.1524	0	0.5	38.9095	467
Pao_Bel_Ele57/LTR/Pao/LTRs	0	0	1.08333	10.0833	0	0	0	1.58333	0	0	0.666667	9.08333
RETRO33_AG_LTR/LTR/Pao/LTRs	5	19.9325	456.46	4665.82	5	9.88889	233.534	741.388	9	10.3889	251.402	6557.42
Pao_Bel_Ele26/LTR/Pao/LTRs	0	0	1.5	3	0	0	0	0.5	0	0	0.5	2
EAL42139/Unknown/Unknown	0	2	55	340	0	0	32	50	0	0	34	404
E_Q9U5P0/ensembl3536/trans/Unknown	5	13	71	514	3	2	46	102	0	8	38	480
L1_Ele5/LINE/L1/Type_I_Transposons_LINE	0	0	0	0	0	0	0.1	0	0	0	0	0
OutcastFam9_1/LINE/OutcastFam9/Type_I_Transposons_LINE	0	0	3.5	28.8667	0	0	4.66667	4	0	0	3.26667	48.2167
Ty3_gypsy_Ele32/LTR/Gypsy/LTRs	0	0	0.5	4	0	0	1	1	0	0	1	2
EAA43304/Unknown/Unknown	0	0	1.85	11	0	0	0.45	1.65	0	0	0.733333	20.55
AAB86424/Unknown/Unknown	0	0	0	0	0	0	0	0	0	0	0	0
Ty3_gypsy_Ele122/LTR/Gypsy/LTRs	0	0.833333	20	126.5	0	0	19	28	0.5	1	11.5	174.167
JockeyFam17_1/LINE/JockeyFam17/Type_I_Transposons_LINE	1	19.0087	265.342	1494.19	0	1.83333	155.873	265.966	1.09524	4.11111	145.75	2075.5
Pao_Bel_Ele210/LTR/Pao/LTRs	0	0	0	1	0	0	0	0	0	0	0.25	1.5
GYPSY47-I_AG/LTR/Gypsy/LTRs	14.2	31.2	5444.73	23215.5	9.5	17	3023.73	4457.86	6	25	2368.86	28667.8
SINEX-1_AG/SINE?/Type_I_Transposons_SINE	3.05775	40.7738	172.378	890.658	6.97216	5.14132	85.587	146.698	1.25	13.6491	74.4416	854.542
GYPSY4-LTR_AG/LTR/Gypsy/LTRs	0	0.392157	6.98464	35.609	0	0	3.49555	4.0376	0	0	4.00915	41.9141
GYPSY45-LTR_AG/LTR/Gypsy/LTRs	1.83766	3.75433	37.2985	215.428	0	1.83333	35.8127	28.7574	0	2.74883	31.6456	282.101
EAA08182/Unknown/Unknown	0	0	0	0	0	0	0	0	0	0	0	0
AAL56547/Unknown/Unknown	0	0	0	0.5	0	0	0	0	0	0	0	0
Pao_Bel_Ele140/LTR/Pao/LTRs	0	0	3.5	11.3333	0	0	1.16667	1.5	0	0	2.83333	15.8333
TC1N-1_AG/DNA/Tc1/Type_II_Transposons	39.4194	207.041	22.5003	76.0456	13	37.7424	14.835	18.435	24.1	90.8821	17.8943	78.7183
AAX33616/Unknown/Unknown	0	0	0	0	0	0	0	0	0	0	0	0
E_O76252/ensembl15363/low_complexity/Unknown	0	0.416667	198.05	454.643	0	0	238.4	106.467	0	0	100.567	741.933
HELITRON2_AG/RC/Helitron/Unknown	3.45	24.602	278.131	1287.16	2.85714	2.01389	204.4	238.942	1.66667	14.2367	154.759	2093.12
Pao_Bel_Ele204/LTR/Pao/LTRs	0	0	5	28	0	0	1	1	0	0	4	17
Ty1_copia_Ele27/LTR/Copia/LTRs	4.5	5	278.389	893.144	0	0	125.756	177.417	0	1	103	787.433
EAA11108/Unknown/Unknown	0	0.757576	8.34711	80.0449	0	0.424242	4.08146	13.1838	0	0.766667	5.28622	122
E_Q9NBI3/ensembl9016/trans/Unknown	0	0	0.5	8	0	0	0.5	2	0	0	2	15.5
Ty3_gypsy_Ele69/LTR/Gypsy/LTRs	0	0	0.25	0.166667	0	0	0.142857	0.166667	0	0	0	1.27381
EAL39063/Unknown/Unknown	1.07692	6.06264	134.422	696.46	0.0769231	0.5	60.3325	129.874	0.75	1.88004	54.7432	850.968
I_ele29/LINE/I/Type_I_Transposons_LINE	0	0	0.492857	1.57897	0	0	0.367857	0.267857	0	0	0.664683	3.73139
Amer_AJ006561_Amer6/LTR/Copia/LTRs	0.25	1.33452	89.5869	413.398	0	0	49.9321	66.3786	0.5	0.67619	43.1583	498.33
Pao_Bel_Ele154/LTR/Pao/LTRs	0	0	4	17.5	0	0	2	2	0.0666667	0	5.66667	39.3333
CR1_Ele15/LINE/CR1/Type_I_Transposons_LINE	0	0.125	1.78571	6.94643	0.111111	0	1.41071	1.50397	0	0.142857	1.23214	16.3452
CR1Fam7_1/LINE/CR1Fam7/Type_I_Transposons_LINE	3.2	23.2296	225.921	1509.56	1.73889	2.90065	112.595	241.233	2.69444	9.28889	99.3278	1441.93
EAA12317/Unknown/Unknown	0	0	0	0	0	0	0	0	0	0	0	0
L1_Ele15/LINE/L1/Type_I_Transposons_LINE	0	0.2	0.8	2.25	0	0	0.25	0.65	0	0	1.18333	5.36667
Pao_Bel_Ele158/LTR/Pao/LTRs	0.2	1.23016	36.394	117.437	0	0.2	18.2607	24.5702	0	0.342857	15.1361	165.059
EAA09884/Unknown/Unknown	1	2.83333	86.3833	239.45	0	0	27.05	57.6667	0	0	31.9167	184.283
AAL93244/Unknown/Unknown	0	0.63849	0	0.0526316	0	0	0	0	0	0	0	0
Ty3_gypsy_Ele62/LTR/Gypsy/LTRs	0	0	0	0	0	0	0	0	0	0	0	0
EAL39174/Unknown/Unknown	4	7.36667	321.952	1659.49	0.533333	2.23333	111.75	293.205	0.5	2.63333	134.65	1736.54
JockeyFam25_1/LINE/JockeyFam25/Type_I_Transposons_LINE	40.0956	225.43	739.023	3177.58	32	63.7581	362.061	525.481	32.7327	133.138	421.219	3902.15
GambolFam6_1/LINE/GambolFam6/Type_I_Transposons_LINE	11	21.465	412.075	1858.95	2	7	214.125	303.519	2	10.5	185.079	2725.74
RETRO16_AG_LTR/LTR/Copia/LTRs	1	4	585	1368	0	0	202	220	0	1	188	1162
TRANSIB5/DNA/Transib/Type_II_Transposons	0	0	4.4	13	0	0	1	3	0	0	0	7
Tc1-1_AG/DNA/Tc1/Type_II_Transposons	24.262	53.2021	1864.35	8344.19	10.0816	10.0319	835.681	1623.88	9.9101	36.3002	684.612	9061.33
BS/DNA/Type_II_Transposons	0	0	2.35	40.5857	0	0	1.45	7.76667	0	0.166667	0.566667	40.519
JRHpogo_Ele23/DNA/Pogo/Type_II_Transposons	0	0	0	1.05556	0	0	1	0	0	0	0	0.7
GambolFam11_1/LINE/GambolFam11/Type_I_Transposons_LINE	2.33333	8.35833	370.102	2141.28	1	1.22917	207.705	404.479	1	11.0833	184.225	2591.37
JRHtc1_ele35/DNA/Tc1/Type_II_Transposons	0	0	0	0	0	0	0	0	0	0	0	0
Pao_Bel_Ele99/LTR/Pao/LTRs	0.75	3.08333	55.8333	322.5	0	0.833333	26.5	56.9167	0	0	23.6667	701.667
Pao_Bel_Ele181/LTR/Pao/LTRs	0	0	0	0.333333	0	0	0	0.25	0	0	0	0
Pegasus/DNA/hAT/Type_II_Transposons	0.133333	0.2	0.852941	3.88421	0	0.343137	0.787582	1.67261	0	0.133333	0.897838	6.04337
Ulysses_I/LTR/Gypsy/LTRs	0	0	0.142857	0.142857	0	0	0	0.0714286	0	0	0.714286	1.21429
GYPSY58-I_AG/LTR/Gypsy/LTRs	25.6667	96.5548	6916.27	25355.6	15.6667	22.8667	2723.72	4601.1	11.4167	40.2	2621.68	26590.1
BAA95570/Unknown/Unknown	0	0	0	2.7	0	0	0.25	0.5	0	0	0.25	1.18333
Ty3_gypsy_Ele104/LTR/Gypsy/LTRs	0	0	3	57	1	0	7	3	0	0	0	190.667
Outcast_Ele7/LINE/Outcast/Type_I_Transposons_LINE	0	0	0.75	1.83333	0	0	0.833333	0.5	0	0	0	3
mTA_Ele2/MITE/Unknown	0	0	0	1.44444	0	0.333333	0.865385	0	0	0	0.5	0.6
Jockey_Ele3/LINE/Jockey/Type_I_Transposons_LINE	0	0	0	0	0	0	0	0	0	0	0	0
DMSUF1/DNA/Type_II_Transposons	0	0	0	0	0	0	0	0	0	0	0	0
P_Ele8/DNA/P/Type_II_Transposons	0	0	0.5	1.55556	0.142857	1.5	0	0	0.166667	0.257576	0	2.28571
Agam_M93690_RT1/LINE/RT1/Type_I_Transposons_LINE	0.5	0	21.3333	135	0	0	10.5	11.8333	0	0.333333	12.8333	162.75
Pao_Bel_Ele86/LTR/Pao/LTRs	0	1.28571	19.3798	154.608	0	0	12.3381	20.6952	0.8	0	17.1464	148.68
RETRO43_AG_LTR/LTR/Gypsy/LTRs	0	1	94	121	0	1	49	20	0	1	55	114
GYPSY56-LTR_AG/LTR/Gypsy/LTRs	1.88889	20.1474	267.099	748.257	0.833333	5.10846	149.338	146.002	1	16.9229	101.412	904.825
Pao_Bel_Ele118/LTR/Pao/LTRs	2.70238	8.6619	203.076	1056.01	0.619048	2.2619	124.881	218.337	0.47619	4.64286	95.5167	1137.99
RT1/LINE/R1/Type_I_Transposons_LINE	5	21.2286	428.368	2503.56	1.5	5.7619	230.999	462.858	3.27778	7.5	224.821	2253.98
Pao_Bel_Ele152/LTR/Pao/LTRs	3.0625	5.86667	30.5667	140.1	0	0	12	17.6667	0.0666667	1.7	12.5	145.458
Ty3_gypsy_Ele36/LTR/Gypsy/LTRs	0	0.733333	41.7667	205.967	0	0.5	29.5	34.6167	0	0.5	20.9667	236.733
Ty3_gypsy_Ele139/LTR/Gypsy/LTRs	4.16667	20.75	296.9	1578.55	4.41667	8.41667	151.033	227.583	4.33333	16.6667	141.767	2471
DMCOPIA/DNA/Type_II_Transposons	0	0	0	0	0	0	0	0	0	0	0	0
GYPSY44-LTR_AG/LTR/Gypsy/LTRs	1	0	346.5	1412.12	2	1	130.75	297.625	0	1	142	1726.26
Pao_Bel_Ele34/LTR/Pao/LTRs	0.5	0.5	51.0167	277.667	0	0.333333	18.55	35.5167	0	1	28.1333	278.983
AAN06610/Unknown/Unknown	0	0.513889	20.55	119.63	0	0	6.58175	19.7584	0	0.277778	5.95952	136.373
Agam_AB090812_RTAg3/LINE/RTAG3/Type_I_Transposons_LINE	13.0833	51	2169.41	11330.7	4.94444	14.0333	899.531	1991.41	7.03333	40.7833	885.567	11103.3
Agam_U89799_TopiI/DNA/Tc1/Type_II_Transposons	8.39003	14.4165	2116.08	5289.44	0.926471	4.76917	768.792	1005.33	4.73226	10.4665	744.477	6696.02
Outcast_Ele5/LINE/Outcast/Type_I_Transposons_LINE	0	0	1.5	1.5	0	0	1	0	0	0	0.5	4
E_Q947Y5/ensembl24060/trans/Unknown	1	11	508	2435	1	1	243	509	0	6	230	1936
BAC57901/Unknown/Unknown	3.74771	13.1069	289.881	1708.54	2.92949	2.55687	142.425	326.907	5.27036	5.82418	155.627	1585.91
BAC57920/Unknown/Unknown	0.583333	4.33333	101.917	404	0.333333	0.333333	41.5	82.1667	0	1.5	39.8333	472.75
GYPSY15-I_AG/LTR/Gypsy/LTRs	7.13214	34.1849	863.045	4530.98	2.55556	10.55	435.579	743.285	3.8	24.1317	440.003	5471.68
AAK61417/Unknown/Unknown	0	0	0	0	0	0	0	0	0	0	0	0
Ty3_gypsy_Ele76/LTR/Gypsy/LTRs	0	0	24.4524	48.1667	0	0	11.3333	14	0	0	7.64286	87.4286
GYPSY27-LTR_AG/LTR/Gypsy/LTRs	0	1	71.9	279.9	0	0	24	36.9	0	1	24.9	354.8
I_Ele40/LINE/I/Type_I_Transposons_LINE	0	0	1.44444	4.37454	0	0	1.44444	0.25	0	0	0.285714	1.40404
GYPSY25-I_AG/LTR/Gypsy/LTRs	9.33333	37.4167	5730.78	13978.2	4.75	7.58333	1746.87	2363.7	2.95	14.7417	2311.44	23103.6
Ty3_gypsy_Ele75/LTR/Gypsy/LTRs	2.16667	3.01071	218.311	579.026	0	1.05	85.9889	96.3659	1	1.36667	87.0833	666.305
DMAURA/DNA/Type_II_Transposons	0	0	1.83333	7.66667	0	0	0.5	0.666667	0	0	0.833333	8.73333
GYPSY64-I_AG/LTR/Gypsy/LTRs	15.8	62.9167	2046.68	9102.78	10.35	10.6667	991.857	1380.19	4.35	32.45	963.095	11990.6
LonerFam2_1/LINE/LonerFam2/Type_I_Transposons_LINE	13	32.4167	1747.38	7680.99	4	7.5	807.471	1422.72	5	17.7	741.059	10614.5
OutcastFam1_1/LINE/OutcastFam1/Type_I_Transposons_LINE	1.2	3.2	1.86667	15.2333	1.2	1	2.1	2.1	0	2	2.39286	18.7857
JockeyFam5_1/LINE/JockeyFam5/Type_I_Transposons_LINE	0	6	158.583	1029.93	1	2	86.8333	181.667	2	0	87	760.833
E_O23757/ensembl11145/trans/Unknown	0	0	0.125	0	0	0	0	0.125	0	0	0	0.625
OutcastFam7_1/LINE/OutcastFam7/Type_I_Transposons_LINE	0.333333	0.333333	6.57857	25.9786	0	0	3.20238	4.81429	0	0.67619	2.1381	27.7833
P_Ele6/DNA/P/Type_II_Transposons	0.142857	0.908333	61.1754	265.853	0.125	0	36.2333	40.9345	0.2	0.958333	29.5595	377.915
E_O76197/ensembl105211/low_complexity/Unknown	0	0	6.4	40.4833	0	0	6.09444	4.35	0	0	4.36667	44.6389
MARINERN3_AG/DNA/Tc1/Type_II_Transposons	2	7.44737	71.55	275.423	0	3	29.7333	51.4583	0.785714	4.25556	22.2727	267.956
Agam_U47021_Pegasus-29/DNA/Pegasus/Type_II_Transposons	0	0.2	2.1	1.41667	0	0	0.544444	0.3	0	0	1.41111	2.94087
Pao_Bel_Ele46/LTR/Pao/LTRs	0	0.333333	10.3333	40	0	0	5.5	5	0	0	3.5	45.75
GYPSY62-I_AG/LTR/Gypsy/LTRs	1	8.33333	108.783	651.733	0.666667	0.333333	52.5333	164.333	0	5.46667	50.1667	979.283
GYPSY25-LTR_AG/LTR/Gypsy/LTRs	2	0	26.7714	112.198	0	0	19.569	13.3214	0	1	10.5429	114.633
EAL40107/Unknown/Unknown	1.70238	5.16508	182.027	864.893	0.285714	1.42857	76.9411	158.576	0.633333	3.66071	82.9764	1021.6
EAL41441/Unknown/Unknown	0.25	8.66667	757.1	2245.93	0.5	0.666667	348.4	391.867	1	4.71667	319.183	2972.35
Penelope_Ele8/LINE/Penelope/Type_I_Transposons_LINE	0	0	0	0	0	0	0	0	0	0	0	0
E_Q94240/ensembl8796/low_complexity/Unknown	0.25	0.25	5.25	43.45	0	0	1.25	12.25	0	0	2	33.25
JockeyFam18_1/LINE/JockeyFam18/Type_I_Transposons_LINE	1	3.58333	244.667	1000.17	0	1	157.333	170.583	0	4.5	120.833	1050.17
Ty3_gypsy_Ele73/LTR/Gypsy/LTRs	0	1	20	93.7	0	1	8.4	9.2	0	1	11	106.333
EAL42011/Unknown/Unknown	2.40476	5.4746	244.442	1163.43	0.285714	1.42857	100.933	209.258	0.733333	4.19643	112.648	1398.25
Pao_Bel_Ele42/LTR/Pao/LTRs	0.333333	0.2	2.5	3.5	0.0526316	0.333333	2.5	0.60119	0	0.2	2.58333	4.3869
HATN3_AG/DNA/hAT/Type_II_Transposons	11	47.3333	70.4095	358.976	5	7.33333	34.4845	68.7126	5	33	29.3667	334.289
CR1Fam8_2/LINE/CR1Fam8/Type_I_Transposons_LINE	42.6235	185.795	1113.69	4830.36	23.8452	53.5179	646.267	727.866	15.9746	110.678	544.571	5073.6
GYPSY7-LTR_AG/LTR/Gypsy/LTRs	16.2333	29.0179	1587.12	8604.47	0.666667	6.8	1093.96	1569.04	9.83333	12.8	792.91	11016.7
Ty1_copia_Ele89/LTR/Copia/LTRs	0	0.7	25.1167	86.7143	0.333333	0	10.6357	12.4452	0	0.166667	12.5571	104.321
Pao_Bel_Ele45/LTR/Pao/LTRs	3.5	2.36667	148.517	894.6	0.5	2.7	105.183	148.283	0.5	1.33333	78.65	984.583
Ty3_gypsy_Ele65/LTR/Gypsy/LTRs	0	0	3.33333	29	0	0	2.33333	5.33333	0	0	2.66667	47.5833
GYPSY29-LTR_AG/LTR/Gypsy/LTRs	0	0	10	70	0	0	21	15	0	1	13	123
CR1Fam15_1/LINE/CR1Fam15/Type_I_Transposons_LINE	13.4437	42.3763	844.667	4129.94	4.45455	5.61111	363.735	676.316	6.39583	22.9728	433.394	4790.31
RTE_Ele2/LINE/RTE/Type_I_Transposons_LINE	0	0	0	0	0	0	0	0	0	0	0	0
CR1_Ele41/LINE/CR1/Type_I_Transposons_LINE	0	0	0	0	0	0	0	0	0	0	0	0
Pao_Bel_Ele151/LTR/Pao/LTRs	0	0	2.03333	8.08333	0	0	1.08333	1.25	0	0	0.5	9.41667
Agam_AB090818_R6Ag2/LINE/R6Ag2/Type_I_Transposons_LINE	52.7301	273.599	10795.4	50755.3	28.4636	58.7	3866.23	7995.67	21.8812	134.502	4301.49	47331.3
Pao_Bel_Ele19/LTR/Pao/LTRs	0.5	0.166667	7.2	32.45	0	0	5.28333	6.01667	0	0	3.1	49.3167
AAO67564/Unknown/Unknown	0	0	6.75238	34.2095	0.566667	0.142857	5.41515	2.90952	0	0.25	8.15945	45.6667
MARINER-N14_AG/DNA/TcMar/Type_II_Transposons	48.3234	185.739	82.2363	139.655	24.5833	52.4167	42.2905	21.7745	31.75	160.29	101.658	161.311
BAD86656/Unknown/Unknown	0	0	0	0.5	0	0	0	0	0	0	0	0
Agam_U89802_TsessebeII/DNA/Tc1/Type_II_Transposons	0.666667	2.89281	96.3165	581.372	0.333333	0.5	53.2373	89.6077	0.619048	0.646775	46.7907	578.758
Outcast_Ele2/LINE/Outcast/Type_I_Transposons_LINE	0	0	0	0	0	0	0	0	0	0	0	0
CR1_Ele27/LINE/CR1/Type_I_Transposons_LINE	0	0.166667	3.04286	54.344	0	0	5.61071	10.2857	0	0	2.34286	45.1571
GYPSY34-I_AG/LTR/Gypsy/LTRs	14.7214	50.8934	2803.61	14137.7	8.73333	18.4781	1409.25	2604.34	17.9298	28.7773	1492.44	25594.9
Pao_Bel_Ele113/LTR/Pao/LTRs	0	0	10.5	74.4167	0	0	4.65	8.3	0	0.333333	4.08333	75.9
EAA44872/Unknown/Unknown	0.7	2.58333	319.867	1000.8	0.5	1.08333	149.85	176.533	0.5	3.75	199.217	1418.18
JRHpogo_Ele46/DNA/Pogo/Type_II_Transposons	0	0	0	0	0	0	0	0	0	0	0	0
Asup_AF054213_S27/LTR/Copia/LTRs	0	0	0	0	0	0	0	0	0	0	0	0
Pao_Bel_Ele112/LTR/Pao/LTRs	0	0.366667	0.333333	4.11667	0	0	0	1.51667	0	0.2	1.33333	6.45
CR1_Ele33/LINE/CR1/Type_I_Transposons_LINE	0	0	4.21111	52.0845	0	0	1.85833	9.32222	0	0	1.98889	39.6167
HELITRON2N_AG/RC/Helitron/Unknown	0.95	8.3869	112.179	673.867	1	0	105.463	103.102	1	4	71.7415	827.615
CAA26444/Unknown/Unknown	0	0	1	2.5	0	0	1.5	1.5	0	0	0.5	2.5
EAL39167/Unknown/Unknown	0.142857	0.420635	7.51905	14.1738	0	0	3.625	3.70357	0	0	3.52143	14.3218
INVADER1-LTR_AG/LTR/Gypsy/LTRs	1	3	30.5758	216.339	0	0.857143	13	34.2416	1	0	11.75	195.809
EAA04995/Unknown/Unknown	4.35	16.25	1037.97	5961.33	1	3.1	580.683	1024.13	5.26667	7.7	454.533	6142.18
OSVALDO_LTR/LTR/Gypsy/LTRs	0	0	0	0	0	0	0	0	0	0	0	0
EAA02779/Unknown/Unknown	0	1	5.5	28.5	0	0	1	4	0	0	4	29.5
Pao_Bel_Ele206/LTR/Pao/LTRs	0	0	2.66667	20.5	0	0	1.33333	2.58333	0	0.333333	1.5	24.5833
Ty1_copia_Ele79/LTR/Copia/LTRs	0	0.2	4.33333	17.6333	0	0	2.3	2	0	0	1	10.3833
L1_Ele21/LINE/L1/Type_I_Transposons_LINE	0	0	0	0	0	0	0	0	0	0	0	0
Ty1_copia_Ele26/LTR/Copia/LTRs	1.67857	4.43333	631.044	3445.75	0.211111	4.71429	214.037	554.012	1.875	7.90714	263.632	3951.44
CR1Fam16_1/LINE/CR1Fam16/Type_I_Transposons_LINE	0.4	0	97	367	0	0	69	64	0	0	31	389
JRHPogo_Ele24/DNA/Pogo/Type_II_Transposons	0	0	3	14.6667	0	0.333333	3.33333	2.33333	0	0.666667	1	21.6667
Pao_Bel_Ele194/LTR/Pao/LTRs	7.04524	35.35	1859.76	8482.5	5.64167	11.0595	790.379	1660.28	6.1869	21.0929	670.448	9386.8
R1Fam13_2/LINE/R1Fam13/Type_I_Transposons_LINE	0.142857	1.2053	119.898	598.384	0.181818	0.211111	48.9815	99.3307	1.17143	0.367832	46.4076	630.55
E_Q9SKI8/ensembl8966/trans/Unknown	1	12	481	1959	4	3	164	369	1	12.8333	178	2357
Ty1_copia_Ele76/LTR/Copia/LTRs	0	0	0	0	0	0	0	0	0	0	0	0
EAL42407/Unknown/Unknown	7	24.6	1261.03	6236.3	4	5.4	425.05	1126.77	6	14.5333	447.45	6499.68
Ty3_gypsy_Ele95/LTR/Gypsy/LTRs	1	0.666667	15.8333	49.3333	0	0	3.66667	7.16667	0	1.66667	8	73
MARINERN6_AG/DNA/Tc1/Type_II_Transposons	2.66667	19.0752	270.133	1128.38	1	4.1746	112.898	158.675	2.35	10.501	97.4756	1394.92
Ty1_copia_Ele11/LTR/Copia/LTRs	0	0	2.21429	8.35714	0	0	0.571429	1	0	0	1.42857	6.84921
Pao_Bel_Ele196/LTR/Pao/LTRs	1.41667	1.33333	62.75	320.567	0	0.5	34.0833	58.1667	0.25	0.333333	21.3333	318.667
HAT1_AG/DNA/hAT/Type_II_Transposons	1	11.5495	224.459	1215.59	1.975	3.7	165.498	202.149	0.975	5.05238	125.923	1087.4
Pao_Bel_Ele146/LTR/Pao/LTRs	0.0625	0.5	0	3.45	0	0	0	0.75	0.133333	0	0	1.06667
Pao_Bel_Ele224/LTR/Pao/LTRs	0.5	0.333333	41.4167	235.667	0	0	27.0833	41.4167	0	0	19.8333	223.833
gi|29366667|gb|AY230483.1|/DNA/Type_II_Transposons	1.1881	5.53175	88.1016	547.525	0.472222	1.29286	47.7238	102.387	0.472222	3.22143	46.6627	640.889
CR1Fam11_1/LINE/CR1Fam11/Type_I_Transposons_LINE	0	7	110.21	549.805	1	1	53.8819	104.917	0	3.05882	45.1983	829.994
Aalb_L78794_tnpA/DNA/Type_II_Transposons	0	0	0	0	0	0	0	0	0	0	0	0
Pao_Bel_Ele145/LTR/Pao/LTRs	0	0.533333	14.0167	79.5333	0	0.2	5.26667	13.8667	0	0.4	6.53333	79.4333
BAA57030/Unknown/Unknown	0.666667	2.66667	48.919	273.571	0	0	23.8333	39.1429	0	2.93333	17.5	259.614
Aste_AJ006555_Aste11/LTR/gypsy/LTRs	0	0	0	0	0	0	0	0	0	0	0	0
Pao_Bel_Ele91/LTR/Pao/LTRs	0	1.25	32.35	191.967	0	0	15.6833	42.4833	1	1.73333	17.2333	256.317
CR1_Ele6/LINE/CR1/Type_I_Transposons_LINE	0	0	0.357692	2.67656	0	0	0.5	0.265018	0	0	0.326923	4.39022
EAL39058/Unknown/Unknown	0.105263	0.629678	8.37178	200.176	0.117647	0.0625	4.67833	28.2733	0	0.343481	5.35584	210.9
Ty3_gypsy_Ele72/LTR/Gypsy/LTRs	0	0	0	0	0	0	0	0	0	0	0	0
Agam_M35464_T1/LINE/T1/Type_I_Transposons_LINE	0	0	0	0	0	0	0	0	0	0	0	0
E_Q9W5K1/ensembl6885/trans/Unknown	0.25	2.20758	34.7533	176.422	0.285714	0.767857	22.6849	38.4561	0.1	1.09286	17.7731	145.051
L1_Ele29/LINE/L1/Type_I_Transposons_LINE	0	0	1.15	8.53333	0	0	0.2	1.95	0	0	0.2	10.4167
CR1Fam2_1/LINE/CR1Fam2/Type_I_Transposons_LINE	8.68889	21.1167	827.442	4368.97	2.41667	6.53889	435.576	710.854	4.68889	10.706	352.183	4891.71
E_Q9XUX1/ensembl21240/low_complexity/Unknown	4	29.6524	694.639	3942	3.96667	12.25	286.731	537.692	3.72619	21.4024	257.162	3572.84
Outcast_Ele15/LINE/Outcast/Type_I_Transposons_LINE	0.4	0.7	24.2167	206.4	0.4	0.5	11.8	23.8833	0.5	0.5	8.59286	76.9524
GYPSY45-I_AG/LTR/Gypsy/LTRs	11.1548	28.781	1573.41	7935.89	5.23333	9.37143	930.986	1354.7	9.62143	25.181	759.736	9785.48
Pao_Bel_Ele229/LTR/Pao/LTRs	0	0	4.75	37.2667	0	0	3.91667	6.75	0	0	1.75	34.1667
T1_1/LINE/T1/Type_I_Transposons_LINE	0.157895	11.6224	447.399	1816.58	2.3366	3.82164	175.999	347.369	4.56842	6.7577	201.824	2465.98
gi|6671102:c1100-8%2C/DNA/Type_II_Transposons	33.1374	78.4768	1036.41	5247.54	19.4231	19.55	411.106	790.775	20.0417	31.4034	486.489	7633.45
GYPSY2-I_AG/LTR/Gypsy/LTRs	7.85995	35.7607	1670.19	8632.91	8.33953	11.8248	832.405	1561.09	6.49665	25.452	759.411	8699.49
CAI96711/Unknown/Unknown	0	0	0	0	0	0	0	0	0	0	0	0
TOM_I/LTR/Gypsy/LTRs	0	0	0	0.5	0	0	0	0.1	0	0	0	0.490909
CR1-6_AG/LINE/CR1/Type_I_Transposons_LINE	12.1395	55.6222	1851.34	9682.25	9.05355	15.9827	873.75	1536.14	10.6811	23.4564	800.49	9952.63
Ty3_gypsy_Ele2/LTR/Gypsy/LTRs	20.9905	87.6702	3515.76	15866.4	15.2548	22.7571	1960.7	2601.04	10.9833	39.7333	1470.5	16907.3
Agam_U89801_TsessebeI/DNA/Tc1/Type_II_Transposons	4.16349	16.4954	598.026	3564.51	0.8	4.88782	277.003	578.24	1.11531	11.2952	303.47	3879.72
Ty3_gypsy_Ele141/LTR/Gypsy/LTRs	0	0	0	0	0	0	0	0	0	0	0	0
EAA11132/Unknown/Unknown	0	0	0	0	0	0	0	0	0	0	0	0
E_Q9Y027/ensembl17898/trans/Unknown	0	0	0	0	0	0	0	0	0	0	0	0
CR1_Ele35/LINE/CR1/Type_I_Transposons_LINE	0	1.33333	6.33333	41.9167	0	0	2.33333	9.66667	0.333333	0	5.66667	50.6667
EAL41060/Unknown/Unknown	0	0	0	0.5	0	0	0	0	0	0	0	0.5
gi|29366658|gb|AY230474.1|/DNA/Type_II_Transposons	0.333333	1.18333	30.35	127.233	0.583333	0.666667	18.0333	24.9333	0.25	1.1	16.6667	129.45
TART/LINE/Telomere/Type_I_Transposons_LINE	0	0	0	0	0	0	0	0	0	0	0	0
GYPSY23-LTR_AG/LTR/Gypsy/LTRs	0	1	23	177	0	0	20	34	0	0	14	183
E_O46180/ensembl105263/low_complexity/Unknown	0	0	5.4	22.4833	0	0	4.23333	1.4	0	0	3.11667	29.3333
AAF53750/Unknown/Unknown	0	0	0	0	0	0	0	0	0	0	0	0
GYPSY47-LTR_AG/LTR/Gypsy/LTRs	0	9	229	1196	3	5	166	225	1	5	95	1529
GYPSY72-I_AG/LTR/Gypsy/LTRs	20.4167	47.1643	1723.5	10060.1	6.75	13.4667	907.55	1605.03	9.33333	30.5833	772.35	11881.5
AAQ75091/Unknown/Unknown	0	0	0	0	0	0	0	0	0	0	0	0
E_O42691/ensembl26192/trans/Unknown	1.2	4.83333	49.4833	480.974	1.65	1.33333	33.4095	74.2405	0.65	2.3	29.8548	575.821
Pao_Bel_Ele9/LTR/Pao/LTRs	0.5	0	11	32.3667	0	0	3	5.5	0.5	0	2.5	38.3
JockeyFam21_1/LINE/JockeyFam21/Type_I_Transposons_LINE	0.5	6.69099	100.125	391.971	0.44385	1.45	47.5812	44.4044	1.24286	2.54438	69.1736	419.755
Ty3_gypsy_Ele9/LTR/Gypsy/LTRs	0	0	1	21	0	0	0	7	0	0	1	25
RETRO18_AG_LTR/LTR/Pao/LTRs	1	8	111	994	2	0	75	165	0	4	66	738
DMSAT/DNA/Type_II_Transposons	0	0	0	0	0	0	0	0	0	0	0	0
GYPSY14-I_AG/LTR/Gypsy/LTRs	10	35	933.857	4175.09	6	6	582	636	10	8	442	5225.3
GYPSY53-LTR_AG/LTR/Gypsy/LTRs	1.88889	5	86.5776	659.405	0	2.83333	44.0364	107.457	1	3.77778	31.3116	1024.05
AAC82603/Unknown/Unknown	0	0	0	0	0	0	0	0	0	0	0	0
Ty1_copia_Ele37/LTR/Copia/LTRs	2.89286	7.625	162.868	738.054	0	0.285714	83.6889	145.948	1.125	4.98571	81.1325	711.341
JRHpogo_Ele33/DNA/Pogo/Type_II_Transposons	0	0	4.5	16.5	0	0	2	3.5	0	0	2	18
ACCORD/DNA/Type_II_Transposons	0	0	0	0	0	0	0	0	0	0	0	0
Ty1_copia_Ele32/LTR/Copia/LTRs	1.80952	10.7278	482.437	2308.48	1.6381	4.37619	215.127	370.139	2.23333	4.24524	232.555	3016.03
BEL1-LTR_AG/LTR/Pao/LTRs	0	0	0.5	3.4	0	0	0	0	0	0	1	5.875
CR1_Ele38/LINE/CR1/Type_I_Transposons_LINE	0	0.166667	0.333333	1.16667	0	0	1.5	0	0	0	0.166667	1.66667
GYPSY64-LTR_AG/LTR/Gypsy/LTRs	0	1	76	105	0	0	23.9231	13	0	0	25	128
E_Q9NBJ4/ensembl9045/trans/Unknown	0	3.28016	377.393	1041.04	0.777778	0.994444	86.9825	151.027	0.125	1.75758	120.186	971.85
AAK53386/Unknown/Unknown	0	0	0	0	0	0	0	0	0	0	0	0
EAA10031/Unknown/Unknown	7.8	16	3167.8	11417.2	1	6	1020.53	2121.15	1	6.66667	1052	9497.27
GYPSY52-I_AG/LTR/Gypsy/LTRs	14.95	114.753	2498.93	12501	13.2	22.75	1123.68	2265.77	13.3401	52.3992	1095.04	13089.9
BEL16-I_AG/LTR/Pao/LTRs	24.331	91.0654	8047.54	27561.6	8.65476	22.6889	3184.61	4794.71	18.8944	63.8567	3198.17	38107.6
GYPSY59-LTR_AG/LTR/Gypsy/LTRs	0	1.88571	40.0802	219.25	0	0	11.6313	30.3302	0.285714	0	5.61111	273.948
GYPSY66-LTR_AG/LTR/Gypsy/LTRs	0	0	11	127	0	0	18	15	0	0	4	163
GYPSY9-I_AG/LTR/Gypsy/LTRs	9.08016	37.7997	2007.6	10747.2	8.43651	11.9405	943.814	1818.07	6.15556	15.3183	987.185	14728.2
GYPSY29-I_AG/LTR/Gypsy/LTRs	23.8667	80.6754	1999.14	9594.95	11	19.6167	918.281	1521.6	8.06667	51.8048	909.61	12410.3
RETRO20_AG_LTR/LTR/Pao/LTRs	0	0	23	116	0	0	12	11	0	1	10	91
AAQ01581/Unknown/Unknown	4.66667	6.91667	173.14	886.243	2	2	128.09	138.215	0.8	5.31429	76.7381	881.924
GYPSY33-I_AG/LTR/Gypsy/LTRs	16.35	58.1444	1623.66	7660.18	11.0833	16.419	903.867	1218.86	10.35	27.9	863.79	8838.37
Ty1_copia_Ele45/LTR/Copia/LTRs	0.2	0.935714	42.581	183.542	0.142857	0.842857	40.4048	32.2	0.333333	0.619048	25.469	220.001
CR1Fam24_1/LINE/CR1Fam24/Type_I_Transposons_LINE	0	7	614.207	3120.58	1.71429	2.93056	366.717	480.246	3.8	3.71111	282.738	2685.66
Ty3_gypsy_Ele31/LTR/Gypsy/LTRs	0	0	0	0.333333	0	0	0	0	0	0	0	0.25
CR1Fam25_1/LINE/CR1Fam25/Type_I_Transposons_LINE	1	4	445	2521.79	2	2	252.909	416.909	1	1	242.909	3521.78
Pao_Bel_Ele72/LTR/Pao/LTRs	1.61111	13.7711	527.559	2961.88	0	4.25	207.021	484.297	6.14762	7.16667	201.698	2751.77
BEL10-I_AG/LTR/Pao/LTRs	6.5	43.381	2401.92	9753.68	3.4	17.0667	1036.58	1703.3	4.75	25.9857	925.49	10411.2
Pao_Bel_Ele162/LTR/Pao/LTRs	2.83333	9.1	69.3333	226.531	1.23333	1.56667	27.2417	30.3167	0.95	1.81667	30.0611	206.229
MARINER_DMA/DNA/Tc1/Type_II_Transposons	0	0	3.75	10.8333	0	0	0.666667	0.666667	0	0	2.66667	11.3333
IFam1_1/LINE/IFam1/Type_I_Transposons_LINE	2.85	6.38333	269.879	1275.19	0.5	6.2	149.615	214.951	0.142857	8.6	139.44	1489.67
Pao_Bel_Ele131/LTR/Pao/LTRs	2.08333	8.28333	249.983	1368.67	0.666667	3.5	139.817	232.033	0.666667	5.68333	110.3	1193
E_Q9U4W1/ensembl12293/low_complexity/Unknown	2.94048	6.52381	159.257	947.394	0	2.35	128.36	177.165	0.909091	5.45238	86.3004	1274.92
BEL11-I_AG/LTR/Pao/LTRs	10	72.0278	1686.36	7917.05	6	12.875	766.465	1151.89	9.88889	49.6889	869.277	10010.8
CR1_Ele36/LINE/CR1/Type_I_Transposons_LINE	0	0	1.66667	7.82461	0	0	2.26786	2.44286	0	0.166667	0.7	14.4511
Pao_Bel_Ele208/LTR/Pao/LTRs	0.666667	1	7.5	64.75	0	0	8.66667	10.5	0.5	0.5	4.9	94.2
E_Q9ZQ67/ensembl10323/trans/Unknown	0.25	1.8	50.4667	318.803	0	0.4	23.3333	54.9667	0.583333	0.2	27.5833	343.35
CR1_Ele13/LINE/CR1/Type_I_Transposons_LINE	0	0.5	0.333333	3.41667	0	0	0.583333	1.08333	0	0	0	3.83333
Pao_Bel_Ele163/LTR/Pao/LTRs	0	1.66667	160.167	624.517	0	0.666667	87.3	110.517	0	1.66667	78.8833	748.683
DMRT1C/LINE/R1/Type_I_Transposons_LINE	0	0	0	0	0	0	0	0	0	0	0	0
Ty3_gypsy_Ele144/LTR/Gypsy/LTRs	0.5	2.06667	48.05	260.417	0	0.4	33.1	47.0667	0	1	24.3	299.817
E_Q9U1N9/ensembl11673/trans/Unknown	0	0	0.25	0.283333	0	0	0	0	0	0	0	0.65
Pao_Bel_Ele85/LTR/Pao/LTRs	0.75	0.5	291.683	1387.06	0.75	1.83333	125.583	238.333	1.25	3	136.6	1514.9
Agam_AF295691_Ty1/LTR/Copia/LTRs	0.666667	4.61905	879.635	3102.04	1.53571	1.16667	402.571	497.195	2.65476	2.91667	351.38	4031.39
CR1Fam21_2/LINE/CR1Fam21/Type_I_Transposons_LINE	9.21433	23.8789	619.509	2892.05	1.88824	6.12467	277.07	441.05	4.05721	12.6819	290.235	3102.2
RETRO76_AG_LTR/LTR/Pao/LTRs	0	5	141	758.95	0	2	65	133.75	0	5	59	1015.61
Pao_Bel_Ele41/LTR/Pao/LTRs	0	0.666667	15.7333	103.657	0	0	6.68571	18.0095	0	0	6.66667	94.9381
G_DM/LINE/Jockey/Type_I_Transposons_LINE	0	0.0666667	0	0	0	0	0	0	0	0	0	0
E_P91062/ensembl127964/low_complexity/Unknown	0	0.230252	16.7085	89.2802	0	0.924242	9.58778	16.5484	0	0.1	7.47565	101.76
Pao_Bel_Ele177/LTR/Pao/LTRs	0.666667	6.71667	66.6833	407.65	0.25	0.666667	24.5333	53.8333	0	3	27.5833	553.3
EAA03604/Unknown/Unknown	7.5	9.75	1320.95	6005.02	0	1.75	552.367	1057.92	2.20238	7.66667	579.2	6576.25
E_Q946U0/ensembl29353/trans/Unknown	0	0	63	244.167	0	0.5	32.5	50	0	1	27	224.833
Ty1_copia_Ele20/LTR/Copia/LTRs	0	0	5.21429	13.1071	0	0	0.571429	1.125	0	0	1.92857	14.8492
GYPSY21-LTR_AG/LTR/Gypsy/LTRs	1	11	68	377	2	2	45.9	63	2	11	43	557.667
DMSAT08/DNA/Type_II_Transposons	0	0	0	0	0	0	0	0	0	0	0	0
Pao_Bel_Ele16/LTR/Pao/LTRs	0	0.5	2.5	19	0	0.333333	1	3.83333	0	0.5	0.5	20
HATN2_AG/DNA/hAT/Type_II_Transposons	15.6556	37.623	385.96	1920.92	5.68464	19.5569	106.558	333.528	9.11111	28.4613	147.018	1646.56
Pao_Bel_Ele96/LTR/Pao/LTRs	0.25	1	4.81667	21.8833	0	0.25	1.86667	3.2	0	0	1.53333	24.1667
EAA03468/Unknown/Unknown	0	0.75	15.5	125.167	0	0	7.83333	19.25	0	0.75	11.75	151.75
Ty3_gypsy_Ele64/LTR/Gypsy/LTRs	0	0	35.5	194.333	0.5	0	18	25.5	0	0	19.3333	114.667
EAA11130/Unknown/Unknown	0	1.75221	177.702	584.898	0.266667	0.735294	60.8533	91.096	0	0.844513	67.221	943.512
Ty1_copia_Ele83/LTR/Copia/LTRs	0	0	0	0	0	0	0	0	0	0	0	0
AAZ15240/Unknown/Unknown	0	0	0	0	0	0	0	0	0	0	0	0
EAL40183/Unknown/Unknown	0	0	5.66667	33.1667	0.5	0	2.33333	4.5	0	0	1.33333	44
Pao_Bel_Ele68/LTR/Pao/LTRs	0.5	0.2	14.8833	63.25	0	0.45	3.7	9.16667	0	0	6.03333	102.183
CR1Fam13_1/LINE/CR1Fam13/Type_I_Transposons_LINE	0.0555556	6.0235	115.491	580.909	0.0588235	1.06905	51.1271	102.137	0	3.20857	47.3258	669.011
Ty1_copia_Ele62/LTR/Copia/LTRs	0	0.8	18.4	43.9333	0	0	9.43333	6.36667	0	0	7.3	42.95
I_Ele34/LINE/I/Type_I_Transposons_LINE	0	0	14.4008	71.5811	0	0	11.3571	14.1619	0.571429	0.384615	5.01429	114.297
Jockey_Ele7/LINE/Jockey/Type_I_Transposons_LINE	0	0	0.111111	0.572304	0	0	0.0555556	0	0	0	0	0.294935
Ty1_copia_Ele28/LTR/Copia/LTRs	2.74621	5.50675	372.506	1963.27	0.5	0.45	262.09	327.548	1	5.46984	198.261	1751.24
AAX28841/Unknown/Unknown	0.333333	0	0	0.666667	0	0	0	0	0	0	0	2.66667
E_Q9NL37/ensembl70319/low_complexity/Unknown	0.25	0.666667	47.0167	233.383	0	0	24.2833	32.2	0	0	25.025	231.55
GambolFam3_1/LINE/GambolFam3/Type_I_Transposons_LINE	2.81818	93.7447	271.945	1408.77	7	19.5	122.495	205.103	1	64.6357	143.162	1401.26
Agam_M35472_T1/LINE/T1/Type_I_Transposons_LINE	0	1.33333	44.25	428.167	0	0.333333	15.4167	60	0	1.66667	10.75	347.083
BEL3-LTR_AG/LTR/Pao/LTRs	4	19	554	3403	1	3	193	525	0	8	190	2629
Ty3_gypsy_Ele80/LTR/Gypsy/LTRs	7.66667	18.5	179.333	1029.5	1.33333	2	70.1667	158.833	1.83333	11.6667	76.3333	1441
AAN16117/Unknown/Unknown	0	0	0	0	0	0	0	0	0	0	0	0.166667
Ty1_copia_Ele84/LTR/Copia/LTRs	0	0	0	0	0	0	0	0	0	0	0	0
GYPSY28-I_AG/LTR/Gypsy/LTRs	11.3333	61.9167	1765.08	8915.08	11.5	14	756.333	1540.88	5	52.1667	690	10614.2
GYPSY61-LTR_AG/LTR/Gypsy/LTRs	0	0	137.637	537.238	0	0	66	135.952	1	1	51	645.185
Agam_U11656_mariner/DNA/mariner/Type_II_Transposons	1	0.44359	39.5467	118.124	0.0833333	0	14.2666	17.8718	0.313131	0.65404	14.8086	137.08
JRHtc1_ele31/DNA/Tc1/Type_II_Transposons	0	0	0.590909	2.20606	0	0	0	0	0	0.0769231	0.333333	2.58182
OutcastFam2_1/LINE/OutcastFam2/Type_I_Transposons_LINE	2.16667	18.9834	403.443	2202.49	5.16667	8.22222	327.672	354.36	5	19.2286	219.012	2888.07
Ty3_gypsy_Ele98/LTR/Gypsy/LTRs	0.666667	3.66667	41.25	175.083	0.666667	0	17.6667	25.5	0	0.666667	16.0833	250.167
BAC57899/Unknown/Unknown	0	0.25	1.75	14.4167	0	0.25	1.83333	1.75	0	0	1.25	17
R1Fam7_1/LINE/R1Fam7/Type_I_Transposons_LINE	44.9788	237.04	10010.1	47342.4	23.2394	63.2833	5354.72	7927.79	28.6917	131.522	4952.63	53633.2
TELREP_AG/Unknown/Unknown	1	5.33333	14	37.8333	0	2	9.5	8	0	5	5	76
AAL86009/Unknown/Unknown	0	0	0	0	0	0	0	0	0	0	0	0
E_Q9BLI0/ensembl11601/trans/Unknown	0	0	7.11905	33.1333	0	0	1.33333	7.02381	0	1	3.16667	28.8952
L1Fam3_1/LINE/L1Fam3/Type_I_Transposons_LINE	0	0	0	0.25	0	0	0.25	0.25	0	0	0.25	1.41667
Tc1_Ele2/DNA/Tc1/Type_II_Transposons	0	0	0.0833333	0.328122	0	0	0.0588235	0	0	0	0.666667	1.16438
EAL39400/Unknown/Unknown	4.8	19	2030.37	8434.42	2	4.66667	741.683	1347.08	2	8.4	689.133	7896.07
Pao_Bel_Ele161/LTR/Pao/LTRs	0	0	0	0	0	0	0	0.333333	0	0	0	0
gi|6671102:3303-3503%2Crepeat_region/DNA/Type_II_Transposons	0	0	0.833333	4.35278	0	0	0.666667	0.916667	0	0.142857	0	2.92811
Agam_AB090814_WaldoAg1/LINE/WaldoAg1/Type_I_Transposons_LINE	12.3714	69.0972	3937.61	17314.6	6.36294	14.9265	1621.37	2853.1	4.40227	31.1201	1683.39	15326.8
EAA08583/Unknown/Unknown	0	0.5	177.45	413.983	0	0.833333	88.4167	57.0333	0.5	0.5	97.2833	427.767
JRHpogo_Ele50/DNA/Pogo/Type_II_Transposons	0	3	37.9167	141.833	0	0.75	18.9167	19.3333	0	0.5	10.1667	182.833
RETRO99_AG_LTR/LTR/Gypsy/LTRs	0	4	11.1667	113.017	0	0	8.82051	14.6	1.2	0	5.66667	91.2551
GYPSY31-LTR_AG/LTR/Gypsy/LTRs	0	0.777778	53.3944	175.407	0	0	17.7566	26.5602	0	1	21.0556	274.104
Pao_Bel_Ele47/LTR/Pao/LTRs	0.25	0	24.2833	122.517	0.5	0	6.03333	16.6833	0	0	8.33333	145.567
Ty3_gypsy_Ele159/LTR/Gypsy/LTRs	0	0	0	0	0	0	0	0	0	0	0	0
I_Ele42/LINE/I/Type_I_Transposons_LINE	0	0	0	0.0769231	0	0	0	0	0	0	0	0
E_Q02881/ensembl7907/trans/Unknown	0	0.666667	11.3333	75.0421	0	1	13.3286	11.8333	0.5	0	4.5	93.1593
E_Q963W9/ensembl45110/trans/Unknown	0	0	0	0	0	0	0	0	0	0	0	0
MARINERN2_AG/DNA/Tc1/Type_II_Transposons	2.94444	11.9048	264.377	823.933	0	4	170.073	161.599	3.31818	4.64615	107.672	876.462
CR1_Ele39/LINE/CR1/Type_I_Transposons_LINE	0	0.333333	4.83333	15	0	0	2	3	0	0	1.66667	14.8333
Pao_Bel_Ele101/LTR/Pao/LTRs	0.666667	2.5	13.6667	75.5	0.333333	0	8.33333	10.3333	0	0.833333	4.08333	79.8333
Mariner_Ele2/DNA/Tc1/Type_II_Transposons	0	0	0	0	0	0	0	0	0	0	0	0
Ty3_gypsy_Ele51/LTR/Gypsy/LTRs	9.4	19.05	1520.73	6007.8	7.16667	12.65	794.721	1131.12	6.25	20.1	648.333	6412.55
Ty3_gypsy_Ele158/LTR/Gypsy/LTRs	0	0	0	0	0	0	0.2	0	0	0.5	0	0
Ty3_gypsy_Ele156/LTR/Gypsy/LTRs	0	0	0	0	0	0	0	0	0	0	0	0.333333
Pao_Bel_Ele171/LTR/Pao/LTRs	0.5	1.5	11.6667	87	0	0.333333	3	16.3333	0	0	4.66667	93.5833
CR1Fam26_1/LINE/CR1Fam26/Type_I_Transposons_LINE	6	30	1056	4204.87	5	12	569	684.9	6	15.9444	482	5139.89
Ty1_copia_Ele63/LTR/Copia/LTRs	2.06667	7.01111	343.992	1795.97	0.966667	4.23333	132.338	282.317	0.65	6.41706	157.996	1987.06
Pao_Bel_Ele123/LTR/Pao/LTRs	0	0.5	38.2833	100.617	0	0.25	19.95	17.8167	0	0.7	18.0333	110.279
E_Q00068/ensembl51843/low_complexity/Unknown	0	0	0.714286	9.85238	0	0	1.02381	3.05238	0	0.142857	1.36667	8.1869
Ty3_gypsy_Ele3/LTR/Gypsy/LTRs	19.7	73.0929	1552.23	6632.01	7.91667	13.9	704.738	1138.84	3.81667	37.8667	630.062	8276.11
BEL6-LTR_AG/LTR/Pao/LTRs	0	2	29.8804	153.218	1	2	14.5455	14.6746	1	2	20.2584	126.164
Ty3_gypsy_Ele164/LTR/Gypsy/LTRs	0	0	0	0	0	0	0	0.333333	0	0	0	0
EAA05828/Unknown/Unknown	0	3.53333	110.45	820.633	0	1.41667	45.65	120.967	0	1.25	42.3667	982.55
COPIA2-LTR_AG/LTR/Copia/LTRs	0	0.928571	337.914	1289.42	0.714286	0	124.165	178.076	1.60714	0	118.556	2108.11
EAL41763/Unknown/Unknown	0	0	0	0	0.5	0	1	0	0.5	0	0	0
Ty3_gypsy_Ele54/LTR/Gypsy/LTRs	0	0.333333	10	52.3333	0	0	6.5	14.1667	0	0.333333	8.5	61.8333
Pao_Bel_Ele58/LTR/Pao/LTRs	4.07976	14.9771	590.476	2867.66	0.5	4.48333	260.753	482.085	2.46667	5.00476	253.37	2866.36
JockeyFam4_1/LINE/JockeyFam4/Type_I_Transposons_LINE	6	28	583.167	4990.12	2	8	239	735.25	3	18	280	6304.75
E_O17182/ensembl17147/low_complexity/Unknown	0	0	52.6667	328.133	0	0	11.4	59.55	0	0.1	14.65	407.517
CR1Fam3_1/LINE/CR1Fam3/Type_I_Transposons_LINE	3	6.68421	322.715	1333.52	0.888889	2.72865	270.962	252.236	1.62063	4.58333	129.075	1424.61
GYPSY57-LTR_AG/LTR/Gypsy/LTRs	0	2.94737	178.889	978.472	0	0	60.2708	123.889	0	1	77.7778	1114.24
AAC28157/Unknown/Unknown	0	0	0	0	0	0	0	0	0	0	0	0
gi|6671102:8474-9743%2C/DNA/Type_II_Transposons	2.37719	9.80472	318.317	2200.94	2.47549	3.78393	155.875	370.42	1.55614	4.62082	136.504	2390.66
EAL41439/Unknown/Unknown	2	5.86667	128.95	632.767	0.2	1.41667	81.05	107.167	1.33333	3	56.1833	898.017
GYPSY54-I_AG/LTR/Gypsy/LTRs	32.2722	165.4	8808.78	29530.7	20.9333	37.4167	4281.31	5142.41	27.8262	70.2333	3991.27	40835.5
Ty1_copia_Ele22/LTR/Copia/LTRs	0	2.08333	7.08333	53.25	0	0	5.08333	5.41667	0	0.5	5.08333	55
Ty3_gypsy_Ele46/LTR/Gypsy/LTRs	0.5	1.5	35	138.35	0	0	22	25.7833	0.5	1.5	21	164.689
CR1_Ele11/LINE/CR1/Type_I_Transposons_LINE	0	0	0	3.16667	0	0	0	0.833333	0	0	1.5	3.66667
gi|29366666|gb|AY230482.1|/DNA/Type_II_Transposons	2.57143	9.62183	120.014	660.312	0.444444	2.5119	54.6893	120.291	0.944444	4.31429	54.9016	836.838
gi|29366661|gb|AY230477.1|/DNA/Type_II_Transposons	0	0	2.375	19.625	0	0	2	3.875	0	0.333333	3.25	33.625
Pao_Bel_Ele32/LTR/Pao/LTRs	0	0.25	4.35	24.8	0	0	1.86667	5.11667	0	0	2.8	26.95
CAA36226/Unknown/Unknown	0	0	0	0	0	0	0	0	0	0	0	0
I_ele20/LINE/I/Type_I_Transposons_LINE	0	0	1.16667	2.5965	0	0	0.833333	0.285714	0	0	0	3.48019
EAL39774/Unknown/Unknown	0	0	1.6	5.94762	0	0	0.533333	1.09286	0	0	0.416667	6.74881
EAL39465/Unknown/Unknown	7.09561	57.5474	2568.95	9995.26	4.35033	15.9662	1109.72	1711.05	3.33333	24.2232	1046.44	11552.9
R1Fam3_2/LINE/R1Fam3/Type_I_Transposons_LINE	4.58333	45.7667	1102.19	7676.99	2.75	11.1667	612.4	1205.98	3.54286	21.2333	552.389	5773.87
EAA05839/Unknown/Unknown	8.95278	40.1145	886.92	4457.17	4.15278	9.89214	443.547	762.293	1.16508	21.4612	386.756	4510.51
EAL40627/Unknown/Unknown	2	34.0667	624.05	1857.67	4.5	6	224.267	268.4	3.5	16.5	245.733	2197.16
BEL4-LTR_AG/LTR/Pao/LTRs	0	2	29	133	0	0	13	15	0	0.666667	14	159.067
GYPSY12-LTR_AG/LTR/Gypsy/LTRs	12.8824	16.8039	260.654	1529.96	7.67059	2	134.556	288.297	7	11.5039	139.563	2354.6
COPIA3-I_AG/LTR/Copia/LTRs	0	0	26	89.8333	0	0	14.5	17.5	1	0.5	13.3333	128.167
Pao_Bel_Ele201/LTR/Pao/LTRs	0	0	0	0	0	0	0	0	0	0	0	0
Ty3_gypsy_Ele171/LTR/Gypsy/LTRs	0	0	2.33333	12.25	0	0	2	2.66667	0	0	0.25	13.6667
RTE_Ele5/LINE/RTE/Type_I_Transposons_LINE	0	0	1.7366	14.9293	0	0	2.55556	1.78833	0	0	0.730769	9.89836
Jockey_Ele5/LINE/Jockey/Type_I_Transposons_LINE	0	0.333333	1.45	10.6333	0	0	1.6	1.36667	0	0	1.2	9.28333
Ty3_gypsy_Ele71/LTR/Gypsy/LTRs	0.25	3.31026	164.451	786.551	0.583333	0.666667	81.657	157.761	0	1.83333	76.3538	633.185
CAJ14165/Unknown/Unknown	18.3395	68.6994	2655.5	11738.7	9.91515	13.8308	1202.25	2069.74	5.48571	42.5592	948.941	13028.7
JockeyFam23_1/LINE/JockeyFam23/Type_I_Transposons_LINE	5.46667	19.6515	267.185	1307.5	0	0.666667	200.982	179.818	4.8	8.9	155.717	1751.35
Outcast_Ele9/LINE/Outcast/Type_I_Transposons_LINE	0	0	4.83333	23.7	0	0	1.58333	2.33333	0	0	0.333333	12.7333
I_ele19/LINE/I/Type_I_Transposons_LINE	0	0	0.666667	3	0	0	1	1	0.333333	0	2.66667	4.33333
CR1-1_AG/LINE/L2/Type_I_Transposons_LINE	21.0764	86.6256	3191.92	17149.7	4.25	15.1667	1441.56	2849.87	8.75705	36.4278	1391.67	20550.1
CAI96736/Unknown/Unknown	0	0	0	0	0	0	0	0	0	0	0	0
CR1Fam18_1/LINE/CR1Fam18/Type_I_Transposons_LINE	3.15084	47.3871	733.726	3073.22	3.68633	9.65147	293.154	567.61	0.666667	19.0636	333.434	3873.15
Ty1_copia_Ele29/LTR/Copia/LTRs	0	0	7.75	39.3333	1	0	2.83333	2.5	0	0	7.08333	31.5333
Ty3_gypsy_Ele142/LTR/Gypsy/LTRs	0.25	0.25	2.73333	12.7667	0	0	1.1	1.78333	0	0.25	0.783333	24.0333
EAL39320/Unknown/Unknown	0	0.25	1	11	0	0	1	0	0	0	0.25	26.75
EAL39201/Unknown/Unknown	0	0	0.285714	1.96429	0	0	0.642857	0.285714	0	0	0.142857	1.23214
Pao_Bel_Ele61/LTR/Pao/LTRs	0	0.333333	296.5	1098.53	0	0	167.433	201.367	0	0.666667	144.933	1344.03
Pao_Bel_Ele50/LTR/Pao/LTRs	0.625	2.25	27.4464	146.831	0	0.65	15.4369	25.9929	0	1.78333	9.54762	136.686
Ty3_gypsy_Ele145/LTR/Gypsy/LTRs	0	0.166667	0	0.166667	0	0	0	0	0	0	0	0.166667
GYPSY49-I_AG/LTR/Gypsy/LTRs	20.65	69.2931	4077.63	19373.8	12.2667	17.031	1711.1	3127.7	14.3	30.4107	1633.71	19828.5
EAL40144/Unknown/Unknown	0	3	216.75	1027.75	0	2	90	188	0	4	85.75	1211
CR1_Ele31/LINE/CR1/Type_I_Transposons_LINE	0	0	0	0	0	0	0	0	0	0	0	0
BEL11-LTR_AG/LTR/Pao/LTRs	3	7	149	914	0	2	36	125	0	4	66	1074
E_Q9C697/ensembl31140/trans/Unknown	1.80952	3.19313	157.703	672.965	0.642857	0.166667	62.6065	102.604	0.125	0.625	63.4501	733.54
DM_ROO/DNA/Type_II_Transposons	0.0588235	0	0.253968	0	0	0	0	0	0.12549	0	1.51021	0.276923
Ty1_copia_Ele59/LTR/Copia/LTRs	0	1.91667	111.5	416.217	0.25	0	61.5	70	1.25	1.08333	56.2833	480.667
Agam_AF060859_Moose/LTR/Moose/LTRs	10.55	24.9501	717.95	3685.96	12.8667	9.65	391.073	594.081	7.16667	13.2191	294.462	4438.05
Ty3_gypsy_Ele52/LTR/Gypsy/LTRs	0	0	6.16667	55.6667	1	0	2.5	9.16667	0	0	5.16667	66
Ty3_gypsy_Ele103/LTR/Gypsy/LTRs	0.85	2.95	94.4167	362.217	0.2	0.9	57.5833	74.1333	0	0.733333	38.1667	551.717
E_O89815/ensembl14779/trans/Unknown	0	4	89	372.75	1	1	60.6667	69.3333	2	3	51.9167	560.083
CAD41183/Unknown/Unknown	0	0	0	0	0	0	0	0	0	0	0	0
JockeyFam16_1/LINE/JockeyFam16/Type_I_Transposons_LINE	2.73333	16.8759	72.8689	501.568	0.997253	1.91667	62.6547	66.2872	1.58214	4.47828	50.1906	703.449
Pao_Bel_Ele82/LTR/Pao/LTRs	0	0	6	9	0	0	2	2	0	0	4	11
Ty3_gypsy_Ele101/LTR/Gypsy/LTRs	2	4.66667	646.25	1041.63	0.833333	0.333333	279.15	217.267	0	4.08333	306.083	1473.4
CR1Fam29_1/LINE/CR1Fam29/Type_I_Transposons_LINE	6	26	1349.57	7450.48	10	11	751.714	1357.89	5	12	557.429	7407.96
RETRO931_AG_LTR/LTR/Pao/LTRs	1	5	62	320.778	0	0	25	60	0	2	23.8889	359.524
Agam_AB097148_IseAg1/LINE/IseAg1/Type_I_Transposons_LINE	8.32468	43.9622	2586.94	10076.9	4.44563	8.51364	970.289	1869.59	4.6246	23.4141	1182.38	13925.6
E_Q9YW31/ensembl16643/low_complexity/Unknown	0	0	0	0	0	0	0	0	0	0	0	0
Q/LINE/Q/Type_I_Transposons_LINE	34.2898	171.545	2850.13	16004.3	19.0445	39.9231	1318.05	2692.32	16.247	68.229	1210.77	15306
GYPSY2-LTR_AG/LTR/Gypsy/LTRs	0	7.12105	139.646	1518.18	1	4.8	67.5778	257.035	1	9	68.6725	1808.21
Agam_AJ006551_Agam2/LINE/Type_I_Transposons_LINE	0	0	36.0054	40.0821	0	0	3.61269	6.27073	0	0.25	24.0798	55.4924
Ty3_gypsy_Ele79/LTR/Gypsy/LTRs	0	0	0	0	0	0	0	0	0	0	0	0
DOC3_DM/LINE/Jockey/Type_I_Transposons_LINE	0	0	0	0	0	0	0	0	0	0	0	0
Ty3_gypsy_Ele130/LTR/Gypsy/LTRs	0	0	0.5	11.3333	0	0	0.5	0.5	0	1	0.5	11.5
MARINERN13_AG/DNA/Tc1?/Type_II_Transposons	2	11.3333	144.512	754.821	4.66667	3	38	133.604	2.2	8.91667	71.9556	673.558
AAA28265/Unknown/Unknown	0	0.5	1.5	10.419	0	0.333333	1.53333	1.36667	0	0	1.16667	11.6667
gi|29366665|gb|AY230481.1|/DNA/Type_II_Transposons	0	0.5	7	33	0	0	2	8.5	0	0	1.5	41
GYPSY68-I_AG/LTR/Gypsy/LTRs	12.3333	37.8333	1338.77	5630.53	8.33333	11	667.233	981.25	4.125	14.3333	584.833	7061.97
GYPSY34-LTR_AG/LTR/Gypsy/LTRs	1	4.49673	137.824	756.98	0.5	0	68.9532	122.696	2	1	60.3415	695.216
GYPSY39-I_AG/LTR/Gypsy/LTRs	29.5	100.5	1507.78	9613.94	15.5	8	990.389	1394.03	18	37.5	923.825	11365.7
COPIA5-LTR_AG/LTR/Copia/LTRs	0	0	6	37	0	0	4	8	0	0	3	85
RETRO1_AG_LTR/LTR/Pao/LTRs	0	7	293	539	1	2	51	62	2	4	143	1430.43
GYPSY59-I_AG/LTR/Gypsy/LTRs	23.125	76.3929	6671.7	15067.6	7.73333	17	3402	2553.02	3.83333	26.9167	2324.78	17840.7
GYPSY50-I_AG/LTR/Gypsy/LTRs	13.798	46.8694	1418.45	6722.76	6.67778	16.5	662.79	1154.55	3	22.0748	587.701	7755.92
GYPSY16-I_AG/LTR/Gypsy/LTRs	1.5	9.16667	835.152	5100.83	2.05882	3.33333	330.468	925.737	1	8	348.267	5247.84
E_Q9P969/ensembl16822/trans/Unknown	1	0	21.8333	86.0098	0	0	15.6667	12.0588	1	0	10.6667	106.284
E_Q9BLI4/ensembl21864/trans/Unknown	1	5.33333	122.083	718.192	0	0.5	63.9792	136.229	0	2	61.7292	748.688
BEL10-LTR_AG/LTR/Pao/LTRs	2	4	199	1432.9	0	2	126	252	1	2	96	1053.28
AAL16724/Unknown/Unknown	0	0	0	0	0	0	0	0	0	0	0	0
EAA13511/Unknown/Unknown	0.333333	2.33333	87.75	439.667	1	0	41.6667	75.4167	0.333333	0.333333	41	465.917
Agam_M35470_T1/LINE/T1/Type_I_Transposons_LINE	0	0	0	0	0	0	0	0	0	0	0	0
BEL12-LTR_AG/LTR/Pao/LTRs	0	1	5	40.7014	0	0	4.9375	6	0	3	5.9375	65.7639
Agam_AB090822_HidaAg1/LINE/HidaAg1/Type_I_Transposons_LINE	2.41667	13.6667	1017.08	3234.05	3.66667	1.66667	440.167	730.083	1	12.5	395.833	4608.92
gi|29366672|gb|AY230488.1|/DNA/Type_II_Transposons	1	4	304	1469.33	1	0	193	299	2	1	159	1242
CAJ00231/Unknown/Unknown	0.125	0	0	0	0	0	0	0	0	0	0	0
GYPSY33-LTR_AG/LTR/Gypsy/LTRs	0	2	7	46	0	0	5	10	0	0	7	31
CAI96675/Unknown/Unknown	0	0	0.898413	4.07937	0.1	0	0.222222	1.22222	0	0	0.222222	3.33333
CR1Fam4_2/LINE/CR1Fam4/Type_I_Transposons_LINE	12.2111	50.3761	2470.36	11734.7	1.08333	14	1124.66	1826.54	6.21111	26.3143	985.852	12435.9
Pao_Bel_Ele133/LTR/Pao/LTRs	0.833333	6.25	143.693	731.969	0.333333	1.75	84.7833	132.002	1	2.28333	77.5833	746.005
Pao_Bel_Ele143/LTR/Pao/LTRs	0	0	1	0	0	0	0	0	0	0	0	1.5
Pao_Bel_Ele12/LTR/Pao/LTRs	0	0	0	0	0	0	0	0	0.285714	0	0	0
GambolFam12_1/LINE/GambolFam12/Type_I_Transposons_LINE	2.41527	8.41342	361.901	1813.59	1	3.27778	226.424	278.01	2.72222	2.33333	205.467	2597.01
Pao_Bel_Ele125/LTR/Pao/LTRs	0	1.58333	118	592.833	0	0.75	45.5	117	0.5	0.75	50.3333	790.083
Pao_Bel_Ele128/LTR/Pao/LTRs	1	8.02222	131.256	712.344	0	2.1	64.3944	115.75	0.333333	2.9	50.5722	745.789
CAI96720/Unknown/Unknown	1.05764	7.4208	342.083	1421.35	0.395425	1.64048	135.139	238.448	0.5	3.35083	141.504	1831.78
TRANSIBN1_AG/DNA/Transib/Type_II_Transposons	2	6.43333	57.5758	220.381	0	0	23.9375	33.9	2	8	30.8375	299.483
P2_AG/DNA/P/Type_II_Transposons	4.03333	16.4554	319.743	1833.12	3.22083	2.98333	210.052	325.438	1.075	7.13333	187.467	2142.44
RETRO6_AG_LTR/LTR/Pao/LTRs	0	1	73	523	0	0.333333	46	77	1	1.2	40	530
E_Q20400/ensembl6580/trans/Unknown	0	0.5	1.6631	6.58532	0.0714286	0	0.611111	0.325	0	0	0.125	4.39683
EAL40670/Unknown/Unknown	0	0	0	0	0	0	0	0	0	0	0	0.25
GYPSY42-LTR_AG/LTR/Gypsy/LTRs	0	0	1	32	1	0	2	3	1	1	2	44
EAA06569/Unknown/Unknown	0	0	0	0	0	0	0	0	0	0	0	0
HATN4_AG/DNA/hAT/Type_II_Transposons	0	2.25556	65.4915	487.804	0.9	0.25	27.5564	101.809	0	2.23333	18.2557	584.748
Ty1_copia_Ele6/LTR/Copia/LTRs	0.866667	1.86905	27.6857	156.638	0	0	9.3	15.1095	0	0.333333	9.8	167.755
CAB57796/Unknown/Unknown	0	0	0.166667	3.43333	0	0	0	0.452381	0	0	1.54524	3.56905
E_Q9SY99/ensembl3534/trans/Unknown	0	2.33333	48.0833	441.917	1.33333	0.666667	33.5833	58.8333	0	0.25	26.75	372.417
EAL40131/Unknown/Unknown	0	0.75	19.0952	113.976	0	0.166667	17.1381	24.3548	0.166667	0.25	10.9786	113.917
AACOPIA1_I/LTR/Copia/LTRs	4	14.5167	549.3	2595.57	1.56667	1.9	250.433	413.433	2.96667	6.6	246.35	3575.12
Pao_Bel_Ele49/LTR/Pao/LTRs	0	1.41667	71.0333	560.433	0	0	37.1333	91.1	1.75	3.33333	40.6833	598.65
GYPSY48-I_AG/LTR/Gypsy/LTRs	23.2333	130.071	8083.81	31023.5	16.1667	40.75	4559.25	5614.11	12.3333	65.6179	3726.03	34498.3
Pao_Bel_Ele222/LTR/Pao/LTRs	0.5	1.25	21.4762	162.976	0	0	9.58333	24.7262	0	0.866667	11.8095	151.083
EAL39018/Unknown/Unknown	0	0	4.5	26.6	0	0	3.7	7.05	0	0	1.7	23.5
GYPSY36-I_AG/LTR/Gypsy/LTRs	12	65.1333	1504.1	8309.53	11	9.33333	1001.67	1265.03	2	31.2667	777.1	9420.57
E_Q94GJ1/ensembl7081/trans/Unknown	1	2.33333	143.167	761.333	1	0	87.0833	116.25	3	2.66667	74.3333	1038.92
E_Q26816/ensembl45357/trans/Unknown	1.7954	10.2956	1052.64	2134.69	1.16667	2.85598	447.291	393.108	1.53117	7.87255	383.845	2809.65
Loner_Ele2/LINE/Loner/Type_I_Transposons_LINE	1	0.833333	48.4048	336.442	0	0	15.4667	42.45	0	0.9	25.7333	442.812
Pao_Bel_Ele200/LTR/Pao/LTRs	0	0	0.142857	4.7619	0	0	0.714286	0.428571	0	0.142857	0.142857	5.15476
Agam_U47019_Pegasus-2/DNA/Pegasus/Type_II_Transposons	0.333333	3.05	5.96814	52.0542	0.142857	1.19935	7.93585	15.5128	1	2.61978	6.14904	65.6713
AAB02637/Unknown/Unknown	0	0	0	0	0	0	0	0	0	0	0	0
EAA09806/Unknown/Unknown	3.83333	12	1606.33	5901.17	0	7	606.5	1285.67	1	5	765.833	7213.5
Outcast_Ele3/LINE/Outcast/Type_I_Transposons_LINE	0	0	1.25	7.58333	0	0	1	2.58333	0	0	1.08333	15
HELITRON1_AG/RC/Helitron/Unknown	27.9198	102.511	4867.04	21241.4	9.5	33.4459	2001.12	3453.89	20.4667	54.8175	2025.44	24563.5
Pao_Bel_Ele198/LTR/Pao/LTRs	0	0	0.25	2.90476	0	0	0.25	0.392857	0	0	0.25	3.33333
EAL39925/Unknown/Unknown	0	0	0.108824	1.99575	0	0	0	0.108824	0	0	0	1.32353
EAL41209/Unknown/Unknown	0	0	0	0	0	0	0	0	0	0	0	0
GYPSY49-LTR_AG/LTR/Gypsy/LTRs	0	5.26667	100.136	477.214	1.76667	1	57.3734	77.7879	0	4.81818	48.5979	515.006
Ty3_gypsy_Ele97/LTR/Gypsy/LTRs	0	0	0	0	0	0	0	0	0	0	0	0
Pao_Bel_Ele231/LTR/Pao/LTRs	0	0	0	0	0	0	0	0	0	0	0	0
E_Q9U1R6/ensembl62537/trans/Unknown	0	0	0	0	0	0	0	0	0	0	0	0
EAL40146/Unknown/Unknown	0	0	141.185	1009.47	0	1	52.4833	113.601	0	0.25	50.0167	669.202
E_Q9ZPT5/ensembl10515/trans/Unknown	0.625	1.57143	74.8857	402.258	0.833333	0	43.7286	58.5476	0.625	2.21429	32.2512	472.006
Ty3_gypsy_Ele5/LTR/Gypsy/LTRs	1	0.9	28.5833	115.433	0	0	10.5167	21.35	0	0	13.4	188.25
CR1_Ele30/LINE/CR1/Type_I_Transposons_LINE	0	0	0	0	0	0	0	0	0	0	0	0
Ty1_copia_Ele70/LTR/Copia/LTRs	0.666667	0.666667	28.25	171.333	0	1	16.6667	24.6667	0.666667	0	11.5833	185.833
E_O18558/ensembl103876/low_complexity/Unknown	0.5	2.08333	10.55	66.2497	0.25	1	6.73333	12.5	0.5	0.75	8.21667	91.3357
EAA10695/Unknown/Unknown	0.666667	2.7	56.1667	497.667	0	0.5	22.1667	76.3333	0	1	23.1667	505.833
Ty3_gypsy_Ele93/LTR/Gypsy/LTRs	1	22.3333	716.883	3766.35	1	3	388.583	613.167	2.5	9	355.167	3963.92
Ty3_gypsy_Ele148/LTR/Gypsy/LTRs	0	0.0714286	0	0.766667	0	0	0	0.2	0	0	0	0.2
EAL39935/Unknown/Unknown	0	0.817405	14.9439	71.1597	0	0.230769	7.88871	9.36396	0	0.474359	6.2381	101.227
GYPSY38-LTR_AG/LTR/Gypsy/LTRs	0.333333	3.51442	102.417	512.745	0.368421	0	71.7603	83.7861	0.5	1.20513	54.153	398.427
GYPSY31-I_AG/LTR/Gypsy/LTRs	4.18333	19.9111	804.033	4404	2.33333	6.13333	464.919	680.167	1.66667	16.0333	424.083	5716.78
Ty3_gypsy_Ele77/LTR/Gypsy/LTRs	0	0.75	14.5	52.7167	0	0	31.3333	9.66667	0	1	11.1667	86.4167
EAA15062/Unknown/Unknown	0	0	3	7	0	0	0	1	0	0	1	5
RTEFam2_1/LINE/RTEFam2/Type_I_Transposons_LINE	1.36122	15.4128	469.903	1503.24	0.571429	2.75882	190.086	256.689	1.08104	8.07587	197.849	1516.19
Ty3_gypsy_Ele82/LTR/Gypsy/LTRs	24.75	72.7333	2338.22	9850.35	9	14.3417	1105.72	1790.85	11.5833	56.7667	1112.95	11997.5
STALKER2_I/LTR/Gypsy/LTRs	0	0	0.5	0	0	0	0.5	0	0	0	0	3
Agam_AB090819_R6Ag3/LINE/R6Ag3/Type_I_Transposons_LINE	0	6	259	1605.5	0	1	107	261	0	4	104	1715.75
AAT12845/Unknown/Unknown	0	0.5	0	0.5	0	0	0.5	0	0	0	0	1
IFam5_1/LINE/IFam5/Type_I_Transposons_LINE	1	27.7	667.784	2726.34	3	6	325.071	454.533	1.22222	15.5	396.599	3666.35
GYPSY17-LTR_AG/LTR/Gypsy/LTRs	217.952	938.755	634.019	3137.44	102.571	287.694	481.584	571.51	70.7395	672.142	403.072	3819.74
E_Q9LJA7/ensembl3533/trans/Unknown	0	1.61667	185.6	830.9	0.5	0.7	74.1	133.483	0.333333	1.03333	72.3024	846.65
CR1_Ele23/LINE/CR1/Type_I_Transposons_LINE	0.921899	5.62568	214.931	1107.44	0.257576	0.833333	115.321	183.913	0.713158	2.81674	118.29	1383.51
GYPSY63-LTR_AG/LTR/Gypsy/LTRs	0	1	40	299	0	0	8	67	0.941176	1	23	255
E_P21328/ensembl25820/low_complexity/Unknown	0	0	0.910714	2.08929	0	0	0.142857	0.285714	0	0	0.285714	2.94048
AAF81410/Unknown/Unknown	0	0	0.111111	0	0	0	0	0	0	0	0	0
Ty3_gypsy_Ele48/LTR/Gypsy/LTRs	11	36.0167	1930.8	7140.54	1.83333	9.08333	808.102	1183.43	5.76667	20.75	883.948	9382.07
E_P14350/ensembl11366/trans/Unknown	2	1	38.1048	169.438	0	0	10.7024	25.7905	0	1	6.98571	158.752
GYPSY68-LTR_AG/LTR/Gypsy/LTRs	0	0	9	49	0	0	4	12	0	1	1	86
MTANGA_LTR/Unknown/Unknown	0	0	0.818182	3.66699	0	0	0.553571	0.847403	0	0	0.190909	6.83874
E_Q89703/ensembl7697/trans/Unknown	1.33333	8.66667	118.333	620.333	0.666667	2.5	56.3333	101.333	1	3.83333	53.8333	779.167
BAC57912/Unknown/Unknown	12.1567	56.5515	2512.72	11834.8	5.03169	13.8404	886.733	1839.99	3.83913	22.1174	1041.26	10963.8
HARBINGER1_AG/DNA/Harbinger/Type_II_Transposons	66.6532	307.361	8276.5	39216	31.7982	83.7262	3294.47	6888.3	28.4572	162.866	3304.52	42511.9
Ty3_gypsy_Ele68/LTR/Gypsy/LTRs	0	0	0	0	0	0	0	0	0	0	0	0
CR1_Ele34/LINE/CR1/Type_I_Transposons_LINE	0	0	8.04444	47.6782	0	0.5	4.86667	7.725	0.0666667	0	4.60833	43.8167
JRHtc1_ele29/DNA/Tc1/Type_II_Transposons	0.5	0	2	15.5	0	0	3	1	0	0	1	26.5
EAL39175/Unknown/Unknown	0	2	7.83333	62	0	1	9	4	0	3	8.16667	88
EAA44340/Unknown/Unknown	2.91667	21.8833	801.533	2913.92	4.7	4.08333	307.317	501.817	1.9	12.2167	322.85	4093.47
JockeyFam22_1/LINE/JockeyFam22/Type_I_Transposons_LINE	2	13	708.4	3396.05	0	2	360.467	600.907	1	10	358.583	3930.05
Pao_Bel_Ele14/LTR/Pao/LTRs	0	0.25	1.00397	4.52381	0.125	0.125	0.222222	1.1369	0	0.25	1.68254	5.51984
Sponge_1/LINE/Sponge/Type_I_Transposons_LINE	1.2	1.36667	22.2903	143.225	0.375	0.5	21.112	36.6287	0.958333	0.0666667	16.9434	229.742
JRHpogo_Ele39/DNA/Pogo/Type_II_Transposons	0	0	0	0	0	0	0	0	0	0	0	0
AAO67558/Unknown/Unknown	0	0	5.34683	63.862	0	0	7.25952	8.27857	0.427778	1	8.12624	46.6063
DMSUF4/DNA/Type_II_Transposons	0	0	0	0	0	0	0	0	0	0	0	0
DMCR1A/LINE/CR1/Type_I_Transposons_LINE	0	0	0.75	1.86111	0	0	0.25	0	0	0	0.25	1.75
BEL17-I_AG/LTR/Pao/LTRs	2	29.9444	1344.53	6210.94	2	10.6667	716.452	1063.93	5	22.25	595.45	7021.69
Ty1_copia_Ele50/LTR/Copia/LTRs	0.2	1.1	30.25	156.833	0	0	21.55	23.85	0	0.2	14.7333	193.733
EAA05271/Unknown/Unknown	0	0	0	0	0	0	0	0	0	0	0	0
EAA06131/Unknown/Unknown	0	0	0	0	0	0	0	0	0	0	0	0
DMRSXA/DNA/Type_II_Transposons	0	0	0	0	0	0	0	0	0	0	0	0
GYPSY30-LTR_AG/LTR/Gypsy/LTRs	0	0	6.00858	58.735	0	0	7.27019	12.93	0	0.4	3.32434	49.4204
Pao_Bel_Ele215/LTR/Pao/LTRs	0	0	0	0	0	0	0	0	0	0	0	0
EAL39157/Unknown/Unknown	5.16667	41.1667	1159.13	5822.56	1	9	485.656	984.744	0	23.8667	417.456	4503.67
CR1_Ele40/LINE/CR1/Type_I_Transposons_LINE	0	0	0	0.5	0	0	0	0	0	0	0	2.03333
Pao_Bel_Ele219/LTR/Pao/LTRs	0	0.666667	55.5833	299.433	0.333333	0.333333	31.4333	76.2667	0.5	1.08333	21.55	380.267
GYPSY40-I_AG/LTR/Gypsy/LTRs	1.66667	26	677	4632	8	3	382.333	625	3	14.5	315.667	5221.67
BEL19-I_AG/LTR/Pao/LTRs	9.48889	74.0579	2936.22	14325.4	12.6857	17.3274	1597.12	2165.99	7.01667	49.7458	1299.32	16580.2
JockeyFam19_1/LINE/JockeyFam19/Type_I_Transposons_LINE	6.4596	18.1504	368.864	2306.92	4.36783	6.10833	189	399.125	2.72917	11.4784	180.214	2628.51
EAL39933/Unknown/Unknown	0	1	1.25	5.21667	0	0	0.875	1.94002	0	0	0.75	4.36944
BEL19-LTR_AG/LTR/Pao/LTRs	0	2	39	144	0	0	16	25	0	0	11	156
BAC57904/Unknown/Unknown	3.45732	16.1276	969.962	4216.94	3.22283	4.42253	468.943	740.65	1.40682	9.23962	443.815	3952.07
Pao_Bel_Ele67/LTR/Pao/LTRs	0	0	0.333333	1.33333	0	0	0	0	0	0	0.333333	1.16667
RETRO933_AG_LTR/LTR/Pao/LTRs	2.95	10.95	108.941	485.386	2	1	67.8787	71.9375	1	9	42.9375	404.449
Pao_Bel_Ele126/LTR/Pao/LTRs	0.6	2.5	42.5	234.15	0.2	0.95	20.8333	42.75	0.5	0.7	24.6667	309.667
Pao_Bel_Ele48/LTR/Pao/LTRs	0.0909091	2.64286	71	266.917	0	3	10	49.5	0	0	32	391.167
GYPSY11_I/LTR/Gypsy/LTRs	0	0	0	0	0	0	0.1	0	0	0	0	0
Pao_Bel_Ele213/LTR/Pao/LTRs	12.8083	38.45	1711.19	7766.8	3.11667	9.81905	923.326	1171.88	5.03333	22.1679	795.729	8457.39
Ty1_copia_Ele31/LTR/Copia/LTRs	0	0.666667	5.45	47.5167	0	0	2.55	8.65	0	0	6.81667	90.4
Ty1_copia_Ele80/LTR/Copia/LTRs	0.666667	5.66667	538.333	1817.9	0.75	2.25	267.883	352.583	1.75	1.41667	239.967	1898.05
CR1_Ele42/LINE/CR1/Type_I_Transposons_LINE	0	0	0	0	0	0	0	0	0	0	0	0
RTE-1_AG/LINE/RTE/Type_I_Transposons_LINE	19.9013	91.7712	986.652	4885.31	17.4045	23.2147	484.937	840.38	8.68489	70.5565	493.037	5161
Ty1_copia_Ele58/LTR/Copia/LTRs	0	0.75	127.725	619.318	0	1.25	72.8706	114.705	1	1.5	80.1667	824.944
EAA10496/Unknown/Unknown	0.333333	4.48333	311.617	566.517	0	1.06667	45.2	79.8667	0	3.16667	100.267	1248.47
Ty1_copia_Ele1/LTR/Copia/LTRs	0	0.2	360.419	608.019	0	0	111.929	172.781	0	0.2	122.371	597.905
EAA11249/Unknown/Unknown	0	0.5	0	0	0	0	0	0	0	0	0	0
Pao_Bel_Ele117/LTR/Pao/LTRs	0.666667	1.33333	85.7333	331.183	0	0.583333	45.0667	66.1333	0	0.25	31.9167	370.7
Pao_Bel_Ele179/LTR/Pao/LTRs	4	18	979.178	5287.92	4.58333	5.66667	435.367	955.367	1.33333	9.73333	403.667	6798.8
I_Ele8/LINE/I/Type_I_Transposons_LINE	0	0	0	0	0	0	0	0	0	0	0	0
RETRO5_AG_LTR/LTR/LTRs	0	3	38	298	1	1	26	45	0	0	20	332
EAL42162/Unknown/Unknown	1.71429	4.40595	138.469	711.695	0.25	2.625	42.6964	131.131	0	3.4131	52.9143	706.03
Pao_Bel_Ele106/LTR/Pao/LTRs	0	0	0	0	0	0	0	0	0	0	0	0
RETRO60_AG_LTR/LTR/LTRs	1	12.3095	311.181	1842.02	3	2	97.7385	282.433	0	2	141.605	1877.9
RETRO993_AG_LTR/LTR/Gypsy/LTRs	2.11111	10.8526	67.9008	174.743	0.166667	2.89154	55.6615	24.9978	1	8.07706	21.588	211.175
Pao_Bel_Ele155/LTR/Pao/LTRs	0	0.85	2.15	34.4881	0	0	2.90714	5.52857	0	0	0.666667	39.931
JRHtc1_ele40/DNA/Tc1/Type_II_Transposons	0	0	5.5	32.5	0	0	5.33333	6.16667	0	0	2	50.5
BEL18-LTR_AG/LTR/Pao/LTRs	0	3	71.25	518.442	0	3	44.5	98.4643	1	4	48.8	558.377
Ty3_gypsy_Ele74/LTR/Gypsy/LTRs	0.25	1.22222	53.548	321.274	0	0.5	22.9575	58.744	0	0.25	22.0671	371.686
GYPSY8-LTR_AG/LTR/Gypsy/LTRs	4.52009	29.4881	766.367	5231.21	4.18611	5.10327	440.509	1075.13	1.44444	11.6306	343.961	7828.83
BAD99523/Unknown/Unknown	0	0	0	0	0	0	0	0	0	0	0.5	0
GYPSY42-I_AG/LTR/Gypsy/LTRs	4.2	27.1261	1426.57	6695.72	1.5	4.5	617.35	1300.56	5.36667	12.5667	639.538	8063.66
BEL7-LTR_AG/LTR/Pao/LTRs	1	5	83	421.35	1	0	59	81.8708	2.66667	2	39	545.133
EAL40960/Unknown/Unknown	1.4	1.8	16.5	109.817	0	0	7.43333	23.4667	0.666667	0	16.7667	115.9
Adir_AF054209_D133/LTR/Copia/LTRs	0	0	0.666667	1	0	0	0	0	0	0	0	0.333333
gi|6671106:2786-4707%2C/DNA/Type_II_Transposons	2.43333	9.47273	467.383	2086.98	1.25	4.15288	214.971	328.245	2.68145	6.36667	184.365	2437.31
CAI96735/Unknown/Unknown	0	0	0	0	0	0	0	0	0	0	0	0
R4_Ele1/LINE/R4/Type_I_Transposons_LINE	0	0	1	1.33333	0	0	0	1	0	0	0	1
Pao_Bel_Ele216/LTR/Pao/LTRs	0	0	0	0	0	0	0	0	0	0	0	0
EAA07017/Unknown/Unknown	0	0	0	0	0	0	0	0	0	1	0	0
EAL39440/Unknown/Unknown	6.60714	8.71627	939.047	3506.49	1	1.46667	322.605	638.781	2.6	1.75	368.816	3003.82
L1_Ele28/LINE/L1/Type_I_Transposons_LINE	0	0	0	0	0	0	0	0	0	0	0	0.1
Pao_Bel_Ele83/LTR/Pao/LTRs	15.0738	47.3914	2715.43	13315.5	5.9	13.8262	1057.23	2575.23	3.08333	36.9431	1184.25	14134.7
GambolFam1_1/LINE/GambolFam1/Type_I_Transposons_LINE	7.7381	52.3254	437.817	1934	4.66667	7.9	193.706	274.778	3	30.3683	224.738	2462.2
Pao_Bel_Ele225/LTR/Pao/LTRs	0	0	40	188.867	0.5	0.2	28.1667	39.1333	0.5	0	18.3667	208.733
Pao_Bel_Ele27/LTR/Pao/LTRs	1	0	22.6667	76.3333	0.5	1.83333	11	12.8333	0	0	7.83333	117.833
GYPSY7-I_AG/LTR/Gypsy/LTRs	1.23333	8.98571	678.935	3684.29	1.33333	5.87619	376.151	698.539	1.33333	7.06667	344.664	4695.54
CR1Fam1_1/LINE/CR1Fam1/Type_I_Transposons_LINE	12.6444	68.3713	3473.52	17989	8.97222	26.7944	1779.89	3166.77	10.9556	42.0297	1593.23	18534.1
ZEBEDEE/LTR/Copia/LTRs	2.77652	11.469	572.121	2735	1	0	355.028	450.892	1.3	6.9881	293.148	2762.79
Pao_Bel_Ele122/LTR/Pao/LTRs	0	1.25	29.6214	139.407	0.25	0.166667	8.74286	20.3274	0.566667	0.5	11.6841	141.167
Aste_AJ006556_Aste12/LTR/gypsy/LTRs	1.33333	2.16667	59.75	354.6	0.666667	1.33333	33.25	69.1167	0.333333	0.833333	33.3333	426.533
JockeyFam24_1/LINE/JockeyFam24/Type_I_Transposons_LINE	1	10.6667	508.788	2405.08	1	1.5	288.539	411.048	1.83333	9.16667	251	2993.27
EAA07176/Unknown/Unknown	2.75	13	907.4	2407.23	2	1.83333	422.267	358.3	1.5	8.45	390.65	2669.15
GYPSY22-I_AG/LTR/Gypsy/LTRs	3	8.58333	291.317	1280.07	1	5	158.5	230	2.25	11	121.5	1296.38
E_Q25436/ensembl18619/low_complexity/Unknown	0	0.416667	25.8	54.3095	0	0	11.5167	4.8	0	0	10.15	66.5833
Pao_Bel_Ele18/LTR/Pao/LTRs	0.229167	1.16667	0.333333	1.46111	0	0	0	0.225	0	0	0	2.02702
gi|29366670|gb|AY230486.1|/DNA/Type_II_Transposons	0.25	1	23.2167	117.05	0.25	0.25	18.25	26.8167	0	0	15.3	155.917
Pao_Bel_Ele89/LTR/Pao/LTRs	0	0	7	26.5	0	0	3	6.5	0	1	2.5	46.5
TRANSIB3_AG/DNA/Transib/Type_II_Transposons	0	0	0	0	0	0	0	0	0	0	0	0
EAA44339/Unknown/Unknown	1.33333	13.1833	251.067	1437.28	0.25	3.26667	144.283	242.35	0.333333	14.0333	127.9	1840.43
E_O46184/ensembl19065/trans/Unknown	0	5	104.5	393.833	0	1	41	59.5	0	2.83333	53	477.833
mTA_Ele1/MITE/Unknown	0	0	0	0	0	0	0.0769231	0	0	0	0.0833333	0
E_Q88442/ensembl13335/trans/Unknown	0	6.5	33.6667	218.333	0.666667	1.66667	22	34.3333	0.5	1.66667	25	315.533
EAL41502/Unknown/Unknown	0	0	8.11111	66.1111	0	0	2.22222	8.88889	0.111111	0	4.66667	61.6667
gi|29366673|gb|AY230489.1|/DNA/Type_II_Transposons	0	0.142857	3.67857	18.9643	0	0	2.21429	5.35119	0	0.125	1.8631	28.7877
Agam_AF298053_Frisky/DNA/Frisky/Type_II_Transposons	1	8	175.8	689	1	2	89	107.3	3	7	74.8	773.9
AAL56548/Unknown/Unknown	1.33333	1.25	39.1667	203.667	0	0	17.3333	36.5	0	2	23.1667	223.75
Pao_Bel_Ele110/LTR/Pao/LTRs	0	0	0	0	0	0	0	0	0	0	0	0.333333
I_DM/LINE/I/Type_I_Transposons_LINE	0	0	0	0	0	0	0	0	0	0	0	0
JRHpogo_Ele35/DNA/Pogo/Type_II_Transposons	0	0.0714286	3.77143	18.5929	0	0	0.333333	2.38095	0	0	0.642857	14.1738
Ty3_gypsy_Ele128/LTR/Gypsy/LTRs	0.5	7.66667	159.833	1072.75	0.666667	0.5	128.167	166.417	0.5	4.16667	100.833	1178.17
EAA02405/Unknown/Unknown	0.833333	5.16667	117.333	453.167	0	0	109.667	92	0.333333	0.5	58.3333	796.5
IFam7_1/LINE/IFam7/Type_I_Transposons_LINE	5.13889	18.5095	539.082	2770.91	2.90909	9.875	271.872	515.624	0.428571	10.7742	251.298	3251.98
INVADER1-I_AG/LTR/Gypsy/LTRs	12.55	82.3	5331.82	19299.1	11	28.75	2238.62	3654.08	12.6	41.4167	1879.37	19760
Pao_Bel_Ele226/LTR/Pao/LTRs	0.125	0.72619	19.5238	140.15	0.375	0	14.0869	26.9266	0.125	0	11.0933	139.462
Pao_Bel_Ele153/LTR/Pao/LTRs	0.75	1.30952	119.374	587.348	0.25	0.7	38.8238	90.9524	0	0	47.9095	701.35
Agam_AY079063_ITmD37E3/DNA/Type_II_Transposons	0.183333	1.04604	63.8541	459.595	0.1	0.471429	31.7574	77.9513	0.0769231	0.426923	31.9803	359.23
E_Q9FL83/ensembl31136/trans/Unknown	6.02381	14.4495	667.825	2721.49	2.07143	1.48333	277.274	419.276	1.625	3.71071	255.959	2823.95
E_Q963Z4/ensembl7726/trans/Unknown	0	0	0	0.5	0	0	0	0	0	0	0	0
EAL39930/Unknown/Unknown	0.425	3.98258	114.993	548.618	0.25	0.444444	54.7405	96.2664	0.611111	4.27702	52.7649	639.767
GYPSY40-LTR_AG/LTR/Gypsy/LTRs	0	0	0	0	0	0	0	0	0	0	0	0
R1Fam14_1/LINE/R1Fam14/Type_I_Transposons_LINE	2.95702	12.0419	835.314	2895.61	0.997558	2.93433	400.094	520.918	0.190909	5.03311	394.289	2650.18
Ty3_gypsy_Ele29/LTR/Gypsy/LTRs	0.5	3.85	37.7667	194.183	0.5	0.25	27.1	34.2833	1.5	2	26.2167	306.967
CAI96723/Unknown/Unknown	0	0	0	2.13158	0	0	0.210526	0.105263	0	0	0.157895	2.51491
Pao_Bel_Ele76/LTR/Pao/LTRs	0.2	0.4	60.3833	319.3	0	0.2	17.0833	52.3333	0	0.4	23.9167	347.2
Ty3_gypsy_Ele24/LTR/Gypsy/LTRs	0.25	0.333333	8.33333	29.9833	0	0	2	3	0	0	0.833333	49.6667
E_P15629/ensembl17822/trans/Unknown	0	1	163	847	0	0	108	124	0	3	87	996
GYPSY67-I_AG/LTR/Gypsy/LTRs	16.9583	50.9063	3224.06	12052.3	3	9.53571	1349.85	2205.49	5.33333	21.2262	1242.36	13336.5
BEL1-I_AG/LTR/Pao/LTRs	28.6518	170.571	2901.75	13890.1	21.0798	39.3461	1489.77	2218	18.3568	120.902	1272.78	14712.5
Ty3_gypsy_Ele37/LTR/Gypsy/LTRs	0	0	167.667	415.833	0	0	34	62	0	0.5	38.3333	556
Pao_Bel_Ele149/LTR/Pao/LTRs	0.166667	0.166667	11.0476	85.3452	0	0.142857	7.67857	17.1905	0	0	4.67857	67.5238
Pao_Bel_Ele209/LTR/Pao/LTRs	1.5	13.3	423.95	2092.9	1.25	2	250.883	373.533	0.5	2.9	193.317	2057.33
Adra_AF294481_mariner/DNA/mariner/Type_II_Transposons	0	0	0	0	0	0	0	0	0	0	0	0
Pao_Bel_Ele202/LTR/Pao/LTRs	0	0	0.25	2.1	0	0	0	0.25	0	0	0.2	0.816667
CR1Fam12_1/LINE/CR1Fam12/Type_I_Transposons_LINE	18.7667	84.6993	4503.19	21625.3	6.79802	17.3156	1703.4	3980.51	10.7999	43.4843	1934.49	22428.6
Ty1_copia_Ele15/LTR/Copia/LTRs	0	0	7.8	29.2833	0	0.166667	4.65	5.76667	0	0	5.33333	45.1
Aara_AJ006563_Aara2/LINE/Type_I_Transposons_LINE	0	0	0	0	0	0	0	0	0	0	0	0.5
DOC4_DM/LINE/Jockey/Type_I_Transposons_LINE	0	0	0	0	0	0	0	0	0	0	0	0
Pao_Bel_Ele94/LTR/Pao/LTRs	0	0.366667	21.709	118.033	0	0	7.36667	15.4423	0	0	10.8423	69.2846
Pao_Bel_Ele115/LTR/Pao/LTRs	0	0.5	4.5	38.346	0	0.4	5.08333	7.07024	0	0	4.23333	44.769
Ty1_copia_Ele72/LTR/Copia/LTRs	0	0.25	0	4.08333	0	0	0.5	1	0	0	0	4.33333
EAL39163/Unknown/Unknown	0	0	3	7.75	0.666667	0	2.33333	1.66667	0	0	1.08333	8.08333
IKIRARA1/DNA/Type_II_Transposons	43.1341	284.981	13.8774	94.103	11.45	84.975	6.83333	23.9825	26.9321	177.115	8.41818	88.1338
Amel_AF387856_BAL/LTR/mtanga/LTRs	0	0	0	0.333333	0	0	0	0	0	0	0	0
gi|6671107:227-441%2C/DNA/Type_II_Transposons	1.7	9.25952	29.3333	143	0.483333	3.91667	5.5	16.5	0.4	6.27692	10	183.333
E_O00549/ensembl123482/trans/Unknown	0	0	0	8.1	0	0	1.5	1.7	0	0	0.5	16.3
GYPSY70-LTR_AG/LTR/Gypsy/LTRs	0	0	24.5165	131.5	0	1	11.5714	9.21429	0.533333	0	9.85714	123.143
Pao_Bel_Ele105/LTR/Pao/LTRs	0.5	1.7619	141.055	509.826	0.5	1.4	63.7548	71.4481	0	0	70.7452	871.717
CR1_Ele17/LINE/CR1/Type_I_Transposons_LINE	0	0.0555556	0.495489	2.41377	0.0526316	0	0.342857	0.576623	0.0833333	0	0.0909091	2.44666
Ty1_copia_Ele24/LTR/Copia/LTRs	0.142857	1.03333	31.9571	152.179	0	0	21.7476	27.1167	0.142857	0.866667	18.1238	143.888
Ty3_gypsy_Ele7/LTR/Gypsy/LTRs	0	1	16.3333	98.3333	0	1	7.75	13.5	0	0.5	7.5	122.417
Ty1_copia_Ele71/LTR/Copia/LTRs	0	0	0	0	0	0	0	0	0	0.25	0	0.5
AAA66077/Unknown/Unknown	1	3.75	177.067	845.14	2	1	59.25	112	2	2	55.9548	536.518
E_Q66162/ensembl17409/trans/Unknown	1.5	10	487.333	2085	0	1	217.5	329.5	2.5	10	179.833	2375.17
Ty1_copia_Ele64/LTR/Copia/LTRs	1	1.83333	266	726.333	0	0	136.333	139.417	0.5	0.75	82.1667	794.333
CR1_Ele14/LINE/CR1/Type_I_Transposons_LINE	0	0	0.511111	5.27778	0	0.111111	0.222222	0.833333	0	0	0.744444	5.44444
BAC57914/Unknown/Unknown	0	1.5	28	249	0	0	14	52.5	0	0	9	274.5
I_Ele10/LINE/I/Type_I_Transposons_LINE	0	0	0	0	0	0	0	0	0	0	0	0
BEL18-I_AG/LTR/Pao/LTRs	16.75	59.55	2776.69	13943.7	3.30556	16.4262	1341.48	2131.53	1.5	35.4	1288.8	16287.5
CR1_Ele28/LINE/CR1/Type_I_Transposons_LINE	0	0.666667	9.16667	28	0	0	2.33333	3	0.333333	0	3.5	26.5833
E_Q96H41/ensembl13745/trans/Unknown	1	6	183	1697.67	0	2	137	325	0	5	96	1843.67
GYPSY69-I_AG/LTR/Gypsy/LTRs	31.6833	110.317	5641.45	26163.9	10.6333	29.6333	2484.45	4539.78	13.8333	45.2167	2505.78	30751.3
CR1_Ele32/LINE/CR1/Type_I_Transposons_LINE	0	0	0	0	0	0	0	0	0	0	0	0
Pao_Bel_Ele31/LTR/Pao/LTRs	0	0	0	0.75	0	0	0	0.5	0	0.25	0.25	1.75
E_Q17003/ensembl81316/low_complexity/Unknown	0.4	1.56303	11.6772	83.1309	0	0.176471	5.19742	11.8876	0	1.05	4.83123	103.494
Pao_Bel_Ele129/LTR/Pao/LTRs	0	0.25	3	31.5833	0	0	1.5	5.58333	0	0	0.833333	72.5833
AAF52454/Unknown/Unknown	0	0	0	0	0	0	0	0	0	0	0	0
Pao_Bel_Ele127/LTR/Pao/LTRs	0.166667	0.533333	19.5286	107.667	0	0	15.9024	18.3762	0	0.47619	13.8548	118.812
ISFUN1/LINE/Penelope/Type_I_Transposons_LINE	0	0	0	0	0	0	0	0	0	0	0	0
Pao_Bel_Ele93/LTR/Pao/LTRs	1.75	12.75	480.667	2338.93	3.85	1.95	215.917	373.617	1	10	203.133	2377.98
R1Fam9_1/LINE/R1Fam9/Type_I_Transposons_LINE	16	45	1626.7	6536.98	3	15	521.229	915.238	3	19.5238	512.714	5064.23
Agam_AF295692_Ty1/LTR/Copia/LTRs	0	0	2.2	5.88333	0	0	0.4	1.33333	0.5	0	0.733333	3.53333
TRANSIB1_AG/DNA/Transib/Type_II_Transposons	1.18182	13.4583	636.806	2830.82	0	7.55882	419.092	444.792	2.05556	6	275.167	3309.23
EAA44976/Unknown/Unknown	0.5	0.5	18.5	117.75	0	0	10.5	23.5	0	0.5	13	169.25
Pao_Bel_Ele189/LTR/Pao/LTRs	0	0.25	6.6	31.6167	0	0	2.73333	6.33333	0	0	3.43333	32.3
AAS21248/Unknown/Unknown	0.5	3.33333	55.0667	332.633	1.3	0	38.0667	76.3	0.5	1.16667	31.9333	315
BAD99522/Unknown/Unknown	0	0	0	0	0	0	0	0	0	0	0	0
GYPSY5/DNA/Type_II_Transposons	0	1	16.55	74.5905	0	0	6.3	17.6	0	0	5.5	84.3167
Pao_Bel_Ele20/LTR/Pao/LTRs	3.5	6.45	37.2667	156.683	0	0.45	17.1	27.1333	0.2	2.5	15.1	205.6
GYPSY65-I_AG/LTR/Gypsy/LTRs	46	501.05	4319.25	16164	23	167.5	2547.25	3369.17	23	294.25	2266	19273.2
Ty3_gypsy_Ele17/LTR/Gypsy/LTRs	0	0	0	1	0	0	0	0	0	0	0	0.5
E_Q9P8H7/ensembl31116/trans/Unknown	1.38095	9.26071	314.779	1910.63	0.571429	1.96667	99.0244	301.044	0.333333	4.09762	140.434	1864.36
BAE00180/Unknown/Unknown	0	0	0	0	0	0	0	0	0	0	0	0
Agam_AB097127_DongAg/LINE/DongAg/Type_I_Transposons_LINE	0	1.5	19.1667	64	0	0	15.5	10.75	0	0.4	7.25	85.8333
I_Ele39/LINE/I/Type_I_Transposons_LINE	0	0	0	0	0	0	0	0	0	0	0	0
I_ele27/LINE/I/Type_I_Transposons_LINE	0.2	0.2	0.861111	12.0718	0	0	0.861111	1.58333	0	0	0.571429	16.3111
GYPSY32-I_AG/LTR/Gypsy/LTRs	8	72.1071	6203.01	14466	4	17	2700.83	2905.16	2	43.75	2535.5	17749.9
Ty1_copia_Ele42/LTR/Copia/LTRs	0.285714	2.16667	133.706	608.668	0.535714	0.892857	60.331	101.873	0.45	1.4119	70.8857	780.069
AAL58160/Unknown/Unknown	0	0	0	0	0	0	0	0	0	0	0	0
Ty1_copia_Ele56/LTR/Copia/LTRs	2.10238	6.25238	344.764	1696.09	0.5	2.19762	160.888	292.651	1.03333	3.20952	145.52	1972.24
Ty3_gypsy_Ele138/LTR/Gypsy/LTRs	0	0.333333	3.33333	29.3333	0	0	2.66667	4	0	0.666667	4.33333	43.3333
Ty1_copia_Ele88/LTR/Copia/LTRs	0	0	0.5	5.66667	0	0	0.833333	1.16667	0	0	0.5	9.83333
Pao_Bel_Ele97/LTR/Pao/LTRs	0	0	3.5	23.3571	0	0	1.85714	6	0	0	3.65476	29.5952
Ty3_gypsy_Ele26/LTR/Gypsy/LTRs	0	1.41667	6.58333	23.3333	0.5	0	2.33333	3.83333	0	2.16667	3	30.5
MARINERN1_AG/DNA/Tc1/Type_II_Transposons	4.5	18.5993	48.388	225.05	1.83333	6.58485	21.0753	38.2988	1.75	16.9773	39.2071	341.444
EAL39926/Unknown/Unknown	0.181818	5.58758	28.1874	175.073	0.0909091	0.9	23.4662	36.4398	1.2	3.98254	19.7828	239.06
GYPSY21-I_AG/LTR/Gypsy/LTRs	23.2639	154.496	2527	11398.1	15	33	1097.02	1907.6	17.5	73.121	935.857	14361.5
Pao_Bel_Ele35/LTR/Pao/LTRs	0	0	1	15.2024	0	0	2.91667	3.1369	0	0	3.66667	13.769
E_Q9LRU8/ensembl17899/trans/Unknown	0	0.174242	5.9075	24.0515	0.0833333	0	3.04863	4.49722	0.0666667	0.285354	3.2469	31.693
HATN6_AG/DNA/hAT/Type_II_Transposons	3.38889	10.1485	92.5138	444.821	1	4.80702	50.4298	58.9369	0.736842	7.10192	45.1776	568.883
EAL39421/Unknown/Unknown	15.4917	102.235	1441.91	6508.9	7.81667	28.8439	858.277	1340.58	4.31429	40.4078	670.138	7646.99
JockeyFam11_1/LINE/JockeyFam11/Type_I_Transposons_LINE	7.08205	11.2617	170.758	805.53	1.86859	7.65357	90.2953	142.22	0.75	8.68035	76.4369	917.691
Pao_Bel_Ele71/LTR/Pao/LTRs	0	0.25	2.75	19.5	0	0	1	3.75	0	0	0.5	22.5
57/transposon/Unknown	0	0	0	0	0	0	0	0	0	0	0	0.833333
161/transposon/Unknown	0	0	31	308	0	0	13	45	0	1	16	357.667
226/transposon/Unknown	0	0	0	0	0	0	0	0	0	0	0	0
358/transposon/Unknown	0	0	7.59524	25.9881	0	0	2.45238	4.75	0	0.285714	3.32143	30.4286
390/transposon/Unknown	0	0.111111	13.8905	45.2556	0	0	7.475	8.85397	0	0	4.13254	48.3782
391%2C77827%2C77655/DNA/Type_II_Transposons	0	0	1	2	0	0	0	0	0	0	1	0
547/transposon/Unknown	0	0	0	1	0	0	5	0	0	0	0	0
969/transposon/Unknown	0	0.0833333	2.2822	20.2077	0	0	2.32013	3.68377	0	0.244318	1.36602	18.7781
1425/DNA/Type_II_Transposons	1	0.75	44.85	150.6	0	0	23.75	26	0.75	0	21.5	149.45
1482/transposon/Unknown	1.86667	8.15	336.55	1640.4	2.06667	0.733333	152.8	252.633	0.333333	6	167.15	1760.5
1812/transposon/Unknown	0	0	0	0	0	0	0	0	0	0	0	0
1835/transposon/Unknown	0	0	0	0	0	0	0	0	0	0	0	0
1862%2C1675%2C187084/DNA/Type_II_Transposons	0	2	24	157	0	1	7	19	1	1	13	156
2179/transposon/Unknown	0	0	0	0	0	0	0	0	0	0	0	0
2323/transposon/Unknown	0	0.242857	3.7464	6.16234	0	0	0	0.757875	0	0.1	0.488095	11.1964
2430/transposon/Unknown	1.05886	5.77	185.02	928.549	0.388095	0.533333	103.367	180.197	0.190909	2.21539	84.2439	929.842
2699..28182%2C170074..44469%2C168219..25961%2C101666..22945%2C46002%2C107940/DNA/Type_II_Transposons	14.5975	48.7428	428.647	2715.91	5.47207	7.34013	258.423	403.58	4.49877	44.0072	239.22	2755.94
2904/transposon/Unknown	2	4.14286	80	429	1	2	46	71	1	3.14286	42	468
3065/transposon/Unknown	0.833333	1.88333	35.8857	168.893	0	0.4	16.3786	28.2095	0.566667	0.6	15.4833	257.496
3334/transposon/Unknown	0	0	12	0	0	0	1	0	1	1	18	1.5
3339/transposon/Unknown	0	0.472222	152.137	859.271	0	0.791667	53.8794	133.106	0	0.861111	58.3897	990.568
3509/transposon/Unknown	2	15.3333	213.433	992.598	0.583333	2.66667	127.8	154.031	1	8.33333	94.7167	1615.41
4240%2C110658/DNA/Type_II_Transposons	8	60.6857	95	427.54	9	7.95	45.7857	83	5	28.8462	43.3333	511.178
4314/transposon/Unknown	0	0	0	1.75	0	0	0	0	0	0	0	0.916667
4334/transposon/Unknown	0	0	0	0	0	0	0	0	0	0	0	0
4335/transposon/Unknown	0	0	0	0	0	0	0	0	0	0	0	0
4621/transposon/Unknown	0	0	13	39.1667	0	0	12	1.5	0	0	8	59.5
4656..3837%2C91448..121204%2C45884..130839%2C183128..74459/DNA/Type_II_Transposons	2.67379	24.829	53.1412	243.737	0.374359	2.92592	30.092	41.1387	0.7	17.3498	18.8371	257.307
4780/transposon/Unknown	0	0	0	0	0	0	0	0	0	0	0	0
4784/transposon/Unknown	0	0	0	0	0	0	0	0	0	0	0	0
4830/transposon/Unknown	0.482456	1.97216	17.8001	95.4158	0.4	1.25	7.10209	14.6441	0.0909091	0.822222	9.59646	113.241
4917/transposon/Unknown	0	0	7	8	0	0	2	1	0	0	0	1
5027/transposon/Unknown	0	0.25	2.28341	11.0143	0	0.5	0.947619	2.11905	0	0.7	1.6127	12.3392
5114/transposon/Unknown	0	0.253968	2.91429	12.9193	0	0	0.970513	2.79762	0.0909091	0	1.14297	19.6843
5162/transposon/Unknown	0	0	0	0	0	0	0	0	0	0	0	0
5224/transposon/Unknown	7.84068	19.318	492.864	2319.37	4.43571	2.29702	210	412.874	5.13315	10.0872	193.483	2473.43
5238/transposon/Unknown	0.309524	1.13678	13.0164	51.7523	0.342857	1.28472	3.38446	7.94563	0.5	4.01984	3.75504	54.2468
5246%2C117537..181028/DNA/Type_II_Transposons	0	19	197	1466	4.5	6	116	213	3	15	86	2435
5602/DNA/Type_II_Transposons	0	0	0.166667	0.166667	0	0	0	0	0	0	0	0
5669/transposon/Unknown	0	0	0	0	0	0	0	0	0	0	0	0
5721%2C124739%2C81702/DNA/Type_II_Transposons	0	1	8	39.5036	0	0	2	5.83333	0	0.25	9	62.5227
5721/transposon/Unknown	0	0	0	0	0	0	0	0	0	0	0	0
6058/transposon/Unknown	0	0	0	0	0	0	0	0	0	0	0	0
6178/transposon/Unknown	2.67491	17.436	605.229	3417.25	1.25	6.52266	308.232	629.541	3.23684	11.1815	266.417	3880.84
6326/transposon/Unknown	0.375	1.41468	11.9431	69.7954	0	0.444444	3.97302	15.4884	0	1.33333	7.31706	75.453
6444/transposon/Unknown	2	6.33333	225.267	780.933	0.333333	2.25	111.867	133.833	0	1.58333	102.333	1021.42
6789/transposon/Unknown	0.333333	1.33333	11	59.6667	0	0	3.16667	7.5	0.333333	0.333333	4.83333	72.6667
6817/transposon/Unknown	1.75613	5.4643	306.849	1139.01	0.886275	2.24037	125.149	205.067	1.04779	5.22352	126.854	1142.68
7022/transposon/Unknown	0.105556	2.49203	28.1562	147.378	0.229323	0.625834	9.2374	21.6209	0.267647	1.28505	16.4082	149.901
7079/transposon/Unknown	0	0	0	0	0	0	0	0	0	0	0	0
7090/transposon/Unknown	0	0.5	4.87273	32.7087	0	0	2.76655	6.00412	0	0.153846	1.41399	30.4627
7520/transposon/Unknown	0	0	0	0	0	0.25	0	0	0	0	0	0
7570/transposon/Unknown	0	0	1.15385	3.29762	0	0	2.11813	1.41026	0	0.5	1.91667	7.04762
7696/DNA/Type_II_Transposons	0	4.44737	2.9899	14.3409	0	2.59737	0.1	0.257576	1.83626	4.19737	0.606061	16.1705
7718/transposon/Unknown	0.466667	2.30311	12.2076	42.0064	1.68333	2.8746	2.719	11.5351	0.841667	2.35187	7.20767	53.5082
7774/transposon/Unknown	0	0	0	0	0	0	0	0	0	0	0	0
7848/transposon/Unknown	0	0	0.428571	1.71429	0	0	0	0.285714	0	0	0	1.71429
7884/transposon/Unknown	0	0	0	0	0	0	0	0	0	0	0	0
7988/transposon/Unknown	0	0	0	1	0	0	0	0	0	0	0	1
8063/transposon/Unknown	1.23333	4.88215	41.1749	211.97	0.300752	1.03922	16.4599	42.3889	0.426471	3.42393	23.8023	245.206
8068/transposon/Unknown	0	0	0	0	0	0	0	0	0	0	0	0
8144/transposon/Unknown	0.285714	1.10119	94.9889	642.394	0.166667	0.736111	45.1395	89.0032	0.142857	0.909524	45.1163	687.43
8472/transposon/Unknown	0.666667	5.58333	46.1667	297	0.25	0.666667	17	34.5	0	3	18.75	433.583
8518/transposon/Unknown	0	0	0	1	0	0	0	0	0	0	0	1
8832/transposon/Unknown	0.25	3.5	33.6667	306.083	0	0	20.0833	41.1667	0	0.833333	18.25	221.833
8905/transposon/Unknown	0.5	0.5	6.0873	29.4841	0.5	0	1.5	6.94444	0	0.5	2.61905	51.0694
9007/transposon/Unknown	0	0	0	0	0	0	0	0	0	0	0	0
9188/transposon/Unknown	0	1.5	8	41.5	0.5	0	6	6.5	0	2	6	54
9287/transposon/Unknown	0.4	10.2694	59.6326	392.393	0.933333	2.29762	24.7689	79.0022	0	3.69167	21.6752	451.867
9443/DNA/Type_II_Transposons	0	0	0.95	3.8	0	0	0.25	0.222222	0	0	0.892857	4.47738
9608/transposon/Unknown	0	4	264.167	1342.5	0	4	140.667	254	2	3	157.833	1803.67
9729/transposon/Unknown	0	0	0.0588235	0.46732	0	0.108187	0	0	0	0	0	0.401961
9902/transposon/Unknown	0	0.25	4.08333	4.08333	0	0	1	0.333333	0	0.5	0.833333	4.16667
10182/transposon/Unknown	0.97619	2.84293	21.9619	79.5103	0.9	0.305556	6.09359	11.6769	0.490909	0.754762	6.94997	82.6002
10444/transposon/Unknown	0	0.1	2.81429	18.1921	0.111111	0	3.53611	2.58214	0	0.166667	0.98254	25.7032
10555/transposon/Unknown	0	0	2.37449	22.0015	0.25	0.216374	2.65361	2.80077	0	0	1.15025	22.9288
10816/transposon/Unknown	0	0	0	0	0	0	0	0.0714286	0	0	0	0
10961/transposon/Unknown	7.59762	41.343	939.698	3165.95	5.57143	7.87857	472.032	506.721	6.58571	23.9357	454.501	2937.87
11354/transposon/Unknown	0	0	0	0	0	0	0	0	0	0	0	0
11809/transposon/Unknown	1	1.42146	7.56853	32.652	0.333333	0.416667	1.13182	3.81329	0.290909	0.67619	1.82738	26.8613
11865/transposon/Unknown	0	0	0	0	0	0	0	0	0	0	0	0
11921/transposon/Unknown	0	6	73.6	350.583	0	1	38.9667	47.9333	0	0.166667	36.5167	403.436
12133/transposon/Unknown	0	0	5.57418	39.8475	0	0	2.83156	8.59915	0	0.0588235	2.56165	66.5743
12184/transposon/Unknown	0	0	0.521429	2.73267	0	0	0.0625	0.221429	0.0625	0	0.158824	1.91339
12195/transposon/Unknown	0	6	141	616	0	0	60	160	1	0	77	1050
12214/transposon/Unknown	0	0.0833333	2.48485	20.9022	0	0	1.92727	3.54207	0	0.181818	1.50696	20.5173
12297/transposon/Unknown	0	0	0	0	0	0	0	0	0	0	0	0
12310/transposon/Unknown	0	0.6	1	2.4	0	0	0.5	0	0	0	1	1.3
12725/transposon/Unknown	0	1.16111	12.7489	63.3925	0.319298	0	2.62648	9.71705	0.0833333	0.455556	4.03354	59.174
12814..111425/DNA/Type_II_Transposons	0.169935	2.10354	104.991	378.217	0.0714286	0.652529	43.7298	64.6037	0	0.616667	41.002	448.179
12821/transposon/Unknown	0.75	1.83333	170.333	729.667	1	1	94.5	126.917	0.75	1.41667	54.25	824.167
12927/transposon/Unknown	0	0	6.33333	53.8333	0.5	0	3.66667	5.5	0	0	1.66667	77
13126/transposon/Unknown	0	0	0.5	0.5	0	0	0	0	0	0	0	0.105263
13179/transposon/Unknown	0	0	0	0	0	0	0	0	0	0	0	0
13191/transposon/Unknown	0	0	0	0	0	0	0	0	0	0	0	0
13227/transposon/Unknown	0	0	0	1.75	0	0	0	0	0	0	0	0.45
13331/transposon/Unknown	22.8564	33.6146	1965.42	7759.23	9.50714	8.73535	848.599	1488.14	14.8937	20.9448	836.79	8933.03
13574/transposon/Unknown	0	0	0	0	0	0	0	0	0	0	0	0
13773/transposon/Unknown	0.333333	0.654919	71.3542	395.541	0.166667	0.3	39.6197	70.8181	0.235294	1.9085	25.8439	497.26
13798/transposon/Unknown	0.583333	15.05	836.827	4280.43	2.2	1.7	400.737	731.279	1.25	3.44167	361.83	4685.44
13857/DNA/Type_II_Transposons	0	0.0555556	2.93333	23.2297	0.166667	0	1.01667	3.71591	0	0	0.8	24.7583
13937/transposon/Unknown	4.5	8.8	200.5	627.833	1	2	72	116	0	5	89	975
14184/transposon/Unknown	0.666667	2.46667	139.4	759.117	0	0.5	70.1	127.817	0	0.9	61.7667	982.717
14198/transposon/Unknown	0	2.23686	101.543	358.304	0.214286	0.766667	47.9097	72.1101	0	0.848214	40.721	389.547
14235/transposon/Unknown	0	0	0	0	0	0	0	0	0	0	0	0
14394/transposon/Unknown	0	0.5	6.25	33.75	0	0.25	3.07692	6.25	0	0.25	4.5	45.6603
14599/transposon/Unknown	0	0	8.5	45.8667	0	0	2	10.8667	0	0	4.25	60.7
14606/transposon/Unknown	7.76483	29.6194	982.822	5071.54	1.85027	7.14683	365.401	816.638	1.78571	15.0474	403.129	6810.89
14727/transposon/Unknown	0	0.897828	113.384	538.642	0.126984	0.0833333	48.3793	112.105	0	0.924999	56.496	625.489
14949/transposon/Unknown	0	0	0.383333	3.00991	0	0	0.25	0.72619	0	0.0555556	0.711111	3.28238
14981/transposon/Unknown	0.5	0.733333	205.567	828.1	0	0.666667	64.5429	135.383	0	1.33333	88.5167	776.993
15261/transposon/Unknown	0.422222	3.60801	110.998	635.004	0.5	0.458333	52.6875	96.5134	0.229167	1.81071	48.1245	590.387
15364/transposon/Unknown	0	0	0	0	0	0	0	0	0	0	0	0
15527/transposon/Unknown	0	0	0	0	0	0	0	0	0	0	0	0
15731/transposon/Unknown	0	0	0	0	0	0	0	0	0	0	0	0
15995/transposon/Unknown	0	0	4.7	24.5167	0	0	4.33333	6.26667	0	0	3.76667	79.9333
15999/transposon/Unknown	0	0	0	0	0	0	0	0	0	0	0	0
16029%2C156106..52766/DNA/Type_II_Transposons	0	4	0	0.316667	0	0.5	1.09091	0.25	0	4.5	0.0526316	0.75
16061/DNA/Type_II_Transposons	4	13	511.028	2645.81	1	1	274	487.576	2	6	275.382	2674.81
16073/transposon/Unknown	0	0	0	0	0	0	0	0	0	0	0	0
18870..83616/DNA/Type_II_Transposons	0.8	7.31815	23.8766	124.585	0.941667	0.903968	9.35682	18.0415	1.59167	3.67302	6.48374	135.953
19080..126187%2C150778%2C86666%2C142908/DNA/Type_II_Transposons	0	0.166667	3.40202	15.3409	0.352381	0.583333	2.16667	2.03333	0.3125	0.445055	2.08889	16.9527
19973..177280/DNA/Type_II_Transposons	0.2	1.125	9.87778	42.1535	0	0.5	1.81859	7.03621	0.461538	0.748485	6.225	45.7836
20022/DNA/Type_II_Transposons	3.65909	26.4835	27.25	159.07	1	12.3333	16.9	21.0667	1	13.15	16.7859	128.301
24557..9411/DNA/Type_II_Transposons	2.06111	5.91667	874.248	4540.36	0.45	2.00119	240.833	668.492	1.13333	2.83333	345.185	4517.6
24978..111603/DNA/Type_II_Transposons	2.44268	10.3181	104.891	298.033	0.693362	1.1	24.049	59.4412	1.10606	6.54971	37.1126	316.404
27374%2C102467..46115/DNA/Type_II_Transposons	0	2.5	1	2.33333	0	0	0	0	0	0	0	5
31561%2C163513/DNA/Type_II_Transposons	0	3.22571	219.574	598.119	0.5	1.02222	106.317	135.006	0	0.388889	93.7669	1012.52
35274/DNA/Type_II_Transposons	0	0	0	0.5	0	0	0	0	0	0	0	0
36965..2809/DNA/Type_II_Transposons	4.24744	28.1125	594.753	3158.97	3.32392	5.34133	281.185	520.587	2.00349	14.7565	257.769	2833.81
37327/DNA/Type_II_Transposons	0	1.25	28.6667	201.584	0	1	14	24	1	1	14	155.667
37905..51019/DNA/Type_II_Transposons	0.722222	1.87963	242.837	1401.73	0.111111	0.183333	107.811	249.68	0.0588235	3.26948	96.7306	1824.75
38856..109651/DNA/Type_II_Transposons	0	1.7	5.2661	58.6371	0	0	4.05	8.15	0	0.395833	5.58333	68.9156
39073..177766%2C130807/DNA/Type_II_Transposons	51.1538	73.8686	233.963	826.869	26.1	26.1429	97.3232	168.059	18.25	55.9123	106	700.609
45770..38016/DNA/Type_II_Transposons	4.7	19.3497	395.471	2045.44	2.59187	4.05641	204.598	333.493	0.125	13.2222	200.541	1965.78
46120%2C61706..141274/DNA/Type_II_Transposons	0.533333	0.348485	2.11545	3.58426	0	0.333333	0.267857	0.653846	1.2	0.1	1.6	6.08827
47694..3737/DNA/Type_II_Transposons	0	2.5	17.2667	61.1769	0	2	12	7.5	0	1	15.3333	92
48139%2C179527/DNA/Type_II_Transposons	0	0	0	0	0	0	0	0	0	0	0	0
51691..13951/DNA/Type_II_Transposons	0.287449	6.81906	78.3122	492.48	2.20752	2.00382	53.0164	83.3041	0.884211	5.69586	42.8092	628.869
51693..86547/DNA/Type_II_Transposons	6.8	19.5	1043.64	5342.15	2	4.25789	449.426	819.16	3.72727	8.5	434.032	5868.68
52614..167386/DNA/Type_II_Transposons	2.65873	18.3869	241.276	1845.81	0.0555556	3.17889	101.524	277.074	0.827778	5.43041	107.611	2308.36
55280..182210/DNA/Type_II_Transposons	0	0.502778	25.6186	147.749	0.166667	0.266667	15.0076	26.5927	0	0.708333	11.9319	165.775
55712%2C83652..89771/DNA/Type_II_Transposons	0	1.33333	14.1667	69.6667	0	0	14	9.5	0	0	6.5	63
55938..185192/DNA/Type_II_Transposons	28.8667	129.782	7100.53	31039.8	11.3833	44.084	2533.08	5497.51	8.78333	69.1437	2661.47	33232.5
57185..183094/DNA/Type_II_Transposons	4.81075	23.8743	577.967	3047.87	2.41429	4.20098	225.434	556.709	0.625	18.0436	248.003	3412.07
58318%2C143296..169330%2C149205/DNA/Type_II_Transposons	11	37.7778	41	146.251	4	6	16.9474	26	6	17	12.2474	181.983
60752/DNA/Type_II_Transposons	0	0	1	0	0	0	0	0	0	0.5	0	0
60805%2C109722%2C101367..11901%2C167795%2C108371..46158%2C115954/DNA/Type_II_Transposons	0	0	2.90909	4.86742	0	0	2	0.666667	0	0	1	4.90909
60994..164577/DNA/Type_II_Transposons	0.0625	0.678408	14.4039	80.5819	0	0.0526316	7.46841	9.49512	0.537354	1.42857	8.60295	100.943
62893/DNA/Type_II_Transposons	0	0	0.0555556	0.566269	0	0	0.111111	0.0555556	0	0.0526316	0	0.855501
64768/DNA/Type_II_Transposons	0	0	0	2	0	0	1	0	0	0	0	3
65196..69084/DNA/Type_II_Transposons	43.1449	247.674	8.92279	46.7087	17.54	57.3116	7.90993	6.8869	21.6223	238.096	12.886	64.1959
67747/DNA/Type_II_Transposons	0.105263	0.119298	0.46859	1.6843	0	0	1.24135	0.75609	0	0	0.267857	2.9486
67752%2C112434%2C31539/DNA/Type_II_Transposons	0	0.451923	1.7754	13.1118	0	0	0	0.662338	0	1.64134	1.86488	10.2512
67872..78296/DNA/Type_II_Transposons	37.3067	157.819	9681.32	31801.3	183.551	37.7213	3864.79	6058.66	33.4293	66.3813	3416.96	36165
70159/DNA/Type_II_Transposons	0	0.222222	9.39048	55.5238	0	0.333333	6.42381	9.18095	0	0	3.21111	88.1294
70592..111348/DNA/Type_II_Transposons	0.142857	0.909524	9.93149	32.4891	0.142857	0.5	1.66667	7.87114	0.125	1.64286	4.9924	34.2904
70717..3453%2C88444/DNA/Type_II_Transposons	0.0909091	0.316667	1.58571	0.588889	0	0.333333	0.916667	0	0.333333	0.6	3.26389	1.24762
73333/DNA/Type_II_Transposons	0	0	0.333333	0	0	0	0	0	0	0	0	0
76776..18789/DNA/Type_II_Transposons	29.8667	151.924	1603.05	7486.61	10.6778	34.7259	618.707	1279.55	8.53333	121.38	649.362	8239.39
77905..46088/DNA/Type_II_Transposons	18.9276	52.9268	934.417	4798.36	5.75794	11.2899	439.1	932.18	6.54286	22.257	473.902	5161.43
78597..76870/DNA/Type_II_Transposons	0	0.2	8.4	42.0667	0	0.333333	6	8.8	0	0.733333	3.73333	31.6
78981/DNA/Type_II_Transposons	0	2.94091	6.06863	13.8653	0	0	1	2.71667	0	1.2	0.75	19.2514
79391%2C144728/DNA/Type_II_Transposons	0	1.1672	5.4	24.6715	0.666667	0.0714286	3.51605	6.08477	0.4	0.324675	2.35873	23.2013
85328..125865/DNA/Type_II_Transposons	11.3333	32.6695	52.5889	257.554	3.75214	6.77619	23.696	31.9627	3.43773	20.5555	23.9134	341.186
86243..68671/DNA/Type_II_Transposons	0	3.52759	60.8734	237.695	0.25	3.79118	21.6666	40.7643	0.25	1.59167	33.6032	225.144
88191..26055/DNA/Type_II_Transposons	0	0	0.108187	0.637427	0	0	0.0526316	0.240666	0	0	0.0526316	1.70648
91861%2C176582%2C5025/DNA/Type_II_Transposons	5.66667	20	164.765	473.177	0	8.25	73.2917	77.3833	3	14.2222	66.5	489.275
95130..22811/DNA/Type_II_Transposons	1.66667	10.8565	90.81	340.063	0.676471	3.34135	55.3962	60.1786	0.5625	2.65709	50.5749	475.156
101239%2C150047/DNA/Type_II_Transposons	1	2.70556	64.841	293.93	1	0	44.972	46.0458	0	3.59048	31.7829	346.654
101254%2C109812/DNA/Type_II_Transposons	0	2	11.3019	43.4242	0	0	6.90909	3.39216	0.0588235	0	10.3929	67.3629
104184/DNA/Type_II_Transposons	59178.8	154239	236208	471705	195899	44791.2	1.13485e+06	76864.6	41203.2	98546.8	232552	343638
105796%2C128056..122367%2C140834..123527%2C98585..45562/DNA/Type_II_Transposons	0	0	0.757576	10.6841	0	0	3.4	1.16667	0	0.125	0.666667	12.6901
105913/DNA/Type_II_Transposons	11.5	62.0333	1956.9	6787.65	5.66667	12.3833	670.917	1373.27	3.33333	42.6	570.233	7228.72
107277..7178/DNA/Type_II_Transposons	0.625	12.7387	263.763	1238.21	2.85143	2	190.352	193.355	0.576923	9.05467	140.365	1162.54
108266/DNA/Type_II_Transposons	0	0.571429	11.5	34	0	0	4.16667	10.3095	0	0.5	2.83333	55.1524
109683/DNA/Type_II_Transposons	0	0	0	0.0526316	0	0	0	0	0	0	0	0
110657..83432/DNA/Type_II_Transposons	0	1.3	2.43155	8.95841	0	0	0.707026	1.5	0.181818	0.428571	0.692157	11.0209
112403/DNA/Type_II_Transposons	0	0	0	0	0	0	0	1	0	0	0	0
113397..197761/DNA/Type_II_Transposons	0	6	7	19.4333	0	0	1	6	0.555556	1	7	40
113814%2C53219/DNA/Type_II_Transposons	0.0555556	0.864423	133.681	379.05	0	0	97.6349	80.8766	0.5	0.276923	46.6103	276.553
114003..28747%2C102056..159596/DNA/Type_II_Transposons	2.17114	11.5482	301.641	1625.66	2.02083	4.76717	188.858	299.124	1.73566	8.61748	156.207	1809.9
120179/DNA/Type_II_Transposons	13.1818	49	41.6667	213.049	11.0833	13	16.9474	33.6667	4	40	15.6667	233.039
120439..4033/DNA/Type_II_Transposons	0	0	0	0	0	0	0	0	0	0	0	0
122116..161284/DNA/Type_II_Transposons	3	16.5	155	628.976	1	2	63.125	91.6397	3	13	76	728.603
127675/DNA/Type_II_Transposons	2.5	0	4.16667	18.7969	0	0	0.5	2.66667	0	0.5	1.5	30.8848
130594..103316/DNA/Type_II_Transposons	0	5.12636	64.3806	471.42	0.541667	1.22712	40.1468	80.7472	0.955556	2.05556	33.6068	552.404
133167/DNA/Type_II_Transposons	0	0	5	22	0	0	3	6	0	0	1	22
135355..106927%2C141388%2C90855/DNA/Type_II_Transposons	0	0	10	53	0	1	5	8	2	1	7.8	86.5
135462/DNA/Type_II_Transposons	1	4.66667	9.33333	64.3268	2	1	4.58974	5.41667	0	3.33333	3	51.8268
139093..165245/DNA/Type_II_Transposons	20.835	80.6687	687.059	1893.59	18.2126	20.9937	240.736	296.759	14.1528	50.5899	269.772	1970.12
139416/DNA/Type_II_Transposons	0	0	0	1.05556	0	0	0	0	0	0.0555556	0	0.111111
140246%2C23112/DNA/Type_II_Transposons	1	3.95	63	415	0	0	30	66	0	2	35	360.944
141557%2C148249..88001%2C141557/DNA/Type_II_Transposons	10.5833	37.6307	213.477	1173.6	1.95	5.83333	83.5979	202.782	3.51429	25.1316	124.109	1282.44
142489..78987%2C112848..190483/DNA/Type_II_Transposons	0	4	11.3333	87.9333	0	0	16.15	13.6667	0	2	13.75	107.5
143634..148567/DNA/Type_II_Transposons	4	11.8333	174.427	555.19	3	4	97.7552	66.6795	2	4	64.8462	652.222
145041..147740/DNA/Type_II_Transposons	5.85714	23.5	122.361	508.438	1	3	55.4333	94.1408	2	9.40909	68.488	701.346
146168..188327/DNA/Type_II_Transposons	5	18.0167	629.826	2455.54	2.22619	9	251.898	422.364	1.66667	15.5333	229.267	2629.24
148129/DNA/Type_II_Transposons	0	0	0	0	0	0	0	0	0	0	0	0
150034/DNA/Type_II_Transposons	0	0	0	1.1875	0	0	0	0	0	0	0.24812	1.2
151106..32741%2C59170..160640/DNA/Type_II_Transposons	0	5.54912	58.548	299.533	0	1.71429	22.896	47.2718	0.05	0.790909	21.4112	346.101
152069%2C22298..49677%2C24221..55237%2C68737..64729%2C147450..126626/DNA/Type_II_Transposons	0	5.33333	26.4	211.712	2	0	15	29	0	0	14	247.711
154253..4768/DNA/Type_II_Transposons	0	0	1.30758	3.39002	0	0	0.333333	0.566667	0	0.25	0.5	4.80604
154388/DNA/Type_II_Transposons	0	0	0	5.3	0	0	0.142857	2.16111	0	0	0	13.9746
154681..161097/DNA/Type_II_Transposons	0	0	0	1	0	0	1	0	0	0	0	0
154843%2C28995/DNA/Type_II_Transposons	0	2	28.95	37	0	0	12	8	0	1	9	59
155475/DNA/Type_II_Transposons	0	0	0	0	0	0	0	0	0	0	0	0
157113..117225/DNA/Type_II_Transposons	0	0	0	0	0	0	0	0	0	0	0	0
159496/DNA/Type_II_Transposons	1	5.1746	104.023	469.453	2	0	68.2517	103.086	0.5	3.07197	56.0646	566.328
162113..115626/DNA/Type_II_Transposons	0.5	4.28885	55	283.896	1	0.880117	17.8469	52.6114	1.6	3.68889	26.5485	339.56
162380..161838/DNA/Type_II_Transposons	12.1524	73.1821	312.283	2100.01	5.67857	10.6857	146.708	381.82	3.13571	36.4333	151.121	2173.8
163209..174983/DNA/Type_II_Transposons	0	0	0	0	0	0	0	0	0	0	0	0
164553..80272/DNA/Type_II_Transposons	27.8778	145.579	2329.92	10351.5	16.3077	26.706	1252.02	1958.56	5.89524	100.214	955.876	12302.9
168197/DNA/Type_II_Transposons	0	0	0	0	0	0.0666667	0	0	0	0	0	0
169353%2C186651..86937/DNA/Type_II_Transposons	11.2435	91.7027	1904.51	6529.64	9.01863	20.0891	892.039	1099.04	5.15714	56.9117	714.593	7572.11
169397..94135/DNA/Type_II_Transposons	2.53333	11.8201	284.618	1111.31	0	2.35294	93.2401	188.8	2.61667	4.59167	107.612	1247.32
169706..115790/DNA/Type_II_Transposons	0.833333	4	32.75	101.333	0.666667	0.333333	27	28.9167	0.5	0	23.3333	109.083
170429..51533/DNA/Type_II_Transposons	82.4886	281.74	3925.27	14823.6	594.952	217.592	3496.64	3221.44	66.2558	77.5986	1712.14	13777.2
174936..177278/DNA/Type_II_Transposons	131.09	632.885	2772.5	12398.5	47.149	167.331	1468.74	2128.56	62.8884	594.982	1258.66	13901.5
176727..2700/DNA/Type_II_Transposons	0.785714	4.925	21.1234	71.1307	0	2.16667	8.91569	13.3243	0.5	2.71429	8.06784	80.2784
178997..31758%2C177854/DNA/Type_II_Transposons	2.19198	7.80875	67.5603	427.736	1.30025	1.61111	33.9674	69.5507	0.448485	3.57834	28.7672	435.347
181115..114141%2C67277..143782%2C190035..169142/DNA/Type_II_Transposons	20	75.825	5515.91	14805.5	5	16.9167	870.74	3170.39	4	40.1667	1476	14110.9
182179..183818/DNA/Type_II_Transposons	34.6667	107.753	6170.24	11356.3	16.3333	34.05	2192.15	1903.16	17.8333	70.7523	2568.68	14429.4
183236/DNA/Type_II_Transposons	0	0	0	0	0	0	0	0	0	0	0	0
183258/DNA/Type_II_Transposons	0	0.25	0	0	0	0	0	0	0	0	0	0
183339%2C18116/DNA/Type_II_Transposons	1.33333	12.45	526.761	2117.79	1.73968	2.61667	271.725	330.28	1.8	13.3917	273.402	3059.65
190194/DNA/Type_II_Transposons	0	0	0	0	0	0	0	0	0	0	0	0
190243..196983/DNA/Type_II_Transposons	5.77222	36.6518	2209.91	12784.7	7.54276	6.69164	924.266	2403.59	2.39044	23.0998	953.452	13254.4
197907%2C71411%2C9154/DNA/Type_II_Transposons	0	0	2.5	0	0	0	1.4	0	0	0	4.38575	0.4
197966..142255/DNA/Type_II_Transposons	2.35296	14.5405	664.565	4112.95	1.00952	5.00376	529.679	898.241	0.333333	6.09624	366.896	7078.03

## Sheet: 21nt  total read number
idx	idx2	name	type	class	SF_rep1	SF_rep2	BF_rep1	BF_rep2	PbGFP_rep1	PbGFP_rep2
104184	Pao_Bel_Ele167	Pao_Bel_Ele167/LTR/Pao/LTRs	LTRs	LTR/Pao	0.2	1.2	0	0	0	0.2
trf	BAC57921	BAC57921/Unknown/Unknown	Unknown	Unknown	1	5	1	1	1	0
GYPSY17-LTR_AG	I_Ele37	I_Ele37/LINE/I/Type_I_Transposons_LINE	Type_I_Transposons_LINE	LINE/I	0	0	0	0	0	0
174936..177278	L2Fam2_1	L2Fam2_1/LINE/L2Fam2/Type_I_Transposons_LINE	Type_I_Transposons_LINE	LINE/L2Fam2	2.79524	20.7277	3.81905	6.24924	5.64167	11.5116
GYPSY10-I_AG	BAC57900	BAC57900/Unknown/Unknown	Unknown	Unknown	6	26.85	3.66667	7.14286	1.66667	14.2667
Pao_Bel_Ele116	CR1_Ele8	CR1_Ele8/LINE/CR1/Type_I_Transposons_LINE	Type_I_Transposons_LINE	LINE/CR1	0	1	1	1	0	1.75
BEL9-I_AG	Ty3_gypsy_Ele102	Ty3_gypsy_Ele102/LTR/Gypsy/LTRs	LTRs	LTR/Gypsy	3.75	15.3	1.25	8.23333	0	16.075
GYPSY65-I_AG	CR1Fam14_1	CR1Fam14_1/LINE/CR1Fam14/Type_I_Transposons_LINE	Type_I_Transposons_LINE	LINE/CR1Fam14	11.5368	67.5219	6.97419	13.8284	10.4526	41.1839
Pao_Bel_Ele79	E_Q9WHJ2	E_Q9WHJ2/ensembl27436/trans/Unknown	Unknown	ensembl27436/trans	0	0.685714	0	0	1	0.785714
HARBINGER1_AG	JRHtc1_ele32	JRHtc1_ele32/DNA/Tc1/Type_II_Transposons	Type_II_Transposons	DNA/Tc1	0	0.833333	0	0	0	0
GYPSY17-I_AG	I_Ele38	I_Ele38/LINE/I/Type_I_Transposons_LINE	Type_I_Transposons_LINE	LINE/I	0	0	0	0	0	0
IKIRARA1	GYPSY52-LTR_AG	GYPSY52-LTR_AG/LTR/Gypsy/LTRs	LTRs	LTR/Gypsy	1	9	0	0	0	3
RTEFam1	JRHPogo_Ele12	JRHPogo_Ele12/DNA/Pogo/Type_II_Transposons	Type_II_Transposons	DNA/Pogo	0	0.642857	0.5	0.5	0.166667	0.0769231
CR1Fam9_1	Ty3_gypsy_Ele49	Ty3_gypsy_Ele49/LTR/Gypsy/LTRs	LTRs	LTR/Gypsy	16	55.4833	5.75	17.9	9	42.7333
170429..51533	EAL40856	EAL40856/Unknown/Unknown	Unknown	Unknown	1.2381	3.10794	0.285714	1.57143	0.1	3.2381
JockeyFam25_1	JRHpogo_Ele44	JRHpogo_Ele44/DNA/Pogo/Type_II_Transposons	Type_II_Transposons	DNA/Pogo	0	2.83333	2	1	1	0.833333
Agam_AB090818_R6Ag2	AAO67559	AAO67559/Unknown/Unknown	Unknown	Unknown	0	0.5	2	0	3	0
BEL4-I_AG	Mariner_Ele3	Mariner_Ele3/DNA/Tc1/Type_II_Transposons	Type_II_Transposons	DNA/Tc1	0	0.25	0	0	0	0
dust	Ty1_copia_Ele40	Ty1_copia_Ele40/LTR/Copia/LTRs	LTRs	LTR/Copia	1	3.58333	0	1.66667	0	1.66667
R1Fam7_1	Pao_Bel_Ele2	Pao_Bel_Ele2/LTR/Pao/LTRs	LTRs	LTR/Pao	3.5	26.1333	3	6.7	10	21.7262
GYPSY56-I_AG	Ty3_gypsy_Ele99	Ty3_gypsy_Ele99/LTR/Gypsy/LTRs	LTRs	LTR/Gypsy	0	0.333333	0	0	0	0
MARINER-N14_AG	piggyBac1_AG	piggyBac1_AG/DNA/PiggyBac/Type_II_Transposons	Type_II_Transposons	DNA/PiggyBac	9.63889	15.7381	1.68254	3.94737	1	10.4765
BEL8-I_AG	Outcast_Ele10	Outcast_Ele10/LINE/Outcast/Type_I_Transposons_LINE	Type_I_Transposons_LINE	LINE/Outcast	1.33333	3.01667	1	0.5	0.5	1.08333
LonerFam1_1	JRHtc1_ele22	JRHtc1_ele22/DNA/Tc1/Type_II_Transposons	Type_II_Transposons	DNA/Tc1	0	0	0	0.333333	0	0.666667
65196..69084	E_O23410	E_O23410/ensembl20322/trans/Unknown	Unknown	ensembl20322/trans	0	1.2	0	0	0	2
GYPSY70-I_AG	gi|29366671|gb|AY230487.1|	gi|29366671|gb|AY230487.1|/DNA/Type_II_Transposons	Type_II_Transposons	DNA	0	0	0	0	0	1
TC1N-1_AG	Ty3_gypsy_Ele160	Ty3_gypsy_Ele160/LTR/Gypsy/LTRs	LTRs	LTR/Gypsy	0	0.2	0.2	0	0	0.2
67872..78296	Ty1_copia_Ele39	Ty1_copia_Ele39/LTR/Copia/LTRs	LTRs	LTR/Copia	11.4667	57.2131	6.47222	16.7389	5.4	26.05
BEL13-I_AG	AAB02109	AAB02109/Unknown/Unknown	Unknown	Unknown	0	0	0	0	0	0.5
CR1-3_AG	JRHtc1_ele13	JRHtc1_ele13/DNA/Tc1/Type_II_Transposons	Type_II_Transposons	DNA/Tc1	0	1	0.333333	0	0	1.58333
182179..183818	E_Q963Y9	E_Q963Y9/ensembl39856/trans/Unknown	Unknown	ensembl39856/trans	0	0	0	0	0	0
CR1Fam8_2	Ty3_gypsy_Ele67	Ty3_gypsy_Ele67/LTR/Gypsy/LTRs	LTRs	LTR/Gypsy	0	1.25	0	0	0	1
GYPSY54-I_AG	Ty3_gypsy_Ele23	Ty3_gypsy_Ele23/LTR/Gypsy/LTRs	LTRs	LTR/Gypsy	5.66667	30.9833	3.16667	16.3167	6.25	22.4167
39073..177766%2C130807	EAL40181	EAL40181/Unknown/Unknown	Unknown	Unknown	2	12	0	2	2	4
CR1-5_AG	BAC57906	BAC57906/Unknown/Unknown	Unknown	Unknown	5.19841	12.6419	2.46591	3.92222	3.09286	9.68222
Q	E_O61453	E_O61453/ensembl6402/trans/Unknown	Unknown	ensembl6402/trans	1	7.66667	0	2	1	7.5
GYPSY30-I_AG	Agam_U11655_mariner	Agam_U11655_mariner/DNA/mariner/Type_II_Transposons	Type_II_Transposons	DNA/mariner	6.33333	8.6	2	4.33333	1	6.5
BEL1-I_AG	OutcastFam8_2	OutcastFam8_2/LINE/OutcastFam8/Type_I_Transposons_LINE	Type_I_Transposons_LINE	LINE/OutcastFam8	0	0	0	0	0	0
GYPSY61-I_AG	Ty3_gypsy_Ele123	Ty3_gypsy_Ele123/LTR/Gypsy/LTRs	LTRs	LTR/Gypsy	0.2	0.833333	0	0	0.5	0.5
76776..18789	Pao_Bel_Ele74	Pao_Bel_Ele74/LTR/Pao/LTRs	LTRs	LTR/Pao	0	9	0	1	0	0.666667
RETRO33_AG_LTR	RETRO932_AG_LTR	RETRO932_AG_LTR/LTR/Pao/LTRs	LTRs	LTR/Pao	0	0	0	0	0	1
MARINERN9_AG	EAA13130	EAA13130/Unknown/Unknown	Unknown	Unknown	0	4	0.5	0	0	2.5
Agam_AB090813_RTAg4	Agam_AJ006552_Agam10	Agam_AJ006552_Agam10/LINE/pao/Type_I_Transposons_LINE	Type_I_Transposons_LINE	LINE/pao	6.7504	49.0706	8.32143	7.51429	4.39762	34.2333
55938..185192	DIVER2	DIVER2/DNA/Type_II_Transposons	Type_II_Transposons	DNA	0	0.366667	0	0	0	0
GambolFam3_1	EAL41276	EAL41276/Unknown/Unknown	Unknown	Unknown	1.00794	2.92619	0.142857	0.785714	0.322222	1.84127
164553..80272	Pao_Bel_Ele205	Pao_Bel_Ele205/LTR/Pao/LTRs	LTRs	LTR/Pao	1.5	5.33333	2	3	1.5	9.33333
GYPSY21-I_AG	GYPSY16-LTR_AG	GYPSY16-LTR_AG/LTR/Gypsy/LTRs	LTRs	LTR/Gypsy	2	12	2	1	0	9
Agam_AB090821_R7Ag2	EAA09901	EAA09901/Unknown/Unknown	Unknown	Unknown	1	1.16667	0	0	2	1
GYPSY48-I_AG	Ty3_gypsy_Ele11	Ty3_gypsy_Ele11/LTR/Gypsy/LTRs	LTRs	LTR/Gypsy	0	0	0	0	0	0
HELITRON1_AG	BEL4-I_AG	BEL4-I_AG/LTR/Pao/LTRs	LTRs	LTR/Pao	108.2	260.511	50.9231	70.9583	43.6	158.433
GYPSY60-I_AG	Ty1_copia_Ele30	Ty1_copia_Ele30/LTR/Copia/LTRs	LTRs	LTR/Copia	1.58333	2.58333	0.583333	2	0	1.91667
RTE-1_AG	CR1Fam17_1	CR1Fam17_1/LINE/CR1Fam17/Type_I_Transposons_LINE	Type_I_Transposons_LINE	LINE/CR1Fam17	9.48939	100.999	5.24632	24.2435	3.82669	41.5466
Agam_M93691_RT2	Pao_Bel_Ele121	Pao_Bel_Ele121/LTR/Pao/LTRs	LTRs	LTR/Pao	0.833333	1.06667	0	0.5	0	0.333333
GYPSY59-I_AG	TC1N-2_AG	TC1N-2_AG/DNA/Tc1/Type_II_Transposons	Type_II_Transposons	DNA/Tc1	17.8452	63.1508	18	19.6833	9.66667	46.6317
GYPSY69-I_AG	GYPSY38-I_AG	GYPSY38-I_AG/LTR/Gypsy/LTRs	LTRs	LTR/Gypsy	13.8333	52.2143	9.41667	24.3333	7.25	33
Agam_U47020_Pegasus-27	INVADER2	INVADER2/DNA/Type_II_Transposons	Type_II_Transposons	DNA	0	0	0	0	0	0
GYPSY35-I_AG	E_Q09656	E_Q09656/ensembl7819/trans/Unknown	Unknown	ensembl7819/trans	0	0	0	0	0	0.142857
BEL3-I_AG	E_Q9ZQU3	E_Q9ZQU3/ensembl13818/low_complexity/Unknown	Unknown	ensembl13818/low_complexity	1	3.6	0	0.9	1	0
Agam_AB090812_RTAg3	E_Q9AYK7	E_Q9AYK7/ensembl20615/trans/Unknown	Unknown	ensembl20615/trans	1	1	1	0	5	0
GYPSY52-I_AG	MARINERN12_AG	MARINERN12_AG/DNA/Tc1/Type_II_Transposons	Type_II_Transposons	DNA/Tc1	10.4419	51.7125	2.9098	13.6394	2.12698	29.4822
GYPSY43-I_AG	E_Q9XE45	E_Q9XE45/ensembl53057/trans/Unknown	Unknown	ensembl53057/trans	0	1	0	0	0	0
EAL39421	Ty3_gypsy_Ele132	Ty3_gypsy_Ele132/LTR/Gypsy/LTRs	LTRs	LTR/Gypsy	0	0	0	0	0	0
139093..165245	JockeyFam7_2	JockeyFam7_2/LINE/JockeyFam7/Type_I_Transposons_LINE	Type_I_Transposons_LINE	LINE/JockeyFam7	2	15.8667	0.5	3.93333	1.66667	14.1
GYPSY39-I_AG	E_P03934	E_P03934/ensembl11591/trans/Unknown	Unknown	ensembl11591/trans	0	0	0	0	0	0
GYPSY58-I_AG	Outcast_Ele1	Outcast_Ele1/LINE/Outcast/Type_I_Transposons_LINE	Type_I_Transposons_LINE	LINE/Outcast	0	1	0	0	0	0
gi|6671102:c1100-8%2C	pao_Bel_Ele139	pao_Bel_Ele139/LTR/Pao/LTRs	LTRs	LTR/Pao	0	0.25	0	0	0	0
BEL16-I_AG	E_Q05405	E_Q05405/ensembl446/trans/Unknown	Unknown	ensembl446/trans	0	0.5	0	0.333333	0	0
Agam_U11658_mariner	EAL42347	EAL42347/Unknown/Unknown	Unknown	Unknown	0	0.680556	0	0.166667	0	0
169353%2C186651..86937	EAL39694	EAL39694/Unknown/Unknown	Unknown	Unknown	1.31746	7.78712	1	1.89216	0.542857	3.28524
GYPSY41-I_AG	Pao_Bel_Ele217	Pao_Bel_Ele217/LTR/Pao/LTRs	LTRs	LTR/Pao	0	0.2	0	0.166667	0.142857	0
CR1-1_AG	GambolFam4_1	GambolFam4_1/LINE/GambolFam4/Type_I_Transposons_LINE	Type_I_Transposons_LINE	LINE/GambolFam4	11	103.333	9	28	15	80
Ty3_gypsy_Ele2	Amer_AF387861_V12	Amer_AF387861_V12/LTR/mtanga/LTRs	LTRs	LTR/mtanga	0	0	0	0	0	0
181115..114141%2C67277..143782%2C190035..169142	Pao_Bel_Ele56	Pao_Bel_Ele56/LTR/Pao/LTRs	LTRs	LTR/Pao	0	0	0	0	0	0
Ty3_gypsy_Ele82	gi|29366669|gb|AY230485.1|	gi|29366669|gb|AY230485.1|/DNA/Type_II_Transposons	Type_II_Transposons	DNA	1.1881	7.67341	0.972222	1.36071	0.680556	8.74524
CR1Fam12_1	GYPSY4-I_AG	GYPSY4-I_AG/LTR/Gypsy/LTRs	LTRs	LTR/Gypsy	13.2786	48.6066	6.26667	19.5219	13.8202	29.2227
162380..161838	DME010298	DME010298/DNA/Type_II_Transposons	Type_II_Transposons	DNA	0	0	0	0	0.285714	0
GYPSY57-I_AG	GambolFam7_1	GambolFam7_1/LINE/GambolFam7/Type_I_Transposons_LINE	Type_I_Transposons_LINE	LINE/GambolFam7	3.26471	31.1667	5	12.9647	1.33333	16.4076
L1Fam2_2	BEL6-I_AG	BEL6-I_AG/LTR/Pao/LTRs	LTRs	LTR/Pao	7.11667	50.7499	8	10.5456	9.2	16.8571
CR1-4_AG	E_Q9NL33	E_Q9NL33/ensembl20638/low_complexity/Unknown	Unknown	ensembl20638/low_complexity	0	0	0	0	0	0
T1	EAA08746	EAA08746/Unknown/Unknown	Unknown	Unknown	0.642857	0.94246	0	0.533333	0	1.25
BEL15-I_AG	EAL41972	EAL41972/Unknown/Unknown	Unknown	Unknown	1	5.28333	0	1	0	0.5
CAJ14165	EAL42185	EAL42185/Unknown/Unknown	Unknown	Unknown	0	0.666667	0	0	0	0
JockeyFam2_1	gi|6671105:31-146%2C	gi|6671105:31-146%2C/DNA/Type_II_Transposons	Type_II_Transposons	DNA	0.111111	1.82143	0	1	0	0
4335	Tc1_Ele1b	Tc1_Ele1b/DNA/Tc1/Type_II_Transposons	Type_II_Transposons	DNA/Tc1	1.16667	2.61667	0.733333	1.28571	0.333333	4.85606
GambolFam4_1	JockeyFam1_1	JockeyFam1_1/LINE/JockeyFam1/Type_I_Transposons_LINE	Type_I_Transposons_LINE	LINE/JockeyFam1	18.7588	30.7911	11.1778	5.89286	24.385	16.6667
BEL14-I_AG	Ty3_gypsy_Ele8	Ty3_gypsy_Ele8/LTR/Gypsy/LTRs	LTRs	LTR/Gypsy	8.45	35.8333	0.5	7.31667	2.53333	15.2333
GYPSY49-I_AG	EAL41613	EAL41613/Unknown/Unknown	Unknown	Unknown	15.8167	46.9	7.16667	11.5833	11.1667	30.0833
GYPSY29-I_AG	E_Q9P930	E_Q9P930/ensembl12650/low_complexity/Unknown	Unknown	ensembl12650/low_complexity	0	0	1	0	0	0
CR1Fam17_1	BAC57924	BAC57924/Unknown/Unknown	Unknown	Unknown	1.07857	3.49762	0.25	0.166667	0	1.80159
GYPSY55-I_AG	AAD03794	AAD03794/Unknown/Unknown	Unknown	Unknown	0.428571	0.766667	0.2	0.725	0.176471	0.931624
Ty3_gypsy_Ele3	GYPSY46-LTR_AG	GYPSY46-LTR_AG/LTR/Gypsy/LTRs	LTRs	LTR/Gypsy	7.76667	13.9821	0.333333	1.86667	5.16667	6.2
Tc1-1_AG	Ty1_copia_Ele9	Ty1_copia_Ele9/LTR/Copia/LTRs	LTRs	LTR/Copia	3	8.96667	0	1.75	2	5.96667
INVADER1-I_AG	L1Fam5_1	L1Fam5_1/LINE/L1Fam5/Type_I_Transposons_LINE	Type_I_Transposons_LINE	LINE/L1Fam5	2.66667	13	1	2.33333	4	13.3333
E_O97916	Pao_Bel_Ele203	Pao_Bel_Ele203/LTR/Pao/LTRs	LTRs	LTR/Pao	0	0	0	0.5	0	0
77905..46088	ACCORD_LTR	ACCORD_LTR/LTR/Gypsy/LTRs	LTRs	LTR/Gypsy	0	1	0	0	0	0
Agam_AB090814_WaldoAg1	ROO_I	ROO_I/LTR/Pao/LTRs	LTRs	LTR/Pao	0	0	0	0	0	0
Ty3_gypsy_Ele121	CAB75469	CAB75469/Unknown/Unknown	Unknown	Unknown	0	2	0	0	0	0
CR1Fam1_1	I_ele23	I_ele23/LINE/I/Type_I_Transposons_LINE	Type_I_Transposons_LINE	LINE/I	0	0	0	0	0	0
BEL19-I_AG	JRHpogo_Ele47	JRHpogo_Ele47/DNA/Pogo/Type_II_Transposons	Type_II_Transposons	DNA/Pogo	1	0	0	0.0588235	0	0.0588235
P4_AG	Pao_Bel_Ele147	Pao_Bel_Ele147/LTR/Pao/LTRs	LTRs	LTR/Pao	0	0	0	0	0	0
R1Fam12_1	AAU89783	AAU89783/Unknown/Unknown	Unknown	Unknown	0	0.142857	0	0	0	0.142857
BEL2-I_AG	GYPSY72-LTR_AG	GYPSY72-LTR_AG/LTR/Gypsy/LTRs	LTRs	LTR/Gypsy	0	5	0	0	0	1
GYPSY28-I_AG	JockeyFam9_2	JockeyFam9_2/LINE/JockeyFam9/Type_I_Transposons_LINE	Type_I_Transposons_LINE	LINE/JockeyFam9	21.8333	73.6974	12	28.1667	10.1667	45.1
JockeyFam9_2	BAC57923	BAC57923/Unknown/Unknown	Unknown	Unknown	0	0	0	0	0	1
4334	gi|29366674|gb|AY230490.1|	gi|29366674|gb|AY230490.1|/DNA/Type_II_Transposons	Type_II_Transposons	DNA	0	0	0	0	0.125	0.625
GYPSY32-I_AG	E_Q9NL34	E_Q9NL34/ensembl5341/trans/Unknown	Unknown	ensembl5341/trans	1.5	8.6	0.75	1.41667	0	2.91667
2699..28182%2C170074..44469%2C168219..25961%2C101666..22945%2C46002%2C107940	P1_AG	P1_AG/DNA/P/Type_II_Transposons	Type_II_Transposons	DNA/P	6.34286	56.5571	5.8	12.15	17.7167	32.1056
GYPSY72-I_AG	E_Q9Y1H7	E_Q9Y1H7/ensembl25438/trans/Unknown	Unknown	ensembl25438/trans	0.3	4.35	0	0.2	0.1	1.7
BEL12-I_AG	EAL39338	EAL39338/Unknown/Unknown	Unknown	Unknown	5.32143	28.426	2	5.36667	0.285714	11.3246
GYPSY33-I_AG	EAA11537	EAA11537/Unknown/Unknown	Unknown	Unknown	1.75	3.81746	1.5	1	0.4	0
BEL11-I_AG	Pao_Bel_Ele103	Pao_Bel_Ele103/LTR/Pao/LTRs	LTRs	LTR/Pao	0	1	0	0	0	0
GambolFam6_1	Pao_Bel_Ele38	Pao_Bel_Ele38/LTR/Pao/LTRs	LTRs	LTR/Pao	2.5	1.17778	0	0.35	0.333333	0.1
CR1Fam28_1	CR1_Ele29	CR1_Ele29/LINE/CR1/Type_I_Transposons_LINE	Type_I_Transposons_LINE	LINE/CR1	0	0	0	0	0	0
OutcastFam6_2	PegasusA	PegasusA/DNA/hAT/Type_II_Transposons	Type_II_Transposons	DNA/hAT	11	39.0333	6.5	6	7.25	19
BEL18-I_AG	IFam6_1	IFam6_1/LINE/IFam6/Type_I_Transposons_LINE	Type_I_Transposons_LINE	LINE/IFam6	0	1.125	0	1	0	2
CR1Fam23_1	Ty3_gypsy_Ele61	Ty3_gypsy_Ele61/LTR/Gypsy/LTRs	LTRs	LTR/Gypsy	0	0.0666667	0	0	0	0
Pao_Bel_Ele40	GYPSY24-LTR_AG	GYPSY24-LTR_AG/LTR/Gypsy/LTRs	LTRs	LTR/Gypsy	0	1	0	0	0	1
GambolFam5_1	T1	T1/LINE/CR1/Type_I_Transposons_LINE	Type_I_Transposons_LINE	LINE/CR1	21.5547	98.7174	12.5114	31.1495	18.1474	65.1312
RT2_2	Ty1_copia_Ele46	Ty1_copia_Ele46/LTR/Copia/LTRs	LTRs	LTR/Copia	0	0	0	0	0	0.5
CR1-1a_AG	Aste_AJ277722_Minos	Aste_AJ277722_Minos/DNA/Minos/Type_II_Transposons	Type_II_Transposons	DNA/Minos	1.5	12.8889	2.5	1.5	1.5	4.9
GYPSY36-I_AG	E_O96544	E_O96544/ensembl20162/low_complexity/Unknown	Unknown	ensembl20162/low_complexity	0	0	0	0.333333	0	0
GYPSY64-I_AG	HATN1_AG	HATN1_AG/DNA/hAT/Type_II_Transposons	Type_II_Transposons	DNA/hAT	7.28922	37.0204	4.37745	7.88725	5.57692	21.4265
R1Fam9_1	Ty1_copia_Ele43	Ty1_copia_Ele43/LTR/Copia/LTRs	LTRs	LTR/Copia	0.142857	2.26667	0	0.97619	0.2	1.51667
Pao_Bel_Ele120	MARINERN10_AG	MARINERN10_AG/DNA/Tc1/Type_II_Transposons	Type_II_Transposons	DNA/Tc1	3	25.1731	5	3	3	14.8722
TC1N-2_AG	GYPSY35-I_AG	GYPSY35-I_AG/LTR/Gypsy/LTRs	LTRs	LTR/Gypsy	29.8	126.063	27.3333	34.6333	41.7333	80.9
GYPSY34-I_AG	Ty3_gypsy_Ele131	Ty3_gypsy_Ele131/LTR/Gypsy/LTRs	LTRs	LTR/Gypsy	0	0	0	0	0	0
CR1Fam14_1	CR1Fam5_1	CR1Fam5_1/LINE/CR1Fam5/Type_I_Transposons_LINE	Type_I_Transposons_LINE	LINE/CR1Fam5	2	15	3.08333	6	2	4.08333
BAC57912	E_Q9NBJ3	E_Q9NBJ3/ensembl9043/trans/Unknown	Unknown	ensembl9043/trans	0	0	0	0	0	0
gi|6671102:10-250%2C	gi|6671102:10-250%2C	gi|6671102:10-250%2C/DNA/Type_II_Transposons	Type_II_Transposons	DNA	13.3574	65.3338	10.3333	19.2576	7.125	48.7332
BAC57916	HARBINGERN2_AG	HARBINGERN2_AG/DNA/Harbinger/Type_II_Transposons	Type_II_Transposons	DNA/Harbinger	4	9.36111	0	1.5	0	8.6875
120179	Ty3_gypsy_Ele83	Ty3_gypsy_Ele83/LTR/Gypsy/LTRs	LTRs	LTR/Gypsy	6.5	24.5	6	7.5	4	18.5
4240%2C110658	Agam_U11659_mariner	Agam_U11659_mariner/DNA/mariner/Type_II_Transposons	Type_II_Transposons	DNA/mariner	0.5	15.0308	4.91667	2.66667	2.43939	6.90657
Agam_AB097148_IseAg1	Pao_Bel_Ele70	Pao_Bel_Ele70/LTR/Pao/LTRs	LTRs	LTR/Pao	0	0.3	0	0	0	0.2
R1Fam4_1	Pao_Bel_Ele59	Pao_Bel_Ele59/LTR/Pao/LTRs	LTRs	LTR/Pao	0	0	0.25	0	0	0
EAL39465	AAF36671	AAF36671/Unknown/Unknown	Unknown	Unknown	0	0	0	0	0	0
CR1Fam18_1	Agam_AF387850_SUA	Agam_AF387850_SUA/LTR/mtanga/LTRs	LTRs	LTR/mtanga	0	0	0	0	0	0
105913	GYPSY36-LTR_AG	GYPSY36-LTR_AG/LTR/Gypsy/LTRs	LTRs	LTR/Gypsy	0	6.5	0	0	0	7
EAA45732	piggyBacN1_AG	piggyBacN1_AG/DNA/PiggyBac/Type_II_Transposons	Type_II_Transposons	DNA/PiggyBac	3.89766	17.5849	5.34127	5.29211	1.55	14.0355
HATN2_AG	JockeyFam8_1	JockeyFam8_1/LINE/JockeyFam8/Type_I_Transposons_LINE	Type_I_Transposons_LINE	LINE/JockeyFam8	1.33333	7.45	1.5	6.5	1	6.5
GYPSY67-I_AG	Pao_Bel_Ele132	Pao_Bel_Ele132/LTR/Pao/LTRs	LTRs	LTR/Pao	0.166667	0.8	0	0.333333	0	0
SINEX-1_AG	Outcast_Ele8	Outcast_Ele8/LINE/Outcast/Type_I_Transposons_LINE	Type_I_Transposons_LINE	LINE/Outcast	0	0	0	0	0	0
CR1-6_AG	Pao_Bel_Ele156	Pao_Bel_Ele156/LTR/Pao/LTRs	LTRs	LTR/Pao	0.285714	1.59524	0.47619	0.733766	0	0.142857
Ty3_gypsy_Ele49	E_O00363	E_O00363/ensembl19102/trans/Unknown	Unknown	ensembl19102/trans	0	3.55	1	0	0	2.96667
GYPSY9-I_AG	Agam_U11657_mariner	Agam_U11657_mariner/DNA/mariner/Type_II_Transposons	Type_II_Transposons	DNA/mariner	0.666667	2.95	1	0.666667	0	1.25
GYPSY50-I_AG	Ty3_gypsy_Ele70	Ty3_gypsy_Ele70/LTR/Gypsy/LTRs	LTRs	LTR/Gypsy	3.125	4.05714	2.16667	2	0.375	4.78571
Ty3_gypsy_Ele124	OutcastFam6_2	OutcastFam6_2/LINE/OutcastFam6/Type_I_Transposons_LINE	Type_I_Transposons_LINE	LINE/OutcastFam6	9.35	79.0353	5.93333	15.9111	6	43.65
141557%2C148249..88001%2C141557	E_Q24697	E_Q24697/ensembl13674/trans/Unknown	Unknown	ensembl13674/trans	0	0.0769231	0.333333	0	0	0
Ty3_gypsy_Ele48	RTE_Ele4	RTE_Ele4/LINE/RTE/Type_I_Transposons_LINE	Type_I_Transposons_LINE	LINE/RTE	0.628571	2.29231	0.309524	0	0.642857	0.111111
BAC57901	Aara_AJ006564_Aara5	Aara_AJ006564_Aara5/LTR/pao/LTRs	LTRs	LTR/pao	4.66667	9.93333	2	5.16667	3.16667	10.5
Ty1_copia_Ele39	Ty1_copia_Ele69	Ty1_copia_Ele69/LTR/Copia/LTRs	LTRs	LTR/Copia	0	10.25	2.6	4	0.75	11.7274
CR1Fam4_2	E_P91509	E_P91509/ensembl11564/trans/Unknown	Unknown	ensembl11564/trans	0	0.111111	0	0	0.0555556	0.166667
P3_AG	E_Q9SK60	E_Q9SK60/ensembl21178/trans/Unknown	Unknown	ensembl21178/trans	1.5	1.83333	0.833333	3.33333	0.5	0
CR1Fam22_4	GYPSY62-LTR_AG	GYPSY62-LTR_AG/LTR/Gypsy/LTRs	LTRs	LTR/Gypsy	1	7	0	0	1	2
CR1Fam6_1	GYPSY32-LTR_AG	GYPSY32-LTR_AG/LTR/Gypsy/LTRs	LTRs	LTR/Gypsy	8.31667	16.7143	1.85714	2.85714	0.857143	12.181
Pao_Bel_Ele83	Amer_AJ006562_Amer7	Amer_AJ006562_Amer7/LTR/Copia/LTRs	LTRs	LTR/Copia	0.166667	1.89286	0	0.25	1.25	4
GYPSY7-LTR_AG	JRHPogo_Ele1	JRHPogo_Ele1/DNA/Pogo/Type_II_Transposons	Type_II_Transposons	DNA/Pogo	0	0	0.1	0	0	0
GYPSY38-I_AG	CR1Fam28_1	CR1Fam28_1/LINE/CR1Fam28/Type_I_Transposons_LINE	Type_I_Transposons_LINE	LINE/CR1Fam28	20.4545	68.0058	7.43333	21.4473	5.99299	41.6716
GYPSY20-I_AG	GYPSY6-LTR_AG	GYPSY6-LTR_AG/LTR/Gypsy/LTRs	LTRs	LTR/Gypsy	0	0.222222	0	0	0	0
gi|6671105:146-665%2C	JRHTC1_Ele4	JRHTC1_Ele4/DNA/Tc1/Type_II_Transposons	Type_II_Transposons	DNA/Tc1	0	0	0	0.333333	0	0.666667
Agam_AB090820_R7Ag1	I_Ele5	I_Ele5/LINE/I/Type_I_Transposons_LINE	Type_I_Transposons_LINE	LINE/I	0	1	0	1	0	0
190243..196983	Pao_Bel_Ele40	Pao_Bel_Ele40/LTR/Pao/LTRs	LTRs	LTR/Pao	15.9452	70.0025	16.8333	24.75	17.6167	20.4
Pao_Bel_Ele213	EAL39193	EAL39193/Unknown/Unknown	Unknown	Unknown	2	1.86667	0	0	3	1.2
P1_AG	BEL14-I_AG	BEL14-I_AG/LTR/Pao/LTRs	LTRs	LTR/Pao	31	82.6667	14.6667	16.3333	11.3333	33.381
CR1Fam15_1	Ty3_gypsy_Ele50	Ty3_gypsy_Ele50/LTR/Gypsy/LTRs	LTRs	LTR/Gypsy	4.16667	11.3333	0	4.2	2.25	2.66667
58318%2C143296..169330%2C149205	Ty1_copia_Ele53	Ty1_copia_Ele53/LTR/Copia/LTRs	LTRs	LTR/Copia	2.08333	4.43333	0.333333	1.16667	0.333333	1.53333
EAL41613	Pao_Bel_Ele108	Pao_Bel_Ele108/LTR/Pao/LTRs	LTRs	LTR/Pao	0	0.142857	0	0	0.285714	0
MARINERN12_AG	Ty3_gypsy_Ele34	Ty3_gypsy_Ele34/LTR/Gypsy/LTRs	LTRs	LTR/Gypsy	0	1	0	0	0	0.333333
GambolFam1_1	Ty1_copia_Ele49	Ty1_copia_Ele49/LTR/Copia/LTRs	LTRs	LTR/Copia	8.1	26.1333	3.01667	6.2	5	10.75
85328..125865	GYPSY66-I_AG	GYPSY66-I_AG/LTR/Gypsy/LTRs	LTRs	LTR/Gypsy	5.25	40.4333	5.25	15.8667	8.16667	22.8667
GYPSY4-I_AG	I_Ele16	I_Ele16/LINE/I/Type_I_Transposons_LINE	Type_I_Transposons_LINE	LINE/I	0	1	0	1	0	1.33333
BEL10-I_AG	Ty3_gypsy_Ele96	Ty3_gypsy_Ele96/LTR/Gypsy/LTRs	LTRs	LTR/Gypsy	0	0	0	0	0	0
Pao_Bel_Ele60	GYPSY50-LTR_AG	GYPSY50-LTR_AG/LTR/Gypsy/LTRs	LTRs	LTR/Gypsy	0	1	0	2	1	0
R1Fam3_2	dust	dust/dust/Dust	Dust	dust	141.16	222.878	114.451	73.4721	238.967	191.478
GYPSY47-I_AG	Agam_AY079062_ITmD37E2	Agam_AY079062_ITmD37E2/DNA/Type_II_Transposons	Type_II_Transposons	DNA	1.08333	9.11603	1.22222	2.29048	0.615385	5.24942
EAA05839	GambolFam10_1	GambolFam10_1/LINE/GambolFam10/Type_I_Transposons_LINE	Type_I_Transposons_LINE	LINE/GambolFam10	9.66667	21.875	3	14.5	7	22.8333
13331	EAL42169	EAL42169/Unknown/Unknown	Unknown	Unknown	0	8.45476	1	1.55	0	2.6
HATN3_AG	gi|29366668|gb|AY230484.1|	gi|29366668|gb|AY230484.1|/DNA/Type_II_Transposons	Type_II_Transposons	DNA	0.452381	2.50635	0.111111	0.434524	0.236111	1.55238
GYPSY63-I_AG	Pao_Bel_Ele92	Pao_Bel_Ele92/LTR/Pao/LTRs	LTRs	LTR/Pao	0	0	0	0.2	0	0
GYPSY25-I_AG	E_O44807	E_O44807/ensembl26768/trans/Unknown	Unknown	ensembl26768/trans	6	20.9143	2.5	4.5	3.71429	10.9167
BEL6-I_AG	Agam_U47022_Pegasus-7	Agam_U47022_Pegasus-7/DNA/Pegasus/Type_II_Transposons	Type_II_Transposons	DNA/Pegasus	0.866667	2.2	0	0.343137	0.375	1.23974
IFam3	RETRO14_AG_LTR	RETRO14_AG_LTR/LTR/Gypsy/LTRs	LTRs	LTR/Gypsy	0.5	1	3	0	1	2
L2Fam1_1	Pao_Bel_Ele187	Pao_Bel_Ele187/LTR/Pao/LTRs	LTRs	LTR/Pao	5.80119	5.94405	2.625	2.47619	2.26786	0.75
OutcastFam5_1	CAA09069	CAA09069/Unknown/Unknown	Unknown	Unknown	0.1	0	0	0	0.1	0
10961	Ty3_gypsy_Ele53	Ty3_gypsy_Ele53/LTR/Gypsy/LTRs	LTRs	LTR/Gypsy	0	0	0	1	0	0
R1Fam6_1	EAL40147	EAL40147/Unknown/Unknown	Unknown	Unknown	0	1	0	0	0	0.111111
Pao_Bel_Ele179	E_Q9DAF3	E_Q9DAF3/ensembl63138/trans/Unknown	Unknown	ensembl63138/trans	1	0	0	0	0	0
Agam_AJ006552_Agam10	R1_Ele2	R1_Ele2/LINE/R1/Type_I_Transposons_LINE	Type_I_Transposons_LINE	LINE/R1	0.4	0.6	0	1.6625	0.2	0.6
Agam_AB090819_R6Ag3	COPIA4-I_AG	COPIA4-I_AG/LTR/Copia/LTRs	LTRs	LTR/Copia	4.89048	32.575	5.83333	7.19048	3.86667	16.9167
Ty1_copia_Ele73	COPIA4-LTR_AG	COPIA4-LTR_AG/LTR/Copia/LTRs	LTRs	LTR/Copia	0	0	0.923077	0	0	2.81618
GYPSY24-I_AG	JRHpogo_Ele34	JRHpogo_Ele34/DNA/Pogo/Type_II_Transposons	Type_II_Transposons	DNA/Pogo	0.5	0	0	0	0	0
GYPSY45-I_AG	CR1_Ele5	CR1_Ele5/LINE/CR1/Type_I_Transposons_LINE	Type_I_Transposons_LINE	LINE/CR1	0	0	0	0	0	0
CR1Fam20_1	AAN87269	AAN87269/Unknown/Unknown	Unknown	Unknown	0	0.111111	0	0	0	0
GYPSY68-I_AG	GYPSY8-I_AG	GYPSY8-I_AG/LTR/Gypsy/LTRs	LTRs	LTR/Gypsy	3.625	12.7222	4.8	4	4	9
CR1Fam21_2	MINIME_DN	MINIME_DN/Unknown/Unknown	Unknown	Unknown	0	0	0	0	0	0.2
GYPSY51-I_AG	JRHpogo_Ele5	JRHpogo_Ele5/DNA/Pogo/Type_II_Transposons	Type_II_Transposons	DNA/Pogo	0.2	0.5	0	0	0	0
EAA05321	BAC57922	BAC57922/Unknown/Unknown	Unknown	Unknown	3	12.25	0.5	1.25	0.5	2.75
EAA13099	MARINERN4_AG	MARINERN4_AG/DNA/Tc1/Type_II_Transposons	Type_II_Transposons	DNA/Tc1	11.7083	35.0143	4.88889	8.14625	8.34751	23.2626
AARA8_AG	BAC57919	BAC57919/Unknown/Unknown	Unknown	Unknown	0	0	0	0	0	0
HELITRON2_AG	EAA45679	EAA45679/Unknown/Unknown	Unknown	Unknown	0.333333	0.666667	0	0	0.4	0
GYPSY2-I_AG	Ty1_copia_Ele2	Ty1_copia_Ele2/LTR/Copia/LTRs	LTRs	LTR/Copia	0	0	1	0.285714	0	0
Pao_Bel_Ele194	Pao_Bel_Ele120	Pao_Bel_Ele120/LTR/Pao/LTRs	LTRs	LTR/Pao	12.3333	69.3	9.5	21.7167	4.91667	46.9333
PegasusA	Ty3_gypsy_Ele27	Ty3_gypsy_Ele27/LTR/Gypsy/LTRs	LTRs	LTR/Gypsy	10.2	8.69444	1	0.366667	12	2.39167
GYPSY11-I_AG	Pao_Bel_Ele69	Pao_Bel_Ele69/LTR/Pao/LTRs	LTRs	LTR/Pao	0	0.533333	0	0.2	0	0.2
JockeyFam1_1	BAC82595	BAC82595/Unknown/Unknown	Unknown	Unknown	3	10.5	0	0	1.5	9.6
LonerFam2_1	MIMO	MIMO/DNA/Tc1?/Type_II_Transposons	Type_II_Transposons	DNA/Tc1?	1	2	0	1	1	1
EAL39157	P_Ele2	P_Ele2/DNA/P/Type_II_Transposons	Type_II_Transposons	DNA/P	0	0	0	0	0	0
GYPSY15-I_AG	Pao_Bel_Ele11	Pao_Bel_Ele11/LTR/Pao/LTRs	LTRs	LTR/Pao	1	1.5	1	0	0.5	1.5
GYPSY14-I_AG	GYPSY39-LTR_AG	GYPSY39-LTR_AG/LTR/Gypsy/LTRs	LTRs	LTR/Gypsy	3	9	2	7	0	4
IFam5_1	JRHtc1_ele30	JRHtc1_ele30/DNA/Tc1/Type_II_Transposons	Type_II_Transposons	DNA/Tc1	0	0.142857	0	0	0	0
14606	Ty3_gypsy_Ele91	Ty3_gypsy_Ele91/LTR/Gypsy/LTRs	LTRs	LTR/Gypsy	10.4167	31.2333	2.33333	5.31667	4.5	31.15
GYPSY53-I_AG	Agam_AB090820_R7Ag1	Agam_AB090820_R7Ag1/LINE/R7Ag1/Type_I_Transposons_LINE	Type_I_Transposons_LINE	LINE/R7Ag1	10.25	54.1429	3	13.6667	6	24.5
BEL5-I_AG	GYPSY26-LTR_AG	GYPSY26-LTR_AG/LTR/Gypsy/LTRs	LTRs	LTR/Gypsy	0	1	0	1	0	1
MARINERN4_AG	EAL40159	EAL40159/Unknown/Unknown	Unknown	Unknown	0	0	0.666667	0	0	0
IFam4_2	Ty3_gypsy_Ele78	Ty3_gypsy_Ele78/LTR/Gypsy/LTRs	LTRs	LTR/Gypsy	0	0	0	0	0	1
GYPSY13-I_AG	Pao_Bel_Ele197	Pao_Bel_Ele197/LTR/Pao/LTRs	LTRs	LTR/Pao	0	1.15	0	0	0	0.4
EAA08306	Pao_Bel_Ele55	Pao_Bel_Ele55/LTR/Pao/LTRs	LTRs	LTR/Pao	0	0	0	0	0	0
20022	EAL38942	EAL38942/Unknown/Unknown	Unknown	Unknown	0	1.42857	0	0	0	1
CR1Fam26_1	IFam2_1	IFam2_1/LINE/IFam2/Type_I_Transposons_LINE	Type_I_Transposons_LINE	LINE/IFam2	10.2333	32.375	3	10.3333	2.66667	15.45
BEL17-I_AG	Ty1_copia_Ele33	Ty1_copia_Ele33/LTR/Copia/LTRs	LTRs	LTR/Copia	0	0.5	0	0	0	0
GYPSY66-I_AG	EAL40373	EAL40373/Unknown/Unknown	Unknown	Unknown	0	1	0	0	2	2
JockeyFam12_1	MARINERN11_AG	MARINERN11_AG/DNA/Tc1/Type_II_Transposons	Type_II_Transposons	DNA/Tc1	7	23.3333	3	3	4	13.1944
146168..188327	Ty1_copia_Ele16	Ty1_copia_Ele16/LTR/Copia/LTRs	LTRs	LTR/Copia	1.5	2.7	0.5	1.25	0	0.7
BAC57918	GYPSY69-LTR_AG	GYPSY69-LTR_AG/LTR/Gypsy/LTRs	LTRs	LTR/Gypsy	6.45	20.6505	2	3.66667	2	17.1836
91861%2C176582%2C5025	GYPSY10-I_AG	GYPSY10-I_AG/LTR/Gypsy/LTRs	LTRs	LTR/Gypsy	189.4	591.422	87.5738	215.913	112.817	293.071
E_Q9XUX1	GYPSY41-LTR_AG	GYPSY41-LTR_AG/LTR/Gypsy/LTRs	LTRs	LTR/Gypsy	0	8	1	0	0	6
Agam_AF060859_Moose	IFam4_2	IFam4_2/LINE/IFam4/Type_I_Transposons_LINE	Type_I_Transposons_LINE	LINE/IFam4	7.30952	39.197	6.15882	16.9	4.75	20.9076
HATN1_AG	GYPSY15-LTR_AG	GYPSY15-LTR_AG/LTR/Gypsy/LTRs	LTRs	LTR/Gypsy	3.58571	19.7357	0.285714	5.13709	1.125	12.4603
Ty3_gypsy_Ele8	AAY66865	AAY66865/Unknown/Unknown	Unknown	Unknown	1	0	0	0	1	0
BEL7-I_AG	Agam_AY462096_Herves	Agam_AY462096_Herves/DNA/Herves/Type_II_Transposons	Type_II_Transposons	DNA/Herves	6.8	8.9	5.83333	0.5	3.4	2.4
IFam7_1	BEL13-LTR_AG	BEL13-LTR_AG/LTR/Pao/LTRs	LTRs	LTR/Pao	0	7	0	3	0	4
CR1Fam10_1	Pao_Bel_Ele60	Pao_Bel_Ele60/LTR/Pao/LTRs	LTRs	LTR/Pao	8.5	52.9667	7.88333	16.4333	7.3	25.85
IFam2_1	Ty1_copia_Ele66	Ty1_copia_Ele66/LTR/Copia/LTRs	LTRs	LTR/Copia	0	0	0	0	0	0
GYPSY10-LTR_AG	Pao_Bel_Ele84	Pao_Bel_Ele84/LTR/Pao/LTRs	LTRs	LTR/Pao	0	0	0	0	0	0
51691..13951	I_Ele7	I_Ele7/LINE/I/Type_I_Transposons_LINE	Type_I_Transposons_LINE	LINE/I	0.111111	0.125	0	0	0	0
MARINERN1_AG	EAA08745	EAA08745/Unknown/Unknown	Unknown	Unknown	3.55556	20.6409	1.03056	5.15281	0.520635	9.93099
CR1-2_AG	EAL38938	EAL38938/Unknown/Unknown	Unknown	Unknown	1.26667	7.50119	0.816667	1.05952	1.13333	5.26667
GYPSY8-LTR_AG	BEL8-LTR_AG	BEL8-LTR_AG/LTR/Pao/LTRs	LTRs	LTR/Pao	1	11.3658	1	4.81818	0.909091	8
JockeyFam4_1	MARINERN9_AG	MARINERN9_AG/DNA/Tc1/Type_II_Transposons	Type_II_Transposons	DNA/Tc1	38.2745	154.244	20.8222	43.8745	19.8889	137.441
MARINERN6_AG	BAC57907	BAC57907/Unknown/Unknown	Unknown	Unknown	0.176471	6.57143	0	1	1.17647	0
Ty3_gypsy_Ele91	Ty1_copia_Ele10	Ty1_copia_Ele10/LTR/Copia/LTRs	LTRs	LTR/Copia	0.25	2	0	0.75	0.833333	0.866667
51693..86547	E_Q9NL35	E_Q9NL35/ensembl16760/trans/Unknown	Unknown	ensembl16760/trans	0	0	0	0	1	0
3334	GYPSY48-LTR_AG	GYPSY48-LTR_AG/LTR/Gypsy/LTRs	LTRs	LTR/Gypsy	6	20	3	0	6	3
Agam_AB090815_WaldoAg2	DMSAT02	DMSAT02/DNA/Type_II_Transposons	Type_II_Transposons	DNA	0	0.467532	0.190909	0.190909	0.111111	0
Pao_Bel_Ele227	E_O45287	E_O45287/ensembl29285/low_complexity/Unknown	Unknown	ensembl29285/low_complexity	0.666667	0.666667	1	2.66667	0.5	0
L1Fam4_1	EAL40957	EAL40957/Unknown/Unknown	Unknown	Unknown	0	0	0	0	0	0
GYPSY12-I_AG	E_Q9SPN6	E_Q9SPN6/ensembl21053/trans/Unknown	Unknown	ensembl21053/trans	0	0	0	0	0	0
BAC82628	E_Q9GP60	E_Q9GP60/ensembl123224/low_complexity/Unknown	Unknown	ensembl123224/low_complexity	1.66667	5.66667	1.16667	2.5	3	5.08333
COPIA5-I_AG	EAA08237	EAA08237/Unknown/Unknown	Unknown	Unknown	3	18.4667	3	3.66667	3.58333	5.2
RT1_1	Pao_Bel_Ele13	Pao_Bel_Ele13/LTR/Pao/LTRs	LTRs	LTR/Pao	0	0	0	0	0	0
CR1Fam29_1	JockeyFam14_1	JockeyFam14_1/LINE/JockeyFam14/Type_I_Transposons_LINE	Type_I_Transposons_LINE	LINE/JockeyFam14	6	16.5	2	8.4	5	14
EAL42407	Pao_Bel_Ele23	Pao_Bel_Ele23/LTR/Pao/LTRs	LTRs	LTR/Pao	0	0.6	0	0	0	0.5
COPIA4-I_AG	Ty1_copia_Ele75	Ty1_copia_Ele75/LTR/Copia/LTRs	LTRs	LTR/Copia	1.5	2.9	3	0	1.75	7.75
EAL40627	E_Q946T0	E_Q946T0/ensembl30261/trans/Unknown	Unknown	ensembl30261/trans	1.5	4.5	0	0.5	0	2.5
GYPSY12-LTR_AG	Outcast_Ele11	Outcast_Ele11/LINE/Outcast/Type_I_Transposons_LINE	Type_I_Transposons_LINE	LINE/Outcast	0	1	0	0	0	0
GYPSY40-I_AG	L1_Ele12	L1_Ele12/LINE/L1/Type_I_Transposons_LINE	Type_I_Transposons_LINE	LINE/L1	0	0.222222	0	0	0	1
Ty3_gypsy_Ele23	BEL2-I_AG	BEL2-I_AG/LTR/Pao/LTRs	LTRs	LTR/Pao	21.0857	75.6429	8.01905	17.9833	12.2222	45.1611
JockeyFam11_1	Tc1_Ele7	Tc1_Ele7/DNA/Tc1/Type_II_Transposons	Type_II_Transposons	DNA/Tc1	0	0	0	0	0	1
GYPSY27-I_AG	GYPSY60-I_AG	GYPSY60-I_AG/LTR/Gypsy/LTRs	LTRs	LTR/Gypsy	36.3333	131.624	20.4167	37.2	22.75	65.4333
GYPSY44-I_AG	RETRO981_AG_LTR	RETRO981_AG_LTR/LTR/Gypsy/LTRs	LTRs	LTR/Gypsy	0.666667	6.48558	1.63158	2	0.5	1.79487
4656..3837%2C91448..121204%2C45884..130839%2C183128..74459	OutcastFam11_1	OutcastFam11_1/LINE/OutcastFam11/Type_I_Transposons_LINE	Type_I_Transposons_LINE	LINE/OutcastFam11	0	4	1	1	0	0
P2_AG	GYPSY27-I_AG	GYPSY27-I_AG/LTR/Gypsy/LTRs	LTRs	LTR/Gypsy	3.16667	32.75	4.16667	9.43333	2.58333	8.25
PBANG1%2C	Pao_Bel_Ele135	Pao_Bel_Ele135/LTR/Pao/LTRs	LTRs	LTR/Pao	0	3.25	0	0	0	0
Ty1_copia_Ele87	CR1Fam6_1	CR1Fam6_1/LINE/CR1Fam6/Type_I_Transposons_LINE	Type_I_Transposons_LINE	LINE/CR1Fam6	8	58.875	11	14	10	12
OutcastFam2_1	E_O15639	E_O15639/ensembl97986/trans/Unknown	Unknown	ensembl97986/trans	0	4.64286	0	1	0	3.5
GYPSY18-I_AG	GYPSY20-LTR_AG	GYPSY20-LTR_AG/LTR/Gypsy/LTRs	LTRs	LTR/Gypsy	1	4	0	1	0	1
GYPSY23-I_AG	AAA53489	AAA53489/Unknown/Unknown	Unknown	Unknown	0.322222	9.99463	0.639098	2.62614	0.444118	5.70831
Ty3_gypsy_Ele86	Ty3_gypsy_Ele66	Ty3_gypsy_Ele66/LTR/Gypsy/LTRs	LTRs	LTR/Gypsy	0	0	0	0	0	0
GambolFam7_1	TRANSIBN2_AG	TRANSIBN2_AG/DNA/Transib/Type_II_Transposons	Type_II_Transposons	DNA/Transib	4	17.7	2	2.33333	1.81818	11.5714
Agam_AB090816_MinoAg1	COPIA2-I_AG	COPIA2-I_AG/LTR/Copia/LTRs	LTRs	LTR/Copia	4	14	3.75	2.83333	5.66667	8.75
145041..147740	I_Ele6	I_Ele6/LINE/I/Type_I_Transposons_LINE	Type_I_Transposons_LINE	LINE/I	0	0	0	0	0	0
GYPSY42-I_AG	BEL15-I_AG	BEL15-I_AG/LTR/Pao/LTRs	LTRs	LTR/Pao	16.7381	102.558	15.8667	20.8611	8.95833	61.3365
Ty1_copia_Ele49	DMRG	DMRG/DNA/Type_II_Transposons	Type_II_Transposons	DNA	0	1	122	653	28	16
CR1Fam2_1	Pao_Bel_Ele144	Pao_Bel_Ele144/LTR/Pao/LTRs	LTRs	LTR/Pao	0	0.45	0.2	0	1	0.2
EAL39338	Pao_Bel_Ele137	Pao_Bel_Ele137/LTR/Pao/LTRs	LTRs	LTR/Pao	0.666667	6.2	0.666667	0	0	0.833333
36965..2809	CR1Fam22_4	CR1Fam22_4/LINE/CR1Fam22/Type_I_Transposons_LINE	Type_I_Transposons_LINE	LINE/CR1Fam22	13	54.3313	5.82356	10	5.91667	25.2944
BAC57900	GYPSY20-I_AG	GYPSY20-I_AG/LTR/Gypsy/LTRs	LTRs	LTR/Gypsy	14.3333	51.6905	8	16.8571	7	26
Ty3_gypsy_Ele47	Ty3_gypsy_Ele55	Ty3_gypsy_Ele55/LTR/Gypsy/LTRs	LTRs	LTR/Gypsy	11.1429	20.8095	12	3.14286	13.1429	19.6667
Ty3_gypsy_Ele129	GYPSY19-LTR_AG	GYPSY19-LTR_AG/LTR/Gypsy/LTRs	LTRs	LTR/Gypsy	1	0	0	0	0	0
JockeyFam16_1	JRHtc1_ele28	JRHtc1_ele28/DNA/Tc1/Type_II_Transposons	Type_II_Transposons	DNA/Tc1	0	0	0	0.333333	0	0
Ty3_gypsy_Ele93	Pao_Bel_Ele7	Pao_Bel_Ele7/LTR/Pao/LTRs	LTRs	LTR/Pao	0	0	0	0	0	0
GYPSY11-LTR_AG	PEN1	PEN1/Unknown/Unknown	Unknown	Unknown	0	0	1	0	1	0
EAA14473	BEL3-I_AG	BEL3-I_AG/LTR/Pao/LTRs	LTRs	LTR/Pao	32.4048	118.078	14.4	40.4061	14.3333	60.479
JockeyFam23_1	Aalb_L78798_tnpA	Aalb_L78798_tnpA/DNA/Type_II_Transposons	Type_II_Transposons	DNA	0	0	0	0	0	0
Ty1_copia_Ele22	Loner_Ele1	Loner_Ele1/LINE/Loner/Type_I_Transposons_LINE	Type_I_Transposons_LINE	LINE/Loner	0	6.83333	0	0.6	0	2.16667
JockeyFam17_1	EAA08306	EAA08306/Unknown/Unknown	Unknown	Unknown	11.4167	34.9	2.58333	10.4167	1.75	17.0833
Ty3_gypsy_Ele55	Ty3_gypsy_Ele21	Ty3_gypsy_Ele21/LTR/Gypsy/LTRs	LTRs	LTR/Gypsy	0	0.5	0	0	1	0.5
57185..183094	AAN34651	AAN34651/Unknown/Unknown	Unknown	Unknown	0	0	0	0	0	0
GambolFam10_1	Ty3_gypsy_Ele56	Ty3_gypsy_Ele56/LTR/Gypsy/LTRs	LTRs	LTR/Gypsy	0	0	0	0	0	0
hAT-2_AG	HATN5_AG	HATN5_AG/DNA/hAT/Type_II_Transposons	Type_II_Transposons	DNA/hAT	0	4.15	0	0	1	4.8
Ty3_gypsy_Ele51	gi|6671105:146-665%2C	gi|6671105:146-665%2C/DNA/Type_II_Transposons	Type_II_Transposons	DNA	6.0873	59.023	2.33333	19.2833	2.3375	31.6881
Ty3_gypsy_Ele83	R1Fam1_1	R1Fam1_1/LINE/R1Fam1/Type_I_Transposons_LINE	Type_I_Transposons_LINE	LINE/R1Fam1	4.25	11.2833	2.15476	3.28333	1.27143	10.8333
Agam_U89799_TopiI	R1Fam4_1	R1Fam4_1/LINE/R1Fam4/Type_I_Transposons_LINE	Type_I_Transposons_LINE	LINE/R1Fam4	38.469	38.6044	44.5333	8.73333	80.6667	18.8952
EAA44340	GYPSY46-I_AG	GYPSY46-I_AG/LTR/Gypsy/LTRs	LTRs	LTR/Gypsy	3.76667	22.0143	4.66667	14.1238	3.66667	12.9333
Agam_AB090823_NotoAg1	Ty3_gypsy_Ele94	Ty3_gypsy_Ele94/LTR/Gypsy/LTRs	LTRs	LTR/Gypsy	0	0	0	0	0	0
MARINERN11_AG	Pao_Bel_Ele15	Pao_Bel_Ele15/LTR/Pao/LTRs	LTRs	LTR/Pao	0	5	1	0.833333	0.5	1
5224	PBANG1%2C	PBANG1%2C/DNA/Type_II_Transposons	Type_II_Transposons	DNA	7	28.4611	5	5.8	3.33333	23.75
Ty3_gypsy_Ele139	Pao_Bel_Ele36	Pao_Bel_Ele36/LTR/Pao/LTRs	LTRs	LTR/Pao	1.16667	5.1	0	1.33333	0	0.5
Pao_Bel_Ele2	DMH1H3	DMH1H3/DNA/Type_II_Transposons	Type_II_Transposons	DNA	0	0	1	0	0	0
JockeyFam19_1	E_Q9BLI2	E_Q9BLI2/ensembl17476/trans/Unknown	Unknown	ensembl17476/trans	0	0	0	0	0	0
Ty3_gypsy_Ele120	OutcastFam5_1	OutcastFam5_1/LINE/OutcastFam5/Type_I_Transposons_LINE	Type_I_Transposons_LINE	LINE/OutcastFam5	13.5	43.55	3.33333	7.66667	5.91667	23.25
Pogo_Ele5	INVADER3	INVADER3/DNA/Type_II_Transposons	Type_II_Transposons	DNA	0	0	0	0	0	0
MARINERN10_AG	Pao_Bel_Ele52	Pao_Bel_Ele52/LTR/Pao/LTRs	LTRs	LTR/Pao	3.33333	19.0119	0	2.33333	3	7.83333
Ty3_gypsy_Ele80	GYPSY43-LTR_AG	GYPSY43-LTR_AG/LTR/Gypsy/LTRs	LTRs	LTR/Gypsy	2	2	0	0	0	0
52614..167386	CR1_Ele19	CR1_Ele19/LINE/CR1/Type_I_Transposons_LINE	Type_I_Transposons_LINE	LINE/CR1	0	1.70202	0	0	0	0.111111
Ty3_gypsy_Ele167	AGM1-I	AGM1-I/LTR/Pao/LTRs	LTRs	LTR/Pao	1.45	3.06667	4.13333	1.78333	1.43333	1.65
COPIA1-I_AG	GYPSY22-LTR_AG	GYPSY22-LTR_AG/LTR/Gypsy/LTRs	LTRs	LTR/Gypsy	0	1	0	0	0	0
EAA04995	R1Fam6_1	R1Fam6_1/LINE/R1Fam6/Type_I_Transposons_LINE	Type_I_Transposons_LINE	LINE/R1Fam6	13.856	42.2179	12.4488	10.2976	5.25	16.7738
HATN6_AG	Agam_AB090821_R7Ag2	Agam_AB090821_R7Ag2/LINE/R7Ag2/Type_I_Transposons_LINE	Type_I_Transposons_LINE	LINE/R7Ag2	22.8825	156.413	21.9157	37.6548	17.5298	77.3817
CR1Fam7_1	trf	trf/trf/Tandem_repeats	Tandem_repeats	trf	2739.41	2685.06	1946.29	888.599	1576.94	1210.62
E_Q94GJ1	EAL38986	EAL38986/Unknown/Unknown	Unknown	Unknown	0	1	0	0	0	0
RT1	E_Q9WMZ5	E_Q9WMZ5/ensembl31341/trans/Unknown	Unknown	ensembl31341/trans	0	0	0	0	0	0
GYPSY69-LTR_AG	Ty1_copia_Ele67	Ty1_copia_Ele67/LTR/Copia/LTRs	LTRs	LTR/Copia	0.333333	0	0	0	0	0
GYPSY31-I_AG	BEL12-I_AG	BEL12-I_AG/LTR/Pao/LTRs	LTRs	LTR/Pao	23.5734	66.9779	8.95303	15.8363	9.73571	36.6492
45770..38016	GYPSY37-LTR_AG	GYPSY37-LTR_AG/LTR/Gypsy/LTRs	LTRs	LTR/Gypsy	0	1	0	0	0	0
E_O44807	I_Ele41	I_Ele41/LINE/I/Type_I_Transposons_LINE	Type_I_Transposons_LINE	LINE/I	0	1.2	0.2	0	0	3.06667
MARINERN2_AG	EAL42187	EAL42187/Unknown/Unknown	Unknown	Unknown	0.333333	4.25	0	0	0	1
EAA10031	GYPSY70-I_AG	GYPSY70-I_AG/LTR/Gypsy/LTRs	LTRs	LTR/Gypsy	49	247	19.0667	72.6667	14	149
107277..7178	EAL42199	EAL42199/Unknown/Unknown	Unknown	Unknown	2.65	11.3714	0.533333	1.2	2.06667	5.43571
gi|6671102:8474-9743%2C	EAA13281	EAA13281/Unknown/Unknown	Unknown	Unknown	0	0	0	1	0	1
GYPSY56-LTR_AG	Pao_Bel_Ele138	Pao_Bel_Ele138/LTR/Pao/LTRs	LTRs	LTR/Pao	0.8	1.8	0.4	0.4	0.2	0.4
GYPSY48-LTR_AG	Afun_AJ006557_Afun1	Afun_AJ006557_Afun1/LTR/gypsy/LTRs	LTRs	LTR/gypsy	0.666667	3.33333	0	0.666667	1.5	0
GYPSY46-I_AG	EAL40363	EAL40363/Unknown/Unknown	Unknown	Unknown	0	0.111111	0	0	0	0
Agam_U89801_TsessebeI	Ty3_gypsy_Ele57	Ty3_gypsy_Ele57/LTR/Gypsy/LTRs	LTRs	LTR/Gypsy	0	0	0	0	0	0.333333
13798	Pao_Bel_Ele148	Pao_Bel_Ele148/LTR/Pao/LTRs	LTRs	LTR/Pao	0	0	0	0	0	0
122116..161284	Pogo_Ele5	Pogo_Ele5/DNA/Pogo/Type_II_Transposons	Type_II_Transposons	DNA/Pogo	2.5	25.75	0.75	2.25	3	20.3
TRANSIBN1_AG	EAL40766	EAL40766/Unknown/Unknown	Unknown	Unknown	6.2	18.5	1	4	1.2	10.2
piggyBac1_AG	BEL9-I_AG	BEL9-I_AG/LTR/Pao/LTRs	LTRs	LTR/Pao	74.0952	490.646	41.5	107.811	48.5833	260.024
6178	MARINERN8_AG	MARINERN8_AG/DNA/Tc1/Type_II_Transposons	Type_II_Transposons	DNA/Tc1	5	7	1	0	0	1
GYPSY32-LTR_AG	EAA05321	EAA05321/Unknown/Unknown	Unknown	Unknown	14.5762	37.3167	6.95238	14.0437	5.24603	28.7532
5246%2C117537..181028	AAM11674	AAM11674/Unknown/Unknown	Unknown	Unknown	0.2	0	0	0	0	0
GYPSY9-LTR_AG	Ty1_copia_Ele19	Ty1_copia_Ele19/LTR/Copia/LTRs	LTRs	LTR/Copia	3.40476	13.3155	1.31905	4.84881	1.5	7.4131
197966..142255	E_Q9ZQQ6	E_Q9ZQQ6/ensembl19122/trans/Unknown	Unknown	ensembl19122/trans	0.4	1.05	0	0	0	1.7
gi|6671102:1412-1645%2C	Ty3_gypsy_Ele129	Ty3_gypsy_Ele129/LTR/Gypsy/LTRs	LTRs	LTR/Gypsy	6.68333	26.0333	2.7	8.4	3.48333	29.5833
EAL40766	OutcastFam4_1	OutcastFam4_1/LINE/OutcastFam4/Type_I_Transposons_LINE	Type_I_Transposons_LINE	LINE/OutcastFam4	3	15	0.5	4	3	1
TRANSIB1_AG	EAA44016	EAA44016/Unknown/Unknown	Unknown	Unknown	0	0	0	0	0	0
JockeyFam6_1	Ty3_gypsy_Ele124	Ty3_gypsy_Ele124/LTR/Gypsy/LTRs	LTRs	LTR/Gypsy	19	51.6667	14.5	7.5	5.5	37
EAA08745	Pao_Bel_Ele44	Pao_Bel_Ele44/LTR/Pao/LTRs	LTRs	LTR/Pao	0	2.46667	1	0	0	1
EAL39400	Pao_Bel_Ele227	Pao_Bel_Ele227/LTR/Pao/LTRs	LTRs	LTR/Pao	10.3333	29.875	5.5	15	3.5	23.8333
L2Fam2_1	EAL39732	EAL39732/Unknown/Unknown	Unknown	Unknown	0.72619	9.19167	1.26786	2.35397	0.253968	2.30754
BEL2-LTR_AG	BEL16-LTR_AG	BEL16-LTR_AG/LTR/Pao/LTRs	LTRs	LTR/Pao	0	1	0	0	1	0
E_Q9FL83	hAT-2N_AG	hAT-2N_AG/Unknown/Unknown	Unknown	Unknown	2	10.25	2	4	2	6.09091
GYPSY15-LTR_AG	E_Q13539	E_Q13539/ensembl15347/low_complexity/Unknown	Unknown	ensembl15347/low_complexity	0	2.24359	0.0833333	0	0.313131	3.18182
BEL3-LTR_AG	Agam_U11658_mariner	Agam_U11658_mariner/DNA/mariner/Type_II_Transposons	Type_II_Transposons	DNA/mariner	23	115.212	7.91667	33.5167	15.7121	77.1381
RTEFam2_1	CR1Fam27_1	CR1Fam27_1/LINE/CR1Fam27/Type_I_Transposons_LINE	Type_I_Transposons_LINE	LINE/CR1Fam27	1.86876	8.68653	0.885317	2.74885	1.23194	4.78872
JockeyFam14_1	Pao_Bel_Ele218	Pao_Bel_Ele218/LTR/Pao/LTRs	LTRs	LTR/Pao	0	0.333333	0	0	0	0
169397..94135	Agam_M93691_RT2	Agam_M93691_RT2/LINE/RT2/Type_I_Transposons_LINE	Type_I_Transposons_LINE	LINE/RT2	22.7206	140.583	12.3611	27.9083	11.0333	53.0429
Pao_Bel_Ele52	Ty1_copia_Ele54	Ty1_copia_Ele54/LTR/Copia/LTRs	LTRs	LTR/Copia	0	4.5	0	1	0.75	5.05
Tc1_Ele1a	GYPSY18-I_AG	GYPSY18-I_AG/LTR/Gypsy/LTRs	LTRs	LTR/Gypsy	7.76923	27.274	3.78571	3.86667	2	14.6855
Pao_Bel_Ele58	LOA_Ele3	LOA_Ele3/LINE/LOA/Type_I_Transposons_LINE	Type_I_Transposons_LINE	LINE/LOA	0	0	0	0	0	0
GYPSY46-LTR_AG	EAA11469	EAA11469/Unknown/Unknown	Unknown	Unknown	4.25	16.3417	2.73333	2.03333	1	13.0583
TRANSIBN2_AG	Tc1_Ele5	Tc1_Ele5/DNA/Tc1/Type_II_Transposons	Type_II_Transposons	DNA/Tc1	0	1	0	1	0	0
JockeyFam13_1	Pao_Bel_Ele39	Pao_Bel_Ele39/LTR/Pao/LTRs	LTRs	LTR/Pao	0	3	0	0.333333	0	1.66667
E_O64612	Ty1_copia_Ele74	Ty1_copia_Ele74/LTR/Copia/LTRs	LTRs	LTR/Copia	0	0.333333	0	0	0	0
piggyBacN1_AG	EAL40765	EAL40765/Unknown/Unknown	Unknown	Unknown	0	0	0	0	0	0
EAA08237	Pao_Bel_Ele79	Pao_Bel_Ele79/LTR/Pao/LTRs	LTRs	LTR/Pao	89.8429	418.96	39.0333	78.0898	39.9167	229.223
Ty3_gypsy_Ele155	DMHMRRPTB	DMHMRRPTB/DNA/Type_II_Transposons	Type_II_Transposons	DNA	0	0	0	0	0	0
Agam_AB090822_HidaAg1	OutcastFam3_1	OutcastFam3_1/LINE/OutcastFam3/Type_I_Transposons_LINE	Type_I_Transposons_LINE	LINE/OutcastFam3	0	7	2	0	1	5
JockeyFam22_1	Agam_AB090823_NotoAg1	Agam_AB090823_NotoAg1/LINE/NotoAg1/Type_I_Transposons_LINE	Type_I_Transposons_LINE	LINE/NotoAg1	2.66667	27.75	7.5	6.75	4.7	14.6667
24978..111603	AAL16723	AAL16723/Unknown/Unknown	Unknown	Unknown	0	0	0	0	0	0
EAA11469	EAL58294	EAL58294/Unknown/Unknown	Unknown	Unknown	0	0.916667	0	0	0	0
AACOPIA1_I	EAL42229	EAL42229/Unknown/Unknown	Unknown	Unknown	0	0.5	0	0	0	0
MARINERN3_AG	hAT-2_AG	hAT-2_AG/Unknown/Unknown	Unknown	Unknown	4	27.531	0	4.41667	1.33333	20.0734
MARINERN13_AG	L1Fam2_2	L1Fam2_2/LINE/L1Fam2/Type_I_Transposons_LINE	Type_I_Transposons_LINE	LINE/L1Fam2	25.0301	98.0483	11.4472	20.1006	13.2183	69.9064
Amer_AJ006558_Amer1	JockeyFam10_1	JockeyFam10_1/LINE/JockeyFam10/Type_I_Transposons_LINE	Type_I_Transposons_LINE	LINE/JockeyFam10	1	6.78333	0.4	2.66667	0	1.66667
E_Q9U5P0	R1_Ele9	R1_Ele9/LINE/R1/Type_I_Transposons_LINE	Type_I_Transposons_LINE	LINE/R1	0	0	0	0	0	0
MARINERN5_AG	Ty3_gypsy_Ele120	Ty3_gypsy_Ele120/LTR/Gypsy/LTRs	LTRs	LTR/Gypsy	5.125	23.325	2.75	8	3.5	14.2
Pao_Bel_Ele100	Pao_Bel_Ele8	Pao_Bel_Ele8/LTR/Pao/LTRs	LTRs	LTR/Pao	0	0	0	0	0.5	0
JockeyFam3_1	RTEFam1	RTEFam1/LINE/RTEFam1/Type_I_Transposons_LINE	Type_I_Transposons_LINE	LINE/RTEFam1	95.1298	342.114	49.84	77.1756	34.0068	181.023
183339%2C18116	Ty3_gypsy_Ele151	Ty3_gypsy_Ele151/LTR/Gypsy/LTRs	LTRs	LTR/Gypsy	0	0	0	0	0	0
BAC57904	E_Q9LR94	E_Q9LR94/ensembl19114/trans/Unknown	Unknown	ensembl19114/trans	0	0	0	0	0	0
Pao_Bel_Ele72	RETRO49_AG_LTR	RETRO49_AG_LTR/LTR/Gypsy/LTRs	LTRs	LTR/Gypsy	3	5	1	1	0	1
IFam1_1	E_Q22244	E_Q22244/ensembl6444/trans/Unknown	Unknown	ensembl6444/trans	1.91667	15.4302	1.96667	2.93333	3	13.1444
Ty3_gypsy_Ele102	Ty3_gypsy_Ele134	Ty3_gypsy_Ele134/LTR/Gypsy/LTRs	LTRs	LTR/Gypsy	0	0	0	0	0	3.33333
GYPSY26-I_AG	CAI96719	CAI96719/Unknown/Unknown	Unknown	Unknown	0	1.22778	0	0	0	0
gi|6671106:2786-4707%2C	EAL39934	EAL39934/Unknown/Unknown	Unknown	Unknown	1.63333	13.3738	2	2.22619	1	5.81667
Ty3_gypsy_Ele27	EAL39842	EAL39842/Unknown/Unknown	Unknown	Unknown	1	2.39583	0	0.25	0	0
GambolFam12_1	EAA12594	EAA12594/Unknown/Unknown	Unknown	Unknown	1	1	0	0	0	1
R1Fam11_1	Agam_AB090815_WaldoAg2	Agam_AB090815_WaldoAg2/LINE/WaldoAg2/Type_I_Transposons_LINE	Type_I_Transposons_LINE	LINE/WaldoAg2	8.25873	32.4153	7.68561	2.86667	9.06905	14.95
HAT1_AG	Ty1_copia_Ele14	Ty1_copia_Ele14/LTR/Copia/LTRs	LTRs	LTR/Copia	0.333333	0	0	0	0	0
3509	Pao_Bel_Ele124	Pao_Bel_Ele124/LTR/Pao/LTRs	LTRs	LTR/Pao	0	0	0	0	0	0
13937	E_Q24363	E_Q24363/ensembl51576/low_complexity/Unknown	Unknown	ensembl51576/low_complexity	0	0	0	0	0	0
JockeyFam15	mar_24	mar_24/DNA/mariner/Type_II_Transposons	Type_II_Transposons	DNA/mariner	0.342857	1.24359	2.26786	0.392857	0.222222	0.894444
COPIA2-I_AG	EAL41503	EAL41503/Unknown/Unknown	Unknown	Unknown	0	1.4	0	0.5	0	0
OutcastFam4_1	AAM51140	AAM51140/Unknown/Unknown	Unknown	Unknown	0	0	0	0.25	0	0
JockeyFam7_2	RT2_2	RT2_2/LINE/RT2/Type_I_Transposons_LINE	Type_I_Transposons_LINE	LINE/RT2	13.9667	71.4484	9.77778	11.35	11.6929	28.6512
BAC57906	L1Fam4_1	L1Fam4_1/LINE/L1Fam4/Type_I_Transposons_LINE	Type_I_Transposons_LINE	LINE/L1Fam4	4.5	35.5238	1	4	1	13.6667
Pao_Bel_Ele209	E_Q95XH6	E_Q95XH6/ensembl12295/low_complexity/Unknown	Unknown	ensembl12295/low_complexity	0	0	0	0	0	0
Ty1_copia_Ele27	JRHpogo_Ele48	JRHpogo_Ele48/DNA/Pogo/Type_II_Transposons	Type_II_Transposons	DNA/Pogo	0.111455	0.0555556	0	0.0555556	0.1	0.641363
EAL39930	BEL17-LTR_AG	BEL17-LTR_AG/LTR/Pao/LTRs	LTRs	LTR/Pao	0	0	0	0	0.8	1
E_Q22244	E_Q27293	E_Q27293/ensembl3070/trans/Unknown	Unknown	ensembl3070/trans	0.266667	1.55087	0.358333	0.0714286	0.0714286	0.233333
GYPSY62-I_AG	Ty1_copia_Ele51	Ty1_copia_Ele51/LTR/Copia/LTRs	LTRs	LTR/Copia	1.33333	3	0.833333	0.833333	0.5	1.5
EAA03604	CAJ00464	CAJ00464/Unknown/Unknown	Unknown	Unknown	0	0	0	0	0	0
GYPSY13-LTR_AG	E_Q9Y1H0	E_Q9Y1H0/ensembl3786/low_complexity/Unknown	Unknown	ensembl3786/low_complexity	0	0	0	0	0	0.333333
CR1Fam5_1	Ty1_copia_Ele61	Ty1_copia_Ele61/LTR/Copia/LTRs	LTRs	LTR/Copia	1.6	15.2333	1.4	1.8	0.75	6.83333
TRANSIB2_AG	Pao_Bel_Ele63	Pao_Bel_Ele63/LTR/Pao/LTRs	LTRs	LTR/Pao	0	0	0	0	0	0.2
16061	HARBINGERN1_AG	HARBINGERN1_AG/DNA/Harbinger/Type_II_Transposons	Type_II_Transposons	DNA/Harbinger	4	0.142857	0	7	1	9
Ty1_copia_Ele61	E_Q93645	E_Q93645/ensembl9699/low_complexity/Unknown	Unknown	ensembl9699/low_complexity	3.25	8.6	0.75	2.25	2	10.55
EAA07176	Pao_Bel_Ele98	Pao_Bel_Ele98/LTR/Pao/LTRs	LTRs	LTR/Pao	0	1.7	0	0	0.2	0
Ty1_copia_Ele19	GYPSY63-I_AG	GYPSY63-I_AG/LTR/Gypsy/LTRs	LTRs	LTR/Gypsy	9	50	2	4	5	27
95130..22811	JockeyFam6_1	JockeyFam6_1/LINE/JockeyFam6/Type_I_Transposons_LINE	Type_I_Transposons_LINE	LINE/JockeyFam6	2	22.6	3.66667	1.58333	3.16667	6
E_Q66162	CR1-3_AG	CR1-3_AG/LINE/CR1/Type_I_Transposons_LINE	Type_I_Transposons_LINE	LINE/CR1	44.8206	227.096	20.1261	49.2732	17.4991	120.722
Pao_Bel_Ele118	CR1-5_AG	CR1-5_AG/LINE/CR1/Type_I_Transposons_LINE	Type_I_Transposons_LINE	LINE/CR1	47.0382	178.843	10.5453	35.5152	13.3615	75.1158
GYPSY8-I_AG	E_Q95T57	E_Q95T57/ensembl41098/low_complexity/Unknown	Unknown	ensembl41098/low_complexity	0	0.8	0	0	0	0.333333
EAL39440	I_ele21	I_ele21/LINE/I/Type_I_Transposons_LINE	Type_I_Transposons_LINE	LINE/I	0	0.4	0.2	0	0	1.06667
ZEBEDEE	AAN71155	AAN71155/Unknown/Unknown	Unknown	Unknown	0	0.2	0.2	0	0	0.2
E_Q26816	JRHTC1_Ele6	JRHTC1_Ele6/DNA/Tc1/Type_II_Transposons	Type_II_Transposons	DNA/Tc1	0	0	0.333333	0	0	0.75
Pao_Bel_Ele81	E_Q18125	E_Q18125/ensembl9619/trans/Unknown	Unknown	ensembl9619/trans	1.33333	0.7	0	0	0.2	0.75
1482	EAA13218	EAA13218/Unknown/Unknown	Unknown	Unknown	0	2	0	0	0	2
178997..31758%2C177854	Agam_AB090817_R6Ag1	Agam_AB090817_R6Ag1/LINE/R6Ag1/Type_I_Transposons_LINE	Type_I_Transposons_LINE	LINE/R6Ag1	1.66667	4.83333	1.33333	2.33333	1.5	2
JRHPogo_Ele36	I_Ele36	I_Ele36/LINE/I/Type_I_Transposons_LINE	Type_I_Transposons_LINE	LINE/I	0	0	0	0	0	0
R1Fam14_1	BAD99524	BAD99524/Unknown/Unknown	Unknown	Unknown	0	2.7	3	0	4.2	1
Ty1_copia_Ele38	BEL15-LTR_AG	BEL15-LTR_AG/LTR/Pao/LTRs	LTRs	LTR/Pao	0	2	0	1	1	1
EAA09806	GYPSY9-LTR_AG	GYPSY9-LTR_AG/LTR/Gypsy/LTRs	LTRs	LTR/Gypsy	7.0188	17.9647	3.29167	5.92876	4.27778	12.4907
143634..148567	Amer_AJ006558_Amer1	Amer_AJ006558_Amer1/LTR/pao/LTRs	LTRs	LTR/pao	3	17	2	2	1	8
114003..28747%2C102056..159596	AAF78060	AAF78060/Unknown/Unknown	Unknown	Unknown	0	0	0	0	0	0
Agam_AY462096_Herves	BAC82628	BAC82628/Unknown/Unknown	Unknown	Unknown	7.97381	31.4954	2.5	2.41905	2.30714	16.3905
GambolFam11_1	AAQ03218	AAQ03218/Unknown/Unknown	Unknown	Unknown	0	0.285714	0	0	0	0
JockeyFam24_1	E_Q18309	E_Q18309/ensembl9734/trans/Unknown	Unknown	ensembl9734/trans	0	0	0	0.105263	0	0
L1Fam5_1	Pao_Bel_Ele62	Pao_Bel_Ele62/LTR/Pao/LTRs	LTRs	LTR/Pao	0	0	0	0	0	0
R1Fam1_1	AAD03792	AAD03792/Unknown/Unknown	Unknown	Unknown	0	0.111111	0.25	0	0	0.2
Agam_U11659_mariner	EAA13544	EAA13544/Unknown/Unknown	Unknown	Unknown	0	0	0	0	0	0
EAA44339	Ty3_gypsy_Ele163	Ty3_gypsy_Ele163/LTR/Gypsy/LTRs	LTRs	LTR/Gypsy	0	1.5	0	0	0	0
Pao_Bel_Ele93	GYPSY51-LTR_AG	GYPSY51-LTR_AG/LTR/Gypsy/LTRs	LTRs	LTR/Gypsy	4.5	3.87895	0	2.2	1.5	4
Ty3_gypsy_Ele50	Pao_Bel_Ele102	Pao_Bel_Ele102/LTR/Pao/LTRs	LTRs	LTR/Pao	0	0	0	0	0.0666667	0
CAI96720	E_Q9NAF7	E_Q9NAF7/ensembl60635/trans/Unknown	Unknown	ensembl60635/trans	0	0	0	0	0	0
BAC57922	Pao_Bel_Ele157	Pao_Bel_Ele157/LTR/Pao/LTRs	LTRs	LTR/Pao	0	1	0	0	0	0
Ty1_copia_Ele21	Ty3_gypsy_Ele10	Ty3_gypsy_Ele10/LTR/Gypsy/LTRs	LTRs	LTR/Gypsy	0	0	0.111111	0	0	0
EAL39934	Pao_Bel_Ele29	Pao_Bel_Ele29/LTR/Pao/LTRs	LTRs	LTR/Pao	0	0	0	0	0	0
E_Q89703	EAL41575	EAL41575/Unknown/Unknown	Unknown	Unknown	0	0.309524	0.166667	0	0.142857	0.309524
BEL7-LTR_AG	E_Q9P958	E_Q9P958/ensembl19910/trans/Unknown	Unknown	ensembl19910/trans	0.5	3	0	1.08333	0.833333	2.58333
RETRO993_AG_LTR	MTANGA_I	MTANGA_I/Unknown/Unknown	Unknown	Unknown	0	0	0	0	0	0
Agam_U11655_mariner	JockeyFam3_1	JockeyFam3_1/LINE/JockeyFam3/Type_I_Transposons_LINE	Type_I_Transposons_LINE	LINE/JockeyFam3	4	15.8	2.66667	7	1.75	14.6667
RETRO933_AG_LTR	L2Fam3_1	L2Fam3_1/LINE/L2Fam3/Type_I_Transposons_LINE	Type_I_Transposons_LINE	LINE/L2Fam3	0.253968	2.42662	0.25	0.952381	0.242857	0.577778
MARINERN7_AG	JRHpogo_Ele43	JRHpogo_Ele43/DNA/Pogo/Type_II_Transposons	Type_II_Transposons	DNA/Pogo	0	0	0	0	0	0
EAL41439	Ty3_gypsy_Ele44	Ty3_gypsy_Ele44/LTR/Gypsy/LTRs	LTRs	LTR/Gypsy	0.2	0.4	0.2	0.45	0	0
EAL40479	IFam3	IFam3/LINE/IFam3/Type_I_Transposons_LINE	Type_I_Transposons_LINE	LINE/IFam3	17.9071	39.3806	4.15758	8.54551	2.95238	35.2644
Aara_AJ006564_Aara5	GYPSY18-LTR_AG	GYPSY18-LTR_AG/LTR/Gypsy/LTRs	LTRs	LTR/Gypsy	0	0	0	0	0	0
AAQ01581	Ty1_copia_Ele25	Ty1_copia_Ele25/LTR/Copia/LTRs	LTRs	LTR/Copia	0.7	5.48333	0	0.8	0	1.6
AAL56548	E_Q9NBI9	E_Q9NBI9/ensembl9019/trans/Unknown	Unknown	ensembl9019/trans	0	1	0	0	0	0
Ty3_gypsy_Ele169	JRHtc1_ele14	JRHtc1_ele14/DNA/Tc1/Type_II_Transposons	Type_II_Transposons	DNA/Tc1	0	0	0	0	0	0
GYPSY37-I_AG	Agam_U47020_Pegasus-27	Agam_U47020_Pegasus-27/DNA/Pegasus/Type_II_Transposons	Type_II_Transposons	DNA/Pegasus	19.8254	136.08	10.1397	44.7157	10.675	78.3971
Aste_AJ277722_Minos	Pao_Bel_Ele109	Pao_Bel_Ele109/LTR/Pao/LTRs	LTRs	LTR/Pao	0.2	0	0	0	0	0
GYPSY19-I_AG	Pao_Bel_Ele43	Pao_Bel_Ele43/LTR/Pao/LTRs	LTRs	LTR/Pao	0.5	0.833333	0.5	0	0	0.833333
EAL42199	CR1_Ele26	CR1_Ele26/LINE/CR1/Type_I_Transposons_LINE	Type_I_Transposons_LINE	LINE/CR1	0	1.5	0.5	0	0	0
EAL40181	Ty1_copia_Ele47	Ty1_copia_Ele47/LTR/Copia/LTRs	LTRs	LTR/Copia	3	10.1452	1.8	3.85714	4.75	8.15714
GYPSY16-LTR_AG	EAA44450	EAA44450/Unknown/Unknown	Unknown	Unknown	3.33333	9	0	3.5	2	4.66667
JRHPogo_Ele24	EAL40479	EAL40479/Unknown/Unknown	Unknown	Unknown	3.04091	11.7061	1.19848	1	0.166667	9.17424
T1_1	EAL41418	EAL41418/Unknown/Unknown	Unknown	Unknown	0	0	0	0	0	1
GYPSY22-I_AG	Ty3_gypsy_Ele167	Ty3_gypsy_Ele167/LTR/Gypsy/LTRs	LTRs	LTR/Gypsy	7	21	4.5	3	8	10
Ty1_copia_Ele32	GYPSY10-LTR_AG	GYPSY10-LTR_AG/LTR/Gypsy/LTRs	LTRs	LTR/Gypsy	3.80481	38.6272	2.88235	6.21861	3	28.931
Ty1_copia_Ele37	Ty1_copia_Ele38	Ty1_copia_Ele38/LTR/Copia/LTRs	LTRs	LTR/Copia	1.45	14.4333	0	3.54286	0	2.83333
BAC82595	BEL2-LTR_AG	BEL2-LTR_AG/LTR/Pao/LTRs	LTRs	LTR/Pao	5	18.5	2	4.69231	3.25	4
E_Q9U4W1	Pao_Bel_Ele90	Pao_Bel_Ele90/LTR/Pao/LTRs	LTRs	LTR/Pao	1	1.65	0	0	0.9	0.45
BAC57908	Pao_Bel_Ele104	Pao_Bel_Ele104/LTR/Pao/LTRs	LTRs	LTR/Pao	0	0.125	0	0	0	1
HARBINGERN2_AG	Pao_Bel_Ele119	Pao_Bel_Ele119/LTR/Pao/LTRs	LTRs	LTR/Pao	0	0	0	0	0	0
Ty3_gypsy_Ele135	LonerFam1_1	LonerFam1_1/LINE/LonerFam1/Type_I_Transposons_LINE	Type_I_Transposons_LINE	LINE/LonerFam1	61.897	277.045	35.2877	57.725	41.4688	156.188
RETRO60_AG_LTR	Pao_Bel_Ele191	Pao_Bel_Ele191/LTR/Pao/LTRs	LTRs	LTR/Pao	0.5	0.333333	0	1.5	0	0.333333
gi|29366666|gb|AY230482.1|	E_P26808	E_P26808/ensembl41091/trans/Unknown	Unknown	ensembl41091/trans	0	0	0	0	0	0
Ty3_gypsy_Ele128	BEL9-LTR_AG	BEL9-LTR_AG/LTR/Pao/LTRs	LTRs	LTR/Pao	0	1	0	2	1	1.75
E_Q9BM81	gi|29366659|gb|AY230475.1|	gi|29366659|gb|AY230475.1|/DNA/Type_II_Transposons	Type_II_Transposons	DNA	0.333333	2.06667	0.5	0	1	3.9
Ty1_copia_Ele47	m3bp_Ele4	m3bp_Ele4/MITE/Unknown	Unknown	MITE	0	0.473684	0	0	0	1
TSESSEBEII	HOBO	HOBO/DNA/HAT/Type_II_Transposons	Type_II_Transposons	DNA/HAT	0	0.0526316	0	0	0	0.333333
EAL42447	Pao_Bel_Ele6	Pao_Bel_Ele6/LTR/Pao/LTRs	LTRs	LTR/Pao	0	1	0	0	0	0
E_Q9SKI8	L2_Ele5	L2_Ele5/LINE/L2/Type_I_Transposons_LINE	Type_I_Transposons_LINE	LINE/L2	0.5	4.2619	0.5	0	0	1.25
GYPSY47-LTR_AG	P3_AG	P3_AG/DNA/P/Type_II_Transposons	Type_II_Transposons	DNA/P	8	60.3298	4.58333	10.1111	8.57692	20.1587
RETRO18_AG_LTR	GYPSY41-I_AG	GYPSY41-I_AG/LTR/Gypsy/LTRs	LTRs	LTR/Gypsy	32.9	103.636	18	28	20.1667	68.6667
16029%2C156106..52766	DM35403	DM35403/DNA/Type_II_Transposons	Type_II_Transposons	DNA	0	0	0	0	0	0
9287	Ty3_gypsy_Ele63	Ty3_gypsy_Ele63/LTR/Gypsy/LTRs	LTRs	LTR/Gypsy	0	0.5	0	0	0.5	1.5
135462	Pao_Bel_Ele134	Pao_Bel_Ele134/LTR/Pao/LTRs	LTRs	LTR/Pao	0	0.0666667	0	0	0	0
E_Q9P8H7	GYPSY67-LTR_AG	GYPSY67-LTR_AG/LTR/Gypsy/LTRs	LTRs	LTR/Gypsy	0	2	0	0	0	3
CR1Fam19_2	E_Q03269	E_Q03269/ensembl13486/trans/Unknown	Unknown	ensembl13486/trans	0.25	1	0	0.767857	0	0.892857
BEL8-LTR_AG	Ty3_gypsy_Ele86	Ty3_gypsy_Ele86/LTR/Gypsy/LTRs	LTRs	LTR/Gypsy	4.98333	29.9	2.63333	7.26667	4.83333	21.0167
EAA44450	EAL40317	EAL40317/Unknown/Unknown	Unknown	Unknown	1	3	0	2	1	1
hAT-2N_AG	CR1-4_AG	CR1-4_AG/LINE/CR1/Type_I_Transposons_LINE	Type_I_Transposons_LINE	LINE/CR1	24.6315	96.5263	10.4873	20.0239	9.51662	49.9036
CR1Fam13_1	TABOR	TABOR/DNA/Type_II_Transposons	Type_II_Transposons	DNA	0	0	0	0	0	0
GYPSY39-LTR_AG	GYPSY26-I_AG	GYPSY26-I_AG/LTR/Gypsy/LTRs	LTRs	LTR/Gypsy	7	12	3	3	1	4
MARINERN8_AG	E_Q93YE6	E_Q93YE6/ensembl8859/trans/Unknown	Unknown	ensembl8859/trans	0	0	0	0.1	0	0
E_Q947Y5	GYPSY60-LTR_AG	GYPSY60-LTR_AG/LTR/Gypsy/LTRs	LTRs	LTR/Gypsy	0	0	0	2	1	3
GYPSY21-LTR_AG	EAL39406	EAL39406/Unknown/Unknown	Unknown	Unknown	3	5.6	0	1	0	4
Ty1_copia_Ele9	CR1_Ele9	CR1_Ele9/LINE/CR1/Type_I_Transposons_LINE	Type_I_Transposons_LINE	LINE/CR1	0	0	0	0	0	0
gi|6671107:227-441%2C	CR1-1a_AG	CR1-1a_AG/LINE/L2/Type_I_Transposons_LINE	Type_I_Transposons_LINE	LINE/L2	15.1736	70.1061	5.33333	16.4821	7.28462	32.4556
Pao_Bel_Ele20	Ty3_gypsy_Ele1	Ty3_gypsy_Ele1/LTR/Gypsy/LTRs	LTRs	LTR/Gypsy	0	0.2	0	0	0	0
Pao_Bel_Ele162	GYPSY43-I_AG	GYPSY43-I_AG/LTR/Gypsy/LTRs	LTRs	LTR/Gypsy	30.25	117.5	15.5	29.5333	16.0833	76.6667
Amer_AJ006554_Amer3	Ty1_copia_Ele4	Ty1_copia_Ele4/LTR/Copia/LTRs	LTRs	LTR/Copia	1.28571	6.05	1.66667	0.333333	0	0.7
E_Q93645	Pao_Bel_Ele25	Pao_Bel_Ele25/LTR/Pao/LTRs	LTRs	LTR/Pao	0.25	2.25	0	1.33333	0	0.5
Ty3_gypsy_Ele112	RT1_1	RT1_1/LINE/RT1/Type_I_Transposons_LINE	Type_I_Transposons_LINE	LINE/RT1	6.63651	32.5208	6.38686	9.41667	6.80881	17.7748
Pao_Bel_Ele187	EAL39466	EAL39466/Unknown/Unknown	Unknown	Unknown	0	0	0	0	0	0
CR1Fam3_1	OutcastFam10_1	OutcastFam10_1/LINE/OutcastFam10/Type_I_Transposons_LINE	Type_I_Transposons_LINE	LINE/OutcastFam10	0	9	0	1	0	6
EAL39174	LonerFam3_1	LonerFam3_1/LINE/LonerFam3/Type_I_Transposons_LINE	Type_I_Transposons_LINE	LINE/LonerFam3	0	5.2	0	0	0	0
Ty1_copia_Ele56	Agam_AB090824_KagaAg1	Agam_AB090824_KagaAg1/LINE/KagaAg1/Type_I_Transposons_LINE	Type_I_Transposons_LINE	LINE/KagaAg1	3.53333	7.02749	1.36667	1.30952	1.83333	3.43939
HELITRON2N_AG	Ty1_copia_Ele21	Ty1_copia_Ele21/LTR/Copia/LTRs	LTRs	LTR/Copia	1	14.0833	1	6.16667	2.66667	11.75
GYPSY7-I_AG	Ty3_gypsy_Ele112	Ty3_gypsy_Ele112/LTR/Gypsy/LTRs	LTRs	LTR/Gypsy	3.8	8	0.5	0.75	0	3.23333
Agam_AF298053_Frisky	Jockey_Ele2	Jockey_Ele2/LINE/Jockey/Type_I_Transposons_LINE	Type_I_Transposons_LINE	LINE/Jockey	0.333333	0.404762	0	0	0	0
Ty3_gypsy_Ele152	GYPSY55-LTR_AG	GYPSY55-LTR_AG/LTR/Gypsy/LTRs	LTRs	LTR/Gypsy	0	1	1	0	0	0
EAA44976	E_Q24690	E_Q24690/ensembl103864/low_complexity/Unknown	Unknown	ensembl103864/low_complexity	1.7619	5.09524	0	1.65	0.5	6.71905
EAL41441	JockeyFam15	JockeyFam15/LINE/JockeyFam15/Type_I_Transposons_LINE	Type_I_Transposons_LINE	LINE/JockeyFam15	2	16.25	4	5	3.25	4
GYPSY16-I_AG	GYPSY57-I_AG	GYPSY57-I_AG/LTR/Gypsy/LTRs	LTRs	LTR/Gypsy	30.1417	93.4344	10.3238	36.3976	10.5833	51.1357
Agam_AB090824_KagaAg1	JRHTC1_Ele9	JRHTC1_Ele9/DNA/Tc1/Type_II_Transposons	Type_II_Transposons	DNA/Tc1	0	0	0	0	0	1
CR1Fam27_1	Ty3_gypsy_Ele43	Ty3_gypsy_Ele43/LTR/Gypsy/LTRs	LTRs	LTR/Gypsy	0	1	0	0	0	2
5238	EAA03843	EAA03843/Unknown/Unknown	Unknown	Unknown	1	3	0	0	0	0
Pao_Bel_Ele131	GYPSY54-LTR_AG	GYPSY54-LTR_AG/LTR/Gypsy/LTRs	LTRs	LTR/Gypsy	0.0714286	2.2	0	0.0909091	0	1.2
AAA53489	R1Fam11_1	R1Fam11_1/LINE/R1Fam11/Type_I_Transposons_LINE	Type_I_Transposons_LINE	LINE/R1Fam11	3.49875	15.1581	2.15247	4.89249	1.45238	10.7799
gi|6671106:<1-2793%2C	E_Q9BM81	E_Q9BM81/ensembl6935/low_complexity/Unknown	Unknown	ensembl6935/low_complexity	0.166667	13	0	2	3	4.2
Ty1_copia_Ele28	Pao_Bel_Ele95	Pao_Bel_Ele95/LTR/Pao/LTRs	LTRs	LTR/Pao	0	0	0	0	0	0
Ty1_copia_Ele69	gi|6671102:4666-7307%2Crepeat_region	gi|6671102:4666-7307%2Crepeat_region/DNA/Type_II_Transposons	Type_II_Transposons	DNA	0.20202	1.70198	0.211111	0.383333	0	0.771368
Agam_AY079062_ITmD37E2	RTE_Ele1	RTE_Ele1/LINE/RTE/Type_I_Transposons_LINE	Type_I_Transposons_LINE	LINE/RTE	0	1.69643	0.458333	0.0714286	0	0.25
JockeyFam21_1	EAA13099	EAA13099/Unknown/Unknown	Unknown	Unknown	8	43.6577	4.73333	10.7059	3	28.8744
EAL39063	Pao_Bel_Ele28	Pao_Bel_Ele28/LTR/Pao/LTRs	LTRs	LTR/Pao	0	0.90119	0	0	0	0.833333
Ty1_copia_Ele26	E_Q9N9Z1	E_Q9N9Z1/ensembl6809/low_complexity/Unknown	Unknown	ensembl6809/low_complexity	0	1.46667	0	0.2	0	0.4
E_Q9NL34	gi|6671106:<1-2793%2C	gi|6671106:<1-2793%2C/DNA/Type_II_Transposons	Type_II_Transposons	DNA	1.5	8.8	0	0.7	0.8	3.08333
GYPSY52-LTR_AG	Aniv_AF054216_N4	Aniv_AF054216_N4/LTR/Copia/LTRs	LTRs	LTR/Copia	0	1	0	0.2	0.5	1.5
BEL11-LTR_AG	Pao_Bel_Ele33	Pao_Bel_Ele33/LTR/Pao/LTRs	LTRs	LTR/Pao	0	0	0	0	0	0
Pao_Bel_Ele152	BEL5-LTR_AG	BEL5-LTR_AG/LTR/Pao/LTRs	LTRs	LTR/Pao	1	2	2	0	1	0
EAL39732	GYPSY13-LTR_AG	GYPSY13-LTR_AG/LTR/Gypsy/LTRs	LTRs	LTR/Gypsy	2	15.181	2	10	2	9.875
E_Q93Y79	R1_Ele6	R1_Ele6/LINE/R1/Type_I_Transposons_LINE	Type_I_Transposons_LINE	LINE/R1	0	0	0	0	0.0666667	0
GYPSY34-LTR_AG	E_Q19923	E_Q19923/ensembl4958/low_complexity/Unknown	Unknown	ensembl4958/low_complexity	0	0	0	0	0	0
E_Q9P957	CR1Fam9_1	CR1Fam9_1/LINE/CR1Fam9/Type_I_Transposons_LINE	Type_I_Transposons_LINE	LINE/CR1Fam9	81.8785	346.608	43.5928	82.4187	44.994	178.373
6444	EAA05437	EAA05437/Unknown/Unknown	Unknown	Unknown	3	2.5	1	0	0	1
6817	JRHpogo_Ele11	JRHpogo_Ele11/DNA/Pogo/Type_II_Transposons	Type_II_Transposons	DNA/Pogo	1	1	0	0	0	0
Pao_Bel_Ele221	Ty1_copia_Ele17	Ty1_copia_Ele17/LTR/Copia/LTRs	LTRs	LTR/Copia	0.333333	1.79286	0	0.542857	0.333333	1.09286
130594..103316	Amer_AJ006554_Amer3	Amer_AJ006554_Amer3/LTR/Copia/LTRs	LTRs	LTR/Copia	2	9.875	2	2	0.8	4
EAL39694	L2_Ele7	L2_Ele7/LINE/L2/Type_I_Transposons_LINE	Type_I_Transposons_LINE	LINE/L2	0	1	0	0	0	0
Ty1_copia_Ele63	GYPSY11-LTR_AG	GYPSY11-LTR_AG/LTR/Gypsy/LTRs	LTRs	LTR/Gypsy	4.11765	28.1961	4.32941	6	3	18.4961
Pao_Bel_Ele128	GYPSY19-I_AG	GYPSY19-I_AG/LTR/Gypsy/LTRs	LTRs	LTR/Gypsy	5.33333	8.85714	3.5	3.5	10	8.75
Pao_Bel_Ele74	EAL41118	EAL41118/Unknown/Unknown	Unknown	Unknown	0	0	0	0	0	0.3
OutcastFam10_1	Agam_U89800_TopiII	Agam_U89800_TopiII/DNA/Tc1/Type_II_Transposons	Type_II_Transposons	DNA/Tc1	0.6	7.22632	0.333333	1.81404	2.47368	4.32368
CR1Fam24_1	gi|6671103:<1-210%2C	gi|6671103:<1-210%2C/DNA/Type_II_Transposons	Type_II_Transposons	DNA	0	1.83333	0	0	0	1
113397..197761	EAA01461	EAA01461/Unknown/Unknown	Unknown	Unknown	0.480769	2.95104	0.4	1.08578	0	0.848485
gi|29366669|gb|AY230485.1|	Ty3_gypsy_Ele22	Ty3_gypsy_Ele22/LTR/Gypsy/LTRs	LTRs	LTR/Gypsy	0	0	0	0	0	0
10182	EAL40346	EAL40346/Unknown/Unknown	Unknown	Unknown	0.25	2.7	0.4	3.38333	2	0.65
EAA10496	Pao_Bel_Ele136	Pao_Bel_Ele136/LTR/Pao/LTRs	LTRs	LTR/Pao	0	0.222222	1	0	0	0
162113..115626	EAL39403	EAL39403/Unknown/Unknown	Unknown	Unknown	0.666667	1	0	0	0	1
JockeyFam8_1	JockeyFam2_1	JockeyFam2_1/LINE/JockeyFam2/Type_I_Transposons_LINE	Type_I_Transposons_LINE	LINE/JockeyFam2	14.8	102.075	12.75	21.5357	13.6143	53.65
EAL39926	Pao_Bel_Ele53	Pao_Bel_Ele53/LTR/Pao/LTRs	LTRs	LTR/Pao	1.25	7.08333	0	4.33333	0	2.2
EAL38938	Ty1_copia_Ele68	Ty1_copia_Ele68/LTR/Copia/LTRs	LTRs	LTR/Copia	0	2.5	0.4	0	0	1.36667
Agam_AY079064_ITmD37E4	Pao_Bel_Ele150	Pao_Bel_Ele150/LTR/Pao/LTRs	LTRs	LTR/Pao	1.25	0.47619	0	0.5	0	0.333333
E_O61453	AAK12626	AAK12626/Unknown/Unknown	Unknown	Unknown	0.5	1	0.25	0.2	0.7	1.9
EAL39406	AGAM2	AGAM2/LINE/CR1/Type_I_Transposons_LINE	Type_I_Transposons_LINE	LINE/CR1	4	3.41667	1	1	0	2.79432
EAL42169	Ty1_copia_Ele41	Ty1_copia_Ele41/LTR/Copia/LTRs	LTRs	LTR/Copia	0.166667	6.30159	0	1.28571	0	1
GYPSY51-LTR_AG	MARINERN7_AG	MARINERN7_AG/DNA/Tc1/Type_II_Transposons	Type_II_Transposons	DNA/Tc1	1	13.875	3	229	1.91667	291
EAL40758	E_Q9P968	E_Q9P968/ensembl16044/trans/Unknown	Unknown	ensembl16044/trans	0	0	0	0	0	0
Ty1_copia_Ele80	R1_Ele1	R1_Ele1/LINE/R1/Type_I_Transposons_LINE	Type_I_Transposons_LINE	LINE/R1	0	0	0	0	0	0
Pao_Bel_Ele53	BAA95575	BAA95575/Unknown/Unknown	Unknown	Unknown	0	0	0	0	0.25	0
TELREP_AG	E_Q963X8	E_Q963X8/ensembl26549/trans/Unknown	Unknown	ensembl26549/trans	0	0	0	0.1	0	0
Agam_AF295691_Ty1	EAL40758	EAL40758/Unknown/Unknown	Unknown	Unknown	0.971679	7.39341	0.777778	0.958333	0.166667	2.375
18870..83616	GambolFam5_1	GambolFam5_1/LINE/GambolFam5/Type_I_Transposons_LINE	Type_I_Transposons_LINE	LINE/GambolFam5	15.8583	69.6041	6.30952	27.2	8.3	50.9966
8063	E_O64612	E_O64612/ensembl42634/trans/Unknown	Unknown	ensembl42634/trans	3.07143	18.4845	0.666667	3	1.25	9.31706
Pao_Bel_Ele133	COPIA1-I_AG	COPIA1-I_AG/LTR/Copia/LTRs	LTRs	LTR/Copia	5.85714	21.8417	1.875	4.33333	1.8	14.875
GYPSY62-LTR_AG	GYPSY51-I_AG	GYPSY51-I_AG/LTR/Gypsy/LTRs	LTRs	LTR/Gypsy	8.06312	44.7933	6.58355	12.4252	6.50335	25.2513
RETRO49_AG_LTR	Pao_Bel_Ele81	Pao_Bel_Ele81/LTR/Pao/LTRs	LTRs	LTR/Pao	2.73571	13.333	0.7	2.87273	1.66667	7.9842
Pogo_Ele7	Ty3_gypsy_Ele135	Ty3_gypsy_Ele135/LTR/Gypsy/LTRs	LTRs	LTR/Gypsy	4.33333	9	4	6.16667	2	3.16667
GYPSY65-LTR_AG	EAA14473	EAA14473/Unknown/Unknown	Unknown	Unknown	15.5	16.7	1.6	6	0.4	2
GambolFam9_1	Ty3_gypsy_Ele140	Ty3_gypsy_Ele140/LTR/Gypsy/LTRs	LTRs	LTR/Gypsy	0	1.5	0	1	0.666667	0
CR1Fam11_1	R1Fam12_1	R1Fam12_1/LINE/R1Fam12/Type_I_Transposons_LINE	Type_I_Transposons_LINE	LINE/R1Fam12	17.258	79.9265	10.5317	13.0838	8.2	37.4485
RETRO99_AG_LTR	E_O44147	E_O44147/ensembl134516/trans/Unknown	Unknown	ensembl134516/trans	0	0	0	0	0	0
RETRO1_AG_LTR	TSESSEBEII	TSESSEBEII/DNA/TcMar-Tc1/Type_II_Transposons	Type_II_Transposons	DNA/TcMar-Tc1	5.66667	7.47019	1.73333	3.57619	0.344538	8.2883
gi|29366672|gb|AY230488.1|	Pao_Bel_Ele54	Pao_Bel_Ele54/LTR/Pao/LTRs	LTRs	LTR/Pao	0	0.333333	0	0	0	0.2
E_Q96H41	E_Q9FZG5	E_Q9FZG5/ensembl16096/trans/Unknown	Unknown	ensembl16096/trans	0	0	0	0	0	0.533333
12195	gi|1196518|gb|L76160.1|MSQREP	gi|1196518|gb|L76160.1|MSQREP/DNA/Type_II_Transposons	Type_II_Transposons	DNA	0.142857	0.5	0	1	0	0.0909091
GYPSY41-LTR_AG	E_Q06035	E_Q06035/ensembl83761/trans/Unknown	Unknown	ensembl83761/trans	0.309524	1.39643	0.166667	0.142857	0	0.666667
24557..9411	GYPSY53-I_AG	GYPSY53-I_AG/LTR/Gypsy/LTRs	LTRs	LTR/Gypsy	7.5	40.3333	2	6.1	6.66667	12.6111
Ty3_gypsy_Ele42	Su	Su/DNA/Type_II_Transposons	Type_II_Transposons	DNA	0	0	0	0	0	0
EAL42011	Ty3_gypsy_Ele42	Ty3_gypsy_Ele42/LTR/Gypsy/LTRs	LTRs	LTR/Gypsy	3.83333	4.08333	0.333333	1.75	2.58333	0.833333
Agam_U89800_TopiII	GYPSY55-I_AG	GYPSY55-I_AG/LTR/Gypsy/LTRs	LTRs	LTR/Gypsy	16.5	93.3429	10.3889	29	11.1667	45.4083
JockeyFam10_1	BAC57916	BAC57916/Unknown/Unknown	Unknown	Unknown	13.6667	64.8762	5.25	23.6429	1.58333	39.5476
JockeyFam18_1	Pao_Bel_Ele160	Pao_Bel_Ele160/LTR/Pao/LTRs	LTRs	LTR/Pao	0	0.87619	0	0	0	0
151106..32741%2C59170..160640	L2Fam1_1	L2Fam1_1/LINE/L2Fam1/Type_I_Transposons_LINE	Type_I_Transposons_LINE	LINE/L2Fam1	12.25	44.8869	3.66667	3	8	19.381
E_Q88442	JRHPogo_Ele19	JRHPogo_Ele19/DNA/Pogo/Type_II_Transposons	Type_II_Transposons	DNA/Pogo	0	0	0	0	0	1
47694..3737	JockeyFam20_1	JockeyFam20_1/LINE/JockeyFam20/Type_I_Transposons_LINE	Type_I_Transposons_LINE	LINE/JockeyFam20	0.333333	6.66667	0	2.66667	0.583333	6
AGAM2	Pao_Bel_Ele199	Pao_Bel_Ele199/LTR/Pao/LTRs	LTRs	LTR/Pao	0	0	0	0	0	1
OutcastFam1_1	BAC57908	BAC57908/Unknown/Unknown	Unknown	Unknown	5.08333	8.33333	0.309524	2.51667	1.17143	5.16667
Pao_Bel_Ele177	EAA04846	EAA04846/Unknown/Unknown	Unknown	Unknown	2	5	0.25	1	2	2
Ty1_copia_Ele4	I_Ele4	I_Ele4/LINE/I/Type_I_Transposons_LINE	Type_I_Transposons_LINE	LINE/I	0	1.2	0.4	0	0	1.3
E_Q9GP60	Pao_Bel_Ele221	Pao_Bel_Ele221/LTR/Pao/LTRs	LTRs	LTR/Pao	3.33333	5.83333	1	2.5	0	0.45
E_Q9BLI4	DMCATRDNA	DMCATRDNA/DNA/Type_II_Transposons	Type_II_Transposons	DNA	0	0	0	0.0666667	0	0
E_Q9SY99	JockeyFam12_1	JockeyFam12_1/LINE/JockeyFam12/Type_I_Transposons_LINE	Type_I_Transposons_LINE	LINE/JockeyFam12	6.70238	38.7706	0.824561	11.6607	3.36667	19.619
HATN4_AG	TC1_DM	TC1_DM/DNA/Tc1/Type_II_Transposons	Type_II_Transposons	DNA/Tc1	0.216667	0.342857	0	0	0	0.268347
Ty3_gypsy_Ele70	EAL40377	EAL40377/Unknown/Unknown	Unknown	Unknown	0	0	0	0	0	0
RETRO981_AG_LTR	E_O97916	E_O97916/ensembl75213/low_complexity/Unknown	Unknown	ensembl75213/low_complexity	21.5606	86.2284	10.6381	19.35	11.5417	44.2111
EAL42070	GYPSY44-I_AG	GYPSY44-I_AG/LTR/Gypsy/LTRs	LTRs	LTR/Gypsy	11.869	23.7167	4.6	4.48571	9.73571	13.1524
GYPSY2-LTR_AG	JRHPogo_Ele36	JRHPogo_Ele36/DNA/Pogo/Type_II_Transposons	Type_II_Transposons	DNA/Pogo	6	10	5	1	7	5
15261	Pao_Bel_Ele223	Pao_Bel_Ele223/LTR/Pao/LTRs	LTRs	LTR/Pao	0	1.5	0.333333	0	0.333333	0.666667
JockeyFam20_1	Mariner_Ele1	Mariner_Ele1/DNA/Tc1/Type_II_Transposons	Type_II_Transposons	DNA/Tc1	1.78462	3.375	0	2.28571	1	1.33333
BEL13-LTR_AG	GYPSY14-LTR_AG	GYPSY14-LTR_AG/LTR/Gypsy/LTRs	LTRs	LTR/Gypsy	1	4	2	0	1	2
OutcastFam3_1	Pao_Bel_Ele4	Pao_Bel_Ele4/LTR/Pao/LTRs	LTRs	LTR/Pao	0	0.2	0	0	0	0
EAA04846	E_Q9N4R7	E_Q9N4R7/ensembl16642/low_complexity/Unknown	Unknown	ensembl16642/low_complexity	0	0	0	0	0	0
JockeyFam5_1	COPIA3-LTR_AG	COPIA3-LTR_AG/LTR/Copia/LTRs	LTRs	LTR/Copia	0	0	0	0	0	0
CR1Fam25_1	CR1Fam23_1	CR1Fam23_1/LINE/CR1Fam23/Type_I_Transposons_LINE	Type_I_Transposons_LINE	LINE/CR1Fam23	13.9586	73.0241	8.61905	16.2345	7.98333	35.9753
EAL39175	Agam_AB090813_RTAg4	Agam_AB090813_RTAg4/LINE/RTAG4/Type_I_Transposons_LINE	Type_I_Transposons_LINE	LINE/RTAG4	34.2944	158.054	12.3024	36.8833	13.3357	68.7667
1862%2C1675%2C187084	GYPSY35-LTR_AG	GYPSY35-LTR_AG/LTR/Gypsy/LTRs	LTRs	LTR/Gypsy	1	2	0	1	0	1
GYPSY53-LTR_AG	Ty3_gypsy_Ele155	Ty3_gypsy_Ele155/LTR/Gypsy/LTRs	LTRs	LTR/Gypsy	4.56667	16.9	0.533333	0.166667	1	9.23333
EAL40107	Agam_AF295693_Ty1	Agam_AF295693_Ty1/LTR/Copia/LTRs	LTRs	LTR/Copia	0.333333	0	0.5	0	0	0.333333
Pao_Bel_Ele137	MARINERN5_AG	MARINERN5_AG/DNA/Tc1/Type_II_Transposons	Type_II_Transposons	DNA/Tc1	3.85714	16.0905	1.85714	5.5	0.875	8.29464
E_Q24690	Pogo_Ele7	Pogo_Ele7/DNA/Pogo/Type_II_Transposons	Type_II_Transposons	DNA/Pogo	1	7	0	0	0	1.6
Pao_Bel_Ele205	BEL7-I_AG	BEL7-I_AG/LTR/Pao/LTRs	LTRs	LTR/Pao	12.3476	31.9071	3.04762	7.63333	3.11111	23.7722
Loner_Ele1	GYPSY11-I_AG	GYPSY11-I_AG/LTR/Gypsy/LTRs	LTRs	LTR/Gypsy	8.65119	41.3667	2.44444	11.4167	4.45	26.6048
EAA09884	Pao_Bel_Ele66	Pao_Bel_Ele66/LTR/Pao/LTRs	LTRs	LTR/Pao	0.166667	3.7	0	0.166667	0	1.25
AAS21248	Outcast_Ele14	Outcast_Ele14/LINE/Outcast/Type_I_Transposons_LINE	Type_I_Transposons_LINE	LINE/Outcast	0	0	0	0	0	0
2430	BEL13-I_AG	BEL13-I_AG/LTR/Pao/LTRs	LTRs	LTR/Pao	32.4286	246.118	20.5714	92.1786	19.0238	200.048
BAC57907	EAA11913	EAA11913/Unknown/Unknown	Unknown	Unknown	0	0	0	1	0	0
Pao_Bel_Ele48	JRHpogo_Ele38	JRHpogo_Ele38/DNA/Pogo/Type_II_Transposons	Type_II_Transposons	DNA/Pogo	1	2.10526	1	0	1	1
gi|29366667|gb|AY230483.1|	AAB94026	AAB94026/Unknown/Unknown	Unknown	Unknown	0	0	0	0	0	0
Ty3_gypsy_Ele101	E_Q9HQ43	E_Q9HQ43/ensembl54099/trans/Unknown	Unknown	ensembl54099/trans	2	0	0	0	3	0
CR1_Ele23	E_Q93Y79	E_Q93Y79/ensembl99256/trans/Unknown	Unknown	ensembl99256/trans	3	6.64286	0	1	0.5	4
Ty1_copia_Ele53	TRANSIBN3_AG	TRANSIBN3_AG/DNA/Transib/Type_II_Transposons	Type_II_Transposons	DNA/Transib	0	0	0	0	2	0.5
GYPSY36-LTR_AG	I_Ele35	I_Ele35/LINE/I/Type_I_Transposons_LINE	Type_I_Transposons_LINE	LINE/I	0	0.9	0	0.4	0	0.5
Agam_AB090817_R6Ag1	Pao_Bel_Ele114	Pao_Bel_Ele114/LTR/Pao/LTRs	LTRs	LTR/Pao	0.2	1.15	0.5	1.2	0.483333	1.35
Ty1_copia_Ele41	EAL39378	EAL39378/Unknown/Unknown	Unknown	Unknown	1.06667	3.85	1.2	1.2	0.583333	3.31667
EAL41972	Pao_Bel_Ele195	Pao_Bel_Ele195/LTR/Pao/LTRs	LTRs	LTR/Pao	0	0	0	0	0	0
Pao_Bel_Ele36	BEL8-I_AG	BEL8-I_AG/LTR/Pao/LTRs	LTRs	LTR/Pao	69.7865	273.095	36.3509	57.6417	32.5571	136.04
8472	EAA04595	EAA04595/Unknown/Unknown	Unknown	Unknown	0	1	1.5	0	0.5	2
Ty1_copia_Ele25	Ty1_copia_Ele34	Ty1_copia_Ele34/LTR/Copia/LTRs	LTRs	LTR/Copia	0.333333	0	0.333333	0	0	0
159496	Pao_Eel_Ele56	Pao_Eel_Ele56/LTR/Pao/LTRs	LTRs	LTR/Pao	0	0.166667	0	0	0	0
2904	EAL39597	EAL39597/Unknown/Unknown	Unknown	Unknown	0	0	0	0	0	0
EAL42162	ROOA_I	ROOA_I/LTR/Pao/LTRs	LTRs	LTR/Pao	0	0	0	0	0	0
E_O42691	Pao_Bel_Ele30	Pao_Bel_Ele30/LTR/Pao/LTRs	LTRs	LTR/Pao	0	0	0	0.25	0	0.75
EAA02405	Pao_Bel_Ele214	Pao_Bel_Ele214/LTR/Pao/LTRs	LTRs	LTR/Pao	1.16667	2.61905	0	1.16667	0.5	1.16667
BAC57921	E_P34472	E_P34472/ensembl9098/trans/Unknown	Unknown	ensembl9098/trans	0	0.25	0	0	0	0.125
E_Q946T0	CR1Fam20_1	CR1Fam20_1/LINE/CR1Fam20/Type_I_Transposons_LINE	Type_I_Transposons_LINE	LINE/CR1Fam20	9.19327	44.085	6.74454	12.5333	4.18077	15.7793
RETRO16_AG_LTR	BAC57913	BAC57913/Unknown/Unknown	Unknown	Unknown	0	2	1	0	1	2
Pao_Bel_Ele181	EAL41456	EAL41456/Unknown/Unknown	Unknown	Unknown	0	1	0	0	1	0
RETRO931_AG_LTR	Ty1_copia_Ele87	Ty1_copia_Ele87/LTR/Copia/LTRs	LTRs	LTR/Copia	9.60606	25.7222	2.31667	6	2.6	7.75
BEL10-LTR_AG	Pao_Bel_Ele116	Pao_Bel_Ele116/LTR/Pao/LTRs	LTRs	LTR/Pao	100	631.717	71.05	176.883	37.95	441.233
8905	AAL93203	AAL93203/Unknown/Unknown	Unknown	Unknown	0	0.533333	0	0	0	0.333333
11921	Pao_Bel_Ele165	Pao_Bel_Ele165/LTR/Pao/LTRs	LTRs	LTR/Pao	0	0.5	0	0	0	0
140246%2C23112	BAC57918	BAC57918/Unknown/Unknown	Unknown	Unknown	4.15152	40.7393	3.18586	6.19444	2.475	16.0296
Pao_Bel_Ele45	BEL5-I_AG	BEL5-I_AG/LTR/Pao/LTRs	LTRs	LTR/Pao	13.5192	33.2279	3.6	11.9259	2	20.1962
Pao_Bel_Ele99	EAL42447	EAL42447/Unknown/Unknown	Unknown	Unknown	1	12	2	2	2	13
Ty3_gypsy_Ele103	GYPSY37-I_AG	GYPSY37-I_AG/LTR/Gypsy/LTRs	LTRs	LTR/Gypsy	2.33333	12.1167	4.76667	4.46667	1.11111	9.01667
AAA66077	CR1_Ele2	CR1_Ele2/LINE/CR1/Type_I_Transposons_LINE	Type_I_Transposons_LINE	LINE/CR1	0	0.5	0	0	0	0
176727..2700	E_Q9AXI7	E_Q9AXI7/ensembl9513/trans/Unknown	Unknown	ensembl9513/trans	0	1	1	0	0	0
E_Q9LJA7	GYPSY23-I_AG	GYPSY23-I_AG/LTR/Gypsy/LTRs	LTRs	LTR/Gypsy	8	27	1	7	2	8
37905..51019	GYPSY61-I_AG	GYPSY61-I_AG/LTR/Gypsy/LTRs	LTRs	LTR/Gypsy	47.0333	158.278	17.3	36.0833	48.0833	65.05
GYPSY45-LTR_AG	E_Q63288	E_Q63288/ensembl10113/trans/Unknown	Unknown	ensembl10113/trans	0	1	0	0	0	0
EAA11537	EAA45732	EAA45732/Unknown/Unknown	Unknown	Unknown	11.6333	62.7226	11.5083	16.9167	12.875	27.7619
Ty1_copia_Ele3	E_Q9XUR0	E_Q9XUR0/ensembl20243/trans/Unknown	Unknown	ensembl20243/trans	0	0	0	0	0	0
EAA05437	gi|6671102:1412-1645%2C	gi|6671102:1412-1645%2C/DNA/Type_II_Transposons	Type_II_Transposons	DNA	0.9	23.8955	1.25	12.25	1	15.7872
7696	GYPSY65-LTR_AG	GYPSY65-LTR_AG/LTR/Gypsy/LTRs	LTRs	LTR/Gypsy	1	7	0	3	4	9
GYPSY58-LTR_AG	TRANSIB2_AG	TRANSIB2_AG/DNA/Transib/Type_II_Transposons	Type_II_Transposons	DNA/Transib	1	16	1	3	1	6
Ty3_gypsy_Ele29	Ty3_gypsy_Ele169	Ty3_gypsy_Ele169/LTR/Gypsy/LTRs	LTRs	LTR/Gypsy	5.86667	8.7	2.1	1.33333	0	8.73333
152069%2C22298..49677%2C24221..55237%2C68737..64729%2C147450..126626	E_Q9TZF8	E_Q9TZF8/ensembl11382/trans/Unknown	Unknown	ensembl11382/trans	0	0	0.25	0.333333	0	0.4
EAA44872	Pao_Bel_Ele220	Pao_Bel_Ele220/LTR/Pao/LTRs	LTRs	LTR/Pao	0	0.642857	0.25	0	0	0.333333
12814..111425	Tc1_Ele1a	Tc1_Ele1a/DNA/Tc1/Type_II_Transposons	Type_II_Transposons	DNA/Tc1	2.5	19.8288	3.46667	2.54762	1.16667	7.96212
GYPSY49-LTR_AG	CR1Fam10_1	CR1Fam10_1/LINE/CR1Fam10/Type_I_Transposons_LINE	Type_I_Transposons_LINE	LINE/CR1Fam10	9	33.7109	7.41667	14.9848	6	28.3167
LonerFam3_1	BEL14-LTR_AG	BEL14-LTR_AG/LTR/Pao/LTRs	LTRs	LTR/Pao	0	4	3	2	0	0.2
Agam_U89803_TsessebeIII	Aalb_L78795_tnpA	Aalb_L78795_tnpA/DNA/Type_II_Transposons	Type_II_Transposons	DNA	0	0	0	0	0	0
Ty3_gypsy_Ele75	Agam_AB090816_MinoAg1	Agam_AB090816_MinoAg1/LINE/MinoAg1/Type_I_Transposons_LINE	Type_I_Transposons_LINE	LINE/MinoAg1	10.5	23.8833	1.53571	9.2	3.55714	16.3333
Mariner_Ele1	GambolFam9_1	GambolFam9_1/LINE/GambolFam9/Type_I_Transposons_LINE	Type_I_Transposons_LINE	LINE/GambolFam9	2	6	3	5	6	5
E_Q9C697	Ty1_copia_Ele36	Ty1_copia_Ele36/LTR/Copia/LTRs	LTRs	LTR/Copia	0	0	0	0	0	1
GYPSY72-LTR_AG	EAL39307	EAL39307/Unknown/Unknown	Unknown	Unknown	0	0.125	0	0	0	0
GYPSY20-LTR_AG	GYPSY28-LTR_AG	GYPSY28-LTR_AG/LTR/Gypsy/LTRs	LTRs	LTR/Gypsy	0	2	1	0	0	0
Pao_Bel_Ele15	GYPSY30-I_AG	GYPSY30-I_AG/LTR/Gypsy/LTRs	LTRs	LTR/Gypsy	39.95	180.685	15.1667	48.1333	26.5	99.0167
GYPSY14-LTR_AG	CAI96741	CAI96741/Unknown/Unknown	Unknown	Unknown	0	0	0	0	0	0
EAA12317	Ty1_copia_Ele52	Ty1_copia_Ele52/LTR/Copia/LTRs	LTRs	LTR/Copia	0	1	0	0	0	0
GYPSY44-LTR_AG	MARINERN3a_AG	MARINERN3a_AG/DNA/Tc1/Type_II_Transposons	Type_II_Transposons	DNA/Tc1	0	4.80263	2	0.333333	0.714286	3.24444
INVADER1-LTR_AG	Ty3_gypsy_Ele121	Ty3_gypsy_Ele121/LTR/Gypsy/LTRs	LTRs	LTR/Gypsy	30.65	73.4333	10.7833	23.15	14.8167	63.4833
RETRO76_AG_LTR	COPIA1-LTR_AG	COPIA1-LTR_AG/LTR/Copia/LTRs	LTRs	LTR/Copia	0	0	0	0	0	0
Ty3_gypsy_Ele46	Ty1_copia_Ele73	Ty1_copia_Ele73/LTR/Copia/LTRs	LTRs	LTR/Copia	10.1762	44.7544	6.73571	14.3226	7.41667	19.9845
RETRO6_AG_LTR	E_Q9P957	E_Q9P957/ensembl8215/trans/Unknown	Unknown	ensembl8215/trans	0	9.4	1.5	0.2	2	4.75
AAO67558	CAB64937	CAB64937/Unknown/Unknown	Unknown	Unknown	0	0.4	0	0	0	0
RETRO5_AG_LTR	Ty3_gypsy_Ele47	Ty3_gypsy_Ele47/LTR/Gypsy/LTRs	LTRs	LTR/Gypsy	13.2667	19.5	4	5	1.66667	6.66667
E_O46184	GYPSY17-I_AG	GYPSY17-I_AG/LTR/Gypsy/LTRs	LTRs	LTR/Gypsy	113.475	337.178	65.9262	116.637	92.9333	172.929
EAL39378	Loner_Ele3	Loner_Ele3/LINE/Loner/Type_I_Transposons_LINE	Type_I_Transposons_LINE	LINE/Loner	0.5	2	0	0	0	0
Ty1_copia_Ele59	E_Q9C0U0	E_Q9C0U0/ensembl21259/trans/Unknown	Unknown	ensembl21259/trans	0	4	0.333333	1	1	1
BAC57920	AAO67562	AAO67562/Unknown/Unknown	Unknown	Unknown	0.0588235	1.2	0	0	1.82549	0
GYPSY59-LTR_AG	GYPSY12-I_AG	GYPSY12-I_AG/LTR/Gypsy/LTRs	LTRs	LTR/Gypsy	8.47619	31.0357	9	10.3	11	32.5274
Pao_Bel_Ele50	Ty1_copia_Ele65	Ty1_copia_Ele65/LTR/Copia/LTRs	LTRs	LTR/Copia	0.4	0.9	0.4	0.2	0.25	0.2
Pao_Bel_Ele226	AAC16616	AAC16616/Unknown/Unknown	Unknown	Unknown	0	1	0	0	0	0
169706..115790	E_Q27281	E_Q27281/ensembl6264/trans/Unknown	Unknown	ensembl6264/trans	0	0	0	0	0	0
MARINERN3a_AG	CR1_Ele20	CR1_Ele20/LINE/CR1/Type_I_Transposons_LINE	Type_I_Transposons_LINE	LINE/CR1	0.33017	0.706782	0.0909091	0	0.266667	0.976562
L2_Ele5	GYPSY13-I_AG	GYPSY13-I_AG/LTR/Gypsy/LTRs	LTRs	LTR/Gypsy	9	37.3333	7.5	9.33333	5	34.4
Pao_Bel_Ele222	EAL42070	EAL42070/Unknown/Unknown	Unknown	Unknown	0.97619	6.15952	2.16667	1.75	0	5.03571
E_Q9Y1H7	GYPSY56-I_AG	GYPSY56-I_AG/LTR/Gypsy/LTRs	LTRs	LTR/Gypsy	64.45	289.64	30.9	57.5333	26	254.502
E_O15639	JockeyFam13_1	JockeyFam13_1/LINE/JockeyFam13/Type_I_Transposons_LINE	Type_I_Transposons_LINE	LINE/JockeyFam13	5.35714	16.2698	3.83333	3	3.85714	4.69048
E_Q9ZQU3	Pao_Bel_Ele64	Pao_Bel_Ele64/LTR/Pao/LTRs	LTRs	LTR/Pao	0	0	0	0	0	0
EAL42187	AARA8_AG	AARA8_AG/Unknown/Unknown	Unknown	Unknown	11.4452	40.1201	3.65051	8.35064	5.48413	24.4839
Ty1_copia_Ele40	Ty1_copia_Ele85	Ty1_copia_Ele85/LTR/Copia/LTRs	LTRs	LTR/Copia	0	1.26667	0	1	0	0.4
E_O18558	Ty1_copia_Ele3	Ty1_copia_Ele3/LTR/Copia/LTRs	LTRs	LTR/Copia	1.33333	4.17063	1.33333	0.2	0.5	0.166667
BAC57924	Agam_U89803_TsessebeIII	Agam_U89803_TsessebeIII/DNA/Tc1/Type_II_Transposons	Type_II_Transposons	DNA/Tc1	3.28571	1.91146	1.26667	0.533333	0.389076	1.44915
Agam_U89802_TsessebeII	CR1Fam19_2	CR1Fam19_2/LINE/CR1Fam19/Type_I_Transposons_LINE	Type_I_Transposons_LINE	LINE/CR1Fam19	2.40839	10.2227	0.488034	1.1972	0.0909091	3.31963
Pao_Bel_Ele145	COPIA5-I_AG	COPIA5-I_AG/LTR/Copia/LTRs	LTRs	LTR/Copia	2.7381	36.6603	3.36667	8.12302	5.26667	14.8659
86243..68671	Pao_Bel_Ele100	Pao_Bel_Ele100/LTR/Pao/LTRs	LTRs	LTR/Pao	4.7	15.2024	0.65	7.15	4.65	9.93333
AGM1-I	Ty3_gypsy_Ele20	Ty3_gypsy_Ele20/LTR/Gypsy/LTRs	LTRs	LTR/Gypsy	0	0.45	0.2	0	0	0.2
Ty1_copia_Ele54	Agam_AY079064_ITmD37E4	Agam_AY079064_ITmD37E4/DNA/Type_II_Transposons	Type_II_Transposons	DNA	0.733333	7.97377	1.17778	3.6131	1.30769	4.86533
Aste_AJ006556_Aste12	GYPSY58-LTR_AG	GYPSY58-LTR_AG/LTR/Gypsy/LTRs	LTRs	LTR/Gypsy	1	4.38562	0	1	0	2
Agam_AB097127_DongAg	CR1-2_AG	CR1-2_AG/LINE/CR1/Type_I_Transposons_LINE	Type_I_Transposons_LINE	LINE/CR1	5.75278	36.2889	6.55556	4.00304	5.01813	14.3167
4830	GYPSY24-I_AG	GYPSY24-I_AG/LTR/Gypsy/LTRs	LTRs	LTR/Gypsy	8.75	45.3167	2.75	11.7167	6.66667	28.6333
Ty1_copia_Ele75	EAA11383	EAA11383/Unknown/Unknown	Unknown	Unknown	0	0	0	0	0	0
EAA10695	P4_AG	P4_AG/DNA/P/Type_II_Transposons	Type_II_Transposons	DNA/P	19.8778	82.8567	10.0899	24.1038	13.7222	49.5757
Outcast_Ele10	E_Q9VID6	E_Q9VID6/ensembl51639/low_complexity/Unknown	Unknown	ensembl51639/low_complexity	0	0	0	0	0	0
EAL40856	Pao_Bel_Ele141	Pao_Bel_Ele141/LTR/Pao/LTRs	LTRs	LTR/Pao	0	0.309524	0	0.7	0	0.5
Ty3_gypsy_Ele98	RETRO92_AG_LTR	RETRO92_AG_LTR/LTR/Copia/LTRs	LTRs	LTR/Copia	0	1	0	0	0	1
Ty1_copia_Ele51	Pao_Bel_Ele57	Pao_Bel_Ele57/LTR/Pao/LTRs	LTRs	LTR/Pao	0	0	0	0	0	0
37327	RETRO33_AG_LTR	RETRO33_AG_LTR/LTR/Pao/LTRs	LTRs	LTR/Pao	28	171.933	24	23.8889	15	95.3889
14981	Pao_Bel_Ele26	Pao_Bel_Ele26/LTR/Pao/LTRs	LTRs	LTR/Pao	0	0	0	0	0	0
31561%2C163513	EAL42139	EAL42139/Unknown/Unknown	Unknown	Unknown	0	2	0	0	0	0
Ty1_copia_Ele16	L1_Ele5	L1_Ele5/LINE/L1/Type_I_Transposons_LINE	Type_I_Transposons_LINE	LINE/L1	0	0	0	0	0	0
Pao_Bel_Ele101	E_Q9U5P0	E_Q9U5P0/ensembl3536/trans/Unknown	Unknown	ensembl3536/trans	5	15	3	2	0	8
Ty1_copia_Ele30	OutcastFam9_1	OutcastFam9_1/LINE/OutcastFam9/Type_I_Transposons_LINE	Type_I_Transposons_LINE	LINE/OutcastFam9	0	0	0	0	0	0
HATN5_AG	Ty3_gypsy_Ele32	Ty3_gypsy_Ele32/LTR/Gypsy/LTRs	LTRs	LTR/Gypsy	0	0	0	0	0	0
HARBINGERN1_AG	EAA43304	EAA43304/Unknown/Unknown	Unknown	Unknown	0	0	0	0	0	0
14184	AAB86424	AAB86424/Unknown/Unknown	Unknown	Unknown	0	0	0	1	0	0
EAA13130	JockeyFam17_1	JockeyFam17_1/LINE/JockeyFam17/Type_I_Transposons_LINE	Type_I_Transposons_LINE	LINE/JockeyFam17	3	29.0087	0	3.83333	1.09524	8.11111
OutcastFam11_1	Ty3_gypsy_Ele122	Ty3_gypsy_Ele122/LTR/Gypsy/LTRs	LTRs	LTR/Gypsy	2	0.833333	0	0	2.5	1
GYPSY43-LTR_AG	Pao_Bel_Ele210	Pao_Bel_Ele210/LTR/Pao/LTRs	LTRs	LTR/Pao	0	0	0	0	0	0
EAL40317	GYPSY47-I_AG	GYPSY47-I_AG/LTR/Gypsy/LTRs	LTRs	LTR/Gypsy	22.2	38.2	13.5	22	8	32
EAA03843	SINEX-1_AG	SINEX-1_AG/SINE?/Type_I_Transposons_SINE	Type_I_Transposons_SINE	SINE?	6.05775	66.7738	11.9722	9.14132	8.25	26.6491
BEL14-LTR_AG	GYPSY4-LTR_AG	GYPSY4-LTR_AG/LTR/Gypsy/LTRs	LTRs	LTR/Gypsy	0	0.392157	0	0	0	0
E_Q9C0U0	GYPSY45-LTR_AG	GYPSY45-LTR_AG/LTR/Gypsy/LTRs	LTRs	LTR/Gypsy	1.83766	3.75433	0	1.83333	0	2.74883
BEL6-LTR_AG	EAA08182	EAA08182/Unknown/Unknown	Unknown	Unknown	0	0	0	0	0	0
E_O89815	AAL56547	AAL56547/Unknown/Unknown	Unknown	Unknown	0	0	0	0	0	0
Agam_AJ006551_Agam2	Pao_Bel_Ele140	Pao_Bel_Ele140/LTR/Pao/LTRs	LTRs	LTR/Pao	0	0	0	0	0	0
BEL18-LTR_AG	TC1N-1_AG	TC1N-1_AG/DNA/Tc1/Type_II_Transposons	Type_II_Transposons	DNA/Tc1	41.4194	245.041	16	47.7424	26.1	106.882
7520	E_O76252	E_O76252/ensembl15363/low_complexity/Unknown	Unknown	ensembl15363/low_complexity	0	0.416667	0	0	0	1
9608	HELITRON2_AG	HELITRON2_AG/RC/Helitron/Unknown	Unknown	RC/Helitron	11.45	39.602	2.85714	6.01389	3.66667	31.2367
101254%2C109812	Pao_Bel_Ele204	Pao_Bel_Ele204/LTR/Pao/LTRs	LTRs	LTR/Pao	0	0	0	0	0	0
142489..78987%2C112848..190483	Ty1_copia_Ele27	Ty1_copia_Ele27/LTR/Copia/LTRs	LTRs	LTR/Copia	4.5	13	0	1	0	2
Afun_AJ006557_Afun1	EAA11108	EAA11108/Unknown/Unknown	Unknown	Unknown	0	0.757576	0	0.424242	0	0.766667
EAL41276	E_Q9NBI3	E_Q9NBI3/ensembl9016/trans/Unknown	Unknown	ensembl9016/trans	0	0	1	0	0	0
113814%2C53219	Ty3_gypsy_Ele69	Ty3_gypsy_Ele69/LTR/Gypsy/LTRs	LTRs	LTR/Gypsy	0	0	0	0	0	0
EAL39193	EAL39063	EAL39063/Unknown/Unknown	Unknown	Unknown	1.07692	9.06264	0.0769231	1.5	1.75	4.88004
Pao_Bel_Ele66	I_ele29	I_ele29/LINE/I/Type_I_Transposons_LINE	Type_I_Transposons_LINE	LINE/I	0	0	0	0	0	0
GYPSY38-LTR_AG	Amer_AJ006561_Amer6	Amer_AJ006561_Amer6/LTR/Copia/LTRs	LTRs	LTR/Copia	0.25	2.33452	0	0	0.5	0.67619
6326	Pao_Bel_Ele154	Pao_Bel_Ele154/LTR/Pao/LTRs	LTRs	LTR/Pao	0	0	0	0	0.0666667	0
Pao_Bel_Ele214	CR1_Ele15	CR1_Ele15/LINE/CR1/Type_I_Transposons_LINE	Type_I_Transposons_LINE	LINE/CR1	0	0.125	0.111111	0	0	0.142857
Tc1_Ele1b	CR1Fam7_1	CR1Fam7_1/LINE/CR1Fam7/Type_I_Transposons_LINE	Type_I_Transposons_LINE	LINE/CR1Fam7	4.2	23.2296	2.73889	2.90065	2.69444	11.2889
Pao_Bel_Ele196	EAA12317	EAA12317/Unknown/Unknown	Unknown	Unknown	3	2	2	0	8	0
8832	L1_Ele15	L1_Ele15/LINE/L1/Type_I_Transposons_LINE	Type_I_Transposons_LINE	LINE/L1	0	0.2	0	0	0	0
Ty1_copia_Ele6	Pao_Bel_Ele158	Pao_Bel_Ele158/LTR/Pao/LTRs	LTRs	LTR/Pao	1.2	1.23016	0	1.2	0	0.342857
3065	EAA09884	EAA09884/Unknown/Unknown	Unknown	Unknown	1	5.83333	0	0	0	0
101239%2C150047	AAL93244	AAL93244/Unknown/Unknown	Unknown	Unknown	0	0.63849	0	0	0	0
38856..109651	EAL39174	EAL39174/Unknown/Unknown	Unknown	Unknown	4	7.36667	0.533333	3.23333	0.5	2.63333
Pao_Bel_Ele38	JockeyFam25_1	JockeyFam25_1/LINE/JockeyFam25/Type_I_Transposons_LINE	Type_I_Transposons_LINE	LINE/JockeyFam25	71.0956	348.43	48	116.758	55.7327	198.138
EAA13511	GambolFam6_1	GambolFam6_1/LINE/GambolFam6/Type_I_Transposons_LINE	Type_I_Transposons_LINE	LINE/GambolFam6	21	67.465	6	17	5	28.5
Agam_U11657_mariner	RETRO16_AG_LTR	RETRO16_AG_LTR/LTR/Copia/LTRs	LTRs	LTR/Copia	2	4	0	0	0	1
Pao_Bel_Ele125	TRANSIB5	TRANSIB5/DNA/Transib/Type_II_Transposons	Type_II_Transposons	DNA/Transib	0	0	0	0	0	0
Ty3_gypsy_Ele71	Tc1-1_AG	Tc1-1_AG/DNA/Tc1/Type_II_Transposons	Type_II_Transposons	DNA/Tc1	28.262	80.2021	11.0816	11.0319	11.9101	43.3002
E_O00363	BS	BS/DNA/Type_II_Transposons	Type_II_Transposons	DNA	0	0	0	0	0	0.166667
EAA05828	JRHpogo_Ele23	JRHpogo_Ele23/DNA/Pogo/Type_II_Transposons	Type_II_Transposons	DNA/Pogo	0	0	0	0	0	0
E_Q9P958	GambolFam11_1	GambolFam11_1/LINE/GambolFam11/Type_I_Transposons_LINE	Type_I_Transposons_LINE	LINE/GambolFam11	4.33333	11.3583	1	1.22917	3	12.0833
gi|29366665|gb|AY230481.1|	Pao_Bel_Ele99	Pao_Bel_Ele99/LTR/Pao/LTRs	LTRs	LTR/Pao	0.75	5.08333	0	0.833333	0	1
Ty3_gypsy_Ele74	Pao_Bel_Ele181	Pao_Bel_Ele181/LTR/Pao/LTRs	LTRs	LTR/Pao	2	4	0	0	0	2
EAA01461	Pegasus	Pegasus/DNA/hAT/Type_II_Transposons	Type_II_Transposons	DNA/hAT	1.13333	1.2	0	0.343137	0	0.133333
EAL39842	Ulysses_I	Ulysses_I/LTR/Gypsy/LTRs	LTRs	LTR/Gypsy	0	0	0	0	0	0
Agam_U47019_Pegasus-2	GYPSY58-I_AG	GYPSY58-I_AG/LTR/Gypsy/LTRs	LTRs	LTR/Gypsy	29.6667	111.555	17.6667	23.8667	12.4167	44.2
BAA57030	BAA95570	BAA95570/Unknown/Unknown	Unknown	Unknown	0	0	0	0	0	0
Pao_Bel_Ele149	Ty3_gypsy_Ele104	Ty3_gypsy_Ele104/LTR/Gypsy/LTRs	LTRs	LTR/Gypsy	0	0	1	0	0	0
E_Q9SK60	Outcast_Ele7	Outcast_Ele7/LINE/Outcast/Type_I_Transposons_LINE	Type_I_Transposons_LINE	LINE/Outcast	0	0	0	0	0	0
E_Q9NBJ4	mTA_Ele2	mTA_Ele2/MITE/Unknown	Unknown	MITE	0	0	0	0.333333	0	0
Pao_Bel_Ele135	DMSUF1	DMSUF1/DNA/Type_II_Transposons	Type_II_Transposons	DNA	0	0	1	0	1	0
14198	P_Ele8	P_Ele8/DNA/P/Type_II_Transposons	Type_II_Transposons	DNA/P	0	0	0.142857	1.5	0.166667	0.257576
Ty1_copia_Ele1	Agam_M93690_RT1	Agam_M93690_RT1/LINE/RT1/Type_I_Transposons_LINE	Type_I_Transposons_LINE	LINE/RT1	0.5	0	0	0	0	0.333333
EAL40960	Pao_Bel_Ele86	Pao_Bel_Ele86/LTR/Pao/LTRs	LTRs	LTR/Pao	0	1.28571	0	0	0.8	0
JRHpogo_Ele38	RETRO43_AG_LTR	RETRO43_AG_LTR/LTR/Gypsy/LTRs	LTRs	LTR/Gypsy	0	1	0	1	0	1
Pao_Bel_Ele126	GYPSY56-LTR_AG	GYPSY56-LTR_AG/LTR/Gypsy/LTRs	LTRs	LTR/Gypsy	1.88889	24.1474	1.83333	6.10846	3	18.9229
Agam_U47022_Pegasus-7	Pao_Bel_Ele118	Pao_Bel_Ele118/LTR/Pao/LTRs	LTRs	LTR/Pao	2.70238	13.6619	0.619048	2.2619	0.47619	6.64286
MIMO	RT1	RT1/LINE/R1/Type_I_Transposons_LINE	Type_I_Transposons_LINE	LINE/R1	5	22.2286	1.5	6.7619	3.27778	10.5
Pao_Bel_Ele39	Pao_Bel_Ele152	Pao_Bel_Ele152/LTR/Pao/LTRs	LTRs	LTR/Pao	3.0625	6.86667	0	0	0.0666667	1.7
BEL5-LTR_AG	Ty3_gypsy_Ele36	Ty3_gypsy_Ele36/LTR/Gypsy/LTRs	LTRs	LTR/Gypsy	0	0.733333	0	1.5	0	0.5
GYPSY35-LTR_AG	Ty3_gypsy_Ele139	Ty3_gypsy_Ele139/LTR/Gypsy/LTRs	LTRs	LTR/Gypsy	5.16667	24.75	5.41667	8.41667	4.33333	18.6667
JRHpogo_Ele50	GYPSY44-LTR_AG	GYPSY44-LTR_AG/LTR/Gypsy/LTRs	LTRs	LTR/Gypsy	1	4	4	2	0	3
EAL40144	Pao_Bel_Ele34	Pao_Bel_Ele34/LTR/Pao/LTRs	LTRs	LTR/Pao	0.5	0.5	0	0.333333	0	1
E_P14350	AAN06610	AAN06610/Unknown/Unknown	Unknown	Unknown	0	0.513889	0	0	0	0.277778
BEL19-LTR_AG	Agam_AB090812_RTAg3	Agam_AB090812_RTAg3/LINE/RTAG3/Type_I_Transposons_LINE	Type_I_Transposons_LINE	LINE/RTAG3	30.0833	120	8.94444	28.0333	15.0333	69.7833
GYPSY70-LTR_AG	Agam_U89799_TopiI	Agam_U89799_TopiI/DNA/Tc1/Type_II_Transposons	Type_II_Transposons	DNA/Tc1	9.39003	21.4165	4.92647	6.76917	5.73226	13.4665
5721%2C124739%2C81702	Outcast_Ele5	Outcast_Ele5/LINE/Outcast/Type_I_Transposons_LINE	Type_I_Transposons_LINE	LINE/Outcast	0	0	0	0	0	0
8068	E_Q947Y5	E_Q947Y5/ensembl24060/trans/Unknown	Unknown	ensembl24060/trans	1	11	1	2	1	7
15364	BAC57901	BAC57901/Unknown/Unknown	Unknown	Unknown	34.7477	34.1069	16.9295	11.5569	63.2704	18.8242
154843%2C28995	GYPSY15-I_AG	GYPSY15-I_AG/LTR/Gypsy/LTRs	LTRs	LTR/Gypsy	10.1321	39.1849	3.55556	12.55	4.8	27.1317
E_Q17003	BAC57920	BAC57920/Unknown/Unknown	Unknown	Unknown	0.583333	4.33333	0.333333	2.33333	0	1.5
gi|29366668|gb|AY230484.1|	AAK61417	AAK61417/Unknown/Unknown	Unknown	Unknown	0	0	0	0	1	0
EAL40346	Ty3_gypsy_Ele76	Ty3_gypsy_Ele76/LTR/Gypsy/LTRs	LTRs	LTR/Gypsy	0	1	0	0	0	2
GYPSY57-LTR_AG	GYPSY27-LTR_AG	GYPSY27-LTR_AG/LTR/Gypsy/LTRs	LTRs	LTR/Gypsy	0	1	0	0	0	1
78981	I_Ele40	I_Ele40/LINE/I/Type_I_Transposons_LINE	Type_I_Transposons_LINE	LINE/I	0	0	0	0	0	0
RTE_Ele4	GYPSY25-I_AG	GYPSY25-I_AG/LTR/Gypsy/LTRs	LTRs	LTR/Gypsy	10.3333	48.4167	4.75	11.5833	4.95	19.7417
46120%2C61706..141274	Ty3_gypsy_Ele75	Ty3_gypsy_Ele75/LTR/Gypsy/LTRs	LTRs	LTR/Gypsy	2.16667	3.01071	0	1.05	1	3.36667
Ty3_gypsy_Ele122	DMAURA	DMAURA/DNA/Type_II_Transposons	Type_II_Transposons	DNA	0	0	0	0	0	0
JRHpogo_Ele44	GYPSY64-I_AG	GYPSY64-I_AG/LTR/Gypsy/LTRs	LTRs	LTR/Gypsy	16.8	65.9167	10.35	10.6667	5.35	35.45
Ty1_copia_Ele64	LonerFam2_1	LonerFam2_1/LINE/LonerFam2/Type_I_Transposons_LINE	Type_I_Transposons_LINE	LINE/LonerFam2	13	36.4167	4	7.5	5	19.7
7718	OutcastFam1_1	OutcastFam1_1/LINE/OutcastFam1/Type_I_Transposons_LINE	Type_I_Transposons_LINE	LINE/OutcastFam1	1.2	6.2	1.2	1	0	4
EAL39058	JockeyFam5_1	JockeyFam5_1/LINE/JockeyFam5/Type_I_Transposons_LINE	Type_I_Transposons_LINE	LINE/JockeyFam5	0	7	1	2	2	0
BAD99524	E_O23757	E_O23757/ensembl11145/trans/Unknown	Unknown	ensembl11145/trans	0	0	0	0	0	0
L2Fam3_1	OutcastFam7_1	OutcastFam7_1/LINE/OutcastFam7/Type_I_Transposons_LINE	Type_I_Transposons_LINE	LINE/OutcastFam7	0.333333	0.333333	0	0	0	0.67619
Pao_Bel_Ele90	P_Ele6	P_Ele6/DNA/P/Type_II_Transposons	Type_II_Transposons	DNA/P	0.142857	0.908333	0.125	1	0.2	0.958333
Pao_Bel_Ele138	E_O76197	E_O76197/ensembl105211/low_complexity/Unknown	Unknown	ensembl105211/low_complexity	0	0	0	0	0	0
7022	MARINERN3_AG	MARINERN3_AG/DNA/Tc1/Type_II_Transposons	Type_II_Transposons	DNA/Tc1	3	17.4474	0	4	0.785714	9.25556
Amer_AJ006561_Amer6	Agam_U47021_Pegasus-29	Agam_U47021_Pegasus-29/DNA/Pegasus/Type_II_Transposons	Type_II_Transposons	DNA/Pegasus	0	0.2	0	0	0	0
12821	Pao_Bel_Ele46	Pao_Bel_Ele46/LTR/Pao/LTRs	LTRs	LTR/Pao	0	1.33333	0	0	0	0
Ty3_gypsy_Ele144	GYPSY62-I_AG	GYPSY62-I_AG/LTR/Gypsy/LTRs	LTRs	LTR/Gypsy	2	15.3333	0.666667	2.33333	3	11.4667
Sponge_1	GYPSY25-LTR_AG	GYPSY25-LTR_AG/LTR/Gypsy/LTRs	LTRs	LTR/Gypsy	2	0	0	0	0	2
Pao_Bel_Ele11	EAL40107	EAL40107/Unknown/Unknown	Unknown	Unknown	1.70238	5.16508	1.28571	1.42857	0.633333	3.66071
Pao_Bel_Ele25	EAL41441	EAL41441/Unknown/Unknown	Unknown	Unknown	0.25	10.6667	0.5	0.666667	2	6.71667
Ty1_copia_Ele68	E_Q94240	E_Q94240/ensembl8796/low_complexity/Unknown	Unknown	ensembl8796/low_complexity	0.25	0.25	0	0	0	0
Loner_Ele3	JockeyFam18_1	JockeyFam18_1/LINE/JockeyFam18/Type_I_Transposons_LINE	Type_I_Transposons_LINE	LINE/JockeyFam18	1	6.58333	0	1	1	6.5
BAC57914	Ty3_gypsy_Ele73	Ty3_gypsy_Ele73/LTR/Gypsy/LTRs	LTRs	LTR/Gypsy	0	1	0	1	0	1
27374%2C102467..46115	EAL42011	EAL42011/Unknown/Unknown	Unknown	Unknown	2.40476	5.4746	0.285714	1.42857	0.733333	4.19643
127675	Pao_Bel_Ele42	Pao_Bel_Ele42/LTR/Pao/LTRs	LTRs	LTR/Pao	0.333333	0.2	0.0526316	0.333333	0	0.2
Pao_Bel_Ele44	HATN3_AG	HATN3_AG/DNA/hAT/Type_II_Transposons	Type_II_Transposons	DNA/hAT	11	48.3333	5	7.33333	6	35
E_Q9W5K1	CR1Fam8_2	CR1Fam8_2/LINE/CR1Fam8/Type_I_Transposons_LINE	Type_I_Transposons_LINE	LINE/CR1Fam8	46.6235	218.795	27.8452	60.5179	15.9746	135.678
Ty1_copia_Ele42	GYPSY7-LTR_AG	GYPSY7-LTR_AG/LTR/Gypsy/LTRs	LTRs	LTR/Gypsy	18.2333	48.0179	2.66667	15.8	9.83333	20.8
Agam_U11656_mariner	Ty1_copia_Ele89	Ty1_copia_Ele89/LTR/Copia/LTRs	LTRs	LTR/Copia	0	1.7	0.333333	0	0	0.166667
Pao_Bel_Ele158	Pao_Bel_Ele45	Pao_Bel_Ele45/LTR/Pao/LTRs	LTRs	LTR/Pao	3.5	2.36667	0.5	2.7	0.5	2.33333
11809	GYPSY29-LTR_AG	GYPSY29-LTR_AG/LTR/Gypsy/LTRs	LTRs	LTR/Gypsy	0	0	0	0	0	1
Pao_Bel_Ele49	Ty3_gypsy_Ele65	Ty3_gypsy_Ele65/LTR/Gypsy/LTRs	LTRs	LTR/Gypsy	0	0	0	0	0	0
Ty1_copia_Ele43	CR1Fam15_1	CR1Fam15_1/LINE/CR1Fam15/Type_I_Transposons_LINE	Type_I_Transposons_LINE	LINE/CR1Fam15	14.4437	48.3763	5.45455	5.61111	7.39583	26.9728
gi|29366659|gb|AY230475.1|	RTE_Ele2	RTE_Ele2/LINE/RTE/Type_I_Transposons_LINE	Type_I_Transposons_LINE	LINE/RTE	0	0	0	0	0	0
Ty1_copia_Ele70	Pao_Bel_Ele151	Pao_Bel_Ele151/LTR/Pao/LTRs	LTRs	LTR/Pao	0	0	0	0	0	0
Pegasus	Pao_Bel_Ele19	Pao_Bel_Ele19/LTR/Pao/LTRs	LTRs	LTR/Pao	0.5	0.166667	0	0	0	0
55712%2C83652..89771	Agam_AB090818_R6Ag2	Agam_AB090818_R6Ag2/LINE/R6Ag2/Type_I_Transposons_LINE	Type_I_Transposons_LINE	LINE/R6Ag2	63.7301	313.599	31.4636	65.7	22.8812	153.502
19973..177280	AAO67564	AAO67564/Unknown/Unknown	Unknown	Unknown	0	1	2.56667	0.142857	0	0.25
GYPSY54-LTR_AG	MARINER-N14_AG	MARINER-N14_AG/DNA/TcMar/Type_II_Transposons	Type_II_Transposons	DNA/TcMar	81.3234	265.739	39.5833	76.4167	57.75	217.29
Pao_Bel_Ele105	BAD86656	BAD86656/Unknown/Unknown	Unknown	Unknown	0	0	0	0	0	0
Ty1_copia_Ele10	Agam_U89802_TsessebeII	Agam_U89802_TsessebeII/DNA/Tc1/Type_II_Transposons	Type_II_Transposons	DNA/Tc1	0.666667	3.89281	0.333333	0.5	1.61905	1.64678
Pao_Bel_Ele96	CR1_Ele27	CR1_Ele27/LINE/CR1/Type_I_Transposons_LINE	Type_I_Transposons_LINE	LINE/CR1	0	0.166667	0	0	0	0
Pao_Bel_Ele122	GYPSY34-I_AG	GYPSY34-I_AG/LTR/Gypsy/LTRs	LTRs	LTR/Gypsy	20.7214	59.8934	12.7333	20.4781	21.9298	32.7773
E_Q13539	Pao_Bel_Ele113	Pao_Bel_Ele113/LTR/Pao/LTRs	LTRs	LTR/Pao	0	0	0	0	0	0.333333
E_Q9ZPT5	EAA44872	EAA44872/Unknown/Unknown	Unknown	Unknown	0.7	4.58333	0.5	1.08333	0.5	6.75
EAA09901	Asup_AF054213_S27	Asup_AF054213_S27/LTR/Copia/LTRs	LTRs	LTR/Copia	0	0	0	0	0	0
12725	Pao_Bel_Ele112	Pao_Bel_Ele112/LTR/Pao/LTRs	LTRs	LTR/Pao	0	0.366667	0	0	0	0.2
Ty1_copia_Ele45	CR1_Ele33	CR1_Ele33/LINE/CR1/Type_I_Transposons_LINE	Type_I_Transposons_LINE	LINE/CR1	0	0	0	0	0	0
Ty1_copia_Ele17	HELITRON2N_AG	HELITRON2N_AG/RC/Helitron/Unknown	Unknown	RC/Helitron	0.95	10.3869	3	0	1	4
Pao_Bel_Ele153	CAA26444	CAA26444/Unknown/Unknown	Unknown	Unknown	0	0	0	0	0	0
Amer_AJ006562_Amer7	EAL39167	EAL39167/Unknown/Unknown	Unknown	Unknown	0.142857	1.42063	0	0	0	0
DM_ROO	INVADER1-LTR_AG	INVADER1-LTR_AG/LTR/Gypsy/LTRs	LTRs	LTR/Gypsy	1	4	0	1.85714	1	1
E_Q9ZQ67	EAA04995	EAA04995/Unknown/Unknown	Unknown	Unknown	7.35	20.25	1	4.1	5.26667	8.7
E_Q18125	EAA02779	EAA02779/Unknown/Unknown	Unknown	Unknown	0	2	0	0	0	0
E_Q9AYK7	Pao_Bel_Ele206	Pao_Bel_Ele206/LTR/Pao/LTRs	LTRs	LTR/Pao	0	0	0	0	0	0.333333
CAB75469	Ty1_copia_Ele79	Ty1_copia_Ele79/LTR/Copia/LTRs	LTRs	LTR/Copia	0	0.2	0	0	0	0
EAA12594	Ty1_copia_Ele26	Ty1_copia_Ele26/LTR/Copia/LTRs	LTRs	LTR/Copia	2.67857	7.43333	0.211111	5.71429	2.875	9.90714
EAA13218	CR1Fam16_1	CR1Fam16_1/LINE/CR1Fam16/Type_I_Transposons_LINE	Type_I_Transposons_LINE	LINE/CR1Fam16	0.4	0	0	0	0	0
BEL15-LTR_AG	Pao_Bel_Ele194	Pao_Bel_Ele194/LTR/Pao/LTRs	LTRs	LTR/Pao	7.04524	43.35	6.64167	11.0595	6.1869	27.0929
GYPSY67-LTR_AG	R1Fam13_2	R1Fam13_2/LINE/R1Fam13/Type_I_Transposons_LINE	Type_I_Transposons_LINE	LINE/R1Fam13	0.142857	1.2053	0.181818	0.211111	1.17143	0.367832
JRHpogo_Ele11	JRHPogo_Ele24	JRHPogo_Ele24/DNA/Pogo/Type_II_Transposons	Type_II_Transposons	DNA/Pogo	1	13	0	4.33333	1	6.66667
E_Q9HQ43	E_Q9SKI8	E_Q9SKI8/ensembl8966/trans/Unknown	Unknown	ensembl8966/trans	1	12	4	4	1	14.8333
BAC57913	EAL42407	EAL42407/Unknown/Unknown	Unknown	Unknown	8	29.6	5	5.4	6	16.5333
GYPSY28-LTR_AG	Ty3_gypsy_Ele95	Ty3_gypsy_Ele95/LTR/Gypsy/LTRs	LTRs	LTR/Gypsy	1	0.666667	0	0	0	1.66667
EAL42139	MARINERN6_AG	MARINERN6_AG/DNA/Tc1/Type_II_Transposons	Type_II_Transposons	DNA/Tc1	7.66667	34.0752	3	7.1746	4.35	22.501
GYPSY25-LTR_AG	Ty1_copia_Ele11	Ty1_copia_Ele11/LTR/Copia/LTRs	LTRs	LTR/Copia	0	0	0	0	0	0
EAA02779	Pao_Bel_Ele196	Pao_Bel_Ele196/LTR/Pao/LTRs	LTRs	LTR/Pao	1.41667	2.33333	0	0.5	0.25	0.333333
Pao_Bel_Ele171	HAT1_AG	HAT1_AG/DNA/hAT/Type_II_Transposons	Type_II_Transposons	DNA/hAT	6	12.5495	4.975	7.7	0.975	7.05238
EAL41763	Pao_Bel_Ele146	Pao_Bel_Ele146/LTR/Pao/LTRs	LTRs	LTR/Pao	0.0625	0.5	0	0	0.133333	0
gi|29366661|gb|AY230477.1|	Pao_Bel_Ele224	Pao_Bel_Ele224/LTR/Pao/LTRs	LTRs	LTR/Pao	0.5	0.333333	0	0	0	1
BEL4-LTR_AG	gi|29366667|gb|AY230483.1|	gi|29366667|gb|AY230483.1|/DNA/Type_II_Transposons	Type_II_Transposons	DNA	1.1881	5.53175	0.472222	1.29286	0.472222	3.22143
Ty3_gypsy_Ele52	CR1Fam11_1	CR1Fam11_1/LINE/CR1Fam11/Type_I_Transposons_LINE	Type_I_Transposons_LINE	LINE/CR1Fam11	0	8	1	1	1	3.05882
E_Q9P969	BAA57030	BAA57030/Unknown/Unknown	Unknown	Unknown	0.666667	2.66667	0	0	0	2.93333
GYPSY33-LTR_AG	Pao_Bel_Ele145	Pao_Bel_Ele145/LTR/Pao/LTRs	LTRs	LTR/Pao	0	4.53333	0	2.2	1	0.4
EAA05271	Aalb_L78794_tnpA	Aalb_L78794_tnpA/DNA/Type_II_Transposons	Type_II_Transposons	DNA	0	0	1	1	0	0
Ty3_gypsy_Ele7	Pao_Bel_Ele91	Pao_Bel_Ele91/LTR/Pao/LTRs	LTRs	LTR/Pao	0	1.25	0	0	1	1.73333
4917	CR1_Ele6	CR1_Ele6/LINE/CR1/Type_I_Transposons_LINE	Type_I_Transposons_LINE	LINE/CR1	0	0	0	0	0	0
14949	EAL39058	EAL39058/Unknown/Unknown	Unknown	Unknown	0.105263	2.62968	0.117647	0.0625	0	5.34348
135355..106927%2C141388%2C90855	Ty3_gypsy_Ele72	Ty3_gypsy_Ele72/LTR/Gypsy/LTRs	LTRs	LTR/Gypsy	0	1	0	0	0	0
Pao_Bel_Ele117	E_Q9W5K1	E_Q9W5K1/ensembl6885/trans/Unknown	Unknown	ensembl6885/trans	0.25	2.20758	0.285714	0.767857	0.1	1.09286
13773	L1_Ele29	L1_Ele29/LINE/L1/Type_I_Transposons_LINE	Type_I_Transposons_LINE	LINE/L1	0	0	0	0	0	0
gi|6671105:31-146%2C	CR1Fam2_1	CR1Fam2_1/LINE/CR1Fam2/Type_I_Transposons_LINE	Type_I_Transposons_LINE	LINE/CR1Fam2	8.68889	25.1167	3.41667	6.53889	4.68889	14.706
gi|6671102:4666-7307%2Crepeat_region	E_Q9XUX1	E_Q9XUX1/ensembl21240/low_complexity/Unknown	Unknown	ensembl21240/low_complexity	7	37.6524	4.96667	15.25	3.72619	23.4024
Pao_Bel_Ele121	Outcast_Ele15	Outcast_Ele15/LINE/Outcast/Type_I_Transposons_LINE	Type_I_Transposons_LINE	LINE/Outcast	0.4	0.7	0.4	0.5	0.5	0.5
Ty3_gypsy_Ele5	GYPSY45-I_AG	GYPSY45-I_AG/LTR/Gypsy/LTRs	LTRs	LTR/Gypsy	14.1548	39.781	6.23333	10.3714	11.6214	33.181
Pao_Bel_Ele156	Pao_Bel_Ele229	Pao_Bel_Ele229/LTR/Pao/LTRs	LTRs	LTR/Pao	0	0	0	0	0	0
Loner_Ele2	T1_1	T1_1/LINE/T1/Type_I_Transposons_LINE	Type_I_Transposons_LINE	LINE/T1	0.157895	13.6224	2.3366	4.82164	4.56842	10.7577
gi|6671103:<1-210%2C	gi|6671102:c1100-8%2C	gi|6671102:c1100-8%2C/DNA/Type_II_Transposons	Type_II_Transposons	DNA	41.1374	98.4768	26.4231	26.55	26.0417	39.4034
E_Q27293	L1_Ele2	L1_Ele2/LINE/L1/Type_I_Transposons_LINE	Type_I_Transposons_LINE	LINE/L1	0	0	0	0	0	0
EAA11130	GYPSY2-I_AG	GYPSY2-I_AG/LTR/Gypsy/LTRs	LTRs	LTR/Gypsy	7.85995	42.7607	8.33953	11.8248	7.49665	27.452
Ty3_gypsy_Ele77	TOM_I	TOM_I/LTR/Gypsy/LTRs	LTRs	LTR/Gypsy	0	0	0	0	0	0
Ty1_copia_Ele58	CR1-6_AG	CR1-6_AG/LINE/CR1/Type_I_Transposons_LINE	Type_I_Transposons_LINE	LINE/CR1	13.1395	59.6222	9.05355	16.9827	11.6811	27.4564
1425	Ty3_gypsy_Ele2	Ty3_gypsy_Ele2/LTR/Gypsy/LTRs	LTRs	LTR/Gypsy	29.9905	101.67	15.2548	27.7571	12.9833	44.7333
Pao_Bel_Ele150	Agam_U89801_TsessebeI	Agam_U89801_TsessebeI/DNA/Tc1/Type_II_Transposons	Type_II_Transposons	DNA/Tc1	5.16349	20.4954	0.8	7.88782	3.11531	12.2952
E_Q06035	EAA11132	EAA11132/Unknown/Unknown	Unknown	Unknown	0	0	0	0	2	0
CR1_Ele19	E_Q9Y027	E_Q9Y027/ensembl17898/trans/Unknown	Unknown	ensembl17898/trans	0	0	0	0	0	0
Pao_Bel_Ele98	ABC88680	ABC88680/Unknown/Unknown	Unknown	Unknown	0	0	0	0	0	0
Ty1_copia_Ele89	CR1_Ele35	CR1_Ele35/LINE/CR1/Type_I_Transposons_LINE	Type_I_Transposons_LINE	LINE/CR1	0	1.33333	0	0	0.333333	0
RTE_Ele1	EAL41060	EAL41060/Unknown/Unknown	Unknown	Unknown	0	1	0	0	0	0
Pao_Bel_Ele163	gi|29366658|gb|AY230474.1|	gi|29366658|gb|AY230474.1|/DNA/Type_II_Transposons	Type_II_Transposons	DNA	0.333333	1.18333	0.583333	0.666667	0.25	1.1
EAL39403	GYPSY23-LTR_AG	GYPSY23-LTR_AG/LTR/Gypsy/LTRs	LTRs	LTR/Gypsy	0	1	0	0	0	0
Ty3_gypsy_Ele95	E_O46180	E_O46180/ensembl105263/low_complexity/Unknown	Unknown	ensembl105263/low_complexity	0	0	0	0	0	0
Pao_Bel_Ele208	AAF53750	AAF53750/Unknown/Unknown	Unknown	Unknown	0	0	0	0	0	0
6789	GYPSY47-LTR_AG	GYPSY47-LTR_AG/LTR/Gypsy/LTRs	LTRs	LTR/Gypsy	1	12	3	7	1	5
mar_24	GYPSY72-I_AG	GYPSY72-I_AG/LTR/Gypsy/LTRs	LTRs	LTR/Gypsy	23.4167	67.1643	9.75	15.4667	11.3333	42.5833
EAA08746	Pao_Bel_Ele9	Pao_Bel_Ele9/LTR/Pao/LTRs	LTRs	LTR/Pao	0.5	0	0	0	0.5	0
EAL39167	E_O42691	E_O42691/ensembl26192/trans/Unknown	Unknown	ensembl26192/trans	1.2	4.83333	1.65	1.33333	0.65	2.3
gi|29366658|gb|AY230474.1|	JockeyFam21_1	JockeyFam21_1/LINE/JockeyFam21/Type_I_Transposons_LINE	Type_I_Transposons_LINE	LINE/JockeyFam21	0.5	9.69099	1.44385	1.45	1.24286	5.54438
RETRO14_AG_LTR	Ty3_gypsy_Ele9	Ty3_gypsy_Ele9/LTR/Gypsy/LTRs	LTRs	LTR/Gypsy	0	0	0	0	0	0
Ty3_gypsy_Ele163	RETRO18_AG_LTR	RETRO18_AG_LTR/LTR/Pao/LTRs	LTRs	LTR/Pao	1	12	2	1	0	4
CR1_Ele26	GYPSY14-I_AG	GYPSY14-I_AG/LTR/Gypsy/LTRs	LTRs	LTR/Gypsy	11	38	6	7	11	12
AAK12626	GYPSY53-LTR_AG	GYPSY53-LTR_AG/LTR/Gypsy/LTRs	LTRs	LTR/Gypsy	1.88889	5	0	3.83333	1	3.77778
Ty3_gypsy_Ele140	AAC82603	AAC82603/Unknown/Unknown	Unknown	Unknown	0	1	0	0	2	0
Pao_Bel_Ele223	Ty1_copia_Ele37	Ty1_copia_Ele37/LTR/Copia/LTRs	LTRs	LTR/Copia	3.89286	9.625	2	1.28571	1.125	6.98571
EAA08583	JRHpogo_Ele33	JRHpogo_Ele33/DNA/Pogo/Type_II_Transposons	Type_II_Transposons	DNA/Pogo	0	0	0	0	0	0
Pao_Bel_Ele123	Ty1_copia_Ele32	Ty1_copia_Ele32/LTR/Copia/LTRs	LTRs	LTR/Copia	1.80952	11.7278	1.6381	4.37619	2.23333	4.24524
AAA28265	BEL1-LTR_AG	BEL1-LTR_AG/LTR/Pao/LTRs	LTRs	LTR/Pao	0	0	0	0	0	0
EAA11249	CR1_Ele38	CR1_Ele38/LINE/CR1/Type_I_Transposons_LINE	Type_I_Transposons_LINE	LINE/CR1	0	0.166667	0	0	0	0
Pao_Bel_Ele115	GYPSY64-LTR_AG	GYPSY64-LTR_AG/LTR/Gypsy/LTRs	LTRs	LTR/Gypsy	0	1	0	0	0	0
9188	E_Q9NBJ4	E_Q9NBJ4/ensembl9045/trans/Unknown	Unknown	ensembl9045/trans	0	3.28016	0.777778	0.994444	0.125	2.75758
14394	AAK53386	AAK53386/Unknown/Unknown	Unknown	Unknown	0	0	0	0	0	0
3339	EAA10031	EAA10031/Unknown/Unknown	Unknown	Unknown	9.8	17	1	6	1	6.66667
E_Q9N9Z1	GYPSY52-I_AG	GYPSY52-I_AG/LTR/Gypsy/LTRs	LTRs	LTR/Gypsy	16.95	132.753	14.2	27.75	19.3401	57.3992
E_Q9ZQQ6	BEL16-I_AG	BEL16-I_AG/LTR/Pao/LTRs	LTRs	LTR/Pao	26.331	112.065	10.6548	31.6889	21.8944	69.8567
EAL38942	GYPSY9-I_AG	GYPSY9-I_AG/LTR/Gypsy/LTRs	LTRs	LTR/Gypsy	16.0802	54.7997	16.4365	17.9405	8.15556	30.3183
Ty3_gypsy_Ele26	GYPSY59-LTR_AG	GYPSY59-LTR_AG/LTR/Gypsy/LTRs	LTRs	LTR/Gypsy	2	2.88571	0	0	0.285714	1
Pao_Bel_Ele167	GYPSY66-LTR_AG	GYPSY66-LTR_AG/LTR/Gypsy/LTRs	LTRs	LTR/Gypsy	0	0	0	0	0	0
EAL41503	RETRO20_AG_LTR	RETRO20_AG_LTR/LTR/Pao/LTRs	LTRs	LTR/Pao	0	0	0	0	0	1
Pao_Bel_Ele18	GYPSY29-I_AG	GYPSY29-I_AG/LTR/Gypsy/LTRs	LTRs	LTR/Gypsy	23.8667	86.6754	11	21.6167	9.06667	55.8048
8144	AAQ01581	AAQ01581/Unknown/Unknown	Unknown	Unknown	5.66667	8.91667	2	2	0.8	5.31429
Pao_Bel_Ele114	GYPSY33-I_AG	GYPSY33-I_AG/LTR/Gypsy/LTRs	LTRs	LTR/Gypsy	19.35	71.1444	12.0833	20.419	14.35	34.9
R1Fam13_2	Ty1_copia_Ele45	Ty1_copia_Ele45/LTR/Copia/LTRs	LTRs	LTR/Copia	0.2	1.93571	0.142857	0.842857	0.333333	0.619048
E_O45287	CR1Fam24_1	CR1Fam24_1/LINE/CR1Fam24/Type_I_Transposons_LINE	Type_I_Transposons_LINE	LINE/CR1Fam24	0	9	2.71429	2.93056	5.8	3.71111
Pao_Bel_Ele43	Ty3_gypsy_Ele31	Ty3_gypsy_Ele31/LTR/Gypsy/LTRs	LTRs	LTR/Gypsy	0	0	0	0	0	0
Pao_Bel_Ele46	CR1Fam25_1	CR1Fam25_1/LINE/CR1Fam25/Type_I_Transposons_LINE	Type_I_Transposons_LINE	LINE/CR1Fam25	1	6	4	3	1	3
CR1_Ele35	Pao_Bel_Ele72	Pao_Bel_Ele72/LTR/Pao/LTRs	LTRs	LTR/Pao	2.61111	16.7711	0	4.25	6.14762	7.16667
Agam_M35472_T1	BEL10-I_AG	BEL10-I_AG/LTR/Pao/LTRs	LTRs	LTR/Pao	7.5	54.381	5.4	21.0667	6.75	29.9857
Ty1_copia_Ele65	Pao_Bel_Ele162	Pao_Bel_Ele162/LTR/Pao/LTRs	LTRs	LTR/Pao	2.83333	9.1	1.23333	1.56667	0.95	1.81667
Ty1_copia_Ele50	MARINER_DMA	MARINER_DMA/DNA/Tc1/Type_II_Transposons	Type_II_Transposons	DNA/Tc1	0	0	0	0	0	0
110657..83432	IFam1_1	IFam1_1/LINE/IFam1/Type_I_Transposons_LINE	Type_I_Transposons_LINE	LINE/IFam1	3.85	15.3833	0.5	7.2	1.14286	14.6
Pao_Bel_Ele86	Pao_Bel_Ele131	Pao_Bel_Ele131/LTR/Pao/LTRs	LTRs	LTR/Pao	2.08333	8.28333	0.666667	3.5	0.666667	5.68333
Ty1_copia_Ele85	E_Q9U4W1	E_Q9U4W1/ensembl12293/low_complexity/Unknown	Unknown	ensembl12293/low_complexity	3.94048	9.52381	0	2.35	0.909091	5.45238
AAO67562	BEL11-I_AG	BEL11-I_AG/LTR/Pao/LTRs	LTRs	LTR/Pao	11	78.0278	7	13.875	9.88889	49.6889
Ty3_gypsy_Ele67	CR1_Ele36	CR1_Ele36/LINE/CR1/Type_I_Transposons_LINE	Type_I_Transposons_LINE	LINE/CR1	0	0	0	0	0	0.166667
E_Q03269	Pao_Bel_Ele208	Pao_Bel_Ele208/LTR/Pao/LTRs	LTRs	LTR/Pao	0.666667	1	0	0	0.5	0.5
Pao_Bel_Ele91	E_Q9ZQ67	E_Q9ZQ67/ensembl10323/trans/Unknown	Unknown	ensembl10323/trans	0.25	1.8	0	0.4	0.583333	0.2
Pao_Bel_Ele85	CR1_Ele13	CR1_Ele13/LINE/CR1/Type_I_Transposons_LINE	Type_I_Transposons_LINE	LINE/CR1	0	0.5	0	0	0	0
BAC57899	Pao_Bel_Ele163	Pao_Bel_Ele163/LTR/Pao/LTRs	LTRs	LTR/Pao	0	1.66667	0	0.666667	0	1.66667
Pao_Bel_Ele32	Ty3_gypsy_Ele144	Ty3_gypsy_Ele144/LTR/Gypsy/LTRs	LTRs	LTR/Gypsy	0.5	2.06667	0	0.4	0	1
gi|29366670|gb|AY230486.1|	E_Q9U1N9	E_Q9U1N9/ensembl11673/trans/Unknown	Unknown	ensembl11673/trans	0	0	0	0	0	0
Ty1_copia_Ele72	Pao_Bel_Ele85	Pao_Bel_Ele85/LTR/Pao/LTRs	LTRs	LTR/Pao	0.75	0.5	0.75	1.83333	1.25	3
Agam_AY079063_ITmD37E3	CR1Fam21_2	CR1Fam21_2/LINE/CR1Fam21/Type_I_Transposons_LINE	Type_I_Transposons_LINE	LINE/CR1Fam21	14.2143	38.8789	2.88824	24.1247	7.05721	30.6819
CAI96719	Agam_AF295691_Ty1	Agam_AF295691_Ty1/LTR/Copia/LTRs	LTRs	LTR/Copia	1.66667	6.61905	1.53571	1.16667	2.65476	3.91667
E_O23410	RETRO76_AG_LTR	RETRO76_AG_LTR/LTR/Pao/LTRs	LTRs	LTR/Pao	0	5	0	2	0	6
I_Ele41	Pao_Bel_Ele41	Pao_Bel_Ele41/LTR/Pao/LTRs	LTRs	LTR/Pao	0	0.666667	0	0	0	0
I_Ele4	G_DM	G_DM/LINE/Jockey/Type_I_Transposons_LINE	Type_I_Transposons_LINE	LINE/Jockey	0	0.0666667	0	0	0	0
AAD03794	E_P91062	E_P91062/ensembl127964/low_complexity/Unknown	Unknown	ensembl127964/low_complexity	0	0.230252	0	0.924242	0	0.1
Ty1_copia_Ele24	Pao_Bel_Ele177	Pao_Bel_Ele177/LTR/Pao/LTRs	LTRs	LTR/Pao	0.666667	6.71667	0.25	0.666667	0	3
79391%2C144728	EAA03604	EAA03604/Unknown/Unknown	Unknown	Unknown	7.5	9.75	0	1.75	2.20238	7.66667
Pao_Bel_Ele197	E_Q946U0	E_Q946U0/ensembl29353/trans/Unknown	Unknown	ensembl29353/trans	0	0	0	0.5	0	1
IFam6_1	Ty1_copia_Ele20	Ty1_copia_Ele20/LTR/Copia/LTRs	LTRs	LTR/Copia	0	0	0	0	0	0
390	GYPSY21-LTR_AG	GYPSY21-LTR_AG/LTR/Gypsy/LTRs	LTRs	LTR/Gypsy	1	11	2	2	2	11
Outcast_Ele15	DMSAT08	DMSAT08/DNA/Type_II_Transposons	Type_II_Transposons	DNA	0	0	0	0	0	0
13857	HATN2_AG	HATN2_AG/DNA/hAT/Type_II_Transposons	Type_II_Transposons	DNA/hAT	20.6556	53.623	8.68464	29.5569	13.1111	46.4613
70592..111348	Pao_Bel_Ele16	Pao_Bel_Ele16/LTR/Pao/LTRs	LTRs	LTR/Pao	0	0.5	0	0.333333	0	0.5
P_Ele6	Pao_Bel_Ele96	Pao_Bel_Ele96/LTR/Pao/LTRs	LTRs	LTR/Pao	0.25	2	0	0.25	0	0
CR1_Ele20	EAA03468	EAA03468/Unknown/Unknown	Unknown	Unknown	0	0.75	0	0	0	0.75
Ty3_gypsy_Ele123	Ty3_gypsy_Ele64	Ty3_gypsy_Ele64/LTR/Gypsy/LTRs	LTRs	LTR/Gypsy	0	0	0.5	0	0	0
CR1_Ele8	EAA11130	EAA11130/Unknown/Unknown	Unknown	Unknown	0	1.75221	0.266667	1.73529	0	0.844513
JRHtc1_ele13	EAL40183	EAL40183/Unknown/Unknown	Unknown	Unknown	0	0	0.5	0	0	0
E_Q9XE45	Pao_Bel_Ele68	Pao_Bel_Ele68/LTR/Pao/LTRs	LTRs	LTR/Pao	0.5	0.2	0	0.45	0	0
Outcast_Ele1	Ty1_copia_Ele62	Ty1_copia_Ele62/LTR/Copia/LTRs	LTRs	LTR/Copia	0	0.8	0	0	0	0
ACCORD_LTR	CR1Fam13_1	CR1Fam13_1/LINE/CR1Fam13/Type_I_Transposons_LINE	Type_I_Transposons_LINE	LINE/CR1Fam13	1.05556	11.0235	1.05882	1.06905	0	5.20857
JRHpogo_Ele47	I_Ele34	I_Ele34/LINE/I/Type_I_Transposons_LINE	Type_I_Transposons_LINE	LINE/I	0	1	0	0	0.571429	0.384615
Pao_Bel_Ele103	Jockey_Ele7	Jockey_Ele7/LINE/Jockey/Type_I_Transposons_LINE	Type_I_Transposons_LINE	LINE/Jockey	0	0	0	0	0	0
GYPSY24-LTR_AG	Ty1_copia_Ele28	Ty1_copia_Ele28/LTR/Copia/LTRs	LTRs	LTR/Copia	2.74621	7.50675	0.5	2.45	1	5.46984
I_Ele5	AAX28841	AAX28841/Unknown/Unknown	Unknown	Unknown	0.333333	0	0	0	0	2
Ty3_gypsy_Ele34	E_Q9NL37	E_Q9NL37/ensembl70319/low_complexity/Unknown	Unknown	ensembl70319/low_complexity	0.25	0.666667	0	0	0	0
I_Ele16	GambolFam3_1	GambolFam3_1/LINE/GambolFam3/Type_I_Transposons_LINE	Type_I_Transposons_LINE	LINE/GambolFam3	10.8182	177.745	20	47.5	7	145.636
GYPSY50-LTR_AG	Agam_M35472_T1	Agam_M35472_T1/LINE/T1/Type_I_Transposons_LINE	Type_I_Transposons_LINE	LINE/T1	0	1.33333	0	0.333333	0	1.66667
EAL40147	BEL3-LTR_AG	BEL3-LTR_AG/LTR/Pao/LTRs	LTRs	LTR/Pao	4	19	1	3	0	8
E_Q9DAF3	Ty3_gypsy_Ele80	Ty3_gypsy_Ele80/LTR/Gypsy/LTRs	LTRs	LTR/Gypsy	9.66667	18.5	2.33333	2	1.83333	11.6667
R1_Ele2	GYPSY28-I_AG	GYPSY28-I_AG/LTR/Gypsy/LTRs	LTRs	LTR/Gypsy	13.3333	82.9167	12.5	16	6	85.1667
EAA45679	GYPSY61-LTR_AG	GYPSY61-LTR_AG/LTR/Gypsy/LTRs	LTRs	LTR/Gypsy	0	0	0	0	1	1
GYPSY26-LTR_AG	Agam_U11656_mariner	Agam_U11656_mariner/DNA/mariner/Type_II_Transposons	Type_II_Transposons	DNA/mariner	1	1.44359	0.0833333	0	0.313131	0.65404
EAL40373	Ty3_gypsy_Ele98	Ty3_gypsy_Ele98/LTR/Gypsy/LTRs	LTRs	LTR/Gypsy	0.666667	3.66667	0.666667	0	0	0.666667
AAY66865	JRHtc1_ele31	JRHtc1_ele31/DNA/Tc1/Type_II_Transposons	Type_II_Transposons	DNA/Tc1	0	0	0	0	0	0.0769231
Outcast_Ele11	OutcastFam2_1	OutcastFam2_1/LINE/OutcastFam2/Type_I_Transposons_LINE	Type_I_Transposons_LINE	LINE/OutcastFam2	4.16667	30.9834	8.16667	10.2222	9	30.2286
DMRG	BAC57899	BAC57899/Unknown/Unknown	Unknown	Unknown	1	0.25	0	0.25	0	0
GYPSY19-LTR_AG	R1Fam7_1	R1Fam7_1/LINE/R1Fam7/Type_I_Transposons_LINE	Type_I_Transposons_LINE	LINE/R1Fam7	58.9788	299.04	40.2394	79.2833	36.6917	172.522
GYPSY22-LTR_AG	TELREP_AG	TELREP_AG/Unknown/Unknown	Unknown	Unknown	2	6.33333	0	2	0	6
EAL38986	E_Q9BLI0	E_Q9BLI0/ensembl11601/trans/Unknown	Unknown	ensembl11601/trans	0	0	0	0	0	1
GYPSY37-LTR_AG	Tc1_Ele2	Tc1_Ele2/DNA/Tc1/Type_II_Transposons	Type_II_Transposons	DNA/Tc1	0	0	0	0	0	0
BEL16-LTR_AG	EAL39400	EAL39400/Unknown/Unknown	Unknown	Unknown	4.8	19	2	4.66667	3	8.4
Tc1_Ele5	gi|6671102:3303-3503%2Crepeat_region	gi|6671102:3303-3503%2Crepeat_region/DNA/Type_II_Transposons	Type_II_Transposons	DNA	0	0	0	0	0	0.142857
Pao_Bel_Ele157	Agam_AB090814_WaldoAg1	Agam_AB090814_WaldoAg1/LINE/WaldoAg1/Type_I_Transposons_LINE	Type_I_Transposons_LINE	LINE/WaldoAg1	16.3714	89.0972	6.36294	15.9265	5.40227	38.1201
E_Q9NBI9	EAA08583	EAA08583/Unknown/Unknown	Unknown	Unknown	0	1.5	0	0.833333	0.5	0.5
BEL9-LTR_AG	JRHpogo_Ele50	JRHpogo_Ele50/DNA/Pogo/Type_II_Transposons	Type_II_Transposons	DNA/Pogo	0	3	0	0.75	0	1.5
Pao_Bel_Ele6	RETRO99_AG_LTR	RETRO99_AG_LTR/LTR/Gypsy/LTRs	LTRs	LTR/Gypsy	1	7	0	0	1.2	0
GYPSY55-LTR_AG	E_Q9N4C9	E_Q9N4C9/ensembl6581/trans/Unknown	Unknown	ensembl6581/trans	0	0	0	0	0	0
Ty3_gypsy_Ele43	GYPSY31-LTR_AG	GYPSY31-LTR_AG/LTR/Gypsy/LTRs	LTRs	LTR/Gypsy	0	0.777778	0	0	0	1
Aniv_AF054216_N4	Pao_Bel_Ele47	Pao_Bel_Ele47/LTR/Pao/LTRs	LTRs	LTR/Pao	0.25	0	0.5	0	0	0
L2_Ele7	Ty3_gypsy_Ele159	Ty3_gypsy_Ele159/LTR/Gypsy/LTRs	LTRs	LTR/Gypsy	1	0	0	0	0	0
EAA04595	E_Q02881	E_Q02881/ensembl7907/trans/Unknown	Unknown	ensembl7907/trans	0	0.666667	0	1	0.5	0
EAL41456	MARINERN2_AG	MARINERN2_AG/DNA/Tc1/Type_II_Transposons	Type_II_Transposons	DNA/Tc1	5.94444	20.9048	1	7	4.31818	5.64615
E_Q9AXI7	CR1_Ele39	CR1_Ele39/LINE/CR1/Type_I_Transposons_LINE	Type_I_Transposons_LINE	LINE/CR1	0	0.333333	0	0	0	0
E_Q63288	Pao_Bel_Ele101	Pao_Bel_Ele101/LTR/Pao/LTRs	LTRs	LTR/Pao	0.666667	3.5	0.333333	0	0	2.83333
Ty1_copia_Ele52	Ty3_gypsy_Ele51	Ty3_gypsy_Ele51/LTR/Gypsy/LTRs	LTRs	LTR/Gypsy	9.4	22.05	8.16667	14.65	6.25	24.1
AAC16616	Ty3_gypsy_Ele158	Ty3_gypsy_Ele158/LTR/Gypsy/LTRs	LTRs	LTR/Gypsy	0	0	0	0	0	0.5
RETRO92_AG_LTR	Ty3_gypsy_Ele156	Ty3_gypsy_Ele156/LTR/Gypsy/LTRs	LTRs	LTR/Gypsy	0	0	0	0	0	0
RETRO43_AG_LTR	Pao_Bel_Ele171	Pao_Bel_Ele171/LTR/Pao/LTRs	LTRs	LTR/Pao	0.5	1.5	0	0.333333	0	0
Pao_Bel_Ele34	CR1Fam26_1	CR1Fam26_1/LINE/CR1Fam26/Type_I_Transposons_LINE	Type_I_Transposons_LINE	LINE/CR1Fam26	7	39	6	16	7	19.9444
Ty3_gypsy_Ele76	Ty1_copia_Ele63	Ty1_copia_Ele63/LTR/Copia/LTRs	LTRs	LTR/Copia	2.06667	7.01111	0.966667	4.23333	0.65	7.41706
GYPSY27-LTR_AG	Pao_Bel_Ele123	Pao_Bel_Ele123/LTR/Pao/LTRs	LTRs	LTR/Pao	1	0.5	0	0.25	0	0.7
Ty3_gypsy_Ele73	E_Q00068	E_Q00068/ensembl51843/low_complexity/Unknown	Unknown	ensembl51843/low_complexity	0	0	0	0	0	0.142857
AAO67564	Ty3_gypsy_Ele3	Ty3_gypsy_Ele3/LTR/Gypsy/LTRs	LTRs	LTR/Gypsy	21.7	88.0929	8.91667	13.9	6.81667	40.8667
Ty3_gypsy_Ele72	BEL6-LTR_AG	BEL6-LTR_AG/LTR/Pao/LTRs	LTRs	LTR/Pao	0	4	1	3	1	2
EAL41060	Ty3_gypsy_Ele164	Ty3_gypsy_Ele164/LTR/Gypsy/LTRs	LTRs	LTR/Gypsy	0	0	0	0	0	0
GYPSY23-LTR_AG	EAA05828	EAA05828/Unknown/Unknown	Unknown	Unknown	0	3.53333	0	1.41667	0	2.25
AAC82603	COPIA2-LTR_AG	COPIA2-LTR_AG/LTR/Copia/LTRs	LTRs	LTR/Copia	0	0.928571	0.714286	0	1.60714	0
GYPSY64-LTR_AG	EAL41763	EAL41763/Unknown/Unknown	Unknown	Unknown	1	1	0.5	0	2.5	1
I_Ele34	Ty3_gypsy_Ele54	Ty3_gypsy_Ele54/LTR/Gypsy/LTRs	LTRs	LTR/Gypsy	0	0.333333	0	0	0	0.333333
Ty3_gypsy_Ele159	Pao_Bel_Ele58	Pao_Bel_Ele58/LTR/Pao/LTRs	LTRs	LTR/Pao	5.07976	16.9771	0.5	6.48333	3.46667	8.00476
BEL12-LTR_AG	JockeyFam4_1	JockeyFam4_1/LINE/JockeyFam4/Type_I_Transposons_LINE	Type_I_Transposons_LINE	LINE/JockeyFam4	6	36	2	9	5	26
GYPSY63-LTR_AG	GYPSY57-LTR_AG	GYPSY57-LTR_AG/LTR/Gypsy/LTRs	LTRs	LTR/Gypsy	0	2.94737	0	0	0	1
DMSUF4	CR1Fam3_1	CR1Fam3_1/LINE/CR1Fam3/Type_I_Transposons_LINE	Type_I_Transposons_LINE	LINE/CR1Fam3	3	8.68421	0.888889	4.72865	1.62063	5.58333
EAL39933	E_O17182	E_O17182/ensembl17147/low_complexity/Unknown	Unknown	ensembl17147/low_complexity	0	0	0	0	0	0.1
Pao_Bel_Ele225	gi|6671102:8474-9743%2C	gi|6671102:8474-9743%2C/DNA/Type_II_Transposons	Type_II_Transposons	DNA	6.37719	19.8047	2.47549	6.78393	3.55614	10.6208
Pao_Bel_Ele27	EAL41439	EAL41439/Unknown/Unknown	Unknown	Unknown	3	11.8667	1.2	1.41667	1.33333	3
TRANSIB3_AG	GYPSY54-I_AG	GYPSY54-I_AG/LTR/Gypsy/LTRs	LTRs	LTR/Gypsy	44.2722	218.4	30.9333	54.4167	38.8262	103.233
E_P15629	Ty1_copia_Ele22	Ty1_copia_Ele22/LTR/Copia/LTRs	LTRs	LTR/Copia	5	27.0833	1	4	3	4.5
GYPSY5	Pao_Bel_Ele211	Pao_Bel_Ele211/LTR/Pao/LTRs	LTRs	LTR/Pao	0	0	0	0	0	0
161	Ty3_gypsy_Ele46	Ty3_gypsy_Ele46/LTR/Gypsy/LTRs	LTRs	LTR/Gypsy	1.5	3.5	0	0	0.5	2.5
226	CR1_Ele11	CR1_Ele11/LINE/CR1/Type_I_Transposons_LINE	Type_I_Transposons_LINE	LINE/CR1	0	0	0	0	0	0
2179	gi|29366666|gb|AY230482.1|	gi|29366666|gb|AY230482.1|/DNA/Type_II_Transposons	Type_II_Transposons	DNA	2.57143	10.6218	0.444444	2.5119	0.944444	4.31429
4314	gi|29366661|gb|AY230477.1|	gi|29366661|gb|AY230477.1|/DNA/Type_II_Transposons	Type_II_Transposons	DNA	1	1	0	0	0	0.333333
4784	Pao_Bel_Ele32	Pao_Bel_Ele32/LTR/Pao/LTRs	LTRs	LTR/Pao	0	1.25	1	0	0	0
10816	CAA36226	CAA36226/Unknown/Unknown	Unknown	Unknown	0	0	0	0	0	0
11865	I_ele20	I_ele20/LINE/I/Type_I_Transposons_LINE	Type_I_Transposons_LINE	LINE/I	0	0	0	0	0	0
15527	EAL39774	EAL39774/Unknown/Unknown	Unknown	Unknown	0	0	0	0	0	0
Pao_Bel_Ele132	EAL39465	EAL39465/Unknown/Unknown	Unknown	Unknown	10.0956	66.5474	4.35033	15.9662	3.33333	29.2232
COPIA2-LTR_AG	R1Fam3_2	R1Fam3_2/LINE/R1Fam3/Type_I_Transposons_LINE	Type_I_Transposons_LINE	LINE/R1Fam3	6.58333	54.7667	5.75	12.1667	3.54286	25.2333
EAL58294	EAA05839	EAA05839/Unknown/Unknown	Unknown	Unknown	11.9528	48.1145	5.15278	10.8921	3.16508	22.4612
E_Q9NL37	EAL40627	EAL40627/Unknown/Unknown	Unknown	Unknown	3	34.0667	4.5	7	4.5	19.5
Pao_Bel_Ele28	BEL4-LTR_AG	BEL4-LTR_AG/LTR/Pao/LTRs	LTRs	LTR/Pao	0	2	0	0	1	0.666667
I_Ele35	AAC28156	AAC28156/Unknown/Unknown	Unknown	Unknown	0	0	0	0	0	0
14727	COPIA3-I_AG	COPIA3-I_AG/LTR/Copia/LTRs	LTRs	LTR/Copia	0	0	0	0	1	0.5
Pao_Bel_Ele160	GYPSY12-LTR_AG	GYPSY12-LTR_AG/LTR/Gypsy/LTRs	LTRs	LTR/Gypsy	16.8824	19.8039	11.6706	4	11	14.5039
Pao_Bel_Ele155	Ty3_gypsy_Ele171	Ty3_gypsy_Ele171/LTR/Gypsy/LTRs	LTRs	LTR/Gypsy	0	0	0	0	0	1
JRHtc1_ele32	RTE_Ele5	RTE_Ele5/LINE/RTE/Type_I_Transposons_LINE	Type_I_Transposons_LINE	LINE/RTE	0	0	0	0	0	0
Pao_Bel_Ele191	Jockey_Ele5	Jockey_Ele5/LINE/Jockey/Type_I_Transposons_LINE	Type_I_Transposons_LINE	LINE/Jockey	0	0.333333	0	0	0	0
Pao_Bel_Ele224	Ty3_gypsy_Ele71	Ty3_gypsy_Ele71/LTR/Gypsy/LTRs	LTRs	LTR/Gypsy	0.25	3.31026	0.583333	0.666667	0	1.83333
EAL39935	CAJ14165	CAJ14165/Unknown/Unknown	Unknown	Unknown	23.3395	93.6994	12.9152	15.8308	7.48571	49.5592
E_Q95T57	JockeyFam23_1	JockeyFam23_1/LINE/JockeyFam23/Type_I_Transposons_LINE	Type_I_Transposons_LINE	LINE/JockeyFam23	5.46667	26.6515	0	1.66667	4.8	9.9
Ty1_copia_Ele62	I_ele19	I_ele19/LINE/I/Type_I_Transposons_LINE	Type_I_Transposons_LINE	LINE/I	0	0	0	0	0.333333	0
GYPSY31-LTR_AG	Outcast_Ele9	Outcast_Ele9/LINE/Outcast/Type_I_Transposons_LINE	Type_I_Transposons_LINE	LINE/Outcast	0	0	0	0	0	0
EAA11108	CR1-1_AG	CR1-1_AG/LINE/L2/Type_I_Transposons_LINE	Type_I_Transposons_LINE	LINE/L2	23.0764	108.626	6.25	21.1667	13.7571	46.4278
EAA03468	CAI96736	CAI96736/Unknown/Unknown	Unknown	Unknown	0	0	1	0	0	0
EAL40131	BAC57915	BAC57915/Unknown/Unknown	Unknown	Unknown	0	0	0	0	0	0
60994..164577	CR1Fam18_1	CR1Fam18_1/LINE/CR1Fam18/Type_I_Transposons_LINE	Type_I_Transposons_LINE	LINE/CR1Fam18	5.15084	69.3871	6.68633	17.6515	3.66667	31.0636
Jockey_Ele2	Ty1_copia_Ele29	Ty1_copia_Ele29/LTR/Copia/LTRs	LTRs	LTR/Copia	0	0	1	0	0	0
Ty3_gypsy_Ele36	EAL39320	EAL39320/Unknown/Unknown	Unknown	Unknown	0	0.25	0	0	0	0
JRHpogo_Ele5	Ty3_gypsy_Ele142	Ty3_gypsy_Ele142/LTR/Gypsy/LTRs	LTRs	LTR/Gypsy	0.25	0.25	0	0	0	0.25
Pao_Bel_Ele68	EAL39201	EAL39201/Unknown/Unknown	Unknown	Unknown	0	0	0	0	0	0
Pao_Bel_Ele127	Pao_Bel_Ele50	Pao_Bel_Ele50/LTR/Pao/LTRs	LTRs	LTR/Pao	0.625	4.25	0	0.65	0	1.78333
E_Q9WHJ2	Pao_Bel_Ele61	Pao_Bel_Ele61/LTR/Pao/LTRs	LTRs	LTR/Pao	0	0.333333	0	0	0	0.666667
EAL42347	Ty3_gypsy_Ele145	Ty3_gypsy_Ele145/LTR/Gypsy/LTRs	LTRs	LTR/Gypsy	0	0.166667	0	0	0	0
EAL42185	GYPSY49-I_AG	GYPSY49-I_AG/LTR/Gypsy/LTRs	LTRs	LTR/Gypsy	25.65	86.2931	13.2667	20.031	16.3	40.4107
Pao_Bel_Ele19	EAL40144	EAL40144/Unknown/Unknown	Unknown	Unknown	0	3	0	2	0	6
Pao_Bel_Ele41	BEL11-LTR_AG	BEL11-LTR_AG/LTR/Pao/LTRs	LTRs	LTR/Pao	3	7	0	2	0	4
E_Q02881	E_Q9C697	E_Q9C697/ensembl31140/trans/Unknown	Unknown	ensembl31140/trans	1.80952	3.19313	0.642857	0.166667	0.125	0.625
Pao_Bel_Ele219	DM_ROO	DM_ROO/DNA/Type_II_Transposons	Type_II_Transposons	DNA	2.05882	0	1	0	3.12549	0
Ty1_copia_Ele31	Ty1_copia_Ele59	Ty1_copia_Ele59/LTR/Copia/LTRs	LTRs	LTR/Copia	1	3.91667	0.25	1	1.25	2.08333
CR1_Ele28	Agam_AF060859_Moose	Agam_AF060859_Moose/LTR/Moose/LTRs	LTRs	LTR/Moose	15.55	28.9501	14.8667	9.65	7.16667	16.2191
OutcastFam7_1	Ty3_gypsy_Ele52	Ty3_gypsy_Ele52/LTR/Gypsy/LTRs	LTRs	LTR/Gypsy	2	0	1	0	1	1
JRHPogo_Ele12	Ty3_gypsy_Ele103	Ty3_gypsy_Ele103/LTR/Gypsy/LTRs	LTRs	LTR/Gypsy	0.85	4.95	0.2	1.9	0	1.73333
gi|1196518|gb|L76160.1|MSQREP	E_O89815	E_O89815/ensembl14779/trans/Unknown	Unknown	ensembl14779/trans	0	4	1	1	2	3
Pao_Bel_Ele220	JockeyFam16_1	JockeyFam16_1/LINE/JockeyFam16/Type_I_Transposons_LINE	Type_I_Transposons_LINE	LINE/JockeyFam16	4.73333	27.8759	0.997253	2.91667	1.58214	5.47828
AAL93244	Pao_Bel_Ele82	Pao_Bel_Ele82/LTR/Pao/LTRs	LTRs	LTR/Pao	0	0	0	0	0	0
Ty3_gypsy_Ele44	Ty3_gypsy_Ele101	Ty3_gypsy_Ele101/LTR/Gypsy/LTRs	LTRs	LTR/Gypsy	2	4.66667	1.83333	1.33333	0	4.08333
Pao_Bel_Ele76	CR1Fam29_1	CR1Fam29_1/LINE/CR1Fam29/Type_I_Transposons_LINE	Type_I_Transposons_LINE	LINE/CR1Fam29	6	33	12	11	5	16
Pao_Bel_Ele23	RETRO931_AG_LTR	RETRO931_AG_LTR/LTR/Pao/LTRs	LTRs	LTR/Pao	1	5	0	0	0	2
12310	Agam_AB097148_IseAg1	Agam_AB097148_IseAg1/LINE/IseAg1/Type_I_Transposons_LINE	Type_I_Transposons_LINE	LINE/IseAg1	19.3247	57.9622	4.44563	9.51364	7.6246	27.4141
Ty3_gypsy_Ele24	Q	Q/LINE/Q/Type_I_Transposons_LINE	Type_I_Transposons_LINE	LINE/Q	39.2898	184.545	20.0445	43.9231	19.247	71.229
108266	GYPSY2-LTR_AG	GYPSY2-LTR_AG/LTR/Gypsy/LTRs	LTRs	LTR/Gypsy	0	7.12105	1	4.8	1	10
Pao_Bel_Ele146	Agam_AJ006551_Agam2	Agam_AJ006551_Agam2/LINE/Type_I_Transposons_LINE	Type_I_Transposons_LINE	LINE	3	1	1	2	0	0.25
TC1_DM	Ty3_gypsy_Ele130	Ty3_gypsy_Ele130/LTR/Gypsy/LTRs	LTRs	LTR/Gypsy	0	0	0	0	0	1
Pao_Bel_Ele69	MARINERN13_AG	MARINERN13_AG/DNA/Tc1?/Type_II_Transposons	Type_II_Transposons	DNA/Tc1?	2	18.3333	6.66667	3	4.2	10.9167
AAL93203	AAA28265	AAA28265/Unknown/Unknown	Unknown	Unknown	0	1.5	1	0.333333	1	0
Pao_Bel_Ele42	gi|29366665|gb|AY230481.1|	gi|29366665|gb|AY230481.1|/DNA/Type_II_Transposons	Type_II_Transposons	DNA	0	3.5	0	1	0	1
AAN06610	GYPSY68-I_AG	GYPSY68-I_AG/LTR/Gypsy/LTRs	LTRs	LTR/Gypsy	14.3333	38.8333	8.33333	11	4.125	14.3333
55280..182210	GYPSY34-LTR_AG	GYPSY34-LTR_AG/LTR/Gypsy/LTRs	LTRs	LTR/Gypsy	2	7.49673	1.5	0	2	2
AAO67559	GYPSY39-I_AG	GYPSY39-I_AG/LTR/Gypsy/LTRs	LTRs	LTR/Gypsy	33.5	108.5	18.5	8	20	44.5
E_Q05405	COPIA5-LTR_AG	COPIA5-LTR_AG/LTR/Copia/LTRs	LTRs	LTR/Copia	0	0	0	0	0	0
JRHpogo_Ele34	RETRO1_AG_LTR	RETRO1_AG_LTR/LTR/Pao/LTRs	LTRs	LTR/Pao	0	8	2	2	2	4
Ty1_copia_Ele33	GYPSY59-I_AG	GYPSY59-I_AG/LTR/Gypsy/LTRs	LTRs	LTR/Gypsy	37.125	121.393	13.7333	23	7.83333	39.9167
Ty3_gypsy_Ele21	GYPSY50-I_AG	GYPSY50-I_AG/LTR/Gypsy/LTRs	LTRs	LTR/Gypsy	13.798	56.8694	8.67778	19.5	4	30.0748
EAL42229	GYPSY16-I_AG	GYPSY16-I_AG/LTR/Gypsy/LTRs	LTRs	LTR/Gypsy	1.5	9.16667	2.05882	3.33333	1	8
Ty3_gypsy_Ele63	E_Q9P969	E_Q9P969/ensembl16822/trans/Unknown	Unknown	ensembl16822/trans	1	1	0	0	1	1
Pao_Bel_Ele165	E_Q9BLI4	E_Q9BLI4/ensembl21864/trans/Unknown	Unknown	ensembl21864/trans	1	6.33333	0	0.5	0	3
CR1_Ele2	BEL10-LTR_AG	BEL10-LTR_AG/LTR/Pao/LTRs	LTRs	LTR/Pao	2	4	0	4	1	2
Agam_M93690_RT1	EAA13511	EAA13511/Unknown/Unknown	Unknown	Unknown	0.333333	3.33333	1	3	2.33333	0.333333
E_Q94240	BEL12-LTR_AG	BEL12-LTR_AG/LTR/Pao/LTRs	LTRs	LTR/Pao	0	1	0	0	0	4
Pao_Bel_Ele9	Agam_AB090822_HidaAg1	Agam_AB090822_HidaAg1/LINE/HidaAg1/Type_I_Transposons_LINE	Type_I_Transposons_LINE	LINE/HidaAg1	4.41667	16.6667	3.66667	2.66667	2	14.5
CR1_Ele13	gi|29366672|gb|AY230488.1|	gi|29366672|gb|AY230488.1|/DNA/Type_II_Transposons	Type_II_Transposons	DNA	2	6	1	1	2	2
Pao_Bel_Ele16	CAJ00231	CAJ00231/Unknown/Unknown	Unknown	Unknown	0.125	0	0	0	0	0
Ty3_gypsy_Ele142	GYPSY33-LTR_AG	GYPSY33-LTR_AG/LTR/Gypsy/LTRs	LTRs	LTR/Gypsy	0	2	0	1	0	0
E_Q20400	CAI96675	CAI96675/Unknown/Unknown	Unknown	Unknown	0	0	0.1	0	0	0
AAT12845	CR1Fam4_2	CR1Fam4_2/LINE/CR1Fam4/Type_I_Transposons_LINE	Type_I_Transposons_LINE	LINE/CR1Fam4	13.2111	55.3761	1.08333	17	6.21111	29.3143
JRHtc1_ele29	Pao_Bel_Ele133	Pao_Bel_Ele133/LTR/Pao/LTRs	LTRs	LTR/Pao	0.833333	7.25	0.333333	1.75	1	2.28333
7090	Pao_Bel_Ele143	Pao_Bel_Ele143/LTR/Pao/LTRs	LTRs	LTR/Pao	0	0	0	0	0	0
m3bp_Ele4	Pao_Bel_Ele12	Pao_Bel_Ele12/LTR/Pao/LTRs	LTRs	LTR/Pao	0	0	0	0	0.285714	0
DMSAT02	GambolFam12_1	GambolFam12_1/LINE/GambolFam12/Type_I_Transposons_LINE	Type_I_Transposons_LINE	LINE/GambolFam12	4.41527	14.4134	2	3.27778	4.72222	4.33333
67752%2C112434%2C31539	Pao_Bel_Ele125	Pao_Bel_Ele125/LTR/Pao/LTRs	LTRs	LTR/Pao	1	2.58333	0	0.75	0.5	2.75
Pao_Bel_Ele144	Pao_Bel_Ele128	Pao_Bel_Ele128/LTR/Pao/LTRs	LTRs	LTR/Pao	1	8.02222	0	2.1	0.333333	2.9
Ty3_gypsy_Ele20	CAI96720	CAI96720/Unknown/Unknown	Unknown	Unknown	1.05764	14.4208	0.395425	2.64048	1.5	6.35083
E_O76252	TRANSIBN1_AG	TRANSIBN1_AG/DNA/Transib/Type_II_Transposons	Type_II_Transposons	DNA/Transib	6	19.4333	0	4	4	20
E_Q25436	P2_AG	P2_AG/DNA/P/Type_II_Transposons	Type_II_Transposons	DNA/P	6.03333	29.4554	3.22083	5.98333	1.075	13.1333
70717..3453%2C88444	RETRO6_AG_LTR	RETRO6_AG_LTR/LTR/Pao/LTRs	LTRs	LTR/Pao	0	5	0	1.33333	1	2.2
I_ele21	E_Q20400	E_Q20400/ensembl6580/trans/Unknown	Unknown	ensembl6580/trans	0	0.5	0.0714286	0	0	0
CAB64937	GYPSY42-LTR_AG	GYPSY42-LTR_AG/LTR/Gypsy/LTRs	LTRs	LTR/Gypsy	0	0	1	0	1	1
CR1Fam16_1	EAA06569	EAA06569/Unknown/Unknown	Unknown	Unknown	0	0	0	0	0	0
I_ele27	HATN4_AG	HATN4_AG/DNA/hAT/Type_II_Transposons	Type_II_Transposons	DNA/hAT	3	4.25556	3.9	0.25	5	3.23333
GYPSY4-LTR_AG	Ty1_copia_Ele6	Ty1_copia_Ele6/LTR/Copia/LTRs	LTRs	LTR/Copia	0.866667	2.86905	0	0	1	0.333333
DIVER2	CAB57796	CAB57796/Unknown/Unknown	Unknown	Unknown	0	0	0	0	0	0
Pao_Bel_Ele112	EAL40131	EAL40131/Unknown/Unknown	Unknown	Unknown	0	0.75	0	0.166667	0.166667	0.25
Pao_Bel_Ele94	E_Q9SY99	E_Q9SY99/ensembl3534/trans/Unknown	Unknown	ensembl3534/trans	2	5.33333	1.33333	1.66667	0	3.25
Ty3_gypsy_Ele99	AACOPIA1_I	AACOPIA1_I/LTR/Copia/LTRs	LTRs	LTR/Copia	4	16.5167	1.56667	2.9	3.96667	6.6
Ty1_copia_Ele67	AAN86599	AAN86599/Unknown/Unknown	Unknown	Unknown	0	0	0	0	0	0
Pao_Bel_Ele218	Pao_Bel_Ele49	Pao_Bel_Ele49/LTR/Pao/LTRs	LTRs	LTR/Pao	1	1.41667	0	0	1.75	7.33333
Ty1_copia_Ele74	GYPSY48-I_AG	GYPSY48-I_AG/LTR/Gypsy/LTRs	LTRs	LTR/Gypsy	26.2333	152.071	22.1667	44.75	15.3333	78.6179
Ty1_copia_Ele14	Pao_Bel_Ele222	Pao_Bel_Ele222/LTR/Pao/LTRs	LTRs	LTR/Pao	1.5	3.25	0	0	0	0.866667
Pao_Bel_Ele54	EAL39018	EAL39018/Unknown/Unknown	Unknown	Unknown	0	0	0	0	0	0
Agam_AF295693_Ty1	GYPSY36-I_AG	GYPSY36-I_AG/LTR/Gypsy/LTRs	LTRs	LTR/Gypsy	13	72.1333	15	10.3333	8	33.2667
Ty1_copia_Ele34	E_Q94GJ1	E_Q94GJ1/ensembl7081/trans/Unknown	Unknown	ensembl7081/trans	8	19.3333	3	3	7	6.66667
AAX28841	E_Q26816	E_Q26816/ensembl45357/trans/Unknown	Unknown	ensembl45357/trans	1.7954	14.2956	1.16667	4.85598	2.53117	9.87255
CR1_Ele39	Loner_Ele2	Loner_Ele2/LINE/Loner/Type_I_Transposons_LINE	Type_I_Transposons_LINE	LINE/Loner	1	0.833333	0	0	0	0.9
Ty3_gypsy_Ele54	Pao_Bel_Ele200	Pao_Bel_Ele200/LTR/Pao/LTRs	LTRs	LTR/Pao	0	0	0	0	0	0.142857
Jockey_Ele5	Agam_U47019_Pegasus-2	Agam_U47019_Pegasus-2/DNA/Pegasus/Type_II_Transposons	Type_II_Transposons	DNA/Pegasus	0.333333	3.05	0.142857	2.19935	1	3.61978
Pao_Bel_Ele61	AAB02637	AAB02637/Unknown/Unknown	Unknown	Unknown	0	0	0	0	0	0
Ty3_gypsy_Ele138	EAA09806	EAA09806/Unknown/Unknown	Unknown	Unknown	3.83333	12	0	8	2	6
EAL41575	Outcast_Ele3	Outcast_Ele3/LINE/Outcast/Type_I_Transposons_LINE	Type_I_Transposons_LINE	LINE/Outcast	0	0	0	0	0	0
Pao_Bel_Ele141	HELITRON1_AG	HELITRON1_AG/RC/Helitron/Unknown	Unknown	RC/Helitron	37.9198	139.511	22.5	43.4459	23.4667	70.8175
Pao_Bel_Ele70	Pao_Bel_Ele198	Pao_Bel_Ele198/LTR/Pao/LTRs	LTRs	LTR/Pao	0	0	0	0	0	0
AAQ03218	EAL39925	EAL39925/Unknown/Unknown	Unknown	Unknown	0	0	0	0	0	0
5114	AAL13619	AAL13619/Unknown/Unknown	Unknown	Unknown	0	0	0	0	0	0
Mariner_Ele3	GYPSY49-LTR_AG	GYPSY49-LTR_AG/LTR/Gypsy/LTRs	LTRs	LTR/Gypsy	0	5.26667	1.76667	1	0	6.81818
pao_Bel_Ele139	EAL40146	EAL40146/Unknown/Unknown	Unknown	Unknown	0	0	0	1	0	0.25
E_P34472	E_Q9ZPT5	E_Q9ZPT5/ensembl10515/trans/Unknown	Unknown	ensembl10515/trans	0.625	1.57143	0.833333	0	0.625	3.21429
Pao_Bel_Ele47	Ty3_gypsy_Ele5	Ty3_gypsy_Ele5/LTR/Gypsy/LTRs	LTRs	LTR/Gypsy	1	0.9	0	0	0	0
EAL39320	E_O18558	E_O18558/ensembl103876/low_complexity/Unknown	Unknown	ensembl103876/low_complexity	0.5	4.08333	0.25	1	0.5	0.75
Pao_Bel_Ele14	Ty1_copia_Ele70	Ty1_copia_Ele70/LTR/Copia/LTRs	LTRs	LTR/Copia	1.66667	0.666667	0	1	0.666667	0
Pao_Bel_Ele129	EAA10695	EAA10695/Unknown/Unknown	Unknown	Unknown	0.666667	3.7	0	1.5	0	2
Pao_Bel_Ele189	Ty3_gypsy_Ele93	Ty3_gypsy_Ele93/LTR/Gypsy/LTRs	LTRs	LTR/Gypsy	1	31.3333	4	3	2.5	10
Pao_Bel_Ele71	Ty3_gypsy_Ele148	Ty3_gypsy_Ele148/LTR/Gypsy/LTRs	LTRs	LTR/Gypsy	0	0.0714286	0	0	0	0
5027	EAL39935	EAL39935/Unknown/Unknown	Unknown	Unknown	0	0.817405	0	0.230769	0	0.474359
9902	GYPSY38-LTR_AG	GYPSY38-LTR_AG/LTR/Gypsy/LTRs	LTRs	LTR/Gypsy	0.333333	3.51442	0.368421	0	0.5	2.20513
183258	GYPSY31-I_AG	GYPSY31-I_AG/LTR/Gypsy/LTRs	LTRs	LTR/Gypsy	6.18333	20.9111	2.33333	6.13333	1.66667	16.0333
2323	Ty3_gypsy_Ele77	Ty3_gypsy_Ele77/LTR/Gypsy/LTRs	LTRs	LTR/Gypsy	0	1.75	0	0	0	1
I_Ele7	EAA15062	EAA15062/Unknown/Unknown	Unknown	Unknown	0	0	0	0	0	0
E_P91062	RTEFam2_1	RTEFam2_1/LINE/RTEFam2/Type_I_Transposons_LINE	Type_I_Transposons_LINE	LINE/RTEFam2	1.36122	21.4128	0.571429	4.75882	3.08104	15.0759
67747	Ty3_gypsy_Ele82	Ty3_gypsy_Ele82/LTR/Gypsy/LTRs	LTRs	LTR/Gypsy	28.75	99.7333	12	23.3417	15.5833	67.7667
GYPSY6-LTR_AG	STALKER2_I	STALKER2_I/LTR/Gypsy/LTRs	LTRs	LTR/Gypsy	0	0	0	0	0	0
L1_Ele12	Agam_AB090819_R6Ag3	Agam_AB090819_R6Ag3/LINE/R6Ag3/Type_I_Transposons_LINE	Type_I_Transposons_LINE	LINE/R6Ag3	9	46	8	12	6	44
Pao_Bel_Ele136	AAT12845	AAT12845/Unknown/Unknown	Unknown	Unknown	0	0.5	0	0	0	0
70159	IFam5_1	IFam5_1/LINE/IFam5/Type_I_Transposons_LINE	Type_I_Transposons_LINE	LINE/IFam5	6	42.7	3	10	4.22222	20.5
Ty3_gypsy_Ele160	GYPSY17-LTR_AG	GYPSY17-LTR_AG/LTR/Gypsy/LTRs	LTRs	LTR/Gypsy	286.952	1328.76	139.571	403.694	99.7395	983.142
Pao_Bel_Ele217	E_Q9LJA7	E_Q9LJA7/ensembl3533/trans/Unknown	Unknown	ensembl3533/trans	2	3.61667	0.5	0.7	0.333333	2.03333
AAM11674	CR1_Ele23	CR1_Ele23/LINE/CR1/Type_I_Transposons_LINE	Type_I_Transposons_LINE	LINE/CR1	0.921899	5.62568	0.257576	0.833333	0.713158	2.81674
AAN71155	E_P21328	E_P21328/ensembl25820/low_complexity/Unknown	Unknown	ensembl25820/low_complexity	0	0	0	0	0	0
Pao_Bel_Ele109	GYPSY63-LTR_AG	GYPSY63-LTR_AG/LTR/Gypsy/LTRs	LTRs	LTR/Gypsy	0	1	0	0	0.941176	1
Ty3_gypsy_Ele1	Ty3_gypsy_Ele48	Ty3_gypsy_Ele48/LTR/Gypsy/LTRs	LTRs	LTR/Gypsy	15	55.0167	2.83333	13.0833	5.76667	26.75
Pao_Bel_Ele4	E_P14350	E_P14350/ensembl11366/trans/Unknown	Unknown	ensembl11366/trans	2	1	0	2	0	1
L1_Ele15	GYPSY68-LTR_AG	GYPSY68-LTR_AG/LTR/Gypsy/LTRs	LTRs	LTR/Gypsy	0	0	0	0	0	1
Agam_U47021_Pegasus-29	MTANGA_LTR	MTANGA_LTR/Unknown/Unknown	Unknown	Unknown	0	0	0	0	0	0
Ty1_copia_Ele79	HARBINGER1_AG	HARBINGER1_AG/DNA/Harbinger/Type_II_Transposons	Type_II_Transposons	DNA/Harbinger	82.6532	401.361	38.7982	108.726	39.4572	228.866
78597..76870	E_Q89703	E_Q89703/ensembl7697/trans/Unknown	Unknown	ensembl7697/trans	1.33333	13.6667	1.66667	3.5	1	4.83333
E_Q9LRU8	BAC57912	BAC57912/Unknown/Unknown	Unknown	Unknown	14.1567	64.5515	7.03169	16.8404	3.83913	26.1174
JRHpogo_Ele48	Ty3_gypsy_Ele68	Ty3_gypsy_Ele68/LTR/Gypsy/LTRs	LTRs	LTR/Gypsy	0	0	0	0	0	0
Pao_Eel_Ele56	CR1_Ele34	CR1_Ele34/LINE/CR1/Type_I_Transposons_LINE	Type_I_Transposons_LINE	LINE/CR1	0	0	0	0.5	0.0666667	0
CR1_Ele27	JRHtc1_ele29	JRHtc1_ele29/DNA/Tc1/Type_II_Transposons	Type_II_Transposons	DNA/Tc1	0.5	0	0	0	0	0
CR1_Ele38	EAL39175	EAL39175/Unknown/Unknown	Unknown	Unknown	3	4	1	2	3	6
[truncated: 380 more rows]

## Sheet: 24-30nt  total read number
name	class	type	idx	SF_rep1	SF_rep2	BF_rep1	BF_rep2	PbGFP_rep1	PbGFP_rep2
[truncated: 1,719 more rows]

## Sheet: 29nt  total read number
idx	name	type	class	SF_rep1	SF_rep2	BF_rep1	BF_rep2	PbGFP_rep1	PbGFP_rep2
[truncated: 1,534 more rows]

[truncated: 2 more sheets: 23nt  total read number, 16nt total read number]
