# Supplementary material for: Endogenous siRNAs and piRNAs derived from transposable elements and genes in the malaria vector mosquito Anopheles gambiae
Source: BMC Genomics. 2015 Apr 10;16(1):278. doi: 10.1186/s12864-015-1436-1 (PMC4423592; doi:10.1186/s12864-015-1436-1)
Supplement: Additional file 3: Table S3. — Abundance of small RNAs from An. gambiae libraries mapped to An. gambiae coding genes. [file 12864_2015_1436_MOESM3_ESM.xlsx]

## Sheet: 16nt
idx	SF_rep1	SF_rep2	BF_rep1	BF_rep2	PbGFP_rep1	PbGFP_rep2
AGAP006063|protein_coding	3009.88	1101.9	590.094	190.005	1012.03	1060.37
AGAP003387|protein_coding	1213.29	464.617	2683.29	229.452	2779.21	329.526
AGAP002348|protein_coding	1004.56	1198.91	193.882	366.392	325	643.75
AGAP008406|protein_coding	1004.23	1332.64	193.739	415.443	325.5	697.811
AGAP003577|protein_coding	1003.73	1198.52	194.739	371.494	325	641.933
AGAP003983|protein_coding	1002.92	1197.24	194.739	369.559	326.268	642.417
AGAP008527|protein_coding	680.653	16735.7	486.741	5256.25	250.449	8323.68
AGAP008525|protein_coding	669	16689.8	466.375	5189.45	240	8309.83
AGAP005108|protein_coding	393.792	13.319	324.344	23.1176	641.926	12.751
AGAP002358|protein_coding	343.636	3.86667	7.67619	0.225	713.795	9.00758
AGAP000399|protein_coding	315.078	150.453	127.53	186.65	127.144	74.2347
AGAP000888|protein_coding	280.25	3.09722	23.6667	1.33333	326	1
AGAP003449|protein_coding	226.213	174.792	69.9513	53.7757	93.039	146.343
AGAP008056|protein_coding	208.708	0.416667	5.25	0	136.833	0
AGAP004613|protein_coding	186.643	2.45238	17.4545	8.11478	146.081	1.84329
AGAP002552|protein_coding	178.678	14.9247	186.865	10.5	263.164	14.4242
AGAP005533|protein_coding	171.403	114.274	28.825	54.6496	69.6861	118.812
AGAP002564|protein_coding	140.327	3.19762	11.4956	4.71726	258.35	3.00117
AGAP003312|protein_coding	140.146	11.3581	15.9547	10.4432	137.055	3.46909
AGAP003541|protein_coding	136.222	2.89493	19.6167	5.50337	154.155	1.22222
AGAP007548|protein_coding	134.75	29.119	112.942	17.4361	160.341	14.2369
AGAP004161|protein_coding	131.515	7.05	1.80882	15.8275	217.96	2.10672
AGAP003633|protein_coding	121.417	3.21111	22	4.2746	61.3429	2
AGAP005134|protein_coding	109.281	4.35119	65.1667	207.803	272.119	12.1667
AGAP012148|protein_coding	107.417	182.786	45.2722	96.0568	58.1992	104.107
AGAP008955|protein_coding	103.2	0.225	2	0.75	239.369	3
AGAP005549|protein_coding	101.418	19.0247	221.146	31.9304	214.291	10.8917
AGAP010147|protein_coding	96.3	7.14374	2.84286	10.8609	105.652	3.10501
AGAP006656|protein_coding	89.5637	131.018	52.4248	824.168	90.0455	73.7785
AGAP007852|protein_coding	89.5269	4.25	1.33333	1.4881	230.172	0.0909091
AGAP007382|protein_coding	88.1429	0.766667	4.14286	2.45779	97.619	0
AGAP003939|protein_coding	85.7333	0.441667	1.47619	23.1742	215.55	1.61111
AGAP013481|protein_coding	74.4583	3.80382	2.5619	2.28386	88.1519	3.10724
AGAP007563|protein_coding	70.4215	22.6862	25.4166	62.2884	177.205	12.787
AGAP006099|protein_coding	65.5	1.35417	3.5	0	143.225	0.776923
AGAP006936|protein_coding	64.1111	0.201923	5.5	3.15873	97.6631	2.72222
AGAP013143|protein_coding	60.6119	197.691	16.6773	75.5066	20.8883	64.1656
AGAP005661|protein_coding	60.5371	39.5225	11.508	123.201	56.9118	23.9494
AGAP001052|protein_coding	60.3564	142.365	31.1905	134.311	24.0822	55.9327
AGAP001372|protein_coding	60.0433	41.8385	27.4946	147.318	46.8802	19.6696
AGAP001497|protein_coding	55.2083	5.00942	5.80303	19.6312	48.6532	3.20536
AGAP004192|protein_coding	54.5909	2.96944	2.41026	8.12778	51.0069	2.66667
AGAP006366|protein_coding	52.244	4.84428	3.36667	10.5444	88.419	2.32063
AGAP003586|protein_coding	50.8667	2.21069	1.1	0.5625	85.3333	1.09091
AGAP009933|protein_coding	50.2262	18.1981	47.5588	32.1317	54.125	6.64762
AGAP003454|protein_coding	46.2453	62.7106	12.841	22.4195	16.8677	28.9044
AGAP001048|protein_coding	43.8362	147.53	16.4877	168.195	22.6557	63.8998
AGAP002135|protein_coding	42.1667	4.03648	9.56705	9.87121	53.8381	5.7633
AGAP002859|protein_coding	41.9609	125.165	30.2318	99.1009	29.6549	48.1525
AGAP008944|protein_coding	41.9583	9.63175	38.7531	135.778	54.6	8.23665
AGAP013092|protein_coding	41.8889	6.60833	11	12.704	22.2556	1.64286
AGAP001084|protein_coding	40.8175	100.996	8.80768	43.4777	18.3741	31.9407
AGAP003325|protein_coding	40.7	1.46429	5	0.571429	86.5	1.5
AGAP010808|protein_coding	40.5056	1.95282	5.66667	0.782118	49.6504	0.874675
AGAP003794|protein_coding	39.5417	25.4333	51.2767	21.7644	66.8202	12.8188
AGAP002413|protein_coding	37.8012	10.0088	153.371	3.77617	47.7	2.54921
AGAP003232|protein_coding	36.822	2.45877	2.33921	45.1464	25.2035	1.46948
AGAP000998|protein_coding	36.7291	99.8995	19.9699	101.669	24.2251	37.9471
AGAP001093|protein_coding	36.6482	35.7675	17.7295	25.0927	28.1838	24.964
AGAP013392|protein_coding	34.5	3.42778	0.5	1.225	2.29091	1.21111
AGAP011360|protein_coding	33.5694	13.7896	25.444	19.3867	39.1233	6.56416
AGAP004232|protein_coding	33.2885	9.41046	2.78828	12.4282	29.4706	6.01674
AGAP007210|protein_coding	32.6748	88.0591	6.51069	21.2031	11.2974	37.266
AGAP002250|protein_coding	32.229	8.94424	15.0765	63.5377	21.8397	6.83429
AGAP009554|protein_coding	32.0854	10.165	221.301	243.642	103.56	7.53179
AGAP009441|protein_coding	31.7262	8.36993	21.8611	3.32917	63.0893	0.162338
AGAP013421|protein_coding	31.5111	75.2941	5.2	15.5485	10.3	28.1444
AGAP004405|protein_coding	31.4608	76.0858	30.1937	28.3006	18.4815	8.2283
AGAP009725|protein_coding	30.7107	7.07748	8.97579	27.6599	49.1637	6.36636
AGAP003901|protein_coding	30.6374	39.3611	54.5828	339.947	26.3773	13.7406
AGAP013021|protein_coding	30.6126	107.228	38.3292	37.8385	16.9687	27.2747
AGAP013055|protein_coding	30.0854	17.7326	16.0651	228.424	26.1825	11.6308
AGAP000692|protein_coding	29	0.166667	46.75	0.305556	10	0.166667
AGAP004744|protein_coding	27.8333	2.43452	0.385965	2.15	52.0333	2
AGAP006186|protein_coding	27.7838	11.1418	12.6214	23.3574	72.4822	6.75155
AGAP003714|protein_coding	27.5714	4.68972	0	8.74335	47.2333	0.713034
AGAP009027|protein_coding	27.3636	0.45202	1.18182	0.167832	18.7273	0.0833333
AGAP000691|protein_coding	27.3636	0.143541	1.18182	5.20758	17.8875	0.642857
AGAP008859|protein_coding	27.2142	62.0428	45.4207	222.74	29.7676	29.0596
AGAP007309|protein_coding	27.1929	11.3742	1.5	2.49216	55.9626	3
AGAP003599|protein_coding	27	1.325	4.26667	1.2	47.5	0.5
AGAP000669|protein_coding	26.9583	0	0.5	0	39.8333	0
AGAP008790|protein_coding	26.1667	29.1315	61.9167	3.73016	1.46111	1.5
AGAP006536|protein_coding	26.1422	44.3	9.35	16.5137	14.9623	20.4611
AGAP007406|protein_coding	26.0611	10.7187	45.45	8.61508	46.5333	1.90476
AGAP001633|protein_coding	25.7343	7.33945	10.0398	55.4656	75.7182	5.62263
AGAP003966|protein_coding	25.639	4.73311	5.83049	10.917	27.6242	1.12049
AGAP003025|protein_coding	25.5556	11.5333	33.5	6	43	4.7381
AGAP008027|protein_coding	25.5095	0.342857	0.0714286	3.2631	34.9194	0.5
AGAP006471|protein_coding	25.3333	6.325	10	12.3611	3	1.5
AGAP004437|protein_coding	25.1867	2.09091	1.6	6.49425	68.3722	1.29091
AGAP009623|protein_coding	24.8333	0	3.5	0.902778	44.0524	0.986111
AGAP009164|protein_coding	24.4679	8.73493	3.41505	23.6777	10.8234	4.59766
AGAP011070|protein_coding	24.3333	4.08332	2.76234	5.94071	34.0083	2.70549
AGAP007966|protein_coding	24.125	4.97778	3	0.827778	52.2	1.05
AGAP003556|protein_coding	23.5909	18.5402	84.6402	9.98571	32.4242	4
AGAP002728|protein_coding	23.3686	0.35	0	3.86667	41.5345	0.7
AGAP012078|protein_coding	23.2639	1.74627	2.89216	0.201681	81.9863	1
AGAP006901|protein_coding	22.8805	9.31818	2.07333	40.5592	47.3874	6.85922
AGAP004940|protein_coding	22.5	3.29871	3.85758	4.95341	24.125	1.6553
AGAP007562|protein_coding	22.1778	15.8949	4.74028	28.1895	26.3806	5.94852
AGAP000523|protein_coding	22.125	1	3.22222	0.5	70.5456	1
AGAP005061|protein_coding	21.5	17.2083	31.2048	7.35263	18.8333	6.66667
AGAP012956|protein_coding	21.4583	4.42812	12.9526	5.09359	72.9615	3.30952
AGAP007587|protein_coding	21.0265	112.469	219.281	853.303	27.3537	18.0568
AGAP004032|protein_coding	20.9944	79.4807	6.60577	30.8262	10.891	38.5446
AGAP011396|protein_coding	20.7359	30.287	13.0232	80.2717	30.4031	10.8632
AGAP010310|protein_coding	20.6482	44.925	4.2	9.38452	26.3929	13.5697
AGAP009757|protein_coding	20.6092	29.8596	8.41753	38.0113	7.59024	17.0466
AGAP003965|protein_coding	20.5036	28.2657	11.4948	26.1987	24.8245	14.0115
AGAP007621|protein_coding	20.3333	0	1	0	37.5333	0
AGAP011475|protein_coding	20.1319	11.3434	6.17415	4.2171	7.87976	4.17302
AGAP011334|protein_coding	19.9528	11.2401	8.29091	42.3566	13.2324	6.23239
AGAP009400|protein_coding	19.9318	12.7151	7.62514	24.9842	26.2296	4.63967
AGAP005005|protein_coding	19.5	6.28993	4.36111	2.5373	39.2909	2.97222
AGAP002737|protein_coding	19.2611	4.50742	0.457576	10.5922	37.2849	0.894023
AGAP004046|protein_coding	18.8154	95.5427	20.5789	430.642	30.8195	62.3163
AGAP002192|protein_coding	18.725	0.999242	3.53333	0.309524	27.1603	3.70952
AGAP001674|protein_coding	18.1465	6.65296	3.51111	158.366	17.8798	4.48499
AGAP011476|protein_coding	18.1111	8.67778	5.05556	2.67619	5	2.25
AGAP002437|protein_coding	18.1111	4.66667	23.5	0.4	23.375	1.22917
AGAP002591|protein_coding	18.1056	16.0056	18.5241	224.013	18.41	7.42819
AGAP013321|protein_coding	17.7627	78.4174	3.58761	39.289	5.27762	24.0738
AGAP013349|protein_coding	17.75	0.277778	3.58333	0	18.2667	0.5
AGAP001061|protein_coding	17.7432	73.9471	15.3659	80.2043	13.8712	31.7538
AGAP006091|protein_coding	17.6286	6.39531	6.51786	15.4444	14.3976	3.20575
AGAP011484|protein_coding	17.3333	0	1	0.2	59.7255	0.651961
AGAP013386|protein_coding	17.2588	8.60758	64.2969	5.95946	18.7683	2.41716
AGAP005714|protein_coding	17.1429	38.917	11.5246	133.931	6.77619	18.2514
AGAP005010|protein_coding	17.0845	207.639	10.557	220.325	17.4358	131.612
AGAP010324|protein_coding	17.0578	25.6844	3.96381	12.784	4.54261	12.555
AGAP000575|protein_coding	17.0333	8.0428	7.42008	36.6378	15.8706	4.50504
AGAP003778|protein_coding	16.8333	1	0	0.2	21.5	0
AGAP007827|protein_coding	16.6429	1.42763	7.16667	10.7333	38.125	0
AGAP000235|protein_coding	16.6	3.53307	3.33333	28.6488	10.4652	2.0016
AGAP007593|protein_coding	16.5417	2.61369	7.83333	17.5949	33.1667	1.9
AGAP005807|protein_coding	16.5198	56.7437	9.7709	75.0145	25.6387	14.7749
AGAP010148|protein_coding	16.5	0	0	0.152632	9.86667	0.0526316
AGAP005556|protein_coding	16.454	1.11869	3.72917	6.13929	12.5714	3.93333
AGAP005564|protein_coding	16.4145	31.352	9.81765	32.9594	9.88366	12.4115
AGAP003303|protein_coding	16.3833	2.80952	0.624242	5.19622	3.33333	0.77619
AGAP009160|protein_coding	16.365	39.2033	41.3648	440.596	30.4088	49.9868
AGAP002315|protein_coding	16.3325	83.2684	51.7403	920.471	24.3917	71.8602
AGAP011587|protein_coding	16.225	0	2.50397	3.69281	8.34286	0.169935
AGAP002354|protein_coding	16.2132	0.385965	2	0.94359	8.49915	0.0833333
AGAP010958|protein_coding	16.0984	9.24167	4.5	4.74398	5.88333	4.42415
AGAP012188|protein_coding	16	1.18182	1	0	37.5	0.419935
AGAP005755|protein_coding	15.9553	17.3011	4.72868	61.3116	10.4374	10.3887
AGAP001312|protein_coding	15.9083	1	0	0.583333	15.3	1.19167
AGAP009537|protein_coding	15.8333	0.527778	3	2.08333	54.3889	1.7
AGAP006347|protein_coding	15.8281	32.0619	33.7978	261.124	19.9217	20.7313
AGAP008838|protein_coding	15.8222	0.2	2.125	0	8.92222	0.333333
AGAP005683|protein_coding	15.725	0.757576	2.08333	6.30595	8.325	0.611111
AGAP002599|protein_coding	15.6667	7.71026	8.85	12.3919	29.0744	2.25
AGAP005181|protein_coding	15.5288	26.5626	5.03056	10.1362	15.2854	12.8845
AGAP001215|protein_coding	15.5	1.66667	78.6603	1.68803	12.1026	0.410256
AGAP013543|protein_coding	15.5	1.5	78.6603	1	12.1026	0
AGAP010960|protein_coding	15.5	6	4	1.75	5	2.57692
AGAP004586|protein_coding	15.3658	51.3056	4.15238	18.6808	10.2944	16.9991
AGAP005251|protein_coding	15.3567	20.7451	4.37167	12.6567	7.22174	6.18071
AGAP003768|protein_coding	15.3333	10.2292	16.6667	5.91667	22.4167	8.625
AGAP001199|protein_coding	15.2588	6.25758	52.4636	0.125	13.0571	1.12549
AGAP004066|protein_coding	15.187	30.8649	7.97534	82.188	9.3869	22.6424
AGAP011859|protein_coding	15.1167	3.03056	2	4.24088	15.8667	3.26692
AGAP010158|protein_coding	15.0381	6.33837	5.32714	32.5186	7.01905	4.24965
AGAP011131|protein_coding	15	0.833333	2.83333	0	40.9909	1.2
AGAP004877|protein_coding	14.9444	3.28228	1.16667	3.68625	25.8333	1.53333
AGAP004422|protein_coding	14.6429	0.466667	11	0.2	36	1
AGAP005471|protein_coding	14.627	41.5874	2.2178	18.8665	12.0877	11.0097
AGAP008995|protein_coding	14.6012	1.49762	2.59091	2.15	15.7534	0.25
AGAP001408|protein_coding	14.5	0	4.5	0.111111	13.5	0
AGAP010767|protein_coding	14.4079	10.0754	14.7911	69.7384	23.7304	7.56753
AGAP000161|protein_coding	14.25	47.4686	34.7333	21.884	3.57143	3.64405
AGAP008724|protein_coding	14	0.25	1.5	0	23.5	0
AGAP004724|protein_coding	13.9499	36.0879	3.97811	12.0575	6.14551	18.7668
AGAP010186|protein_coding	13.9338	3.35887	4.02143	3.25437	13.9742	2.35952
AGAP002741|protein_coding	13.8929	29.8783	7.08899	76.1574	20.5168	10.3077
AGAP003070|protein_coding	13.8888	19.1319	16.4192	151.471	7.78139	18.4708
AGAP006260|protein_coding	13.8472	5.39884	0.309524	13.0761	12.5	0.934989
AGAP009210|protein_coding	13.7965	10.7742	12.1442	32.1959	19.7442	4.96869
AGAP006374|protein_coding	13.7892	46.117	11.4695	79.7974	12.7051	16.4434
AGAP008354|protein_coding	13.7622	8.95404	6.98333	19.859	8.84286	2.67965
AGAP009389|protein_coding	13.6977	34.4584	22.2782	416.55	18.581	30.4917
AGAP009440|protein_coding	13.6667	14.2857	36.5317	2.19549	25.5556	3.75
AGAP000915|protein_coding	13.5215	82.2936	6.45169	40.465	20.5	28.1239
AGAP000190|protein_coding	13.4726	138.803	9.51185	115.951	10.1809	116.063
AGAP001773|protein_coding	13.4168	59.7201	13.6435	59.1181	11.1848	23.718
AGAP000336|protein_coding	13.3538	0.410256	3.2	4.39561	12.1808	0.446429
AGAP000170|protein_coding	13.3429	0.2	1.25	3.86786	33.05	0.416667
AGAP006754|protein_coding	13.0972	19.5254	7.16057	52.8478	11.1108	9.73354
AGAP008512|protein_coding	13.0819	2.60333	0.182186	16.9287	14.3655	4.17283
AGAP008887|protein_coding	13.0333	57.6822	5.94359	34.2614	3.56667	20.369
AGAP009998|protein_coding	13	3.64286	12.6429	0	17.1429	1.5
AGAP002799|protein_coding	13	22.5	14.5769	6.83333	0	7.5
AGAP002076|protein_coding	12.9762	12.6504	23.9583	3.53611	20.0417	2.75
AGAP006165|protein_coding	12.5833	7.78398	16.9839	7.58611	21.9167	4.56353
AGAP004169|protein_coding	12.5818	21.2365	9.82309	190.799	15.0174	18.9572
AGAP013759|protein_coding	12.5616	20.9105	8.59991	73.3281	8.29684	10.7967
AGAP002921|protein_coding	12.5	17.1288	34.6429	4.14286	38.625	11.1667
AGAP005558|protein_coding	12.5	0.521429	1.85	8.03571	39.5866	0.767857
AGAP005293|protein_coding	12.5	1.99286	0	1.27778	10.6667	1.125
AGAP005386|protein_coding	12.5	0.1	0.5	0.166667	5	0.5
AGAP008863|protein_coding	12.4973	75.4387	12.8825	59.7484	9.41329	28.6029
AGAP001091|protein_coding	12.3556	28.2775	7.96625	17.8305	15.791	13.7784
AGAP012412|protein_coding	12.2576	40.4737	1.72727	7	1.09091	11
AGAP006634|protein_coding	12.1013	46.3296	207.348	4736.71	69.7417	138.982
AGAP000932|protein_coding	12.0697	27.2977	0.404762	6.26154	10.4841	1.64286
AGAP000606|protein_coding	12.0603	52.2553	7.21564	89.5854	4.74361	26.7844
AGAP005427|protein_coding	12	15.55	17.25	9.6	24.3333	4.1
AGAP000952|protein_coding	12	0.596825	40	1.4	10.5	1
AGAP008563|protein_coding	11.7646	32.9079	4.63196	84.7431	9.35745	11.3393
AGAP011870|protein_coding	11.7167	46.2628	10.4187	69.28	10.7169	19.0532
AGAP005701|protein_coding	11.4911	1.55882	1.14286	0.533333	23.9762	1.22976
AGAP009424|protein_coding	11.4899	58.7822	12.0151	228.286	15.7215	24.9046
AGAP007327|protein_coding	11.382	39.9684	18.322	159.581	15.6763	26.7004
AGAP001683|protein_coding	11.3151	44.6721	21.0611	95.6198	9.33614	26.2815
AGAP003141|protein_coding	11.3111	6.95503	2.83333	4.19978	1.27778	1.45833
AGAP006452|protein_coding	11.2937	5.42191	1.50556	13.633	10.9048	2.09214
AGAP004280|protein_coding	11.2937	14.6794	11.4881	181.836	19.5239	8.82225
AGAP001650|protein_coding	11.25	3.92614	63.2	4.67882	10	0.431818
AGAP012038|protein_coding	11.2308	0.68254	0.64359	0.833333	6.07692	0.253968
AGAP001109|protein_coding	11.2269	3.51467	3.7	3.1	7.62882	1
AGAP009453|protein_coding	11.1822	51.3623	21.7056	83.4674	11.0014	24.4211
AGAP009158|protein_coding	11.0833	1.55449	2.86667	24.5817	8.1	0.95
AGAP012428|protein_coding	11.0433	20.9346	1.30308	5.37543	6.9192	10.0269
AGAP003592|protein_coding	11	2	26	0.642857	25.6667	1
AGAP005991|protein_coding	11	1.625	14.1429	0.428571	15	0
AGAP001138|protein_coding	10.9167	0.655556	1	0.433333	61.3095	0.166667
AGAP005627|protein_coding	10.7125	6.6443	2.86667	11.3159	20.6222	4.3625
AGAP001446|protein_coding	10.7115	119.001	6.23375	55.7624	9.04372	52.7208
AGAP005156|protein_coding	10.681	23.9291	2.41071	40.3557	4.82494	10.9388
AGAP002306|protein_coding	10.6667	2.29848	9.56778	3.36111	13.6095	11.2
AGAP006459|protein_coding	10.6	2	4	0.411111	12.5208	2.33333
AGAP001577|protein_coding	10.5941	9.25919	6.07948	110.222	8.14883	8.78595
AGAP012106|protein_coding	10.5833	1.26667	1.16667	0.611111	39.0833	0.777778
AGAP006442|protein_coding	10.5433	33.8014	27.5988	12.3421	7.24812	20.9049
AGAP012100|protein_coding	10.5	11.375	8.25	4.16667	10	2
AGAP006590|protein_coding	10.4541	40.7882	46.2593	1524.88	11.9442	33.6618
AGAP000654|protein_coding	10.4286	2	47.0298	1.53333	23.7548	0.25
AGAP009224|protein_coding	10.4167	3.56786	0.288034	7.34298	16.6992	4.68589
AGAP010312|protein_coding	10.3674	22.8491	10.4902	11.415	5.43724	9.20954
AGAP002814|protein_coding	10.3466	40.5168	3.78267	21.4129	5.81091	16.2282
AGAP002186|protein_coding	10.3269	30.1985	14.4399	63.6631	15.0779	15.8148
AGAP001073|protein_coding	10.3047	65.4225	1.79269	26.2848	6.68158	26.4111
AGAP001313|protein_coding	10.3038	36.4523	5.13596	9.86508	2.7943	13.5105
AGAP003674|protein_coding	10.2833	32.9986	2.50758	11.4499	2.16667	6.34405
AGAP003775|protein_coding	10.25	2.5	0	0	11.0833	0
AGAP028164|protein_coding	10.1917	3.59454	0.166667	0.111111	16.8929	0.257576
AGAP002793|protein_coding	10.1763	20.7116	2.59319	34.6461	9.375	6.48914
AGAP003663|protein_coding	10.1667	9.16021	13.1667	6.25892	13.6151	5.43596
AGAP004039|protein_coding	10.1666	96.4573	8.26763	56.2884	13.7962	61.4101
AGAP007776|protein_coding	10.1064	27.8308	7.46273	145.392	12.3329	12.9213
AGAP007939|protein_coding	10.1	0.585965	0	0.0769231	18.5	0.25
AGAP003986|protein_coding	10.0769	6.55557	1.5	7.25083	5.01111	3.33881
AGAP008645|protein_coding	10	1.15882	21.5	0	4.07143	0
AGAP008861|protein_coding	10	5	11.4714	0.283333	4.5	6.66667
AGAP008509|protein_coding	10	8.12063	18.0449	10.431	14.8429	4.14286
AGAP001805|protein_coding	10	6.4381	31.825	6.28571	17.188	1.69444
AGAP009324|protein_coding	10	3.28571	15	1	8	3.14286
AGAP007717|protein_coding	9.85714	2.48876	0	2.83535	9.88889	1.01647
AGAP003784|protein_coding	9.8	12.2378	1.33333	2.22619	2.33333	7.14286
AGAP006018|protein_coding	9.78444	47.7002	36.7737	552.907	30.2347	48.6142
AGAP000418|protein_coding	9.76279	17.3689	4.1875	25.3953	18.9985	7.70688
AGAP001971|protein_coding	9.72024	1.09091	5.4	1.14091	21.0734	0.72549
AGAP010884|protein_coding	9.71765	9.56121	1.58258	26.485	9.25377	4.18201
AGAP011916|protein_coding	9.71267	15.3479	2.48043	21.1892	8.83611	5.02519
AGAP003115|protein_coding	9.68594	5.44497	7.05609	23.0945	17.8984	8.86176
AGAP003914|protein_coding	9.63682	47.0684	20.0469	43.3391	12.4079	29.21
AGAP000699|protein_coding	9.58333	0.333333	0.333333	0	9	0
AGAP010734|protein_coding	9.58333	6.58709	3	6.11145	12.0111	1.80397
AGAP009491|protein_coding	9.58333	1.05263	2.2	0.311111	41.9679	0
AGAP004677|protein_coding	9.53525	14.3082	3.39167	8.32668	7.21013	6.67536
AGAP001826|protein_coding	9.50741	13.602	20.939	11.9085	60.7795	11.5498
AGAP000794|protein_coding	9.5	1.15385	1	1.76908	41.75	0.479167
AGAP005562|protein_coding	9.48799	23.3308	6.16026	22.5352	20.9083	10.7706
AGAP003874|protein_coding	9.46667	12.4289	2.81667	3.1096	13.5833	2.79286
AGAP001323|protein_coding	9.46289	1	0	0.166667	22.1296	1.25
AGAP006037|protein_coding	9.45833	2.86667	13.5	1.13333	9	1
AGAP000935|protein_coding	9.45833	2.45952	1.55882	1.54206	29.0833	0.406944
AGAP005378|protein_coding	9.44961	28.2938	3.28048	23.2614	14.3266	10.1921
AGAP006444|protein_coding	9.40063	9.96789	6.96806	24.6433	6.39286	3.02367
AGAP001082|protein_coding	9.36425	36.7083	6.7386	9.24233	9.39496	17.125
AGAP008245|protein_coding	9.36236	21.3698	15.5327	67.0478	8.97186	14.5359
AGAP001653|protein_coding	9.33333	1.34628	2.53571	0.232435	25.9667	1.11111
AGAP010138|protein_coding	9.30556	8.58849	0.722222	4.48557	2.91667	5.52083
AGAP012445|protein_coding	9.25	24.0623	4.66558	12.276	3.12273	11.7917
AGAP008305|protein_coding	9.18581	8.93962	3.10476	35.265	11.1276	2.75
AGAP001566|protein_coding	9.16993	5.45357	0.666667	7.936	11.9603	3.75119
AGAP007747|protein_coding	9.16667	4	13.6667	0	6	0
AGAP005639|protein_coding	9.06303	26.4603	2.21985	11.6058	1.19597	10.3457
AGAP002167|protein_coding	9.02738	23.1462	2.43452	6.18532	3.45	10.0539
AGAP001274|protein_coding	9	0	6.2	2.225	15.5	0
AGAP006867|protein_coding	9	1.30397	1.61111	12.4524	12.504	3.21591
AGAP008513|protein_coding	9	0.25	2.4	0	6.89167	0.2
AGAP010032|protein_coding	9	0.72549	0	0.833333	11.1667	0
AGAP010337|protein_coding	9	0	0	0	15.75	1
AGAP004710|protein_coding	9	0	1	0	14	0
AGAP001070|protein_coding	8.88956	32.8272	2.56665	12.1125	4.3991	15.1856
AGAP005064|protein_coding	8.81111	6.01057	9.41667	6.02543	32.5298	3.07259
AGAP007440|protein_coding	8.77186	3.87915	12.1329	38.2854	11.0378	6.16153
AGAP010895|protein_coding	8.75	1.77812	1	5.92671	15.9103	3.20263
AGAP007580|protein_coding	8.7	1.54444	11	0.5	20	1
AGAP009039|protein_coding	8.66706	13.5124	21.6409	16.7436	8.86057	4.6693
AGAP007391|protein_coding	8.66667	0	1	0.125	3	0.05
AGAP012484|protein_coding	8.66488	33.756	11.2778	34.8364	4.08333	8.69695
AGAP004682|protein_coding	8.65301	23.7553	5.28575	10.8226	7.46429	11.3062
AGAP012026|protein_coding	8.55518	19.9567	58.7229	1423.96	32.8255	61.0005
AGAP005207|protein_coding	8.54315	25.2087	5.67176	24.8495	6.82434	12.1232
AGAP006330|protein_coding	8.5296	28.6656	11.9736	80.8651	14.4826	9.52413
AGAP004895|protein_coding	8.52778	31.5163	6	10.2357	1.91667	17.097
AGAP011342|protein_coding	8.50179	30.8541	3.76071	36.6212	4.00638	11.894
AGAP010591|protein_coding	8.5	2.82424	48.7	0.45	12.5909	0
AGAP007841|protein_coding	8.5	17.5846	1.54545	12.1333	43.4545	13.2687
AGAP009072|protein_coding	8.5	0	1.5	0	8.33333	1
AGAP006721|protein_coding	8.49583	19.2206	25.5186	30.4136	4.2125	5.88182
AGAP007567|protein_coding	8.48452	5.40903	6.03571	76.2275	10.4598	3.98056
AGAP004050|protein_coding	8.46759	26.291	19.9161	101.687	18.0064	16.1644
AGAP001515|protein_coding	8.45833	8.29771	2.7	26.2007	11.1333	7.7
AGAP005245|protein_coding	8.41525	19.3413	7.46933	93.6689	11.251	13.223
AGAP010445|protein_coding	8.40119	27.9146	5.13377	10.6814	7.80196	11.1386
AGAP000461|protein_coding	8.39973	12.6819	2.90972	41.9754	3.35327	8.66231
AGAP003656|protein_coding	8.39087	16.2572	9.8631	14.7238	18.2984	2.51144
AGAP005472|protein_coding	8.38258	37.0858	1.60476	15.718	8.80051	10.5901
AGAP007985|protein_coding	8.3373	37.0145	4.89266	42.1843	29.8642	73.1924
AGAP000159|protein_coding	8.33333	10.5616	1.1881	9.89676	13.7436	3.39527
AGAP004028|protein_coding	8.2381	8.6327	2.05882	19.9222	8.4619	2.2115
AGAP007086|protein_coding	8.23452	15.554	12.7526	20.9526	15.2537	6.74516
AGAP004218|protein_coding	8.19841	33.4395	2.90238	14.5433	2.86856	14.6759
AGAP002858|protein_coding	8.17446	8.0472	22.6043	97.9496	33.8234	5.51152
AGAP008348|protein_coding	8.16893	20.4204	4.15515	80.8385	8.31675	14.0663
AGAP004750|protein_coding	8.16667	2.14286	1	1.78535	26.175	0.291667
AGAP009092|protein_coding	8.16667	56.2193	4.44444	7.16667	0	2.2381
AGAP011293|protein_coding	8.15	7.78433	4.54091	23.2136	19.5269	9.97493
AGAP003773|protein_coding	8.14286	0	0	0.25	6.5	0
AGAP005737|protein_coding	8.13175	7.60686	1.24286	14.6459	4.13648	5.42189
AGAP007786|protein_coding	8.09091	0.5	0	1.18056	16.3667	0.5
AGAP011629|protein_coding	8.07692	0.485714	1.5	5.9373	25.3333	0.476923
AGAP007396|protein_coding	8.0641	4.52361	2.46496	15.8672	1.91783	2.1641
AGAP007203|protein_coding	8.04167	4.58466	1.8006	4.78737	11.3031	1.23333
AGAP008967|protein_coding	8.01993	24.1424	18.9524	327.185	13.4833	13.6333
AGAP009862|protein_coding	8.00549	12.0893	128.897	330.671	36.7043	12.657
AGAP004732|protein_coding	8	27.0833	2.15476	53.3854	5.24286	14.3
AGAP000851|protein_coding	8	2.11111	1	0.0909091	23.8333	0.342857
AGAP005467|protein_coding	7.97063	5.36898	8.52692	3.27195	9.07247	2.34555
AGAP008025|protein_coding	7.96993	10.175	7.19493	34.8804	3.57583	9.11938
AGAP010442|protein_coding	7.96409	3.43649	12.6702	34.5546	10.0219	3.46041
AGAP005244|protein_coding	7.88218	7.13604	18.8394	26.1018	4.7	10.6367
AGAP010286|protein_coding	7.86563	25.007	2.37703	8.63913	27.862	37.8245
AGAP009863|protein_coding	7.86264	1.15824	14.8448	0.22549	18.6274	0.964957
AGAP009329|protein_coding	7.80572	32.1677	14.3663	81.2811	8.84423	17.1263
AGAP004256|protein_coding	7.80263	9.6462	3.99554	32.6996	7.92182	2.87806
AGAP005164|protein_coding	7.78343	14.2142	2.79402	9.68745	5.13123	6.49608
AGAP000558|protein_coding	7.76783	7.5237	23.8123	233.695	4.02222	14.3065
AGAP006879|protein_coding	7.75	0.833333	0.2	0.333333	30.1	0.333333
AGAP000847|protein_coding	7.73747	23.1901	8.16349	68.4631	21.7308	15.3575
AGAP005898|protein_coding	7.725	26.3623	7.40397	65.7243	7.4153	29.1467
AGAP009313|protein_coding	7.7	0.25	23.2	0	2	0
AGAP008916|protein_coding	7.66667	2	0	0.177778	9	0.5
AGAP006782|protein_coding	7.66667	2.48333	3.16667	0.146465	11.2262	2.5
AGAP001711|protein_coding	7.64286	0	0	0.560317	19.1	0
AGAP004494|protein_coding	7.64216	18.28	2.00672	50.2905	8.70556	7.58253
AGAP012045|protein_coding	7.61667	0.809524	1	9.13952	15.6429	0.712302
AGAP008819|protein_coding	7.61136	16.4339	280.397	599.37	64.1194	17.4328
AGAP011159|protein_coding	7.6	2.22222	2	0.333333	20.225	0
AGAP011687|protein_coding	7.57692	0.34359	8.0625	0	11.644	0.0769231
AGAP002677|protein_coding	7.56615	47.5197	5.59217	100.707	20.3023	21.9794
AGAP001069|protein_coding	7.54908	49.8828	5.17817	15.7776	4.17222	12.7217
AGAP010473|protein_coding	7.53814	21.5312	7.34555	27.2851	7.96452	6.10575
AGAP004775|protein_coding	7.52981	14.1515	3.52857	10.8169	7.39964	3.65369
AGAP006027|protein_coding	7.51522	109.817	8.10306	97.2294	2.83696	11.419
AGAP012305|protein_coding	7.5	2.19444	3.01667	4.58463	13.0833	0.5
AGAP010297|protein_coding	7.5	0.8125	1	0	5.07692	0.0625
AGAP009977|protein_coding	7.49549	2.54076	0.564536	3.43645	4.06667	3.19167
AGAP005813|protein_coding	7.45238	0.0625	0	0.317647	6.73333	0
AGAP002503|protein_coding	7.43333	4.40927	2.46978	5.33558	7.50882	1.62262
AGAP013294|protein_coding	7.37292	24.283	3.40192	21.7001	5.34563	11.4673
AGAP011379|protein_coding	7.34538	41.0811	11.4559	256.118	23.816	30.498
AGAP007643|protein_coding	7.34286	3.37132	8.375	34.042	17.9808	3.40743
AGAP010429|protein_coding	7.34091	1.53333	2.5	0.333333	24.8409	0.111111
AGAP007208|protein_coding	7.25	0	0.25	11	7	0
AGAP004026|protein_coding	7.25	2.18094	1.05882	2.81542	7.34286	0.126923
AGAP006090|protein_coding	7.225	37.5643	146.961	7.9	8.16667	20.3111
AGAP007723|protein_coding	7.22222	3.48142	1.48873	4.61759	12.404	4.63089
AGAP006181|protein_coding	7.2	0	0	0	9.37917	1
AGAP006188|protein_coding	7.18774	30.2186	8.53783	113.146	16.9424	27.3915
AGAP010672|protein_coding	7.16667	0.153846	2	0.0769231	15.6111	0
AGAP001609|protein_coding	7.16667	14.9908	22.7026	31.1904	17.3008	11.1458
AGAP007975|protein_coding	7.14286	1	0.125	1.30263	31.825	0
AGAP009860|protein_coding	7.13333	13.6931	3.99722	7.62756	4.55119	11.7007
AGAP002205|protein_coding	7.10609	1.26508	11.0102	0.990909	7.9	0.871429
AGAP012537|protein_coding	7.1	1	0	0.410256	8	1
AGAP012081|protein_coding	7.08333	0.616667	1.16667	0.111111	33	0.666667
AGAP010226|protein_coding	7.05992	3.06156	3.25	6.14028	9.12222	0.1125
AGAP008311|protein_coding	7.05882	0.388889	1	0.958333	9.2625	1.5
AGAP010845|protein_coding	7.05556	15.6984	14	9.31667	2.05556	0
AGAP000351|protein_coding	7.05275	28.4369	3.65065	109.423	6.20625	13.8977
AGAP006074|protein_coding	7.05	16.4036	0.903968	4.53532	1.37778	5.97146
AGAP009057|protein_coding	7.04886	5.4396	1.11107	13.8749	10.3867	3.90669
AGAP004335|protein_coding	7.0465	15.6459	5.32424	22.2729	16.9004	4.95315
AGAP009115|protein_coding	7.03595	28.3372	14.6828	49.3508	12.0388	19.5559
AGAP011384|protein_coding	7.02913	42.2254	20.2073	104.341	14.2941	19.8259
AGAP002754|protein_coding	7	0.455357	13	2.0625	9.5	0.125
AGAP007857|protein_coding	7	1.84091	0.333333	0.521368	6.14286	0.608824
AGAP010036|protein_coding	7	2.33333	0	1.71111	2.29091	0
AGAP010131|protein_coding	7	4.89286	0.5	0.916667	11.6776	2.75455
AGAP010404|protein_coding	7	2.11389	1.5	0.25	8	0.1
AGAP000570|protein_coding	7	1	27.5	1	13.25	0
AGAP006871|protein_coding	7	4.45833	19.8333	8.83333	15.7919	0.510965
AGAP010173|protein_coding	7	2.32692	11.5	1.725	15.6429	1.74924
AGAP001569|protein_coding	7	0.561111	0.25	2	16.3333	1.05
AGAP001315|protein_coding	6.97375	21.8154	6.20578	53.8285	13.8186	8.79213
AGAP007791|protein_coding	6.9717	10.4384	1.43804	22.024	3.65976	4.82756
AGAP000585|protein_coding	6.96635	10.3003	5.89286	36.4871	5.69985	7.54725
AGAP001797|protein_coding	6.96429	6.1048	21.1076	12.1936	14.4867	3.65886
AGAP004159|protein_coding	6.95833	1.44444	0	2.86111	21.4167	1.0625
AGAP005794|protein_coding	6.93382	4.5876	2.24167	11.0492	7.76786	0.900433
AGAP011256|protein_coding	6.93355	23.7673	2.94841	14.2605	3.31833	11.04
AGAP007512|protein_coding	6.92273	9.5716	2.7	29.4007	6.14071	4.61634
AGAP007247|protein_coding	6.90763	26.3682	4.3921	36.7956	6.1094	11.6148
AGAP008203|protein_coding	6.89524	0.847619	2.32857	1.02857	11.6524	1
AGAP001047|protein_coding	6.86835	0.111111	0.666667	4.55556	3.33835	0.333333
AGAP001622|protein_coding	6.83333	0.166667	0	0	19	0.183333
AGAP008476|protein_coding	6.82966	21.3883	6.87458	7.1344	2.76035	3.60574
AGAP001520|protein_coding	6.80187	20.5083	5.49762	20.7364	16.0292	8.3607
AGAP009310|protein_coding	6.80039	4.80231	1.75238	16.4982	11.8631	2.02976
AGAP006107|protein_coding	6.79717	21.8488	5.56334	20.8935	5.87576	5.5119
AGAP013383|protein_coding	6.78431	0.0909091	0.5	0.252632	5.7	0
AGAP008100|protein_coding	6.73932	32.7555	186.11	1643.54	129.504	85.3943
AGAP006812|protein_coding	6.73836	28.2509	7.45207	25.977	4.31177	27.1293
AGAP003997|protein_coding	6.65321	22.5057	5.74479	14.7059	3.7374	11.1552
AGAP007726|protein_coding	6.60819	3.09599	0.315789	1.27093	7.96742	0.252632
AGAP003860|protein_coding	6.60386	6.8675	1.17424	5.34241	29.9818	1.83616
AGAP010090|protein_coding	6.53678	14.0175	1.35847	35.3761	2.85727	8.06509
AGAP000739|protein_coding	6.5	0.444788	2	0.142857	4	0
AGAP011664|protein_coding	6.5	11.1556	31.3922	5.65117	21.5774	2.34722
AGAP001106|protein_coding	6.5	1	1.18382	0.558824	9.2381	0.895833
AGAP005960|protein_coding	6.5	0.111111	4.33333	0.839394	16.5833	0
AGAP003269|protein_coding	6.475	9.11249	3.29167	33.9311	1.21515	3.36905
AGAP001751|protein_coding	6.46627	12.862	3.88316	50.0728	16.4687	8.24003
AGAP005132|protein_coding	6.45714	0.372024	0.285714	0.1	11.1714	1.5
AGAP004071|protein_coding	6.43477	12.081	19.8603	46.9862	5.9881	7.1207
AGAP002502|protein_coding	6.43333	0.866374	2.32692	3.7794	6.34216	0.625
AGAP003546|protein_coding	6.42671	8.071	1.45043	37.1812	6.11706	7.62881
AGAP002771|protein_coding	6.4	5.2	4	5.4	43.3909	2.6
AGAP012855|protein_coding	6.4	0	1.05714	0.285714	10.9429	0.125
AGAP000462|protein_coding	6.4	1.45	2	0.549242	1.59091	0.366667
AGAP010266|protein_coding	6.39722	18.731	2.05222	7.38632	3.36508	4.13803
AGAP009938|protein_coding	6.38333	0.125	0	0.753968	4.50952	0.125
AGAP000908|protein_coding	6.37778	2.7162	0.882576	3.06188	3.48874	2.63715
AGAP003160|protein_coding	6.36667	0.748384	0.0769231	1.50923	6.59091	0.811111
AGAP008697|protein_coding	6.33346	13.8988	4.59965	127.829	4.62389	13.0169
AGAP002919|protein_coding	6.33333	0.266667	6.16667	2.84167	7.5	1
AGAP011777|protein_coding	6.33333	1.28571	5.5	0	3.66667	0
AGAP006825|protein_coding	6.31595	8.10489	2.70797	14.9865	1.97037	4.10305
AGAP005978|protein_coding	6.31111	7.88164	7.19583	7.44129	6.1	2.35263
AGAP008694|protein_coding	6.26786	99.781	3	66.9276	0.8125	6.26667
AGAP011988|protein_coding	6.26389	24.7425	3.99545	156.002	4.54302	17.0841
AGAP009655|protein_coding	6.23718	4.56309	4.7193	10.2756	13.1248	16.9147
AGAP001748|protein_coding	6.23214	6.82795	6.69684	41.219	3.41591	5.37072
AGAP001068|protein_coding	6.22993	21.4599	1.70238	8.82586	2.67505	7.73611
AGAP008075|protein_coding	6.2	3.87132	5.25952	4.04283	13.7333	2.46944
AGAP010214|protein_coding	6.2	0.444444	0.857143	0.410714	10.2429	0.111111
AGAP009978|protein_coding	6.2	2.36783	0.833333	3.08333	5.125	0.5
AGAP000541|protein_coding	6.19444	1.61502	25.5278	1.2	8.33333	2.5
AGAP010184|protein_coding	6.18219	18.9546	5.75278	95.4084	8.28636	8.1097
AGAP008118|protein_coding	6.18056	4.97717	1.75	5.23194	3.55952	0.641667
AGAP028154|protein_coding	6.16667	11.4971	19.2	3.83456	8.55952	7.47778
AGAP003871|protein_coding	6.16647	28.4312	4.11825	18.0622	5.32256	8.84184
AGAP000639|protein_coding	6.15311	25.5526	7.15119	57.279	3.82286	12.8757
AGAP006713|protein_coding	6.10801	22.1853	0.863095	8.5752	0.869048	7.45772
AGAP012461|protein_coding	6.09999	23.73	2	9.31643	4.03065	10.4376
AGAP008979|protein_coding	6.08803	3.77395	2.39286	6.94571	4.25556	5.33333
AGAP013145|protein_coding	6.07907	29.2944	4.24341	115.488	7.90227	13.9316
AGAP007648|protein_coding	6.07035	10.7432	1.26569	12.8051	4.43163	2.8762
AGAP005563|protein_coding	6.0625	9.03571	2.91667	2.05311	19.7833	3.25794
AGAP001786|protein_coding	6.05175	16.5719	10.5534	203.759	7.12786	12.7374
AGAP009631|protein_coding	6	104.888	3	69.1586	0.75	11.6778
AGAP010455|protein_coding	6	0.333333	0.333333	0.1	1	0
AGAP012447|protein_coding	6	37	1.2	9.93155	1.07692	21.5833
AGAP001325|protein_coding	6	0.831203	2.06667	1.44444	18.75	1
AGAP002420|protein_coding	6	99.7492	3	67.136	0.75	6.06667
AGAP002468|protein_coding	6	2.5	3.5	1.07143	7.33333	0
AGAP004255|protein_coding	6	35.2278	9.13333	4.77811	1	1.26667
AGAP011173|protein_coding	6	1.11111	12	0	4.75	1
AGAP012418|protein_coding	6	0	0	1	23	0
AGAP000901|protein_coding	6	1.73564	1.07668	6.15882	9.51912	0.585965
AGAP009621|protein_coding	6	6.32484	0.857143	6.18571	10.3095	1.68382
AGAP000169|protein_coding	6	23.6151	0.75	12.7335	0.5	1.5
AGAP004181|protein_coding	5.99246	8.70812	5.48833	36.2518	8.8127	2.59492
AGAP004154|protein_coding	5.91184	25.5683	10.9825	429.007	4.79206	26.0584
AGAP002651|protein_coding	5.90556	3.64412	1.29167	5.28712	6.875	0.833766
AGAP004092|protein_coding	5.89906	3.73643	2.42143	14.3218	7.58333	3.4864
AGAP002996|protein_coding	5.89231	4.92381	0.936912	11.2833	14.8228	1.28954
AGAP006439|protein_coding	5.85827	27.7955	91.4802	449.455	33.0238	24.4471
AGAP004696|protein_coding	5.85278	19.0418	1.00168	25.391	7.23651	9.82463
AGAP012191|protein_coding	5.84286	3.36071	0.142857	6.22132	3.54722	2.08611
AGAP010164|protein_coding	5.83333	3.76667	1.05556	0.993651	16.2	2.90952
AGAP006052|protein_coding	5.83333	3.68611	0.785714	4.46313	10.1176	2.47917
AGAP008711|protein_coding	5.82702	7.42798	3.98611	29.9482	7.68056	4.69365
AGAP008884|protein_coding	5.81667	0.466667	1.2	0.340909	10.825	0.283333
AGAP004018|protein_coding	5.81502	8.89174	1.25397	8.26755	4.70397	4.45833
AGAP007420|protein_coding	5.77149	5.65397	18.5417	20.8873	2.13575	2.4506
AGAP001087|protein_coding	5.76905	25.8717	2.65952	8.33664	4.35119	6.71802
AGAP002950|protein_coding	5.75	7.81667	1	1.61111	1	4.44444
AGAP004106|protein_coding	5.7048	24.1374	4.05382	48.3574	5.53858	10.701
AGAP005165|protein_coding	5.70375	15.2673	1.58374	16.5103	12.2634	11.0358
AGAP002788|protein_coding	5.66667	0	0.25	6.38452	5.5	0.125
AGAP002726|protein_coding	5.66667	4.53333	0	7.66944	2.33333	3.73333
AGAP007157|protein_coding	5.66667	0.229167	4.5	0	10.1667	0
AGAP004581|protein_coding	5.66667	4.65833	0.25	1.46349	2.33333	3.91026
AGAP003753|protein_coding	5.66508	2.29065	2.51111	2.06452	5.48889	0.65
AGAP004453|protein_coding	5.65036	24.5977	3.27192	24.9928	5.04207	12.9478
AGAP004691|protein_coding	5.63283	12.6173	3.00476	5.92554	5.00952	5.08008
AGAP005160|protein_coding	5.6254	10.308	9.60168	79.238	6.45516	7.07248
AGAP003649|protein_coding	5.61111	6.18993	3.63803	289.245	14.5	4.46172
AGAP010257|protein_coding	5.6	1.2	3.6	1	5.53333	1
AGAP000720|protein_coding	5.59286	2.416	3.36667	38.1419	10.1762	0.607576
AGAP007160|protein_coding	5.58452	1.9625	1	1.70202	10.375	0
AGAP010436|protein_coding	5.57843	32.6701	12.6465	7.23987	4.75515	7.39892
AGAP007525|protein_coding	5.57799	13.9807	3.81686	49.4758	2.4373	3.74571
AGAP008737|protein_coding	5.56949	12.4811	4.22976	13.7125	10.5361	8.93703
AGAP004323|protein_coding	5.55	12.5202	0.818687	25.7863	3.48194	1.13435
AGAP012491|protein_coding	5.51492	9.78879	0.708333	3.07406	1.40536	3.9331
AGAP001884|protein_coding	5.5	0.974733	4.28333	8.4793	16.6944	0.208333
AGAP007768|protein_coding	5.5	1	1	0	19.3333	0
AGAP007060|protein_coding	5.5	2.44444	0.333333	1.01374	5.5	0.5
AGAP003538|protein_coding	5.5	1.07692	5.5	0.105263	5.5	0
AGAP000470|protein_coding	5.5	0	7.93333	19.0985	6.33333	1.33333
AGAP003517|protein_coding	5.49194	16.8342	2.67222	4.36948	1.26905	6.04598
AGAP005170|protein_coding	5.49134	8.4688	0.909199	7.22759	3.21978	4.35428
AGAP007249|protein_coding	5.47619	1.56587	0.267857	1.33333	4	1.07341
AGAP004507|protein_coding	5.45833	6.8825	5.09841	49.8447	6.21165	2.88396
AGAP011609|protein_coding	5.45652	14.7024	13.1762	23.1183	3.9924	4.94372
AGAP002497|protein_coding	5.44841	1.00644	0.285714	0.590909	0.861111	0.142857
AGAP001935|protein_coding	5.44529	19.826	8.3158	41.7582	5.03978	11.6068
AGAP001053|protein_coding	5.42222	1.65209	1.22917	2.38571	5.57778	0.384722
AGAP003114|protein_coding	5.41527	14.9587	1.47778	9.7123	5.20952	7.11343
AGAP002051|protein_coding	5.4	5.4672	4.50833	8.51819	10.2553	3.71111
AGAP002041|protein_coding	5.39692	14.7386	5.55073	60.8463	4.28651	4.73847
AGAP000383|protein_coding	5.37208	19.8118	3.36944	90.6356	2.98523	9.69436
AGAP011351|protein_coding	5.36389	11.4097	2.79524	10.2456	3.34444	7.29747
AGAP001444|protein_coding	5.36086	4.97797	22.4345	71.8023	14.0321	6.89798
AGAP001189|protein_coding	5.35526	70.8595	27.6114	258.374	16.0181	41.1785
AGAP001419|protein_coding	5.34405	14.937	6.96093	30.3209	7.31412	5.67033
AGAP005961|protein_coding	5.33333	3.80086	1.48482	9.50814	6.14286	0.752632
AGAP002246|protein_coding	5.33333	4.19576	6.2	2.41227	3.5	2.5
AGAP007778|protein_coding	5.33333	0.853175	2.18182	8.94517	12.0556	0
AGAP013035|protein_coding	5.33333	0	0	0.166667	3.25	0.0833333
AGAP007564|protein_coding	5.27273	0.523095	1.16084	2.6736	2.44056	0.25
AGAP005971|protein_coding	5.2619	1.66369	1.14286	4.96786	19.4206	1.58438
AGAP009522|protein_coding	5.25536	21.661	4.22976	50.5589	20.5336	11.7975
AGAP000954|protein_coding	5.25	0.433584	1	1.88377	15.25	2.78333
AGAP003400|protein_coding	5.2467	21.2336	3.52309	16.2733	1.64444	8.17671
AGAP007686|protein_coding	5.24432	1.04695	2.01515	31.6845	1.3125	3.32143
AGAP006042|protein_coding	5.23333	2.57396	2.59524	14.0382	4.7381	1.68452
AGAP002274|protein_coding	5.23077	5.75754	25.5937	292.294	10.6178	18.7488
AGAP006800|protein_coding	5.22668	21.0442	4.28768	32.3093	7.04455	14.7576
AGAP007709|protein_coding	5.21988	7.77778	11.875	17.5587	16.65	19.0974
AGAP007058|protein_coding	5.21667	14.1143	22.0387	83.706	15.9422	12.336
AGAP005577|protein_coding	5.21667	17.7123	2.01026	19.2413	1.8125	8.3869
AGAP005964|protein_coding	5.21335	24.9889	8.56858	62.8337	5.11652	10.4538
AGAP009515|protein_coding	5.20833	5.37851	6.92424	11.4764	5.2	2.22341
AGAP010045|protein_coding	5.20306	16.4139	1.7	8.15397	0.5	9.11429
AGAP004146|protein_coding	5.2	2.20952	1	0.342857	0.666667	0
AGAP010464|protein_coding	5.16667	0.5	0.142857	0	8	0.571429
AGAP008268|protein_coding	5.16667	1.17619	0.401923	0.798846	8.90833	0.0526316
AGAP003235|protein_coding	5.16512	22.7845	3.74157	22.9029	2.63588	8.89068
AGAP001050|protein_coding	5.15977	1.19929	0.428571	0.425	12.3496	0.196429
AGAP004670|protein_coding	5.15892	12.1136	0.732801	7.99246	1.13333	4.79585
AGAP006516|protein_coding	5.15635	7.7657	3.80119	18.7609	4.13839	2.25018
AGAP001604|protein_coding	5.15476	8.33773	6.3	9.82116	5.28571	8.38645
AGAP005091|protein_coding	5.15303	7.39367	4.94535	14.6555	3.83157	4.28961
AGAP007633|protein_coding	5.15278	4.45166	11.9206	21.1035	13.0417	4.00053
AGAP011896|protein_coding	5.14286	3.07143	8.5	0	3	0.333333
AGAP006120|protein_coding	5.14286	12.4332	1.54508	16.2409	2.33452	2.63734
AGAP003005|protein_coding	5.13645	13.8751	7.07897	266.168	13.3595	20.5872
AGAP005806|protein_coding	5.13178	13.577	6.45913	83.862	4.64571	9.51747
AGAP011195|protein_coding	5.13025	7.60723	2.71111	55.3547	6.64623	4.64881
AGAP004604|protein_coding	5.12692	8.1528	4.58993	9.87089	6.62976	2.89722
AGAP004112|protein_coding	5.11369	13.9448	8.18645	28.4965	13.7277	7.89878
AGAP003638|protein_coding	5.1	21.2611	3	10.6866	2.61111	0.75
AGAP008727|protein_coding	5.1	0.342857	1.09091	1	26.3667	2
AGAP010782|protein_coding	5.09905	25.801	4.16001	5.83718	2.47749	7.76207
AGAP012284|protein_coding	5.09091	0.333333	3	1.37143	3	0
AGAP009937|protein_coding	5.07692	0.731197	1	2.78948	8.13393	0.94359
AGAP005866|protein_coding	5.0625	3.18562	1.5873	2.15282	1.20526	1.05526
AGAP009025|protein_coding	5.04815	11.916	7.08539	57.8406	1.59339	3.86797
AGAP004395|protein_coding	5.04762	0	1	0.333333	4.25	0
AGAP003945|protein_coding	5.04444	13.8019	2.16667	110.752	11.6944	18.0298
AGAP000017|protein_coding	5.04438	4.12604	7.28532	38.4695	5.49504	1.33148
AGAP001903|protein_coding	5	0.340909	0	0.934524	14.2	0.25
AGAP007380|protein_coding	5	0.2	0.166667	0	3	0.166667
AGAP011244|protein_coding	5	11.2714	7	7.41111	0.125	4.45
AGAP001420|protein_coding	5	0.458333	0.1	1.7123	15.6	0.166667
AGAP004616|protein_coding	5	1.14286	0	0	9	1
AGAP009156|protein_coding	5	1.68254	0	0.60119	1.83333	0.625
AGAP011204|protein_coding	5	6.05139	2.16667	38.168	6.03333	7.1548
AGAP004919|protein_coding	5	2.05882	7.58333	0.645833	12	0.0588235
AGAP000327|protein_coding	5	7.47424	2.11667	0.392157	7.83333	7.4
AGAP006128|protein_coding	5	1.81944	0.167832	2.70916	4.125	1.39286
AGAP003769|protein_coding	5	10.6854	5	5.29329	14.6667	1.91071
AGAP002586|protein_coding	5	0.208333	0	2.2381	4.66071	0
AGAP009683|protein_coding	4.98095	29.0721	5.99794	56.905	9.71939	8.52469
AGAP007761|protein_coding	4.97024	17.3148	222.208	226.005	31.5214	23.2796
AGAP006282|protein_coding	4.95128	7.61208	2.05357	32.8768	5.72421	2.12053
AGAP003672|protein_coding	4.93889	8.64932	3.23377	8.27201	2.93889	4.0893
AGAP004375|protein_coding	4.91556	10.7532	1.3241	3.95645	1.17067	4.02983
AGAP008357|protein_coding	4.89286	1.54454	1.5	2.75325	4.91667	1.77976
AGAP005484|protein_coding	4.88168	18.7236	2.28175	13.989	0.905013	6.28708
AGAP010542|protein_coding	4.87883	17.4356	1.69739	11.3755	3.31887	7.8923
AGAP001369|protein_coding	4.8647	12.689	4.50169	38.0838	4.88333	6.11224
AGAP005803|protein_coding	4.8509	27.233	3.225	58.2219	4.54359	16.2889
AGAP004660|protein_coding	4.8348	11.0085	4.26198	21.2391	8.55369	3.71561
AGAP010295|protein_coding	4.83409	17.2744	4.5644	21.4332	2.03337	9.55138
AGAP008487|protein_coding	4.83333	0.333333	9.61905	1.09286	2.55952	0
AGAP009031|protein_coding	4.83333	4.90476	19	5.07692	17.125	2
AGAP011872|protein_coding	4.825	2.19359	15.2361	2.86502	4.29167	2.22222
AGAP007301|protein_coding	4.8125	33.9452	6.49643	28.1837	2.50833	6.32261
AGAP000247|protein_coding	4.80556	5.81122	1.4	19.9911	0.896429	2.27619
AGAP001583|protein_coding	4.76705	3.05192	7.34091	15.1881	1.25758	1.52302
AGAP011930|protein_coding	4.7619	0.97619	0.142857	0.422222	4.39286	0.2
AGAP001370|protein_coding	4.75783	12.9104	2.40357	10.5248	0.509524	4.52033
AGAP001435|protein_coding	4.75123	19.7376	1.32897	13.7928	5.49008	19.3487
AGAP006731|protein_coding	4.74405	21.697	2.28175	15.5589	4.13472	12.2494
AGAP013012|protein_coding	4.724	10.7647	1.99432	24.4704	5.96199	6.50519
AGAP002178|protein_coding	4.71495	20.919	10.1148	168.883	9.07995	17.0019
AGAP011427|protein_coding	4.70076	19.3874	1.08571	6.13936	1.05969	4.06238
AGAP000080|protein_coding	4.69127	22.9978	7.96894	92.5891	7.482	15.7087
AGAP000801|protein_coding	4.67316	15.1394	16.8229	93.1785	12.5988	7.06781
AGAP006508|protein_coding	4.66783	4.63254	4.41667	23.9696	10.2	3.38645
AGAP003921|protein_coding	4.65385	4.27429	1.05385	5.33037	8.88462	1.74955
AGAP011036|protein_coding	4.65	0.658584	2.00952	52.1426	10.3778	3.72763
AGAP002614|protein_coding	4.65	20.9057	2.26944	21.3847	3.03333	10.902
AGAP000272|protein_coding	4.64973	2.33333	0.125	17.8255	2.125	1.375
AGAP000703|protein_coding	4.64342	11.2517	2.40206	4.29747	0.818687	3.58117
AGAP004369|protein_coding	4.63362	22.6319	1.48102	13.7139	5.009	6.77832
AGAP003623|protein_coding	4.62619	15.6143	6.36111	9.84484	7.8373	12.0833
AGAP011682|protein_coding	4.61271	15.3182	0.916667	4.4423	1.48611	13.8476
AGAP009636|protein_coding	4.61111	1.5	0	0.833333	1.5	0
AGAP011077|protein_coding	4.60476	0.2	1.125	0	15.5	1
AGAP003008|protein_coding	4.60147	17.8626	10.9345	247.814	3.61905	16.4999
AGAP004341|protein_coding	4.59217	7.48011	2.48224	28.6654	9.31069	1.74451
AGAP004742|protein_coding	4.5873	7.09643	1	0.583333	4.5	2.6373
AGAP009176|protein_coding	4.57202	15.2929	13.1187	217.212	15.4155	12.9737
AGAP008712|protein_coding	4.56081	15.288	2.88596	17.5904	1.20059	5.98956
AGAP008317|protein_coding	4.55876	13.9124	1.88145	26.6088	4.28573	7.44476
AGAP001201|protein_coding	4.55833	10.7016	5.0873	36.4751	19.1528	6.43311
AGAP000248|protein_coding	4.55556	0.2	1	3.38142	0.1	0.333333
AGAP001660|protein_coding	4.55	10.628	3.04109	45.9528	5.10242	5.97737
AGAP010292|protein_coding	4.54927	32.6288	2.44825	12.7565	2.4764	6.60373
AGAP008364|protein_coding	4.51944	1.72241	0.766667	4.01667	4.26667	1.08889
AGAP008314|protein_coding	4.51667	9.29708	1.33333	2	0.504762	8
AGAP007133|protein_coding	4.51151	31.2558	6.25278	140.556	10.0589	21.4114
AGAP010485|protein_coding	4.50952	13.1347	0.925	2.91501	0.714286	5.33773
AGAP003896|protein_coding	4.50599	19.1079	1.56508	3.22478	3.73222	6.98387
AGAP003457|protein_coding	4.50281	6.50999	3.28967	20.9575	7.77857	2.47916
AGAP004892|protein_coding	4.5	3.51203	0.628968	12.8374	2.25758	2.10712
AGAP012048|protein_coding	4.5	5.19167	3.5	1.07392	12.5	0.310689
AGAP007740|protein_coding	4.5	0.5	3.5	2	4.5	0
AGAP009865|protein_coding	4.5	0	0	0	5	0
AGAP013103|protein_coding	4.5	1	3.5	0.326923	12.5556	0
AGAP009584|protein_coding	4.5	23.3953	4.45321	65.965	8.76286	14.0494
AGAP013344|protein_coding	4.5	8.40476	0	2	0.666667	1.57143
AGAP002667|protein_coding	4.5	1.5	5	1.54127	5.75	0.305556
AGAP002693|protein_coding	4.5	0.0526316	0	1.13718	12.0909	0.26859
AGAP005739|protein_coding	4.5	4.94538	1.09286	8.8239	4.22976	2.13387
AGAP001910|protein_coding	4.5	1.16667	7.5	1	6.86111	0
AGAP000368|protein_coding	4.482	20.0065	33.1945	87.1905	4.89735	10.4134
AGAP005799|protein_coding	4.4586	15.7208	29.0382	666.76	13.0249	32.0893
AGAP009891|protein_coding	4.45119	16.4638	0.926786	6.55089	1.61111	7.20558
AGAP009555|protein_coding	4.44444	1.32549	0.738095	0.2	7.75	0.125
AGAP006686|protein_coding	4.43333	3.52563	2.36111	4.76065	4.77778	0.866667
AGAP002015|protein_coding	4.41901	6.59586	4.72171	16.9013	11.486	4.56026
AGAP001257|protein_coding	4.41026	2.47415	1	2.63333	6.75758	0.0555556
AGAP012631|protein_coding	4.4	0	0.842857	0.183333	8	0.35
AGAP003059|protein_coding	4.3772	15.8656	18.2128	151.261	14.9499	28.5425
AGAP004317|protein_coding	4.36667	2.49286	311.682	1447.74	173.05	69.1667
AGAP003308|protein_coding	4.34359	2.89205	0.8	7.80272	3.14359	0.541667
AGAP006089|protein_coding	4.33333	4.9254	0.65	12.3767	5.55385	0.685568
AGAP009128|protein_coding	4.33333	0.674242	1.54286	1.28333	4.43333	0.333333
AGAP000184|protein_coding	4.33333	2.38095	3.14286	2.70873	12.5769	0.5625
AGAP009095|protein_coding	4.33333	0.2	0.658009	0.0909091	6.25325	0.5
AGAP003559|protein_coding	4.325	11.1958	4.20744	41.7007	4.23214	3.9333
AGAP005795|protein_coding	4.32168	13.8779	1.21026	67.8349	1.37454	5.71468
AGAP002288|protein_coding	4.29762	6.91531	1.125	17.7612	3.5	4.38584
AGAP004701|protein_coding	4.29598	11.2673	1.49771	13.7626	3.39841	3.70769
AGAP010598|protein_coding	4.28182	21.0751	1.13526	4.21229	2.26667	4.57391
AGAP004440|protein_coding	4.27841	8.00758	5.55556	2.30321	2.65064	4.38108
AGAP008322|protein_coding	4.26667	0.244755	1	0.960207	5.25	0.266667
AGAP002444|protein_coding	4.25	2.36999	3.66667	2.948	1.64091	0.916667
AGAP007302|protein_coding	4.25	25.8498	6	3.85385	0.8	2.05
AGAP011130|protein_coding	4.25	0.361111	0	0.2	11.4206	0
AGAP001231|protein_coding	4.22421	25.8048	2.69444	7.85069	3.02778	11.2492
AGAP007103|protein_coding	4.22305	24.5008	4.47047	27.7225	3.4604	10.3773
AGAP006403|protein_coding	4.21545	8.1381	4.04107	21.9582	0.592857	1.71353
AGAP007538|protein_coding	4.20952	21.2845	7.27183	27.0468	5.35952	1.87619
AGAP012439|protein_coding	4.20952	4.41481	1.2	0.5	6.81264	0.409524
AGAP012876|protein_coding	4.20238	9.48112	0.45	3.46184	0.821429	3.82702
AGAP002630|protein_coding	4.2	0.619048	0	0.166667	6	0.0714286
AGAP008175|protein_coding	4.2	0.111111	0	3.13308	1.3	0.712302
AGAP003924|protein_coding	4.2	3.12976	0.720076	2.43393	7.54091	0.716667
AGAP000922|protein_coding	4.2	2.14402	0.4	3.31976	1.16667	1.2
AGAP004144|protein_coding	4.19425	25.6674	9.77485	48.927	8.74444	7.77381
AGAP002729|protein_coding	4.18056	3.36111	1.25	7.37256	1.1625	2.79167
AGAP009726|protein_coding	4.17406	7.88152	2.05556	12.2338	5.29167	7.10632
AGAP002340|protein_coding	4.16667	0.257576	2	0.253968	7	0.25
AGAP011683|protein_coding	4.15311	12.0095	0.333333	2.78611	1	12.0929
AGAP005369|protein_coding	4.14286	3.33535	9.95833	3.14719	4.16667	0.910714
AGAP008255|protein_coding	4.13987	8.61466	3.35238	25.461	3.47222	2.92415
AGAP011736|protein_coding	4.13333	29.5333	1.02778	9.27061	2.07143	12.125
AGAP000708|protein_coding	4.13333	8.34286	0.5	9.54876	5.56591	1.21429
AGAP012138|protein_coding	4.125	2.66667	1.8	12.8	9.66667	0.592157
AGAP001911|protein_coding	4.125	0	4.45238	3.10073	6.2	0.285714
AGAP005300|protein_coding	4.11944	12.8188	4.6551	143.811	6.90714	16.8458
AGAP027996|protein_coding	4.11783	17.909	2.91667	42.6817	6.57265	6.65655
AGAP001824|protein_coding	4.10238	24.6534	10.6516	228.119	6.68353	19.1452
AGAP010750|protein_coding	4.1	9.72832	7.3127	77.4775	7.93596	4.74583
AGAP009780|protein_coding	4.1	11.262	3.56944	6.74753	10	3.24286
AGAP008232|protein_coding	4.09504	11.396	10.5656	12.6732	4.06813	2.57296
AGAP010540|protein_coding	4.09317	17.2251	1.8881	8.97553	0.325	6.4528
AGAP008873|protein_coding	4.06667	1.7066	0.958333	19.7896	10.125	2.3921
AGAP005719|protein_coding	4.06667	1.89771	1.47549	6.5693	1.16667	1.90952
AGAP009990|protein_coding	4.05952	5.61508	5.81111	5.64251	10.85	3.19514
AGAP009172|protein_coding	4.05882	8.00833	12	7.09091	1.25	3.28333
AGAP011805|protein_coding	4.05556	1.58596	4	2.125	13	1.51026
AGAP011584|protein_coding	4.02778	1.41145	4.25	7.45887	5.17143	0.551656
AGAP004718|protein_coding	4.0259	6.06053	1.86842	6.83065	0.758377	1.06122
AGAP004942|protein_coding	4.01786	7.80924	4.83532	20.3336	4.54048	6.05579
AGAP004052|protein_coding	4.01573	18.9669	28.6622	202.861	6.66763	14.7138
AGAP009628|protein_coding	4.01026	2.54488	1.15909	11.7329	2.14367	1.0763
AGAP007745|protein_coding	4	3	16.4333	0	8.08333	1
AGAP009833|protein_coding	4	1.49466	2	0.8	8.42424	0.111111
AGAP010216|protein_coding	4	0	4	0	6.33333	0
AGAP004884|protein_coding	4	0.154762	0	0	3	0.4
AGAP007685|protein_coding	4	4.63523	0.2	1.26021	2	1.41515
AGAP000306|protein_coding	4	13.8833	3	4.48571	1.83333	9.5
AGAP010163|protein_coding	4	1.14286	2	1.39286	9	0
AGAP002685|protein_coding	4	2.08333	2	1.125	0.85	0
AGAP028121|protein_coding	4	0	0	0.25	2	0.166667
AGAP001548|protein_coding	4	0.1	3	0.333333	1	0.0666667
AGAP011298|protein_coding	4	0	4	0	7.5	1
AGAP000883|protein_coding	4	0.6	2.5	2.14643	7.75	0
AGAP028203|protein_coding	4	0	0	0.25	2	0.166667
AGAP004307|protein_coding	4	2	36.5	1	5	0
AGAP004409|protein_coding	4	3.68674	0	1.46429	0	0.458824
AGAP003043|protein_coding	4	5.31599	7.99622	3.76836	6.42424	9.43452
AGAP000128|protein_coding	4	0.1	0	1.2	2.26786	0.111111
AGAP010792|protein_coding	4	0.1	0	1.22778	10.5	0.0769231
AGAP002585|protein_coding	4	0.717157	0.166667	9.78671	4.1	1.0625
AGAP010716|protein_coding	4	0	0	0	9	0
AGAP009593|protein_coding	4	0.1	23.2984	4.32412	4.08333	0.142857
AGAP001193|protein_coding	4	1	8	0	0	0
AGAP008762|protein_coding	4	2.91026	0.22619	5.16676	3.11765	4.25758
AGAP009681|protein_coding	4	4.1	8	9.95476	0	1.57692
AGAP000149|protein_coding	4	0.160256	3.16667	40.1087	1.84286	4.2125
AGAP010933|protein_coding	4	2	3	0	0.55	0.25
AGAP007784|protein_coding	4	25.1958	1.5	11.1111	7	9.675
AGAP000694|protein_coding	4	3	9	1.36111	3	0
AGAP010633|protein_coding	4	0	0	0	2.83333	0.0769231
AGAP004896|protein_coding	4	25.4088	1.5	7.5	0	7
AGAP028139|protein_coding	4	0	0	0.25	2	0.166667
AGAP007294|protein_coding	4	1.01096	1	0.342857	4.5	1.33333
AGAP005408|protein_coding	3.98754	9.31518	0.77619	4.36841	2.7131	5.05786
AGAP012452|protein_coding	3.9865	12.3464	0.852453	6.25174	0.855721	7.10037
AGAP001985|protein_coding	3.98382	6.05637	2.25337	23.3182	7.29562	4.66857
AGAP000865|protein_coding	3.97549	5.88557	0.808824	12.1629	2.31475	1.26052
AGAP005400|protein_coding	3.96429	10.9097	0.909524	4.33128	0.166667	2.74968
AGAP001179|protein_coding	3.95952	17.0588	5.33964	55.1069	4.40139	9.85727
AGAP009929|protein_coding	3.92857	0.2	0.0714286	2.17619	2.57143	0.583333
AGAP013758|protein_coding	3.91667	25.0111	5.325	11.9139	0	13.9333
AGAP001962|protein_coding	3.89167	12.2537	2.725	22.3685	3.92897	9.60476
AGAP027982|protein_coding	3.88238	25.4426	2.4266	9.21092	2.35595	12.8975
AGAP011622|protein_coding	3.87485	5.43179	0.5	5.55895	3.99984	1.51071
AGAP000054|protein_coding	3.87049	5.33295	15.1076	360.062	11.2442	23.7907
AGAP005777|protein_coding	3.85798	10.4657	1.11223	11.0669	1.6844	3.8023
AGAP003802|protein_coding	3.85	8.2	2.1	161.044	4.63333	21.8333
AGAP008538|protein_coding	3.84217	23.4763	7.55981	137.302	3.47933	14.7619
AGAP012161|protein_coding	3.84206	12.3362	4.75123	14.8249	1.10043	5.93835
AGAP000786|protein_coding	3.84206	10.8017	0.779004	4.0032	0.709957	4.53557
AGAP001870|protein_coding	3.83333	7.75087	4.40833	47.2608	5.18452	7.27063
AGAP005901|protein_coding	3.83333	3.3296	0.658333	9.58304	8.57738	2.64286
AGAP009916|protein_coding	3.82222	3.15618	0.777778	4.26753	4.79921	1.0164
AGAP002138|protein_coding	3.8	22.5875	6.07692	2.47143	0.8	1.45
AGAP001861|protein_coding	3.8	22.6069	6	2.7	0.8	1.4
AGAP007168|protein_coding	3.8	22.7958	6	4.11786	0.8	1.2
AGAP006270|protein_coding	3.78803	17.282	3.26111	22.2097	3.01071	4.65238
AGAP010410|protein_coding	3.78333	5.4014	0.75	7.56083	5.24167	2.53218
AGAP008296|protein_coding	3.77692	0.344298	11.8667	0.8171	2.59091	1
AGAP009112|protein_coding	3.77019	19.1411	4.01138	46.9946	5.11474	5.63453
AGAP007499|protein_coding	3.75952	0.321429	0.466667	0.2	3.65758	0.119298
AGAP007010|protein_coding	3.75833	11.9451	3.23815	8.83491	4.19868	6.56411
AGAP001194|protein_coding	3.75	7.83631	0.35	5.99567	1.86111	2
AGAP000037|protein_coding	3.75	2.50449	2.99286	110.269	1.33333	10.4387
AGAP002717|protein_coding	3.75	14.0167	2.25	11.6667	4.53333	11.4167
AGAP000870|protein_coding	3.74666	1.12752	1.19841	13.1699	3.64286	3.53175
AGAP012429|protein_coding	3.74461	10.5025	0.807458	5.33681	2.23459	4.28423
AGAP003509|protein_coding	3.74239	26.7082	13.242	379.04	11.4397	19.485
AGAP002499|protein_coding	3.7381	1.39286	3.2	7.04152	11.3864	0
AGAP009666|protein_coding	3.72108	7.96936	0.656656	3.6122	1.03942	3.11302
AGAP001335|protein_coding	3.7	3.03512	2	21.2666	5.5	2.33041
AGAP007927|protein_coding	3.69643	0	5.06667	1.3	4.0625	0
AGAP009170|protein_coding	3.69444	5.2445	2.70263	56.756	1.65833	6.454
AGAP013315|protein_coding	3.66667	5.41612	0.916667	3.50379	5.59286	3.24397
AGAP009764|protein_coding	3.66667	0.533333	0.333333	0.333333	3	0
AGAP010930|protein_coding	3.66667	1.82222	0.333333	0.673611	3.07143	1.44444
AGAP001281|protein_coding	3.6631	4.90735	2.80303	1.59773	2.16667	1.43182
AGAP005124|protein_coding	3.66111	8.72348	0.826923	4.96275	3.1	1.575
AGAP009790|protein_coding	3.65043	2.58069	5.325	55.4774	1.96076	2.02787
AGAP004857|protein_coding	3.65	15.9333	8.64286	42.9667	4.7	3.50952
AGAP001438|protein_coding	3.64836	3.11228	13.3542	32.1065	5.6924	3.5483
AGAP007163|protein_coding	3.63747	14.3433	7.24921	87.633	10.8821	10.1672
AGAP007500|protein_coding	3.63155	6.6042	2.19311	6.05957	4.64908	2.45595
AGAP003669|protein_coding	3.62917	8.2238	4.5	5.86133	6.56111	2.34549
AGAP012888|protein_coding	3.625	27.0179	2.14286	4.375	1	10.1667
AGAP005008|protein_coding	3.61774	27.5496	6.40238	60.4172	9.64938	22.6126
AGAP012223|protein_coding	3.61667	14.9089	0.977778	20.9891	4.46081	2.4454
AGAP000926|protein_coding	3.6	5.80559	3.73611	242.497	1.73611	16.4327
AGAP010520|protein_coding	3.6	23.919	1	6.89534	1	6.16985
AGAP008266|protein_coding	3.6	18	4.8	5.425	0.4	9.40882
AGAP010510|protein_coding	3.58835	4.78799	2.2619	3.70327	1.64286	1.42619
AGAP001157|protein_coding	3.58333	8.87626	3.42424	15.1734	18.7489	2.49091
AGAP009932|protein_coding	3.57295	2.00826	0.88254	1.96032	4.09921	1.26973
AGAP001032|protein_coding	3.57143	4.84583	1.16667	3.70952	5.72917	0.971429
AGAP012502|protein_coding	3.56508	22.8729	2.7129	8.57606	1.68254	8.95385
AGAP013301|protein_coding	3.55	1.60119	1.68571	16.9643	0.728822	0.491667
AGAP002245|protein_coding	3.54722	0.996345	0.819444	0	16.0611	1.34722
AGAP010235|protein_coding	3.54167	2.31313	0.305556	1.40536	3	0.590909
AGAP003301|protein_coding	3.5312	23.197	5.43669	105.519	4.64881	20.7139
AGAP002316|protein_coding	3.52361	17.3557	6.25192	114.977	2.77202	7.39563
AGAP007362|protein_coding	3.51667	2.25833	0.95	9.78932	2.89769	3.21508
AGAP000477|protein_coding	3.50699	16.242	2.88166	21.7085	2.39128	5.24425
AGAP003030|protein_coding	3.5	0.5	0	2.01716	6.66667	0
AGAP008875|protein_coding	3.5	0.866667	0.2	3.89286	1.5	0
AGAP012374|protein_coding	3.5	2	1	0.5	15	0.0588235
AGAP013362|protein_coding	3.5	0	0	0.80202	8.875	0
AGAP005838|protein_coding	3.5	0.95	1	3.79583	4.58333	1.58333
AGAP005088|protein_coding	3.5	1.92063	0	0.821429	2.14286	0.25
AGAP004366|protein_coding	3.5	0.166667	1	39.3128	24.5	0.416667
AGAP008640|protein_coding	3.5	4.37698	0.319298	3.29624	3.76084	1.1714
AGAP028071|protein_coding	3.5	0.677579	1.1381	1.42857	0.142857	0.277778
AGAP004179|protein_coding	3.49921	13.4634	3.44042	12.2932	9.2975	3.21896
AGAP008964|protein_coding	3.48718	0.890909	0	0.1	2.36032	0
AGAP001367|protein_coding	3.48571	7.43568	4.50119	7.19809	2.10748	1.96667
AGAP010655|protein_coding	3.47841	11.3793	11.975	152.957	9.39444	6.72855
AGAP009117|protein_coding	3.47619	3.41472	0.333333	4.27351	0.611111	2.34841
AGAP002573|protein_coding	3.475	10.2086	3.70714	104.569	1.80556	8.50559
AGAP003751|protein_coding	3.475	12.7453	16.9062	16.3332	2.64286	6.36012
AGAP004950|protein_coding	3.46359	7.0034	6.07219	117.835	5.84878	5.20734
AGAP007135|protein_coding	3.46111	5.03825	5.89683	100.862	8.84603	7.69603
AGAP013063|protein_coding	3.46045	6.87958	1.18333	2.13749	3.37363	2.51303
AGAP004642|protein_coding	3.46045	8.57958	1.38333	2.23749	3.45696	2.61303
AGAP002807|protein_coding	3.45168	9.62762	6.16176	31.6643	4.72063	7.56071
AGAP002215|protein_coding	3.43912	4.05694	0.35	5.4793	1.7	2.1631
AGAP001913|protein_coding	3.43333	2.7693	0.433333	0.866667	0	1.5
AGAP003982|protein_coding	3.42857	4.46587	2.14286	0.428571	0.142857	0.428571
AGAP010044|protein_coding	3.42424	9.68353	6.31667	25.4675	15.0659	10.0129
AGAP001482|protein_coding	3.41667	2.59167	1.75	12.0905	1.54216	5.81667
AGAP009063|protein_coding	3.41667	4.31707	0.809524	3.05952	1.6746	2.79622
AGAP001481|protein_coding	3.41667	3.44643	2.75	13.5964	1.54216	6.1193
AGAP005257|protein_coding	3.40675	5.16947	9.57063	55.044	8.91302	2.78041
AGAP008034|protein_coding	3.40192	0.0625	0	1.11922	0.533333	0.1
AGAP008482|protein_coding	3.40192	13.2133	18.3705	66.719	11.2262	7.46577
AGAP002424|protein_coding	3.39576	60.7451	10.4065	52.3513	2.78279	20.4393
AGAP004055|protein_coding	3.39444	2	0.9	3.65	30.2139	0.142857
AGAP003430|protein_coding	3.39286	29.5952	1.5	9.39589	6.14286	34.2325
AGAP010872|protein_coding	3.39056	8.42651	9.97982	41.7911	6.74729	4.43731
AGAP012299|protein_coding	3.38803	9.88615	3.74286	7.2398	2.12857	5.31545
AGAP001464|protein_coding	3.38333	2.01632	2.49286	6.27136	1.53869	2.08631
AGAP000500|protein_coding	3.37619	3.60642	9.4375	121.89	6.48168	3.19583
AGAP006028|protein_coding	3.36488	10.024	3.28751	23.4558	1.89436	7.62455
AGAP007005|protein_coding	3.35707	23.308	10.0048	189.082	11.4311	21.4073
AGAP010592|protein_coding	3.34478	0	11	1.16667	16.0769	0.333333
AGAP009075|protein_coding	3.33333	3.46084	9.45758	2.125	2.61111	2.2
AGAP008680|protein_coding	3.33333	6.80694	1.56667	9.07073	5.79921	2.0625
AGAP005131|protein_coding	3.33333	1	7.2	1.11111	13	1.08333
AGAP001955|protein_coding	3.33333	1.04091	2	0.590909	1.2	0.683824
AGAP003175|protein_coding	3.33333	15.4265	2.41667	14.1114	4.41667	10.6667
AGAP006130|protein_coding	3.33333	1.1	1.61111	0.0588235	3	2
AGAP005652|protein_coding	3.33333	8.21359	2	3.21267	6.33333	1.11667
AGAP012302|protein_coding	3.33333	2.27619	0	4.97238	4.43333	0.162338
AGAP004649|protein_coding	3.33059	7.50885	0.67619	14.0867	1.37607	5.18471
AGAP004819|protein_coding	3.31933	0.703968	2.46084	2.43095	1.64052	1.25882
AGAP008812|protein_coding	3.3125	3.31573	0.25	5.1794	10.7554	9.03611
AGAP007556|protein_coding	3.31111	0.691667	2.45	4.9	9.88333	0.533333
AGAP007743|protein_coding	3.30882	2.29194	3.5	5.88496	0	0.177632
AGAP002350|protein_coding	3.30263	1.49216	1.16667	3.63575	20.9212	1.06667
AGAP010742|protein_coding	3.29286	5.93445	1.41059	6.05797	9.70833	5.025
AGAP002193|protein_coding	3.28889	1.68452	1	3.94359	2	1.5
AGAP009890|protein_coding	3.28618	1.58788	0.618347	0.459524	3.55882	1.03501
AGAP003610|protein_coding	3.28571	2.95119	25.8394	1143.16	26.683	95.7189
AGAP003537|protein_coding	3.27778	11.7409	4.73333	3.30476	12.0238	3.14286
AGAP007849|protein_coding	3.27312	11.8501	4.27882	45.1871	1.98596	4.89675
AGAP000200|protein_coding	3.27143	17.6637	12.9762	9.08853	0	1.27976
AGAP000969|protein_coding	3.26786	4.82822	3.45758	32.4676	2.92424	1.76872
AGAP000550|protein_coding	3.25397	5.16075	4	1.43319	3.30278	2.24405
AGAP011092|protein_coding	3.25	5.7873	7.14286	3.67381	7.125	5.40278
AGAP006620|protein_coding	3.25	1	1.33333	0.0909091	0.472222	0
AGAP005162|protein_coding	3.22779	11.6428	0.6	5.89104	2.65	5.33286
AGAP007790|protein_coding	3.21053	2.89128	14.1202	10.783	7.47368	0.691228
AGAP012360|protein_coding	3.20598	9.35511	0.0769231	6.7669	4.80385	3.38224
AGAP007099|protein_coding	3.20514	10.0943	3.26528	31.1153	7.65157	5.20589
AGAP010193|protein_coding	3.2	0.20202	0.75	0.624242	0.6	1.125
AGAP008294|protein_coding	3.2	1	8.20833	0	4	0
AGAP001330|protein_coding	3.18701	22.4934	5.37687	33.6939	3.5092	5.21787
AGAP004310|protein_coding	3.18615	6.26931	31.8254	315.814	8.48413	7.27148
AGAP013541|protein_coding	3.18333	7.45758	0.85	1.07143	0.616667	2.03333
AGAP012582|protein_coding	3.18182	1.66667	0.222222	0.142857	0	0
AGAP007038|protein_coding	3.17143	5.81468	15.0111	54.2759	8.05238	1.46581
AGAP000489|protein_coding	3.17137	17.8308	8.14286	50.6315	8.01647	7.65277
AGAP007307|protein_coding	3.15377	18.56	1.63629	8.3786	3.64583	9.58361
AGAP000962|protein_coding	3.15112	3.81838	1.57396	18.8521	4.87361	2.1443
AGAP007903|protein_coding	3.14359	1.64444	0	2.23718	1.5	0.126984
AGAP006579|protein_coding	3.14342	11.2008	1.60279	32.655	1.27009	5.46695
AGAP008802|protein_coding	3.14286	0	0	3.7303	6.11111	0.0909091
AGAP012103|protein_coding	3.14286	1.14286	0.5	2.05133	5.66667	0.909524
AGAP010416|protein_coding	3.14286	16.2908	7	4.27778	2.83333	4.78535
AGAP028214|protein_coding	3.13879	12.9171	2.96154	25.3631	0.894788	3.58177
AGAP011336|protein_coding	3.13739	4.30907	2.25655	5.42242	3.87525	0.75
AGAP008197|protein_coding	3.13656	12.8392	4.84604	71.7676	4.63136	6.22146
AGAP005082|protein_coding	3.13645	6.23638	6.26859	11.7283	7.88889	1.36835
AGAP000225|protein_coding	3.1267	16.9643	1.9889	36.2788	3.72239	4.9091
AGAP009505|protein_coding	3.125	2.72424	1.83333	90.0762	2.16667	1.79091
AGAP010517|protein_coding	3.125	1.19167	0	3.33333	4.33333	0
AGAP007724|protein_coding	3.125	0.0625	0.125	1.48718	5	0.266667
AGAP005987|protein_coding	3.11111	0.566667	1.53333	3.38075	4	0.542857
AGAP001867|protein_coding	3.10526	2.49167	0.5	4.06591	7.05263	0.776923
AGAP012424|protein_coding	3.10526	4.77692	1.21053	2.11905	1.57143	0.715909
AGAP005508|protein_coding	3.09266	12.8178	4.41581	19.2961	16.1397	2.57126
AGAP005816|protein_coding	3.08571	6.77967	0.458333	18.3917	12.5083	3.22077
AGAP011545|protein_coding	3.08333	1.54444	0.735714	7.70464	1.08333	0.535714
AGAP003434|protein_coding	3.08333	10.1922	3.51558	30.5085	7.25874	10.2167
AGAP008614|protein_coding	3.08333	1.72619	1	2.37976	1	1.50263
AGAP003759|protein_coding	3.08333	13.3333	2.83333	2.81667	1.1	3.25
AGAP007530|protein_coding	3.08333	2.03227	0.6	0.833333	4.58333	1.45
AGAP004817|protein_coding	3.08333	2.42543	3.83333	1.23178	3.41978	0.352632
AGAP006400|protein_coding	3.08175	2.62222	1.14286	4.43452	1.48452	1.36783
AGAP008471|protein_coding	3.08075	10.0038	1.64286	7.60707	1.81389	4.37408
AGAP005063|protein_coding	3.07692	1.86978	1.65385	3.16905	2.53089	1.824
AGAP012064|protein_coding	3.07626	7.65907	9.53333	44.9831	12.8464	6.59224
AGAP010012|protein_coding	3.07082	8.47671	0.636364	13.4723	2.12965	3.72687
AGAP008842|protein_coding	3.06908	27.0218	0.871429	18.797	5.8544	12.4193
AGAP004904|protein_coding	3.06667	3.3	3.39613	7.73285	1.58333	1.22619
AGAP011426|protein_coding	3.0625	4.38056	1.45833	0.4	1	2.14286
AGAP000375|protein_coding	3.0625	0.0625	0	0.125	3.5	0.5
AGAP001925|protein_coding	3.04982	7.15303	1.86194	16.3457	3.13819	4.1373
AGAP007584|protein_coding	3.04286	4.90202	4.72143	9.86021	1.93333	1.74194
AGAP009246|protein_coding	3.01667	9.13333	5.65	8.18571	0.933333	4.35833
AGAP010939|protein_coding	3.00595	6.78263	1.42222	5.83331	1.60644	2.10842
AGAP002382|protein_coding	3	3.55877	1.56429	17.0049	3.81502	1.45922
AGAP003711|protein_coding	3	0.683333	2.16667	2.37787	9.36786	1.38889
AGAP004235|protein_coding	3	1	2.25	2.05	7	1
AGAP005399|protein_coding	3	0.641026	0.125	2.42012	9.7	0.326923
AGAP002182|protein_coding	3	1.07143	4	0.190909	9.5	0.433333
AGAP001943|protein_coding	3	1.31021	0.416667	0.833333	3.19444	1.2
AGAP003777|protein_coding	3	0	0	0.166667	4	0.333333
AGAP011630|protein_coding	3	0.142857	11.25	1	4	0
AGAP013411|protein_coding	3	1.63248	1.125	5.64464	1.5	0.386447
AGAP004778|protein_coding	3	0.125	0	0	0	0
AGAP005529|protein_coding	3	0.333333	0.125	9.19091	0	0
AGAP011142|protein_coding	3	2.78535	1.05	14.1504	0.5	1.83611
AGAP007120|protein_coding	3	2	4	0.809524	1.14286	0
AGAP004489|protein_coding	3	0.125	0	0	0	0
AGAP001192|protein_coding	3	1.33333	11.6429	1	2	0
AGAP001133|protein_coding	3	0.90754	1.34091	0.909091	1.27273	0.0769231
AGAP002346|protein_coding	3	0.111111	3	1.32917	2	0
AGAP002115|protein_coding	3	16.4286	2.29167	11.2377	4.13333	10.8505
AGAP003931|protein_coding	3	7.57421	3.47406	20.787	5.7671	6.34478
AGAP002170|protein_coding	3	0.825	2.1	0	9	0
AGAP008180|protein_coding	3	0.414379	0.2	17.1333	2.07143	0.883824
AGAP011939|protein_coding	3	0	0	1.36667	0	0
AGAP011716|protein_coding	3	44.9194	1	7.625	1	35.4245
AGAP000966|protein_coding	3	12.0167	2	7.33333	4.08333	11.2
AGAP008329|protein_coding	3	0	4.09091	0	9.15833	0.24359
AGAP001762|protein_coding	3	0.410256	0.642857	1.47738	2.57143	0
AGAP008503|protein_coding	3	1.11111	0	0.0833333	3.64286	0
AGAP002655|protein_coding	3	1.479	1.575	36.1527	10.2393	2.50952
AGAP005742|protein_coding	3	13.0289	2	7.28333	5.08333	11.9769
AGAP001804|protein_coding	3	1.08333	0.111111	0.166667	0.111111	0.2
AGAP006007|protein_coding	3	12.9167	2	7.41667	4.08333	10.9167
AGAP003618|protein_coding	3	1.23333	0	2.84044	4.64286	0.889225
AGAP001065|protein_coding	3	1.28382	3	0.1	1.125	1.11111
AGAP004812|protein_coding	3	0.334499	0.0769231	7.5981	2.43889	0
AGAP004247|protein_coding	3	0.0666667	0	4.62424	3	0.6
AGAP009602|protein_coding	3	0.5	1	0.142857	6.08333	0
AGAP000260|protein_coding	3	0.825	1	0	7.14286	0
AGAP009867|protein_coding	3	0.426984	0	1.76003	4.25	0.5
AGAP000655|protein_coding	3	1.33333	4.5	0.5	6.35	0
AGAP008413|protein_coding	3	12.3944	2.18182	8.32639	4.08333	10.7778
AGAP002149|protein_coding	3	1.51442	0.0625	4.31509	2.58333	0.5625
AGAP002464|protein_coding	3	1.5	2	0.142857	10	0
AGAP000614|protein_coding	3	1.66581	0.166667	0.502632	0.5	1.51111
AGAP004458|protein_coding	3	0.674747	0	5.41807	2.5	0.94359
AGAP011446|protein_coding	3	1.34286	0.0769231	1.67549	0.142857	0.309524
AGAP003557|protein_coding	3	0.2	0	0.866667	2	0
AGAP008378|protein_coding	3	1.17692	4	214.449	6.25	6.9
AGAP010039|protein_coding	3	0.433766	2	1.60606	19	0.21978
AGAP007082|protein_coding	3	0.139423	1	0	5.66667	0
AGAP011262|protein_coding	2.99456	12.9844	0.84329	12.4084	0.916667	8.6447
AGAP000331|protein_coding	2.98611	4.73922	5.96944	217.731	2.10868	5.66993
AGAP008646|protein_coding	2.97316	2.53889	20.3373	18.0835	13.5446	1.90417
AGAP001551|protein_coding	2.9697	1.36631	2.31313	4.40184	3.82154	2.0381
AGAP001986|protein_coding	2.9631	5.48062	1.94293	20.0678	1.875	2.76786
AGAP008559|protein_coding	2.95348	9.2089	1.77815	19.6568	2.248	7.03618
AGAP009693|protein_coding	2.95281	5.20801	2.11667	9.48694	4.42381	1.54643
AGAP003335|protein_coding	2.94735	14.8591	2.40592	46.4706	1.79067	8.83265
AGAP005465|protein_coding	2.92841	7.36193	2.86667	11.3381	7.52083	2.19876
AGAP010771|protein_coding	2.92186	9.77221	1.04622	3.7279	1.4387	2.92188
AGAP002915|protein_coding	2.92087	32.7971	9.2486	46.5488	14.8152	5.8562
AGAP002488|protein_coding	2.91667	4.00952	1.2	0.636111	3.33333	2.325
AGAP009799|protein_coding	2.91513	12.0018	4.41012	9.82352	1.72382	4.81045
AGAP013286|protein_coding	2.88462	2.57179	0.153846	5.1917	1.57692	1.37436
AGAP010850|protein_coding	2.87698	9.00459	1.22091	4.13921	1.67262	2.80851
AGAP006526|protein_coding	2.85386	17.8228	2.23442	33.0008	2.28258	6.48604
AGAP008408|protein_coding	2.85193	14.49	4.61346	23.2853	5.6537	11.2344
AGAP010790|protein_coding	2.85134	3.85605	0.964286	3.27821	4.04121	3.0869
AGAP002119|protein_coding	2.847	17.4706	12.7227	157.667	6.24127	9.9658
AGAP009830|protein_coding	2.83333	0.5	13.5833	0.25	1.5	0
AGAP005617|protein_coding	2.83041	1.73077	0.0526316	2.5519	11.8504	0.988345
AGAP005925|protein_coding	2.81944	4.00791	1.82692	49.1378	4.325	2.80952
AGAP002832|protein_coding	2.81478	7.40976	7.4598	167.173	7.55266	10.9615
AGAP012252|protein_coding	2.80952	8.40657	2.18496	26.1637	1.49275	5.82659
AGAP007815|protein_coding	2.80758	1.56786	0.2	11.1744	2.91667	1.57692
AGAP001487|protein_coding	2.80238	5.35123	2.23571	5.09867	3.74127	1.25718
AGAP005460|protein_coding	2.8	1.2	0	1.59216	2.8	0.266667
AGAP003484|protein_coding	2.79658	2.82193	0.394949	3.94848	3.36452	1.78972
AGAP006478|protein_coding	2.79556	9.49038	5.4803	48.9705	4.09091	5.30223
AGAP000002|protein_coding	2.79524	2.35559	0.57619	4.52143	1.51964	2.02894
AGAP008007|protein_coding	2.79167	0.454701	2.26859	1.29167	3.93056	0.25
AGAP006762|protein_coding	2.78835	31.3998	13.8124	78.5821	4.1496	11.867
AGAP005405|protein_coding	2.78036	4.53228	1.20833	40.9762	4.125	3.29805
AGAP007175|protein_coding	2.77778	1.52424	0.34188	2.09692	5.46032	0.3
AGAP008228|protein_coding	2.76667	5.19289	0.444444	6.56612	7.5873	10.136
AGAP000894|protein_coding	2.76154	8.81354	2.12338	7.9094	2.47636	1.21487
AGAP008611|protein_coding	2.75397	12.6926	1.11561	16.0718	2	6.34601
AGAP003692|protein_coding	2.75	0.366667	0.7	0.233333	0.571429	0
AGAP006474|protein_coding	2.75	4.72083	2.9	3.45714	5.81905	1.91667
AGAP009624|protein_coding	2.75	0.678571	0	0.825	9.75	0
AGAP003318|protein_coding	2.75	9.08396	8.53256	41.6685	6.36985	4.59205
AGAP007865|protein_coding	2.75	4.7625	3	5.86392	0.410256	4.99901
AGAP011717|protein_coding	2.75	46.0361	1.41667	20.6795	1.3171	32.5336
AGAP005011|protein_coding	2.74915	20.983	24.8429	358.928	4.86809	14.7532
AGAP002881|protein_coding	2.74717	12.6372	2.12549	34.4473	3.20089	6.42049
AGAP004783|protein_coding	2.74414	10.837	0.861102	7.03295	1.51011	3.09804
AGAP011823|protein_coding	2.74206	6.5815	7.92454	131.132	16.2923	52.2672
AGAP000815|protein_coding	2.72619	9.82623	2.40789	8.28046	5.53333	2.17882
AGAP008292|protein_coding	2.725	2.44444	18.1071	0.3671	16	0.142857
AGAP010513|protein_coding	2.7125	9.86644	3.71667	4.32403	1.65	3.61313
AGAP006271|protein_coding	2.71026	5.67226	0	7.43898	0.842857	1.63571
AGAP002401|protein_coding	2.70833	1.00952	4	1.40278	1.66667	1.14286
AGAP002942|protein_coding	2.70647	23.2233	5.14216	27.1863	5.63492	8.6659
AGAP006415|protein_coding	2.7	3.8	0.792157	6.06692	3.58718	4.70476
AGAP000292|protein_coding	2.7	1.25758	1.07692	44.7973	2.58333	2.85
AGAP004005|protein_coding	2.7	0	0.2	0.211111	1	0.256944
AGAP010298|protein_coding	2.7	2	2.2	0	1.16667	1.66667
AGAP004788|protein_coding	2.7	0	0.7	0.25	7.3	0
AGAP004790|protein_coding	2.7	0	0.7	0.25	7.3	0
AGAP001083|protein_coding	2.68889	0.276923	0	0.1	0.411111	0
AGAP011803|protein_coding	2.68182	0.166667	0	1.86667	3.18182	0
AGAP008569|protein_coding	2.67319	11.115	5.25556	80.1098	4.8875	6.50533
AGAP005536|protein_coding	2.66869	7.68234	11.2107	28.4847	4.51433	6.19656
AGAP008320|protein_coding	2.66667	1.31771	0.166667	6.39573	0.0833333	0.333333
AGAP013327|protein_coding	2.66667	1.77778	0.25	1.41126	1.07143	0.67619
AGAP004647|protein_coding	2.66667	0.333333	0	0.125	1	0
AGAP000618|protein_coding	2.66667	6.07692	0	4.33333	14	2
AGAP012190|protein_coding	2.66667	1.39583	0	1.90682	0.583333	0.333333
AGAP007019|protein_coding	2.66667	1.4296	0	0.464957	0.333333	0.424242
AGAP012237|protein_coding	2.6605	10.1337	3.75263	42.3727	2.62063	6.63089
AGAP004707|protein_coding	2.65952	25.3741	1.89216	7.51512	0.954616	5.09204
AGAP001002|protein_coding	2.64692	10.6911	8.23333	38.7665	2.66389	5.32619
AGAP008003|protein_coding	2.64286	2.83452	2.625	0.959524	7.625	2.26111
AGAP000633|protein_coding	2.64286	4.80065	1.11111	2.69643	1	0.630592
AGAP003296|protein_coding	2.63575	1.70119	1.59091	23.661	12.1048	0.611937
AGAP004186|protein_coding	2.6131	6.10801	0.538095	20.2465	1.42266	1.70464
AGAP002161|protein_coding	2.61111	2.53799	1.01667	7.36753	0.895833	12.5809
AGAP008764|protein_coding	2.61111	7.37561	3.86364	9.26373	9.8215	6.08864
AGAP001412|protein_coding	2.61111	3.14408	0.333333	28.5435	1.36216	6.42354
AGAP000528|protein_coding	2.61111	0.842857	3.15833	25.9464	9.51786	2.59286
AGAP002544|protein_coding	2.60664	13.6737	5.60236	50.2039	8.94861	9.34074
AGAP009428|protein_coding	2.60565	2.24334	3.22086	25.8997	0.994755	1.28973
AGAP001763|protein_coding	2.60417	0.645833	0.125	3.77143	4.13218	0.219298
AGAP000785|protein_coding	2.59524	4.87464	2.55714	1.93853	0.253968	1.49524
AGAP008658|protein_coding	2.58968	9.25851	0.572222	4.73709	1.37316	4.49799
AGAP003439|protein_coding	2.58333	16.8221	2.34286	10.6124	7.25694	4.42143
AGAP003047|protein_coding	2.58333	1.87702	221.158	250.676	35.3722	7.23571
AGAP003477|protein_coding	2.58333	0.602778	0.338346	0.142857	1	0
AGAP008070|protein_coding	2.58333	3.43986	1.53333	0.878968	0.125	2.44002
AGAP011737|protein_coding	2.58228	17.2244	1.96667	33.8702	2.1547	2.9171
AGAP002548|protein_coding	2.57546	1.53119	2.52473	93.6826	3.638	6.65327
AGAP010375|protein_coding	2.575	2.15556	13.8	1.68056	4.45	0.125
AGAP007326|protein_coding	2.5747	2.46343	2.01587	6.89167	1.01692	2.52183
AGAP010015|protein_coding	2.57224	12.9803	0.535256	4.32654	0.866245	3.26743
AGAP005291|protein_coding	2.56667	8.23162	9.4085	331.974	15.0548	18.7541
AGAP005076|protein_coding	2.55263	7.4887	5.42821	21.9897	8.88175	5.6818
AGAP010155|protein_coding	2.55263	4.33333	1.5	1.49167	3.20833	1.57692
AGAP001090|protein_coding	2.55258	3.54425	1.43452	2.78438	7.69098	1.67361
AGAP000015|protein_coding	2.55	3.03214	1.2	6.42688	1.53333	2.27113
AGAP002713|protein_coding	2.55	0	0.1	0	1.8	0
AGAP013723|protein_coding	2.55	0.125	0.1	0	1.8	0
AGAP009511|protein_coding	2.55	5.30323	3.25	18.6498	11.2628	15.2237
AGAP010094|protein_coding	2.55	0.291667	0.1	0	1.8	0
AGAP012090|protein_coding	2.54286	1.94994	0.85119	5.14091	1.52146	1.1
AGAP009975|protein_coding	2.54167	14.7019	1.04583	4.32949	3.22778	13.4302
AGAP000519|protein_coding	2.53505	27.4089	95.5458	397.589	15.4624	61.283
AGAP005567|protein_coding	2.53333	2.14631	0.642857	1.97222	0.913743	0.779167
AGAP002229|protein_coding	2.52381	1.425	0	2.78739	2.44444	1.16948
AGAP003579|protein_coding	2.52183	9.42439	1.66026	14.865	1.22917	3.6689
AGAP005507|protein_coding	2.51111	4.7423	0.266667	3.96111	5.27273	2.06667
AGAP006176|protein_coding	2.50758	14.5669	9.64561	322.849	2.32534	10.5369
AGAP002879|protein_coding	2.50694	1.8298	0	1.63645	3.91819	1.80263
AGAP004865|protein_coding	2.50593	7.25585	0.749242	2.89214	1.46429	3.18826
AGAP009029|protein_coding	2.50556	4.14227	1.10476	5.48492	1.95833	3.14669
AGAP004228|protein_coding	2.50107	17.5424	8.92377	224.792	3.98355	18.2412
AGAP010327|protein_coding	2.5	1.25	0.142857	1.52778	5.61111	0.266667
AGAP000849|protein_coding	2.5	0.824242	1.83333	0.333333	6.83333	0
AGAP004853|protein_coding	2.5	0.336111	0.333333	0.611111	1.5	0.377632
AGAP003057|protein_coding	2.5	2.8125	1.93333	28.1401	3.7	0.142857
AGAP007297|protein_coding	2.5	0.0833333	1	0	13.1667	0
AGAP002159|protein_coding	2.5	3.89402	0.353846	23.8954	3.82514	0.799869
AGAP012047|protein_coding	2.5	1.16303	0.5	1.12808	3	0.392857
AGAP005682|protein_coding	2.5	3.47186	2.1	36.319	3.51667	4.10556
AGAP001308|protein_coding	2.5	0.559524	0.126984	86.1758	0	4.55833
AGAP004932|protein_coding	2.5	6.46581	2	1.16111	0	1.27976
AGAP002128|protein_coding	2.5	0.535354	0.5	20.4922	3.16667	0.667832
AGAP010876|protein_coding	2.5	0.2	3.5	0.7	4.68254	1.07692
AGAP006958|protein_coding	2.5	1	4.46667	2.31084	6.81667	0.325
AGAP001294|protein_coding	2.5	0.666667	0.666667	0.333333	0.125	0.333333
AGAP000022|protein_coding	2.5	1.16637	3.07143	2.11419	1.14286	0.0909091
AGAP012577|protein_coding	2.5	4.43333	0	1.30952	2.07692	0.958333
AGAP011348|protein_coding	2.5	5.10549	2.2	3.08333	2.05	1.21978
AGAP005281|protein_coding	2.5	15.3006	1.47619	7.48712	0.333333	6.76786
AGAP010304|protein_coding	2.49293	2.91863	0.122222	5.78811	0.488889	2.10911
AGAP008533|protein_coding	2.48294	22.5114	5.9	33.4974	0.346324	17.7322
AGAP000974|protein_coding	2.47828	8.09366	1.8	10.0735	0.677778	2.62613
AGAP007137|protein_coding	2.47424	3.72146	2.15758	25.7409	1.58645	1.75992
AGAP003726|protein_coding	2.47273	5.2494	8.8125	30.2041	1.89167	1.58847
AGAP011097|protein_coding	2.47222	9.86734	3.04973	4.16234	2.77424	5.49286
AGAP003762|protein_coding	2.45455	0.75	0.47619	0.25	0.190909	0
AGAP003631|protein_coding	2.45385	2.67902	0	1.89297	2.3189	0.828737
AGAP012456|protein_coding	2.45238	6.55688	0.2	1.38492	0.571429	2.57702
AGAP006023|protein_coding	2.45	10.9517	3.125	17.4711	3.15833	5.52424
AGAP028125|protein_coding	2.45	3.11089	1.19286	37.1682	0.777778	1.9996
AGAP002351|protein_coding	2.45	1.76429	7.85	57.3998	4.23611	6.76587
AGAP013742|protein_coding	2.44167	0	2.06667	0.15	6.0625	0
AGAP009036|protein_coding	2.43942	5.36627	5.65119	22.1869	3.74756	2.88293
AGAP011333|protein_coding	2.4375	21.2749	3.79841	30.9458	3.39167	9.96505
AGAP011765|protein_coding	2.43333	1.65043	0.333333	0.61759	3.16667	1.07143
AGAP010711|protein_coding	2.43182	2.07143	1.31111	8.06667	0.257576	2.58333
AGAP010534|protein_coding	2.43025	2.60397	1.72674	13.806	2.90192	0.958333
AGAP000009|protein_coding	2.42778	3.8016	1.68254	8.95383	2.76111	0.963131
AGAP005037|protein_coding	2.425	10.3902	0.72619	18.3985	2.5754	4.69246
AGAP003532|protein_coding	2.42424	0.768056	6.2	1.47619	14.1667	2.125
AGAP012469|protein_coding	2.42424	5.32406	1.03333	1.90794	1.29167	2.61111
AGAP000228|protein_coding	2.42361	10.1206	2.37222	27.4064	2.81811	3.53688
AGAP003702|protein_coding	2.42063	4.42129	2.71111	12.1269	0.891667	1.46201
AGAP002063|protein_coding	2.41667	0.415909	0	1.125	3	0
AGAP001043|protein_coding	2.4147	15.7898	9.06012	7.95796	8.81855	6.39383
AGAP003305|protein_coding	2.41111	10.996	5.49924	126.111	5.67692	7.8672
AGAP009181|protein_coding	2.41111	0.333333	0.333333	4.8	1	0.05
AGAP004426|protein_coding	2.41026	6.89177	1.70192	8.20788	4.11224	3.89547
AGAP011627|protein_coding	2.4	2.57874	1.325	2.50043	3.1693	0.289322
AGAP010380|protein_coding	2.4	0	0.142857	0	0	0
AGAP007819|protein_coding	2.4	0.5	0.466667	4.35	1.33333	0.201923
AGAP002285|protein_coding	2.39965	7.61536	0.712233	5.52776	0.515152	3.29119
AGAP001379|protein_coding	2.39965	8.11536	0.712233	4.24635	0.567783	3.55671
AGAP002647|protein_coding	2.39286	1.59037	1.35	1.18954	5.90476	0.510965
AGAP007365|protein_coding	2.39286	1.125	0	0.125	0.125	0.111111
AGAP000058|protein_coding	2.39216	2.92107	0.410256	16.0338	1.59286	1.6
AGAP005674|protein_coding	2.3845	11.4667	2.80278	15.7225	2.08452	4.26279
AGAP007605|protein_coding	2.38254	2.87619	0	2.96956	0.142857	0.5671
AGAP009538|protein_coding	2.375	3.05119	0.5625	1.54861	1.35556	3.01786
AGAP000112|protein_coding	2.36905	4.70443	9.2801	330.66	12.0417	14.9258
AGAP010303|protein_coding	2.36667	23.7786	1.84286	8.79246	3.08239	6.74057
AGAP000792|protein_coding	2.36667	4.14008	1.38889	5.80536	1.58254	0.516667
AGAP000534|protein_coding	2.36667	2.56508	0.424242	30.0902	0.0588235	0.892857
AGAP006472|protein_coding	2.35952	1.28333	1.91429	4.99507	2.99762	1.54444
AGAP007023|protein_coding	2.35385	0.856685	0	1.27122	12.7808	0.791667
AGAP000512|protein_coding	2.35025	9.11104	3.95119	15.4211	0.986455	2.06508
AGAP007129|protein_coding	2.34286	2.08488	0	6.91627	0.111111	1.24924
AGAP007280|protein_coding	2.33333	1.82143	0.125	3.225	1.625	0
AGAP011087|protein_coding	2.33333	5.22644	2.0293	21.2723	1.01948	2.88263
AGAP011138|protein_coding	2.33333	5.5555	1	10.9175	2.5	1.86241
AGAP002523|protein_coding	2.33333	3.25238	14.3333	371.296	6.27549	13.0433
AGAP007879|protein_coding	2.33333	0.583333	0	0.641667	2.5	1
AGAP003940|protein_coding	2.33333	1.3373	0.642857	20.4088	2.33263	1.07841
AGAP003489|protein_coding	2.33333	4.13337	1.55952	5.16438	0.378968	2.4391
AGAP002536|protein_coding	2.33333	4.79206	0.125	5.64958	0.955357	2.85
AGAP007867|protein_coding	2.33333	1.3371	4	1.01495	6.83333	2.20833
AGAP010490|protein_coding	2.33333	2.83041	3	8.45245	4.92222	1.05882
AGAP004502|protein_coding	2.33333	0.6	1.07143	0.666667	1.41667	1.03889
AGAP004602|protein_coding	2.33333	2.86012	2.5	3.00476	2.83333	1.38056
AGAP013106|protein_coding	2.33333	0.166667	1	0	0	0
AGAP007810|protein_coding	2.32668	2.11835	3.34286	5.08333	13.7381	5.04167
AGAP007808|protein_coding	2.32143	19.6999	1.77335	22.6052	7.48377	5.75874
AGAP008227|protein_coding	2.30882	5.13106	2	2.9298	2.2625	2.18182
AGAP007051|protein_coding	2.30606	9.13157	1.67276	25.3208	3.08258	1.97882
AGAP007237|protein_coding	2.30192	4.48261	0.491667	5.28102	2.18238	4.21066
AGAP001614|protein_coding	2.3	0.392857	0.1	0.209524	1.3	0
AGAP011365|protein_coding	2.3	0.0833333	0	0.276923	0	0
AGAP005657|protein_coding	2.3	0.0714286	0.1	0	1.3	0
AGAP012667|protein_coding	2.3	0.0714286	0.1	0	1.3	0
AGAP005660|protein_coding	2.3	0.0714286	0.1	0	1.3	0
AGAP010335|protein_coding	2.29253	25.1097	0.410256	10.6269	1.23942	11.3524
AGAP009566|protein_coding	2.29167	4.1164	0.722222	3.19335	2.43611	4.07266
AGAP001045|protein_coding	2.28571	0.666667	0	0	1.71429	1.39286
AGAP011706|protein_coding	2.28571	1.50263	13.0433	81.1	10.0952	3.40476
AGAP006935|protein_coding	2.28501	0.695489	0.344538	2.95019	4.625	0.240666
AGAP002095|protein_coding	2.28333	5.13469	1.125	10.5627	0.302632	2.13571
AGAP003797|protein_coding	2.28333	9.1875	1.2	8.60738	0.766667	1.45
AGAP007817|protein_coding	2.27692	0.142857	0.4	1.90278	1.8	0.616667
AGAP007474|protein_coding	2.27692	6.72751	0.642857	7.05866	10.5769	1.01026
AGAP008293|protein_coding	2.27692	1.33333	7.16667	2	0.333333	0
AGAP001678|protein_coding	2.27619	9.85617	3.68367	27.0634	10.6971	4.24171
AGAP010062|protein_coding	2.275	1.82316	2.38889	3.75476	3.15	1.98347
AGAP007248|protein_coding	2.27381	5.38298	0.434524	7.43377	0.860256	1.21481
AGAP003934|protein_coding	2.27143	2.78571	1.7	1.46786	0.5	0
AGAP000300|protein_coding	2.2693	10.2134	8.25397	20.0742	1.15	4.68452
AGAP000320|protein_coding	2.26667	2.01692	1.14286	3.4096	6.86786	0.142857
AGAP009817|protein_coding	2.26389	0.0625	4.74369	0.205357	4.39583	0.0625
AGAP006058|protein_coding	2.25311	14.138	1.71989	34.7351	1.36502	6.70748
AGAP005641|protein_coding	2.25117	4.44161	2.4851	36.328	5.41521	6.54895
AGAP012102|protein_coding	2.25	0.54778	2	1.27692	2.82468	0.460256
AGAP002680|protein_coding	2.25	0.311111	1	4.27143	2.75556	0.111111
AGAP007166|protein_coding	2.25	3.67787	4.5	1.66369	0	0.0714286
AGAP006776|protein_coding	2.25	4.91099	5.71614	239.205	2.25	15.7979
AGAP011830|protein_coding	2.25	0.45	0.410256	0.22406	0.333333	0.166667
AGAP005621|protein_coding	2.25	0	0	0.25	3	0.25
AGAP003319|protein_coding	2.25	7.55748	4.47273	20.8099	4.18182	3.1818
AGAP000748|protein_coding	2.25	8.11786	1.20202	12.5273	2.55	3.6671
AGAP005283|protein_coding	2.25	0	0	0.214286	0.5	0
AGAP004194|protein_coding	2.24848	7.75435	4.33452	20.3256	7.23447	2.53728
AGAP007657|protein_coding	2.24583	6.46111	1.43377	3.03654	47.9236	54.9315
AGAP007342|protein_coding	2.24405	12.3151	1.3373	18.0519	1.14286	2.04185
AGAP008347|protein_coding	2.24024	12.351	4.57262	29.2683	4.53853	7.07813
AGAP005729|protein_coding	2.23799	17.2703	3.86102	65.8732	4.08767	14.4878
AGAP008206|protein_coding	2.23611	3.86111	1.94444	4.625	2.09722	0.625
AGAP008775|protein_coding	2.23596	3.23481	3.55556	4.23333	1.30952	1.54468
AGAP006339|protein_coding	2.23333	1.55241	0	10.7425	2	0.265152
AGAP007198|protein_coding	2.23333	1.02917	0.0833333	0.344877	2	1.31806
AGAP004671|protein_coding	2.23292	7.66325	0.276923	2.74327	6.72558	3.27143
AGAP005712|protein_coding	2.22549	114.025	0.517157	38.3811	0.2	63.9357
AGAP002021|protein_coding	2.22381	1.05311	0	2.97917	2.21111	1.44476
AGAP007843|protein_coding	2.22342	7.25701	1.64291	3.56771	1.68393	3.1185
AGAP007842|protein_coding	2.22342	7.25701	1.64291	2.24708	1.18393	3.0685
AGAP012466|protein_coding	2.22092	13.7817	1.20819	5.02587	1.27619	5.55909
AGAP012006|protein_coding	2.21667	5.34367	0.39127	4.93872	1.12406	2.55771
AGAP000217|protein_coding	2.21591	2.04915	5.375	33.7675	10.5	1.9595
AGAP007114|protein_coding	2.21362	1.92063	0.146465	12.3545	3.26778	1.51545
AGAP004667|protein_coding	2.21185	8.61173	2.01944	2.81044	0.681818	10.2787
AGAP001187|protein_coding	2.20882	48.7647	17.3706	62.1926	3.78548	9.79192
AGAP010156|protein_coding	2.20202	3.25	2.2	0.309524	5.20833	1.14286
AGAP008468|protein_coding	2.2	2.31429	0.196429	3.63377	0.05	0.271429
AGAP006102|protein_coding	2.2	0.576923	4	0.1	0.2	0
AGAP005138|protein_coding	2.2	6.89805	1.25	4.375	0	1.1
AGAP028112|protein_coding	2.2	1.91667	0.433333	0.666667	2	1.96667
AGAP006015|protein_coding	2.2	0.0714286	1.58333	10.3269	1.63333	0.0769231
AGAP004396|protein_coding	2.2	1.02917	0.5	0.7	6	0.616667
AGAP008988|protein_coding	2.2	0.545455	3.75	0.424242	2.57143	0
AGAP008247|protein_coding	2.1923	10.8833	2.25519	29.9793	6.4391	5.10573
AGAP010048|protein_coding	2.19091	4.98843	1.06313	2.83917	1.33333	0.979827
AGAP007924|protein_coding	2.18889	13.919	2.29643	67.3548	1.67208	9.59819
AGAP027986|protein_coding	2.18333	4.8171	0.6	1.33333	0.616667	1.65
AGAP007780|protein_coding	2.18182	0.498286	0	1.78258	4.70952	0.0909091
AGAP003995|protein_coding	2.17763	1.84028	8.625	6.86111	0.125	1.125
AGAP009940|protein_coding	2.17262	2.24906	0.0714286	1.04345	1.72222	0.540727
AGAP010319|protein_coding	2.16978	10.5156	1.27083	3.77354	2.20366	3.29002
AGAP003568|protein_coding	2.16667	3.11394	0.842857	13.3636	3.74015	1.91203
AGAP005135|protein_coding	2.16667	21.0516	0.625	9.53333	0.385714	16.0833
AGAP005784|protein_coding	2.16667	3.55	0.647619	13.3813	2.36667	6.80034
AGAP002047|protein_coding	2.16667	2.03501	2.31667	12.0381	4.84091	0.5
AGAP003367|protein_coding	2.16667	0.5	0	0.25	3.2	0.309524
AGAP001777|protein_coding	2.16667	0.507576	0.311111	11.1867	0.333333	0.65
AGAP010428|protein_coding	2.16667	0.505681	0.0555556	3.50285	2.05263	1.55241
AGAP005963|protein_coding	2.16667	9.87424	2.63596	2.3869	0.309524	9.0625
AGAP007209|protein_coding	2.16667	1.97021	2	7.05833	1	1.43596
AGAP011515|protein_coding	2.16667	0.666667	0	0.433333	2.08333	0
AGAP007121|protein_coding	2.16591	6.4	7.33333	3.75	0.316667	0.916667
AGAP010620|protein_coding	2.16154	7.89106	0.907576	1.49412	0.140909	3.89964
AGAP010355|protein_coding	2.15833	2.91164	0	1.80327	0.847222	3.53333
AGAP000903|protein_coding	2.15385	2	0	27.0579	1.50769	1.77692
AGAP010169|protein_coding	2.14983	7.23387	1.01497	3.58106	1.89975	2.58604
AGAP010218|protein_coding	2.14374	8.3146	0.290727	16.8122	1.88259	2.92611
AGAP007781|protein_coding	2.14286	1.80833	0	0.363636	7.89286	1.08333
AGAP006615|protein_coding	2.14286	0	0	0	2.35714	0.166667
AGAP002270|protein_coding	2.14286	0.467857	0.111111	0	2.08333	0
AGAP008879|protein_coding	2.14286	4.58016	0.642857	2.77778	1	1.26667
AGAP012958|protein_coding	2.13333	3.25073	11.1417	302.355	10.6068	15.4418
AGAP006967|protein_coding	2.13304	11.4061	3.00981	13.2077	2.36685	5.51442
AGAP004311|protein_coding	2.12879	2.2671	1.8542	0.376623	2.24848	1.41558
AGAP009315|protein_coding	2.12763	7.26598	1.73258	39.799	6.26096	6.86637
AGAP006383|protein_coding	2.125	0	0	1.66667	0	0
AGAP000434|protein_coding	2.125	3.65952	4	3.29167	0	2.54762
AGAP006226|protein_coding	2.125	1.61667	3.5	2.51786	2.33333	0.75
AGAP003525|protein_coding	2.125	1.55549	1	0.544298	0	0.861111
AGAP011759|protein_coding	2.125	1.33333	4.7	10.5417	1.6	0.75
AGAP003352|protein_coding	2.11818	1.91835	1.97692	11.6824	5.00649	1.49405
AGAP003263|protein_coding	2.11789	3.46522	1.11667	25.3166	1.20833	1.22063
AGAP009928|protein_coding	2.11765	5.24196	1.1	10.2391	1.18182	2.23255
AGAP007725|protein_coding	2.11667	4.03333	2	1	5.56667	0.55
AGAP011111|protein_coding	2.11667	7.7053	4.77381	27.4113	1.97917	3.23438
AGAP006280|protein_coding	2.11667	11.9127	308.383	1352.15	172.904	76.0496
AGAP013442|protein_coding	2.11111	1.36667	0	1.34286	0.5	0.5
AGAP005802|protein_coding	2.11111	2.325	6.14354	1.25	7.14286	1.14286
AGAP009579|protein_coding	2.11111	1.75952	0.285714	2.49657	1.64286	0.0769231
AGAP005771|protein_coding	2.11111	2.86706	1.02137	17.2269	2.21667	0.836601
AGAP010066|protein_coding	2.1	0	0	0.672619	2.33333	0.833333
AGAP001975|protein_coding	2.1	1	0.2	0	0.766667	0
AGAP001293|protein_coding	2.09286	6.53526	0	0.602381	1.68026	3.86111
AGAP008801|protein_coding	2.09206	9.15427	2.74846	33.8359	9.93511	6.06825
AGAP006053|protein_coding	2.09091	0	0	0.305556	2.5	0
AGAP007863|protein_coding	2.09091	1.67466	0.0588235	3.66674	1.83333	0.917383
AGAP006795|protein_coding	2.09091	3.4	15.125	1	4.84444	0
AGAP008920|protein_coding	2.08942	3.42132	4.41667	16.8193	1.82917	0.958333
AGAP007998|protein_coding	2.08333	0.766917	0.35	0.505013	4.19444	0.285714
AGAP001730|protein_coding	2.08333	15.0999	5.19444	5.79428	10.6714	2.26898
AGAP005328|protein_coding	2.08333	1.96111	0.177778	0.85119	2.63333	0.283333
AGAP000086|protein_coding	2.08333	3.48571	1.75952	23.5389	7.43333	1.53075
AGAP004156|protein_coding	2.07617	20.4418	28.8095	1668.73	35.0278	108.423
AGAP005808|protein_coding	2.07143	1.65464	3.24359	17.7942	10.6194	1.70996
AGAP002104|protein_coding	2.07053	8.96656	1.74405	21.3857	1.08248	11.5085
AGAP004725|protein_coding	2.06667	1.58089	1.21429	3.63896	1	0.416667
AGAP000040|protein_coding	2.06667	0.377778	2.67647	10.2381	2.67647	0.585014
AGAP005127|protein_coding	2.05882	2.81111	1.27273	16.8897	1.77273	0.727273
AGAP007788|protein_coding	2.05882	4.77144	3.29359	31.2962	7.81429	8.51979
AGAP008530|protein_coding	2.05556	0.233333	2.48718	10.2663	0.625	0.355769
AGAP013242|protein_coding	2.05556	0.701923	0.305556	0	0.388889	0.0833333
AGAP004598|protein_coding	2.05263	26.3262	0	10.1465	1	15.1111
AGAP005433|protein_coding	2.05	0.533333	0.05	0.694444	1.1	0.0909091
AGAP007186|protein_coding	2.04286	1.48221	6.84015	285.806	11.8667	13.4
AGAP004882|protein_coding	2.04167	1.7873	3.83333	2.46532	1.8171	0.135965
AGAP012158|protein_coding	2.03333	3.83333	9.03333	0.366667	1.33333	0.166667
AGAP011410|protein_coding	2.03003	5.72578	1.32083	47.4399	3.88718	4.12202
AGAP013255|protein_coding	2.01944	3.43333	5.35278	6.02778	2.06944	3.74973
AGAP011911|protein_coding	2.01667	12.7855	1.80777	7.75928	1.47146	2.83561
AGAP012468|protein_coding	2.00833	6.49708	1.25	1.40394	0.25	2.19283
AGAP006574|protein_coding	2.00794	2.37866	13.2222	5.79295	1.15675	0.466322
AGAP004661|protein_coding	2.00327	11.3586	2.99692	26.3452	1.2801	6.63797
AGAP008922|protein_coding	2	0	0.111111	0	0	0
AGAP006921|protein_coding	2	1.5	0.5	2.58496	0.267857	0.916667
AGAP001793|protein_coding	2	3.16667	1.70192	1.3	0.5	1.16667
AGAP003729|protein_coding	2	1	0	0.2	1.25	0
AGAP013764|protein_coding	2	0.459524	1.16667	1.58718	3.55882	1.07549
AGAP007216|protein_coding	2	0.46978	0	0.242857	1.7	0
AGAP011203|protein_coding	2	0.375	0	3.37289	1	0.20202
AGAP002386|protein_coding	2	0.125	0.555556	0.645455	1	0.308171
AGAP000735|protein_coding	2	0.293651	2	0.555556	1.1	0.166667
AGAP003712|protein_coding	2	4.71082	4.36111	5.32162	2.91667	1.57543
AGAP009883|protein_coding	2	0.711111	1.375	1.90952	2.2	0
AGAP003189|protein_coding	2	1.17222	0	0.781818	2	0
AGAP009688|protein_coding	2	0	0	2.23377	1	0
AGAP005155|protein_coding	2	0.681746	1.14286	0.985714	2	0
AGAP000565|protein_coding	2	1.06429	1.65682	53.4785	1.56667	3.92951
AGAP009498|protein_coding	2	1.48333	1.45833	8.72778	1.8	1.07885
AGAP008808|protein_coding	2	0.267857	0	0.125	0.190909	0
AGAP009447|protein_coding	2	1.01944	2.4	3.94338	6.33333	1.33333
AGAP009438|protein_coding	2	1.71429	3	6.39924	2.90476	0.809524
AGAP004698|protein_coding	2	2.83333	2.2	4.46667	1.5	6.2
AGAP006699|protein_coding	2	0	1	0.333333	2	0
AGAP005672|protein_coding	2	9.83333	29.8667	2.70727	7.74286	4
AGAP010206|protein_coding	2	0.91299	2.5	0.733766	0.0666667	0
AGAP003864|protein_coding	2	0	0	0.5	7	0
AGAP005393|protein_coding	2	0.35	0	2.35675	1.21111	0.322222
AGAP004116|protein_coding	2	2.15952	1.5	2.60877	1.72619	0.692783
AGAP007540|protein_coding	2	2.85119	1	1.96667	1.55833	1.06667
AGAP008718|protein_coding	2	1.16667	0.407692	2.54487	1.1	0.1625
AGAP007518|protein_coding	2	1	0	4.47619	0	0
AGAP007820|protein_coding	2	0	0	4.25	1.33333	0.125
AGAP005209|protein_coding	2	1.66944	0.5	1.5	1	0.5
AGAP013457|protein_coding	2	2.22687	1	0.885171	4.05263	0.0526316
AGAP007012|protein_coding	2	8.86978	7.13596	32.2801	2.66876	32.4693
AGAP000099|protein_coding	2	3.81348	2.34722	13.7528	1.97143	2.70887
AGAP011282|protein_coding	2	4.20508	1.8334	5.66375	8.75385	1.26676
AGAP003713|protein_coding	2	0.2	4	0.333333	2	0.142857
AGAP000693|protein_coding	2	0	2	0.192857	1.5	0
AGAP005250|protein_coding	2	2.09454	0	4.5	0.333333	0
AGAP010891|protein_coding	2	0.301923	1.55882	3.89551	3.25397	0.0526316
AGAP006614|protein_coding	2	0	2.25	2.35952	4	1.16667
AGAP006612|protein_coding	2	0	8.5	0.925	2	0.2
AGAP000372|protein_coding	2	0.648144	0.0588235	1.49524	0.833333	0.933766
AGAP004860|protein_coding	2	1.16993	2.2	1.1375	0.142857	0
AGAP009824|protein_coding	2	0.125	0.2	0.5	5	0.142857
AGAP012167|protein_coding	2	0.791667	0.666667	6.9793	2.00117	0.142857
AGAP005505|protein_coding	2	3.83333	0.133333	5.44286	0	0.444444
AGAP001153|protein_coding	2	0	0	0.644444	2.31111	0.2
AGAP001760|protein_coding	2	0.277778	1.5	0.142857	1.5	0
AGAP002821|protein_coding	2	0.111111	0.0714286	0.125	0.0714286	0
AGAP013179|protein_coding	2	0.0833333	0.4	3.11667	3	0.608333
AGAP010276|protein_coding	2	0.493651	0	0.8125	1	0.192857
AGAP008033|protein_coding	2	0.2	0	0	0	0
AGAP002331|protein_coding	2	1	0.5	0.233766	0	0.25
AGAP003767|protein_coding	2	1.3	0	2.15917	0	1.41667
AGAP009431|protein_coding	2	0.612179	3	0	8	0.236111
AGAP005740|protein_coding	2	2.23932	0.05	2.93056	1.625	0.194444
AGAP002353|protein_coding	2	0.830357	1.16667	0.139423	0.166667	0.0625
AGAP011284|protein_coding	2	0.833333	1.28077	1.08013	5.98718	0.22549
AGAP012924|protein_coding	2	0	0	0	3	0.166667
AGAP013026|protein_coding	2	2.30952	35.5	2641.99	33	107.367
AGAP002303|protein_coding	2	1.48105	1.95238	1.625	1	0.183824
AGAP005825|protein_coding	2	0.4	0.666667	44.4876	1.5	0.616667
AGAP002932|protein_coding	2	0.255556	0	0.142857	0.5	0.2
AGAP000396|protein_coding	2	0.125	0.25	0.0526316	1	0.0909091
AGAP004430|protein_coding	2	0.905927	0.2	5.76026	2	0
AGAP010239|protein_coding	2	4.41845	0.416667	1.73393	0	0.125
AGAP005290|protein_coding	2	3.33333	0.785714	22.329	0.816667	0.828571
AGAP002465|protein_coding	2	0.25	1	3.33333	4.97619	0.75
AGAP004867|protein_coding	2	2.125	0	0	1.8	0.3
AGAP001621|protein_coding	2	0.0909091	0	0	0	0
AGAP012515|protein_coding	2	0.333333	3	0	20.5	1.07143
AGAP010848|protein_coding	2	4.7	4.03333	5.49091	0.5	0
AGAP012522|protein_coding	2	0	0	0	3	0
AGAP004031|protein_coding	2	0	0	1	8.33333	0
AGAP003848|protein_coding	2	1.33333	0.0769231	0	1	0
AGAP006108|protein_coding	2	0.166667	2.07692	12.8548	0	1
AGAP003551|protein_coding	2	0.0769231	0.1	0	1.5	0
AGAP009468|protein_coding	2	0.624242	0	0.111111	0.205357	0
AGAP009142|protein_coding	2	0	0	58.6661	2.2	4.66667
AGAP012307|protein_coding	2	2.29073	0	1.7125	1	0.0833333
AGAP002263|protein_coding	2	1.24597	1.08333	6.52424	6.5	0.458333
AGAP003412|protein_coding	2	0.333333	0.5	0	5.66667	0
AGAP000105|protein_coding	2	1.05556	1.61111	1.39216	0.75	2.33333
AGAP010143|protein_coding	2	1.32692	0	0.166667	0	0.2
AGAP012527|protein_coding	2	4.22917	1	3.25	0.533333	4.00758
AGAP008411|protein_coding	2	0.926471	0.267857	13.1476	2.33333	1.98688
AGAP012261|protein_coding	2	0	0	1.56667	0	0
AGAP008804|protein_coding	2	0.166667	0	3.68333	4.09091	0.285714
AGAP008600|protein_coding	2	0.527778	0	0.486111	0	0.267857
AGAP000028|protein_coding	2	1.57051	0.583333	2.44167	0	0
AGAP011280|protein_coding	2	0.542157	0	7.38431	1	0.666667
AGAP011802|protein_coding	2	2	1.05	0	2.5	1.08333
AGAP002899|protein_coding	2	7.03333	10.5769	3.44444	1.625	0.155556
AGAP007334|protein_coding	2	0.333333	0	0	0	0
AGAP012990|protein_coding	2	1	0.75	24.2778	2	0.111111
AGAP003482|protein_coding	2	0.559524	1.26786	2.76786	0.325	0.25
AGAP002407|protein_coding	2	0	0	0	1	1
AGAP002568|protein_coding	2	0.111111	0	0.125	4.75	0.142857
AGAP001643|protein_coding	2	1.85119	0.2	0.8	0	0
AGAP002773|protein_coding	1.99989	15.209	2.5381	26.1196	2.75476	4.36353
AGAP011128|protein_coding	1.99091	7.91928	0.889076	5.90934	1.61111	1.90882
AGAP007031|protein_coding	1.99091	12.0053	1.52381	59.9391	9.52027	5.32079
AGAP013458|protein_coding	1.98228	3.39646	32.1436	1763.01	15.4402	62.4533
AGAP011984|protein_coding	1.98214	0.266667	0.5	5.63333	2.11111	0
AGAP004034|protein_coding	1.97917	1.73377	11.2714	5.71667	13.6667	5.72619
AGAP010204|protein_coding	1.97778	0.3625	1.33333	1.17361	3.53333	0.219298
AGAP005058|protein_coding	1.97778	6.4187	1.51472	19.6336	2.22778	4.49924
AGAP003827|protein_coding	1.97778	11.3408	66.0886	220.257	15.3958	13.0297
AGAP013333|protein_coding	1.97619	1.62619	2.28571	0	14.6111	1.67857
AGAP005796|protein_coding	1.97619	2.06389	0.772222	34.568	0.215909	3.4131
AGAP004201|protein_coding	1.96838	11.3968	5.60714	43.5254	4.17558	0.824704
AGAP028140|protein_coding	1.96429	5.66429	1.55536	0.535714	0.111455	0.142857
AGAP002310|protein_coding	1.9623	13.5096	2.26786	45.1208	2.44524	5.91671
AGAP004392|protein_coding	1.96111	4.20655	3.875	9.50063	1.32778	4.10833
AGAP002757|protein_coding	1.95	5.2211	14.85	1124.78	3.20833	11.5017
AGAP003754|protein_coding	1.95	1.54444	1.86111	9.6627	3.05952	1.38978
AGAP002223|protein_coding	1.95	5.3	0.2	1.35952	0.571429	0.75
AGAP002411|protein_coding	1.94476	12.5183	1.31224	35.0971	3.45435	3.35465
AGAP001023|protein_coding	1.94444	1.51667	9.5	45.4833	5.77778	1.00758
AGAP009736|protein_coding	1.94286	3.38025	209.593	2304.81	98.5333	90.9889
AGAP013121|protein_coding	1.94246	5.5358	0.642075	7.27897	1.34524	1.28793
AGAP000818|protein_coding	1.9381	0.4	0.357143	0.238095	3.8638	0.0714286
AGAP004646|protein_coding	1.93718	5.44609	0.974359	2.71069	0.72003	2.44476
AGAP007049|protein_coding	1.93333	1.28175	0.102632	17.8003	1.29091	1.08645
AGAP008688|protein_coding	1.93333	1.43016	0.428571	3.21111	0.7	0.509524
AGAP003238|protein_coding	1.93036	11.3544	9.54563	77.1162	5.11035	10.5213
AGAP010957|protein_coding	1.92619	4.47182	0.708333	13.329	2.00556	2.22609
AGAP006059|protein_coding	1.91588	7.20516	0.235171	59.4283	1.02339	2.32643
AGAP001046|protein_coding	1.91158	4.75734	1.1	5.11695	4.18452	0.539969
AGAP008082|protein_coding	1.90833	5.19124	3.16993	84.2275	2.76389	10.6858
AGAP007821|protein_coding	1.90278	2.3342	0.142857	2.01526	4.66667	1.5
AGAP010001|protein_coding	1.9	2.12698	8.05	16.0413	3.17424	3.98452
AGAP003349|protein_coding	1.9	4.34542	2.66667	21.9675	0.8	1.62882
AGAP012725|protein_coding	1.89286	2.66627	0.666667	0.7	0.342857	0.666667
AGAP002783|protein_coding	1.89286	1.43254	0.142857	3.48382	2.64286	1.47917
AGAP008767|protein_coding	1.89167	4.90861	1.5	7.77404	0.486111	1.09827
AGAP028185|protein_coding	1.88681	6.82675	1.82098	15.6302	1.31454	5.28297
AGAP008691|protein_coding	1.88636	1.22474	0.494152	13.018	5.34965	2.45541
AGAP001015|protein_coding	1.88382	8.91886	1.47778	12.4885	2.16667	2.66006
AGAP003651|protein_coding	1.88333	7.13768	1.07619	25.5402	3.06416	6.79269
AGAP003076|protein_coding	1.87778	3.81404	0.833333	3.41793	0.240909	4.28504
AGAP003519|protein_coding	1.87619	4.4623	5.41978	3.18894	6.95	2.90882
AGAP001107|protein_coding	1.87619	0.4	1.2	1.5171	1.97421	0.95
AGAP008035|protein_coding	1.875	1.93869	1.67424	3.72944	1.29167	2.04167
AGAP007357|protein_coding	1.875	2.70833	0	1.78889	0.4	4.79167
AGAP003823|protein_coding	1.86869	4.7092	1.43889	11.4356	3.17692	1.6881
AGAP012984|protein_coding	1.86667	4.28333	2.5	0.384499	0.5	0.0769231
AGAP008318|protein_coding	1.86634	2.38634	1.2674	6.15589	5.55263	4.5993
AGAP004443|protein_coding	1.86403	8.26812	0.410714	11.2837	4.22266	0.617407
AGAP010431|protein_coding	1.86354	5.62368	0.233766	1.42404	1.23826	1.51889
AGAP007627|protein_coding	1.86353	14.6835	7.71765	103.996	3.44008	12.5308
AGAP008601|protein_coding	1.86111	0.521368	0	0.5	3.75	0.142857
AGAP000985|protein_coding	1.85714	0.776984	0.571429	1.47222	0.912698	0.28254
AGAP004096|protein_coding	1.84848	3.47541	1	4.5639	4.16667	3.34971
AGAP007642|protein_coding	1.84286	5.67698	0.333333	6.87143	11.2833	1.71111
AGAP013204|protein_coding	1.83737	2.47626	12.1633	206.653	6.76313	9.47114
AGAP006278|protein_coding	1.83333	3.33333	0	3.44286	1.38333	2
AGAP012339|protein_coding	1.83333	0.333333	1.45833	1.25	4	0
AGAP000562|protein_coding	1.83333	7.95298	4.16905	13.4479	1.63228	3.22214
AGAP009823|protein_coding	1.83333	8.53263	4.58333	4.30425	0.6	3.61948
AGAP002122|protein_coding	1.83333	1	4.57692	0.166667	9.83333	1
AGAP003849|protein_coding	1.83333	8.26021	2.13445	13.3051	1.56508	3.13833
AGAP012823|protein_coding	1.83333	0.5	0	0	2.7	0.166667
AGAP010613|protein_coding	1.83333	1.39216	0.75	0.3	3	0.5
AGAP002185|protein_coding	1.83333	8.31944	2.33333	12.631	0	0.666667
AGAP006104|protein_coding	1.83333	0.0588235	0	2.47311	0	0.0909091
AGAP009626|protein_coding	1.8254	5.04611	0.837302	4.54167	1.2684	0.708824
AGAP004854|protein_coding	1.825	2.20341	0	2.25	1.69444	1.05882
AGAP007592|protein_coding	1.825	6.41665	7.61111	35.9777	2.80758	5.70495
AGAP002093|protein_coding	1.82183	0.877453	0.225275	26.6211	0.557143	2.64622
AGAP008613|protein_coding	1.81984	8.98286	4.67623	44.2496	6.79646	13.0205
AGAP004692|protein_coding	1.81933	9.3209	1.25882	3.54055	5.83894	6.03218
AGAP004640|protein_coding	1.81587	7.32034	1.14771	4.74051	2.52345	3.38402
AGAP005111|protein_coding	1.80714	5.84517	0.722222	15.5702	2.03095	3.6627
AGAP004659|protein_coding	1.80327	2.38828	0.416667	1.9671	2.27567	2.19591
AGAP013470|protein_coding	1.80119	3.55258	0.634524	2.19841	0.142857	0.796404
AGAP007257|protein_coding	1.8	3.7296	1.11479	25.1307	2.66003	2.12899
AGAP006970|protein_coding	1.8	2.42857	1.4	0.416667	3.6	0.342857
AGAP011829|protein_coding	1.8	0.74127	0.142857	0.2	4.16667	0.4
AGAP009610|protein_coding	1.8	0.733333	1.2	0.6	1.6	0.111111
AGAP011695|protein_coding	1.79167	5.72644	1.3418	15.3172	3.88393	3.33036
AGAP000199|protein_coding	1.79167	0.98109	0.423611	17.5766	0.3125	1.14583
AGAP009207|protein_coding	1.79091	11.7869	14.1087	248.239	2.78889	12.7057
AGAP011134|protein_coding	1.78571	11.8366	1.75714	28.882	1.4381	2.05257
AGAP008574|protein_coding	1.78571	4.94392	0.422619	61.7743	2.00619	2.78436
AGAP006732|protein_coding	1.78452	8.33202	0.765079	7.65013	1.24722	4.78344
AGAP005175|protein_coding	1.78333	11.5538	6.51152	59.6519	17.3512	12.2384
AGAP007870|protein_coding	1.775	2.09692	2.45	0.587302	2.47692	0.502632
AGAP007970|protein_coding	1.77143	7.43015	122.352	807.657	25.5917	44.8513
AGAP002610|protein_coding	1.77128	40.7457	0.4	7.17787	3.39359	3.50992
AGAP004373|protein_coding	1.77051	6.83076	0.603114	15.1496	2.02135	6.44339
AGAP013073|protein_coding	1.76667	5.88185	0.682479	6.97738	1.1	2.00202
AGAP006436|protein_coding	1.76313	8.11145	6.72704	38.4222	2.71978	5.46601
AGAP006880|protein_coding	1.7619	3.26148	0.0714286	3.69003	0.392857	1.57698
AGAP010265|protein_coding	1.76111	10.5228	1.92857	3.8707	0.616667	2.19757
AGAP010657|protein_coding	1.75893	2.83532	0	1.73347	0.395833	1.217
AGAP003970|protein_coding	1.75	1.17619	0.642857	3.33333	0	1.17778
AGAP000138|protein_coding	1.75	2.0443	0	1.45098	2.775	1.97143
AGAP007490|protein_coding	1.75	1.42894	0.75	3.45	4.04167	0.188034
AGAP007600|protein_coding	1.75	1.5873	0.283333	4.39567	1	0.362637
AGAP002434|protein_coding	1.75	2.0169	1.21429	19.0734	2.61667	0.735256
AGAP009895|protein_coding	1.75	0.9	1	7.7546	8.16667	0.25
AGAP000018|protein_coding	1.75	2.45	0.125	4.15629	0.111111	1.76786
AGAP012259|protein_coding	1.75	1.8254	1	0.916667	1.5625	0.903968
AGAP028204|protein_coding	1.75	5	7	0.25	2	5
AGAP007373|protein_coding	1.74286	4.6332	5.22692	3.04751	1.85	2.07917
AGAP000068|protein_coding	1.74207	3.18422	0.833333	1.49567	0.111111	1.39286
AGAP013393|protein_coding	1.74167	2.35	4.74167	5.63889	1.79167	3.65882
AGAP005856|protein_coding	1.7381	4.83214	0.776786	3.53095	4.10476	6.9254
AGAP002391|protein_coding	1.7381	5.09134	0.2	6.07107	1.87763	2.8
AGAP008914|protein_coding	1.73333	7.41228	0.291667	25.4082	2.71389	3.92067
AGAP006645|protein_coding	1.73307	5.15136	7.48096	9.15634	11.3675	2.3793
AGAP001382|protein_coding	1.72976	1.92758	105.667	712.663	15.8056	13.0012
AGAP000684|protein_coding	1.72924	3.41861	0.505013	2.08963	0.763158	3.9693
AGAP000686|protein_coding	1.72857	2.741	0.97619	27.0601	3.89048	2.53333
AGAP004000|protein_coding	1.72619	7.7509	4.05556	13.4863	8.37727	1.58596
AGAP003925|protein_coding	1.72619	2.19167	7.28168	377.181	7.41717	13.3706
AGAP006520|protein_coding	1.72619	6.71434	1.74286	21.9415	2.98889	7.02216
AGAP000591|protein_coding	1.72549	13.0279	5.15	17.802	2.99433	4.36787
AGAP005724|protein_coding	1.72024	7.92708	1.29676	2.58168	0.434524	4.68065
AGAP000754|protein_coding	1.71753	1.98313	2.28571	7.81091	1.30952	1.32549
AGAP009005|protein_coding	1.71502	7.59751	4.00952	40.7659	0.47619	4.51344
AGAP001477|protein_coding	1.71429	1.30952	3	1	0.333333	0.111111
AGAP010560|protein_coding	1.71429	1.90397	0.485714	2.83452	1.24286	0.75
AGAP004900|protein_coding	1.7123	10.2264	0.4875	4.62206	0.908333	1.83634
AGAP000198|protein_coding	1.7096	3.91189	4.10319	71.0829	0.166667	5.99359
AGAP001056|protein_coding	1.70202	0.166667	2.33333	5.17202	2.05882	0
AGAP007238|protein_coding	1.7013	0.219298	0.0909091	1	1.76623	0.667832
AGAP003735|protein_coding	1.7	4.02574	1.62934	10.667	1.6141	1.22314
AGAP006701|protein_coding	1.7	0	0	0.5	0.309524	0.277778
AGAP006055|protein_coding	1.7	4.82143	1.25	1.97549	0.45	0.0769231
AGAP002972|protein_coding	1.6891	17.0614	6.23495	11.4434	2.70278	11.3367
AGAP011320|protein_coding	1.6873	6.78734	0.819444	5.8669	2.06667	1.96814
AGAP004715|protein_coding	1.67857	4.14646	2.18571	0.166667	2.14286	0.142857
AGAP004244|protein_coding	1.675	4.06132	1.47276	5.37201	0.237179	3.99756
AGAP010340|protein_coding	1.67424	3.20087	0.776923	1.76515	0.142857	1.37222
AGAP001434|protein_coding	1.67024	7.29925	2	106.466	3.97882	4.83096
AGAP004886|protein_coding	1.66783	3.00526	2.33333	1.30833	2.2	1.25
AGAP013132|protein_coding	1.66753	2.28972	0.188034	8.05041	1.36667	2.38105
AGAP006528|protein_coding	1.66667	2.72132	2	11.6122	0.166667	1.15263
AGAP011881|protein_coding	1.66667	1.08333	0.125	0.921429	0.166667	0.866667
AGAP005248|protein_coding	1.66667	22.4085	0	18.1917	2.15694	22.2067
AGAP003803|protein_coding	1.66667	1.4	0	4.47831	0.666667	0.375
AGAP009415|protein_coding	1.66667	1.10556	0.998291	2.1921	2.33333	0.257236
AGAP009646|protein_coding	1.66667	4.96902	0.238095	4.23944	0.288889	0.49906
AGAP002709|protein_coding	1.66667	0.222222	0.333333	0.85119	0	0
AGAP009539|protein_coding	1.66667	2.36293	0	0.758824	0.533333	2.14091
AGAP004089|protein_coding	1.66667	1.72619	2.83333	0.590909	3.41667	0.904762
AGAP011851|protein_coding	1.66667	2.029	3.05278	36.108	7.55556	6.47619
AGAP005198|protein_coding	1.66667	0.333333	0	0.166667	1.61111	1.09091
AGAP006835|protein_coding	1.66468	5.63829	1.50952	6.6445	24.2798	29.0175
AGAP012437|protein_coding	1.65922	7.72987	1.20882	5.19391	3.65272	11.2351
AGAP003190|protein_coding	1.65406	5.15503	0.715079	10.7322	1.46646	1.55623
AGAP010608|protein_coding	1.65385	1.66667	0	0.160256	1.10096	0.671429
AGAP006256|protein_coding	1.65119	11.7157	1.29167	4.66389	1.7693	7.13056
AGAP010197|protein_coding	1.65	4.654	0	9.97169	0.833333	2.97514
AGAP003220|protein_coding	1.64286	1	0	0.754539	0.25	0.125
AGAP007892|protein_coding	1.64286	0.955556	0.392157	11.1429	5.69091	1.2381
AGAP006398|protein_coding	1.64286	3.85119	4.66667	0.5	2.77778	0.125
AGAP001584|protein_coding	1.64286	0.142857	0	0.47619	0	0
AGAP006115|protein_coding	1.64286	5.97836	0.316667	4.51922	1.05043	4.70083
AGAP004353|protein_coding	1.64216	2.75794	1.2	7.65013	1.63056	2.77619
AGAP008742|protein_coding	1.64189	26.6844	9.48331	111.665	5.78189	6.24612
AGAP004469|protein_coding	1.63939	0.4	1.59091	4.80952	2.57576	0.495671
AGAP007611|protein_coding	1.63645	4.57738	0.360256	11.2436	3.72222	2.48932
AGAP011150|protein_coding	1.625	0	0.5	1.72727	1.4	0.143541
AGAP005272|protein_coding	1.625	11.5	2.66667	0.729167	0.1875	0
AGAP008941|protein_coding	1.625	3.99167	1.16667	1.15952	0.5	2.61558
AGAP003798|protein_coding	1.625	3.5	0.875	2.875	0.75	0.808333
AGAP006340|protein_coding	1.6244	3.14549	2.22485	6.88571	2.4571	2.61223
AGAP004665|protein_coding	1.62202	7.96257	0.520635	5.86796	0.901598	3.75233
AGAP007416|protein_coding	1.62067	13.4322	1.98377	30.1972	1.62619	3.82162
AGAP011729|protein_coding	1.61781	19.8633	0.717857	8.64284	1.56905	8.88294
AGAP011399|protein_coding	1.61667	5.34306	10.5873	332.298	8.39048	19.7095
AGAP009762|protein_coding	1.61111	0.959524	0	1.30043	1.08333	1.78799
AGAP003283|protein_coding	1.61111	13.5782	1.5286	39.7163	0.746324	4.41633
AGAP009818|protein_coding	1.61111	0.365079	1.5	2.0873	1.5	1.09091
AGAP010188|protein_coding	1.61111	0	3	0	2.75	0.333333
AGAP006168|protein_coding	1.61111	2.7404	1.01667	22.3892	2.66667	3.02598
AGAP001358|protein_coding	1.60675	5.00001	1.62345	17.6243	2.49632	4.91369
AGAP005243|protein_coding	1.6047	23.5612	1.97747	15.9922	1.67424	7.10675
AGAP004524|protein_coding	1.6	1.39083	0.695238	4.24069	2.84444	1.18453
AGAP011888|protein_coding	1.6	4.24646	1.2	1.80534	0.7	2
AGAP011618|protein_coding	1.59815	5.53163	1.30017	13.3956	1.67934	3.41169
AGAP007996|protein_coding	1.59534	5.7366	2.20952	15.2591	3.94924	1.36174
AGAP008906|protein_coding	1.59286	14.8006	6.60422	16.4875	0.924242	5.93254
AGAP000810|protein_coding	1.59286	7.66775	3.97689	63.428	4.64112	8.82102
AGAP011295|protein_coding	1.59091	0.719048	0.676923	5.67778	0.5	0
AGAP012879|protein_coding	1.59091	0	0	0.3	1	0
AGAP000596|protein_coding	1.58333	4.22107	0.111111	2.77067	1.08333	2.14359
AGAP006184|protein_coding	1.58333	9.67741	0.333333	3.37143	1.71591	0.637179
AGAP008222|protein_coding	1.58333	10.0588	0.25	11.6905	1.25758	2.96683
AGAP005620|protein_coding	1.58333	2.03333	0.166667	1.22424	1.5	1.47619
AGAP007736|protein_coding	1.57796	8.22594	0.444444	9.75974	2.60453	3.1614
AGAP004107|protein_coding	1.57237	4.34971	0.563596	6.79247	1.62632	2.13535
AGAP005965|protein_coding	1.56667	9.68827	9.6	131.013	4.16667	5.67549
AGAP009596|protein_coding	1.56667	12.1316	1.18333	18.7396	2.78004	6.84401
AGAP004400|protein_coding	1.56667	2.05882	0	0.433824	11.3088	0.1
AGAP008667|protein_coding	1.56277	6.18978	1.42857	13.6196	1.51948	1.15907
AGAP002320|protein_coding	1.5625	0	0	0.0909091	0	0
AGAP001467|protein_coding	1.5625	1.58333	0	1.25882	0.5	0.6
AGAP003187|protein_coding	1.55882	4.59764	2.77636	7.72898	2.05882	3.45397
AGAP009772|protein_coding	1.55882	0	0	1.86919	1.11111	1
AGAP001761|protein_coding	1.55556	2.02778	1.29359	12.743	2.35278	1.74954
AGAP003092|protein_coding	1.55263	1.375	0	1.36533	0.153846	0.516667
AGAP001064|protein_coding	1.5521	9.27786	0.142857	3.81374	1.29739	2.23989
AGAP006454|protein_coding	1.55	3.96885	0.751984	10.5093	0.5	3.45202
AGAP005530|protein_coding	1.54762	0.817857	2.82692	2.6	0.666667	0.625
AGAP007388|protein_coding	1.54286	3.06096	1.2	3.56328	4.76667	3.03847
AGAP000807|protein_coding	1.53968	2.62057	4.69048	5.06733	0.759588	2.22713
AGAP010079|protein_coding	1.53919	4.6414	0.0769231	1.44458	1.51345	1.95701
AGAP008324|protein_coding	1.53571	0.383333	0.5	0.691667	0.625	0
AGAP002883|protein_coding	1.53432	1.90873	0.15	3.885	3.30595	0.809524
AGAP004411|protein_coding	1.53333	0.665079	0	9.60833	2.25	0.5
AGAP004530|protein_coding	1.53333	0.416667	1	0.333333	0.333333	0
AGAP009362|protein_coding	1.53077	0.0526316	0.330769	0.166667	1.69402	0.326923
AGAP006101|protein_coding	1.5298	12.7362	2.95476	18.2652	2.36364	4.87844
AGAP000747|protein_coding	1.52619	4.07623	1.3547	25.5058	6.07619	1.84286
AGAP003709|protein_coding	1.525	11.1122	3.84848	41.9714	1.62346	4.49721
AGAP005323|protein_coding	1.52143	2.16983	0.816667	14.5147	0.333333	0.368687
AGAP002243|protein_coding	1.52137	10.6517	4.83333	51.5581	3.78472	8.74583
AGAP001874|protein_coding	1.51806	6.5546	2.7	41.196	3.11726	5.17844
AGAP000787|protein_coding	1.51716	2.25973	0.333333	5.01772	1.81587	1.0498
AGAP006022|protein_coding	1.51667	7.73019	2.64444	100.198	4.18889	8.02381
AGAP009627|protein_coding	1.5164	1.92917	0.583333	11.9247	0	0.364087
AGAP008656|protein_coding	1.51111	3.11006	0.896703	22.3141	0.943687	5.68856
AGAP012334|protein_coding	1.50325	1.17143	0.18254	1.40476	2.07143	0
AGAP001756|protein_coding	1.5	0.658333	0.5	0.333333	1.33333	0.125
AGAP005142|protein_coding	1.5	12.2778	0	4.41667	0	3.59091
AGAP009625|protein_coding	1.5	1.29167	0	0.25	0.305556	0.25
AGAP001273|protein_coding	1.5	0.791667	2.33452	3.00311	8.97619	1
AGAP003820|protein_coding	1.5	1.125	0	0.342002	0	0.125
AGAP012708|protein_coding	1.5	0.958333	22.8476	15.7193	2.76667	3.2
AGAP007113|protein_coding	1.5	1.74374	1.80263	16.7714	1.30556	0.365079
AGAP008148|protein_coding	1.5	0.366667	0.25	3.58446	0	0.25
AGAP000108|protein_coding	1.5	4.34286	0	0.5	0.833333	0.75
AGAP007574|protein_coding	1.5	0	0.5	0	2.25	0.0909091
AGAP012330|protein_coding	1.5	0	0	0.388889	3	0
AGAP007024|protein_coding	1.5	0	0	0	0	0
AGAP001218|protein_coding	1.5	0.791667	7.44722	1.60278	3	1
AGAP000430|protein_coding	1.5	0.642857	0.125	0.885354	0.333333	0.25
AGAP007087|protein_coding	1.5	0	5.5625	0	11	1
AGAP009288|protein_coding	1.5	518.178	0.2	157.157	0	272.006
AGAP011217|protein_coding	1.5	2.92619	0.441667	8.14262	1.5	1.85959
AGAP007379|protein_coding	1.5	16.3714	0.75	1.45	0.142857	2
AGAP006644|protein_coding	1.5	1.50417	0	1.3373	3	0
AGAP009526|protein_coding	1.5	0	0.666667	0	13.8333	0.0625
AGAP001219|protein_coding	1.5	0.791667	7.44722	1.60278	3	1
AGAP004883|protein_coding	1.5	0.5	2.83333	0.333333	1	0
AGAP003218|protein_coding	1.5	1.06667	0.0714286	0.650397	5.25	1.36667
AGAP000651|protein_coding	1.5	3.14167	27.625	16.9306	13.6964	2.94167
AGAP009894|protein_coding	1.5	0.142857	0	0.0588235	1.16667	0
AGAP011639|protein_coding	1.5	3.28636	0	5.99112	0.1	1.41786
AGAP000412|protein_coding	1.5	4.62917	2	1.73889	4.80476	1.61111
AGAP005046|protein_coding	1.5	0.392857	2	0.522727	3	0
AGAP008052|protein_coding	1.5	1	0	0.0769231	0	0
AGAP004109|protein_coding	1.5	1.89683	0.435714	13.945	4.15758	0.959524
AGAP000749|protein_coding	1.5	1.75	0.5	0.333333	2	0.0714286
AGAP001739|protein_coding	1.5	2.75648	0.25	3.63709	4.08333	0.508187
AGAP010201|protein_coding	1.5	7.68049	0.75119	3.7739	3.80025	6.08095
AGAP000178|protein_coding	1.5	1.57549	1.18182	15.7333	0.833333	0.777778
AGAP007845|protein_coding	1.5	1.125	0	1.81647	1	0.402778
AGAP010639|protein_coding	1.5	0.444444	0	0.642857	0	0.380556
AGAP005845|protein_coding	1.5	1.96978	1	5.70682	1.75	1.05
AGAP012950|protein_coding	1.5	0	0.333333	0.892857	1.66667	0
AGAP009748|protein_coding	1.5	1.30556	1.4	2.70117	1	4.70397
AGAP005892|protein_coding	1.5	1.08333	0	2.60341	0.166667	0.05
AGAP006431|protein_coding	1.5	5.61738	11.825	36.4339	2.44444	1.5
AGAP003816|protein_coding	1.5	0.1	8.5	0	5.16667	1
AGAP009233|protein_coding	1.5	2.27778	0	1	0	1
AGAP006524|protein_coding	1.5	4.41667	1.52857	1.47619	0.166667	1.16667
AGAP002629|protein_coding	1.5	2.15476	0.5	2.71508	16.4833	0.666667
AGAP010421|protein_coding	1.5	1.16667	0	1.5	14.2	0
AGAP004486|protein_coding	1.5	1.01515	0	3.154	4.45	0.200595
AGAP001235|protein_coding	1.5	2.34127	0.478089	7.65695	2.73562	1.32143
AGAP005509|protein_coding	1.5	1.83926	0.238095	5.42107	0.608187	2.70104
AGAP008554|protein_coding	1.5	1.96111	3.1	5.73937	1.76667	0.509524
AGAP010172|protein_coding	1.5	1.80556	2	0.784314	6.66667	0.378028
AGAP003839|protein_coding	1.5	2.15952	0.791667	6.58889	1.61111	0.45
AGAP009598|protein_coding	1.5	4.43535	5.25	2.1193	0	2.85
AGAP008302|protein_coding	1.5	3.7	0	0.611111	0	0
AGAP005700|protein_coding	1.5	1.97097	5.33333	17.6263	2.5	0.992832
AGAP002943|protein_coding	1.5	0.49359	2	1.4547	3.5	0.05
AGAP002889|protein_coding	1.5	0	0	0	4	0.125
AGAP004273|protein_coding	1.49762	2.81679	3.3631	3.79583	2.45022	0.981636
AGAP008167|protein_coding	1.49167	6.02424	4.55833	1.90278	0.836111	1.95833
AGAP008350|protein_coding	1.49134	0.388034	0.125	0.866667	0	0.866667
AGAP006448|protein_coding	1.49048	12.6095	4.21621	14.6517	1.61012	3.00025
AGAP001775|protein_coding	1.48889	4.55562	0.646465	1.45595	1.45556	1.15743
AGAP008588|protein_coding	1.48773	9.22846	2.94648	73.1865	3.43172	6.53517
AGAP006736|protein_coding	1.48611	3.35833	4.63333	2.23939	2.19091	1.2
AGAP003725|protein_coding	1.48472	4.24027	1.2913	2.16952	0.5	0.564261
AGAP006588|protein_coding	1.48333	2.5	1.2	2.97424	4.76667	0.5
AGAP013042|protein_coding	1.47897	2.32017	1.86954	14.5406	3.01667	2.77503
AGAP006791|protein_coding	1.47778	11.2361	1.75941	18.906	1.67647	7.31497
AGAP006652|protein_coding	1.47619	13.1095	15.7108	17.4496	8.14286	6.91026
AGAP013193|protein_coding	1.47619	1.73773	2.54167	22.8631	6.94563	1.14549
AGAP002792|protein_coding	1.47619	8.69802	0	2.03874	1	1.7248
AGAP004805|protein_coding	1.47619	6.87449	0.655556	4.6584	1.55238	3.20556
AGAP002361|protein_coding	1.47475	3.1145	3.15202	77.1457	3.70202	6.73862
AGAP008535|protein_coding	1.47161	6.95748	0.355556	4.11783	0.63292	1.92224
AGAP002505|protein_coding	1.46859	3.33968	7.41987	27.8102	9.42015	9.50688
AGAP010026|protein_coding	1.46667	5.37345	0.75	11.3019	1.39359	2.35341
AGAP011123|protein_coding	1.45833	1.22778	1.75556	4.03327	2.80263	1.06667
AGAP000755|protein_coding	1.45556	0.2	0	0.933333	0	0.2
AGAP000222|protein_coding	1.45119	5.53994	1.24762	18.6873	6.19365	3.2788
AGAP003643|protein_coding	1.45	4.13664	1.8	5.53611	2.44444	1.81035
AGAP008098|protein_coding	1.45	6.30166	1	8.58986	3.99924	3.99524
AGAP008980|protein_coding	1.45	9.66049	1.78739	52.6316	1.09091	5.08495
AGAP013040|protein_coding	1.45	3.35833	0	1.57143	0	1.03333
AGAP008221|protein_coding	1.45	10.748	1.75	22.8636	3	5.45682
AGAP009279|protein_coding	1.44643	2.86634	0.392857	1.56071	0	0.677632
AGAP004251|protein_coding	1.44444	7.66156	1.17424	119.493	4.83301	15.2949
AGAP001455|protein_coding	1.44444	1.47008	0.611111	32.8623	0.45	2.44167
AGAP000774|protein_coding	1.4373	2.93492	0.47619	12.8088	0.542857	2.51835
AGAP008593|protein_coding	1.43611	1.34702	0.638889	3.0335	1.18333	0.240909
AGAP007684|protein_coding	1.43501	3.04167	5.46032	29.9319	5.71667	5.65952
AGAP006741|protein_coding	1.43377	1.79237	0.666667	9.30198	1.33333	2.08803
AGAP011279|protein_coding	1.43333	4.37712	0.333333	3.62424	3.16667	0.352632
AGAP008907|protein_coding	1.43182	0.590909	0.788889	0.527778	1.7	1.2
AGAP004835|protein_coding	1.43095	6.39625	1.00799	2.1746	0.799242	1.72619
AGAP008931|protein_coding	1.43026	2.34444	1.41667	3.43333	3.48377	0.945489
AGAP007731|protein_coding	1.42917	4.21854	0	2.03853	0	0.6
AGAP000912|protein_coding	1.42917	2.64583	2.51667	57.3968	2.83333	3.63333
AGAP006133|protein_coding	1.42857	8.06634	5.10119	67.4663	4.49835	3.91111
AGAP007667|protein_coding	1.42857	3.17543	0.0555556	1.61295	4.55952	0.711111
AGAP003037|protein_coding	1.42549	3.52361	0	3.67601	0.111111	2.59384
AGAP011215|protein_coding	1.42424	2.66667	2.33333	0.416667	0	0
AGAP004272|protein_coding	1.42424	0.596825	3.33333	4.29359	4.09091	0.325
AGAP005143|protein_coding	1.42287	5.31547	2.43333	24.7113	3.35	2.69946
AGAP006279|protein_coding	1.42262	3.55144	1.13393	8.24663	2.82206	1.88555
AGAP005341|protein_coding	1.42222	7.13283	0.45	4.73362	2.58889	2.57549
AGAP004619|protein_coding	1.42071	5.36878	0.4	14.3825	0.792857	0.466667
AGAP004868|protein_coding	1.41905	4.07213	0.617647	2.57312	0.449802	0.887092
AGAP004233|protein_coding	1.41667	4.76324	0.840909	10.6267	1.04167	1.22778
AGAP006460|protein_coding	1.41667	3.2381	2.33333	3.19167	3.72619	2.33639
AGAP012094|protein_coding	1.41667	3.81209	0.666667	15.0056	1.97617	1.89643
AGAP005849|protein_coding	1.4098	1.37943	0.955191	1.66742	1.08894	0.717157
AGAP010800|protein_coding	1.40952	4.29511	0.733333	9.58488	2.24167	1.6672
AGAP002695|protein_coding	1.40952	3.16508	1.06667	34.3662	3.88248	2.16912
AGAP007602|protein_coding	1.40833	8.51026	0.75	2.32702	1.25	1.94283
AGAP005279|protein_coding	1.4066	24.9027	3.46597	31.0642	3.30675	6.59084
AGAP001488|protein_coding	1.40168	1.52549	1.40882	3.9161	0.140909	1.12549
AGAP002123|protein_coding	1.4	18.6185	1.7098	21.0362	1.24506	11.5161
AGAP008736|protein_coding	1.4	0.0833333	0	0.489261	2	0.35
AGAP001100|protein_coding	1.4	4.06136	1.05	5.58041	1.76374	1.12692
AGAP001291|protein_coding	1.4	5.88508	0.564505	26.1556	5.09711	10.7124
AGAP012163|protein_coding	1.39286	5.07738	1.60952	45.7952	1.21429	1.3171
AGAP001856|protein_coding	1.39286	10.2488	2.32143	3.63938	4.40385	2.97896
AGAP011566|protein_coding	1.39286	3.86023	1.05882	6.5049	2.39167	1.05866
AGAP011663|protein_coding	1.39286	0	0.809524	0.630252	7.61667	0.583333
AGAP003734|protein_coding	1.39216	1.05311	0.111111	1.0286	1.2605	0.160256
AGAP011603|protein_coding	1.39091	5.79587	8.22727	57.4356	0.590909	2.71069
AGAP011925|protein_coding	1.38942	5.27458	0.326923	8.17294	0.316346	1.60504
AGAP012427|protein_coding	1.38889	0.375	0.0555556	0.695489	1.34942	0.0526316
AGAP010638|protein_coding	1.38889	2.44259	1.23333	0.516667	2.44444	0.672619
AGAP002688|protein_coding	1.3875	1.36548	0.2	5.3131	0	0.885965
AGAP009718|protein_coding	1.38208	3.84685	0.35049	0.855696	0.861905	1.10185
AGAP009007|protein_coding	1.38072	10.0095	0.821429	42.3036	4.99835	5.17176
AGAP012009|protein_coding	1.375	3.40449	3.11111	3.03931	0.677632	0.875
AGAP013057|protein_coding	1.375	2.73567	0.666667	5.41154	1.91667	1.34444
AGAP009989|protein_coding	1.375	0.0555556	0	0	0.375	0.142857
AGAP007836|protein_coding	1.375	0.995238	0	0.403409	3.98611	1.2
AGAP005020|protein_coding	1.375	10.5937	4.47619	4.19882	2.5	1.725
AGAP000715|protein_coding	1.36869	11.8574	1.05472	6.27157	0.303114	3.47444
AGAP006206|protein_coding	1.36765	0.617647	6.89286	4.9616	4.18015	0.233333
AGAP010232|protein_coding	1.36667	1.11815	0	0.321429	0.910256	0.566667
AGAP010979|protein_coding	1.36667	4.9793	1.32549	5.92736	0.771429	1.84062
AGAP010160|protein_coding	1.36667	0.476681	1.6	1.72222	2.21667	1.06667
AGAP003001|protein_coding	1.36508	15.0117	0.596429	6.22738	2.49286	3.9623
AGAP003540|protein_coding	1.36111	2.74369	13.3333	154.569	3.98889	4.42424
AGAP003402|protein_coding	1.36111	2.35519	1	4.00852	3.25833	2.05952
AGAP002273|protein_coding	1.36111	0	0.25	1.11313	1.33333	0.615385
AGAP002321|protein_coding	1.36111	0.961447	2.25	48.1629	1.5496	2.45938
AGAP008433|protein_coding	1.36111	4.15556	3.5	3.50327	0	0
AGAP008202|protein_coding	1.36111	5.54507	0.0555556	3.54713	1.63393	0.55
AGAP010311|protein_coding	1.36071	2.67489	0.24359	1.98077	1.15	1.82917
AGAP003428|protein_coding	1.35882	3.8241	1.02864	57.4792	3.02008	6.81326
AGAP010611|protein_coding	1.35833	3.55877	1.75	0.276923	2.59091	0.590909
AGAP004672|protein_coding	1.35577	2.34478	3	2.88889	4.13777	1.15341
AGAP009955|protein_coding	1.35501	6.03884	1.71429	1.66515	1.52575	0.25
AGAP002824|protein_coding	1.3547	10.1222	1.27046	14.2514	1.48596	2.48624
AGAP009061|protein_coding	1.35385	8.41987	0.25	34.5102	2.82826	9.02575
AGAP010346|protein_coding	1.35	0.588889	0	0.0909091	3	1
AGAP001662|protein_coding	1.34524	8.15714	1.7598	8.75609	2.70192	2.69524
AGAP010314|protein_coding	1.34464	8.60098	0.25	4.1971	0.58869	2.48274
AGAP010503|protein_coding	1.34444	8.61878	3.25117	16.2113	4.7297	2.84561
AGAP007452|protein_coding	1.34359	7.52469	11.9789	52.9763	6.04091	6.26461
AGAP011364|protein_coding	1.34314	0.416667	0.258824	0.45	1.52941	0.0588235
AGAP007489|protein_coding	1.34286	5.26667	0.8	0.349733	0.166667	0.811111
AGAP003486|protein_coding	1.34286	2.83294	0.290909	4.67877	0.05	0.725
AGAP005840|protein_coding	1.34255	6.1081	9.61429	69.6552	4.66389	4.02051
AGAP005711|protein_coding	1.34103	11.394	0.385256	2.15803	2.04551	9.5
AGAP010096|protein_coding	1.34091	0.25	0	0	0	0.0909091
AGAP003080|protein_coding	1.33889	3.06001	0.166667	4.33357	1.22222	2.01667
AGAP005773|protein_coding	1.33889	6.96074	6.31333	130.571	27.4833	35.9186
AGAP008516|protein_coding	1.33472	2.32424	1.05311	2.81194	0.264957	0.836447
AGAP002539|protein_coding	1.33333	2.48611	13.2	1.10813	0.194444	0.422222
AGAP004338|protein_coding	1.33333	1.75397	0	5.53535	0	0.365079
AGAP007911|protein_coding	1.33333	0.40202	0.272727	5.15657	0.181818	0.439394
AGAP000167|protein_coding	1.33333	2.23333	1.5	8.09293	3.29167	2
AGAP004870|protein_coding	1.33333	0.25	0	0.25	0	1.71111
AGAP009473|protein_coding	1.33333	0.833333	4	1.525	3.66667	1.07143
AGAP009002|protein_coding	1.33333	4.34029	0.80119	41.1694	0	2.07841
AGAP005113|protein_coding	1.33333	2.22549	0	0.60119	1.75	0
AGAP000082|protein_coding	1.33333	1.25	0	4.35833	2	0.333333
AGAP007386|protein_coding	1.33333	7.62137	0.833333	2.58333	0.25	1
AGAP009020|protein_coding	1.33333	2.78571	0	0.5	1.1	0.2
AGAP007509|protein_coding	1.33333	0.775397	0	0.98869	1	0.0714286
AGAP011422|protein_coding	1.33333	2.25	0	0.527778	0.694444	0.333333
AGAP009835|protein_coding	1.33333	4.06786	0.65	9.74563	3.41667	4.76011
AGAP008488|protein_coding	1.33333	40.7389	2.88889	106.704	0.5	14.3333
AGAP006949|protein_coding	1.33333	0	0	1.11667	0	0.355556
AGAP006749|protein_coding	1.33333	2.66667	0.666667	0	0	0
AGAP011340|protein_coding	1.33333	0.696919	0.321429	17.973	1	0.1875
AGAP009809|protein_coding	1.33333	4.63307	0.863095	3.5921	1.94622	0.795833
AGAP006094|protein_coding	1.33333	1.12143	0.944444	3.75	1.5	1.66667
AGAP004768|protein_coding	1.33333	3.47826	0.7	4.89561	1.69067	5.1979
AGAP003745|protein_coding	1.33333	2.5537	0	2.44286	0.658333	0.333333
AGAP011312|protein_coding	1.33333	1.56021	0	0.31908	0.736111	0
AGAP004965|protein_coding	1.33333	1.16978	0.133929	4.56392	1	0.283333
AGAP008929|protein_coding	1.33333	0.2	0.75	0.258929	2.33333	0.2625
AGAP006194|protein_coding	1.33333	1	2.33333	0.333333	0.333333	0
AGAP008606|protein_coding	1.33333	0.0769231	0	1.30556	1.25	0.25
AGAP004944|protein_coding	1.33333	1.42424	0	0.583333	2.83333	0.316667
AGAP028123|protein_coding	1.33333	0.25	1	0.375	2	0.842857
AGAP010202|protein_coding	1.33333	2.14216	0.333333	0.652632	0.22619	0
AGAP001132|protein_coding	1.33333	4.28333	0.2	2.9	0	1.1
AGAP002155|protein_coding	1.33333	2.49444	1.07692	5.97143	5.66111	1.08333
AGAP001238|protein_coding	1.33112	6.87904	2.74359	15.682	2.34609	1.93604
AGAP010929|protein_coding	1.325	4.43853	0.535354	5.54402	3.33333	6.3171
AGAP008662|protein_coding	1.32222	2.98016	1.33333	7.08962	0.888889	0.316667
AGAP009709|protein_coding	1.31818	2.53092	0.231818	0.81605	0.340909	0.636364
AGAP001546|protein_coding	1.31667	0.805685	0.25	1.75833	1.06667	0.633333
AGAP010970|protein_coding	1.31667	3.08398	0.125	42.2229	2.02473	1.8123
AGAP002710|protein_coding	1.31111	5.41162	5.83333	6.41667	0.45	0.257576
AGAP002735|protein_coding	1.31111	9.40972	0.835714	29.7832	0.755556	3.40859
AGAP012236|protein_coding	1.30952	1.65496	0.571429	3.62381	0.552632	0.583333
AGAP011453|protein_coding	1.30952	1.72183	6.33333	10.2196	1.88889	2.73333
AGAP012023|protein_coding	1.30556	1.31773	0.2	4.88718	4.06667	1.59286
AGAP011578|protein_coding	1.30263	1.3116	8.3	17.8088	2.33333	1.37619
AGAP009953|protein_coding	1.30144	3.88415	0.447115	1.43589	0.393541	0.30754
AGAP003600|protein_coding	1.3	2.45397	3.06667	12.1469	1.84286	1.875
AGAP009371|protein_coding	1.3	0	0	0	0.5	0
AGAP008616|protein_coding	1.29762	9.33333	1.78571	4	1.59524	0
AGAP009062|protein_coding	1.2967	3.30449	0.0769231	3.31115	0.897436	0.71627
AGAP000795|protein_coding	1.29561	12.1427	4.71389	111.914	6.32821	7.64122
AGAP007888|protein_coding	1.29493	1.39627	0.458333	5.72485	0.2	1.45
AGAP002290|protein_coding	1.29167	1.6	0	0.47619	0.558824	0.320635
AGAP005106|protein_coding	1.29167	7.45907	0.05	5.03968	0.796703	5.91216
AGAP008036|protein_coding	1.29167	1.53393	0.590909	1.60119	0.958333	0.458333
AGAP002067|protein_coding	1.29167	0.526923	0	5.7	4.2	1.07692
AGAP009143|protein_coding	1.29167	2.0737	0.75	7.01035	0.424242	0.742857
AGAP010038|protein_coding	1.29167	0.235965	1.33333	0	1.4	0
AGAP011118|protein_coding	1.29167	8.64541	2.2	11.8599	1.65465	3.03036
AGAP009477|protein_coding	1.28889	2.3793	1.08333	1.74468	2.45	0.15
AGAP008755|protein_coding	1.2873	5.27543	0.833333	4.55476	1.25556	2.09192
AGAP011847|protein_coding	1.28571	1.40476	0	2.09286	0.142857	0
AGAP003648|protein_coding	1.28571	0.198413	0.458333	7.58847	2.26786	2.97143
AGAP000113|protein_coding	1.28571	0.914881	1.73333	43.4872	2.66667	1.65758
AGAP010835|protein_coding	1.28333	0.142857	0.342857	0.142857	0.2	0
AGAP004863|protein_coding	1.28333	0.960714	0.25	3.0293	1.11026	0.41908
AGAP012423|protein_coding	1.28333	0.225	1	0.575	0.6	0.45
AGAP000354|protein_coding	1.28333	2.10238	4.63333	92.064	2.68535	6.8797
AGAP000812|protein_coding	1.28333	0.82291	0	10.9341	3.64286	0
AGAP007698|protein_coding	1.28333	2.04591	2.06667	0.300433	2.39286	0.181818
AGAP000374|protein_coding	1.2786	4.44776	10.3571	591.168	5.24091	36.3083
AGAP010150|protein_coding	1.27692	0.380952	1	1.88307	0.0769231	0.57619
AGAP001448|protein_coding	1.27692	3.93489	0.276923	1.60278	0.326923	0.4
AGAP000365|protein_coding	1.27485	0	1.20168	0	0	0.142857
AGAP009583|protein_coding	1.27273	3.30288	0.333333	2.05524	1.41591	1.6881
AGAP011741|protein_coding	1.27273	1.9053	0.909091	0.772727	0.545455	0.527379
AGAP009734|protein_coding	1.26786	6.94186	1	1.92176	2.23611	1.46524
AGAP004078|protein_coding	1.26786	1.31111	1.57692	0.633824	3.35119	1.67692
AGAP003962|protein_coding	1.26786	0.963095	0	1.4236	2.56667	0.466667
AGAP006212|protein_coding	1.2625	5.68308	6.01825	9.72498	1.05	1.67811
AGAP000662|protein_coding	1.2625	2.1625	2.12121	2.73426	0.425	0.4375
AGAP011418|protein_coding	1.2594	6.92206	0.678797	6.57715	0.598291	2.91305
AGAP004117|protein_coding	1.25926	17.5489	5.61988	8.85112	3.45593	3.78225
AGAP007008|protein_coding	1.25758	13.742	3.11808	24.844	1.03436	5.23791
AGAP000025|protein_coding	1.25397	1.625	0.65	16.0744	0.166667	0.742857
AGAP010162|protein_coding	1.25397	1.53819	0.583333	2.41111	2.40833	0.1625
AGAP011442|protein_coding	1.25397	0.664225	5.83333	0.416667	0.2	0
AGAP003282|protein_coding	1.25263	2.28723	0.2	2.43056	2.82692	1.58333
AGAP003395|protein_coding	1.25	0.958333	5.3	4.98239	1.57143	0.333333
AGAP001619|protein_coding	1.25	7.50466	14.4318	78.5514	1.65325	3.36111
AGAP007006|protein_coding	1.25	7.73709	3.18333	21.1835	1.29091	5.40819
AGAP006427|protein_coding	1.25	0.999242	0.0714286	6.10873	1.62549	0.375
AGAP009496|protein_coding	1.25	0	1.41667	14.45	5	1.83333
AGAP008059|protein_coding	1.25	1.0125	0.566667	2	0.75	0.375
AGAP011537|protein_coding	1.25	28.822	0.766667	27.5773	2.41765	44.3215
AGAP008821|protein_coding	1.25	6.61128	3.84286	48.5564	3.03175	2.31661
AGAP006405|protein_coding	1.25	6.83199	17.886	46.6161	15.55	13.2503
AGAP011233|protein_coding	1.25	0.427778	0.5	2.55882	3.99286	2.25
AGAP007940|protein_coding	1.25	0.0769231	0.840909	0.45	2.5	0.333333
AGAP005287|protein_coding	1.25	1.70536	0.205357	2.20245	1	0.361111
AGAP000616|protein_coding	1.25	15	4.51667	1.97619	0.635965	2.07692
AGAP010552|protein_coding	1.25	2.28333	0	0.25	0	0.166667
AGAP003806|protein_coding	1.25	0.9875	0.75	0.590909	3.625	0.274733
AGAP007363|protein_coding	1.25	0.75	0.25	0	0.125	0.0625
AGAP005021|protein_coding	1.25	9.78488	4.47619	2.01827	1.5	1.16667
AGAP008536|protein_coding	1.25	0	0.154762	0.392857	0	0.0833333
AGAP009333|protein_coding	1.25	0.833766	0	0.539683	1	0.0625
AGAP001336|protein_coding	1.25	2.15833	5.975	55.8167	0.561111	0.558824
AGAP008269|protein_coding	1.25	1.9816	1	15.1834	2.47363	0.978205
AGAP002078|protein_coding	1.25	0.302632	0	0.222222	0.5	0
AGAP002498|protein_coding	1.25	0.698485	1.71429	20.166	0.344538	0.338346
AGAP008432|protein_coding	1.25	1.2193	0.142857	9.91825	3.14286	0.685714
AGAP011423|protein_coding	1.25	0	2	1.06667	0.25	0.25
AGAP009944|protein_coding	1.25	0.0833333	0.25	0.611111	1.16667	0
AGAP010788|protein_coding	1.25	5.35853	2.36667	6.48066	0.777778	4.74405
AGAP003742|protein_coding	1.25	0.111111	1	0.44359	0.142857	1.5
AGAP006416|protein_coding	1.25	1.16667	6	0	7	11
AGAP000275|protein_coding	1.24444	3.04064	0.410714	50.2214	0	11.8205
AGAP005219|protein_coding	1.24444	6.68641	2.78492	24.2321	1.05952	3.68118
AGAP002172|protein_coding	1.24286	5.96284	1.48571	6.8717	7.29444	7.10172
AGAP013188|protein_coding	1.24167	1.51667	2.90833	6.52778	0.958333	3.65882
AGAP011705|protein_coding	1.24091	9.22185	0.0625	11.0626	1.4625	5.94493
AGAP011349|protein_coding	1.23897	7.08384	0	6.1121	0.358269	2.87049
AGAP008310|protein_coding	1.2381	0.8125	1.65476	15.8724	1.75397	0.583333
AGAP010893|protein_coding	1.23077	3.48492	1.32692	9.20516	0.495726	1.3373
AGAP006254|protein_coding	1.22619	5.7305	0.653846	120.762	3.57143	3.34091
AGAP010209|protein_coding	1.225	5.32403	11.35	317.872	3.59583	3.9913
AGAP002511|protein_coding	1.22484	8.56034	0.5	8.01599	0.166667	2.02468
AGAP009638|protein_coding	1.22222	4.15577	0.45	3.13075	2	1.11111
AGAP005359|protein_coding	1.22222	0.844444	0	0.5	0.111111	0
AGAP005599|protein_coding	1.22137	6.30732	1.53333	6.08414	2.20536	2.24444
AGAP004160|protein_coding	1.2193	16.5327	1	3.10551	0.333333	4.8386
AGAP011645|protein_coding	1.21667	1.83645	1.61111	3.50263	1.14286	0.502632
AGAP003658|protein_coding	1.2161	8.26913	1.52283	10.2024	2.97711	4.95388
AGAP000380|protein_coding	1.21112	17.8629	1.08333	58.7687	1.91667	14.7104
AGAP006274|protein_coding	1.21111	4.14385	4.97619	286.772	7.8125	12.1923
AGAP000841|protein_coding	1.20952	0.2625	0	1.13175	0	0.333333
AGAP001700|protein_coding	1.20833	3.78926	1.20833	9.54921	3.08333	0.477778
AGAP010342|protein_coding	1.20833	0.825	0	1.48764	1.23611	0.183824
AGAP010985|protein_coding	1.20758	6.09327	3.3875	15.381	2.61667	2.4112
AGAP001608|protein_coding	1.20364	11.1846	4.78027	22.0059	5.92146	7.72584
AGAP003619|protein_coding	1.20327	117.402	0.169935	40.5149	2.63258	62.7083
AGAP010689|protein_coding	1.20202	11.6031	3.6131	9.35445	0.875	2.34266
AGAP009595|protein_coding	1.20202	1.87899	1.41374	1.77945	0.342857	0.962092
AGAP004175|protein_coding	1.2	1.03526	0.833333	0.56859	0.433333	2.33333
AGAP002594|protein_coding	1.2	0	0	0.276923	0.45	0.333333
AGAP000973|protein_coding	1.2	0.686111	4.61538	2.83709	0.826923	2.40833
AGAP004991|protein_coding	1.2	2.86667	2	0.8	0	1.4625
AGAP001523|protein_coding	1.2	0.521368	0	0.720076	2.35	0.5
AGAP010727|protein_coding	1.2	0.166667	0.0588235	1.56109	1	0.125
AGAP013495|protein_coding	1.2	4.23615	0	12.1016	2	3.5092
AGAP011573|protein_coding	1.2	0.972222	1.40278	0.888889	0	1.54835
AGAP008436|protein_coding	1.2	1.69167	0	0.827778	3.55	0.2
AGAP005811|protein_coding	1.2	0.361111	1.14286	1.31598	0	0
AGAP006944|protein_coding	1.2	0.972222	0.2	0.767857	3.2	0
AGAP007325|protein_coding	1.2	0.809524	0.851656	0.35	1.125	0.25
AGAP010179|protein_coding	1.2	0.333333	0	0.5	0.5	0.111111
AGAP000236|protein_coding	1.2	2.26308	1.36364	37.5406	1.66783	4.37792
AGAP009339|protein_coding	1.2	3.17907	0	2.41667	0.125	0.2625
AGAP002473|protein_coding	1.2	0.5	1.83333	0	2	0
AGAP010134|protein_coding	1.2	0.3	0.783333	0	2.25	1
AGAP005236|protein_coding	1.2	0.24359	1.125	0.283333	1.7	0
AGAP000264|protein_coding	1.2	2.72389	1.07955	5.23755	0.486111	0.774675
AGAP011836|protein_coding	1.2	0	0.388889	5.84848	0	0.0769231
AGAP000627|protein_coding	1.2	0.22619	0.517857	8.54246	1.5	0.52381
AGAP008078|protein_coding	1.2	0.638095	0.111111	18.3286	0	0.563492
AGAP008304|protein_coding	1.19841	18.3229	0.926923	9.99803	2.99985	5.95615
[truncated: 10,788 more rows]

## Sheet: 21nt
idx	SF_rep1	SF_rep2	BF_rep1	BF_rep2	PbGFP_rep1	PbGFP_rep2
AGAP003387|protein_coding	2279	1077	3231.5	418	5132	825
AGAP006442|protein_coding	2032.5	12194.9	1615.5	3958	966.833	6722.33
AGAP002358|protein_coding	820.5	6	22	1	1313.5	15
AGAP007548|protein_coding	360.667	96	184.333	8	501.067	20.5625
AGAP004161|protein_coding	353	3	6	2	478	4
AGAP007852|protein_coding	350	4	12	4	557	13
AGAP003939|protein_coding	302	15	5	0	344	9
AGAP003586|protein_coding	298	3	1	1	476	6
AGAP002552|protein_coding	279	34	290.5	7	443	43.0625
AGAP010147|protein_coding	264	5	13	0	268.5	9
AGAP009440|protein_coding	235	83	249	43	231	20
AGAP003325|protein_coding	221	10	20	3	394.625	9
AGAP013481|protein_coding	209	3	4	1	233.333	3.25
AGAP002564|protein_coding	208	13.3333	10.5	71	302	89
AGAP001323|protein_coding	207	33	5	6	126	16.5
AGAP007563|protein_coding	202	25.8	12	10	334	23.5
AGAP003556|protein_coding	161	151.5	232	63	236	54
AGAP002437|protein_coding	154	71	176	28	153	21
AGAP008955|protein_coding	144	4	6	0	222	5
AGAP005108|protein_coding	140	46	137	26	114	27
AGAP009554|protein_coding	124.5	11	15.5	5.5	187.75	12
AGAP005134|protein_coding	121	4	15	2	374	10
AGAP009441|protein_coding	118	24	103.333	4	213.5	9
AGAP002921|protein_coding	113	48	217	19	311	25
AGAP002413|protein_coding	110.5	88	494	37	113	18
AGAP001633|protein_coding	110	3	8	4	172	5
AGAP003794|protein_coding	107	61.8333	98.039	26.1538	112.571	33.0714
AGAP003025|protein_coding	100	95	55	29	63	27
AGAP000523|protein_coding	97	7	2	2	260	2
AGAP005549|protein_coding	94	71	225	25	169	34
AGAP005005|protein_coding	93	4	5	4	104	13
AGAP006186|protein_coding	91.1	18	10.1056	5	155.056	7.05556
AGAP006099|protein_coding	91	4	11	1	211	3
AGAP006366|protein_coding	90	3	10	0	188	1
AGAP004437|protein_coding	85.5	7	2.5	0.5	203	8
AGAP009933|protein_coding	83	33.85	97	15	167	21.1
AGAP004744|protein_coding	83	10	1	0	133	6
AGAP009623|protein_coding	81	2	7	0	125	1
AGAP007406|protein_coding	76	27	150.5	4.5	150	17
AGAP001312|protein_coding	73	1	4	0	98	1
AGAP007966|protein_coding	73	1	3	0	169	4
AGAP007975|protein_coding	71.1429	4	2	1	114	2
AGAP010148|protein_coding	71	1	4	0	63	0
AGAP011664|protein_coding	66	49	129	15.5	111	18
AGAP000851|protein_coding	66	0	1	0	85	0
AGAP007940|protein_coding	61	1	29	2	68	0
AGAP000170|protein_coding	59	0	4	0	169.5	0.5
AGAP004710|protein_coding	58	5	7	1	74	5
AGAP008027|protein_coding	57	2	7	5	87.1429	9
AGAP006037|protein_coding	56	64	86	19	84	36
AGAP004307|protein_coding	56	27.5	173.5	6	60	14.5
AGAP002728|protein_coding	56	2	3	1	99.5	4
AGAP006879|protein_coding	55	1	3	0	72	3
AGAP006901|protein_coding	53	8	1	3	102	6
AGAP006936|protein_coding	53	5	4	1	170	6
AGAP010226|protein_coding	52.5	1.33227	3.5	0	54	2.72222
AGAP012956|protein_coding	52	37	24	13.0909	171	29
AGAP000692|protein_coding	52	0	170	0	35	1
AGAP006260|protein_coding	51	2.05882	2	1	93	1.67647
AGAP005807|protein_coding	49.25	7.21541	7.11438	2.89542	48.1389	1.2704
AGAP003541|protein_coding	48.5	0.5	8.5	0.5	54.8333	1
AGAP013386|protein_coding	47	21	170.5	6	57	6
AGAP011629|protein_coding	47	2	3	0	95	3
AGAP007160|protein_coding	47	3	0	0	52.5	2
AGAP007309|protein_coding	47	2	6	1.5	87	0
AGAP001138|protein_coding	47	0	6	0	117	1
AGAP004586|protein_coding	46.2172	234.108	29.6672	72.2517	13.7083	165.978
AGAP003769|protein_coding	46	39.5	28	12.3333	37	20.5
AGAP001052|protein_coding	45.7161	162.048	21.7292	48.254	18.6574	112.955
AGAP011484|protein_coding	45.0714	7.71429	6	2.07143	89	6.14286
AGAP008724|protein_coding	45	0	6	0	74	1
AGAP003714|protein_coding	44	6	2	1	69	2
AGAP007562|protein_coding	44	4	4	0	60	4
AGAP001569|protein_coding	42	1	4	1	75	3
AGAP010173|protein_coding	41.5	4	66	4	37.5	2
AGAP012188|protein_coding	41	2	2	0	81	2
AGAP007717|protein_coding	41	6	4	0	31	4
AGAP004159|protein_coding	40.5	3	4.5	0.5	52.5	2.5
AGAP007768|protein_coding	40	1	1	0	63	1
AGAP005991|protein_coding	40	3	55	2	58	2
AGAP004616|protein_coding	39	2	4	0	47	1
AGAP001199|protein_coding	39	9	126	3	39	3
AGAP010310|protein_coding	38.975	31.5576	7.30952	5.76667	58.5429	16.6
AGAP002737|protein_coding	38	3	1	2	85.3333	6.83333
AGAP002076|protein_coding	37.5	30.5	46.5	1.5	51.8333	8
AGAP001971|protein_coding	37.2381	7.42381	14.1905	6.25	40.2658	3.71429
AGAP008509|protein_coding	37	53.4	70.3333	17	43.1667	9
AGAP028123|protein_coding	37	60	17	22	17	14
AGAP011131|protein_coding	36.5	1	2	2	66	1
AGAP009537|protein_coding	36	8	7	2	127	4
AGAP001497|protein_coding	36	6	5	2	71.5	4
AGAP001622|protein_coding	36	1	3	2	87.1	2
AGAP000794|protein_coding	35	2	2	1	73	3
AGAP005427|protein_coding	35	22.5	53	7	65	6
AGAP000669|protein_coding	33	1	0	1	39	0
AGAP007841|protein_coding	33	2	1	1	100	1
AGAP003592|protein_coding	33	16	53	2	58	5
AGAP007327|protein_coding	32.5909	26.7929	10.9906	8.8125	10.4671	10.6538
AGAP002599|protein_coding	32	8	17.8	18.3	106.5	5.75
AGAP001515|protein_coding	32	16	6	4	44	8
AGAP007593|protein_coding	32	2.1	2	0	86	1
AGAP004055|protein_coding	31.5	7	5.5	1	78.5	1
AGAP007939|protein_coding	31	5	2	4	49.5	6
AGAP007745|protein_coding	30	7	78	0	24	0
AGAP000935|protein_coding	30	0	4	0	57.5	0
AGAP003778|protein_coding	30	0	0	0	46	4
AGAP009998|protein_coding	28.5	13	31.8333	3	57.5	6.5
AGAP006165|protein_coding	28.3333	48	45.5	20	28.5	21.7
AGAP000998|protein_coding	28.0991	115.581	10.627	35.3852	12.9041	69.434
AGAP002192|protein_coding	28	2	7	1	66	8.5
AGAP007786|protein_coding	28	0	1	0	34	1
AGAP001048|protein_coding	27.5616	98.2331	17.8101	25.043	17.3325	71.9403
AGAP007585|protein_coding	27.5	22.6528	7.66667	4.75	9.64286	8.125
AGAP012100|protein_coding	27	19	12	5	31	8
AGAP012078|protein_coding	26.6667	1.5	6.16667	0	81	1.83333
AGAP008292|protein_coding	26.5	4	56.25	2.5	33	0
AGAP013143|protein_coding	26.0458	197.766	27.9054	57.9098	18.2459	132.814
AGAP013362|protein_coding	26	0	1	0	41	0
AGAP012515|protein_coding	26	5	1	0	117	3
AGAP004046|protein_coding	25.5	33.5	31.5	63	57	71
AGAP005627|protein_coding	25.5	16.848	7	4.09091	44.6213	8
AGAP006736|protein_coding	25	259	10	64	5	142
AGAP001653|protein_coding	25	1	2	0	70	1
AGAP003775|protein_coding	25	8	1	3	35	6
AGAP006871|protein_coding	25	27	69	14	43	12
AGAP008100|protein_coding	25	14	82	2.8125	36	10.5
AGAP004422|protein_coding	25	3	15	2	44	2
AGAP007602|protein_coding	24.25	58.9	11.7	15.65	6.33333	39.4833
AGAP003318|protein_coding	24.1667	144	8	42	11	60
AGAP001215|protein_coding	24	4	83.5	2	14	0
AGAP005558|protein_coding	24	1	0	0	70	2
AGAP013543|protein_coding	24	4	82.5	2	13	0
AGAP002858|protein_coding	24	21.9088	31.5	6	56.5	13.1667
AGAP001711|protein_coding	24	4	2	0	34	0
AGAP006181|protein_coding	24	1	1	1	45	0
AGAP009862|protein_coding	24	9	36	18	39	4
AGAP009817|protein_coding	24	19	29	3.66667	43.3333	5
AGAP028164|protein_coding	23.5	3	0	0	28	1
AGAP006652|protein_coding	23.5	23.5	61.5	9.5	32	15
AGAP007827|protein_coding	23	7	12	0	72	0
AGAP007621|protein_coding	23	1	1	0	47	0
AGAP001903|protein_coding	23	1	3	0	73	1
AGAP007208|protein_coding	23	2	1	0	46	2
AGAP010429|protein_coding	23	4	0	2	54	4
AGAP010039|protein_coding	23	0	0	0	47	1
AGAP004664|protein_coding	22.7014	69.6524	4.03732	14.6013	7.32117	25.4545
AGAP013092|protein_coding	22.5	0	2	1	57	3.25
AGAP012106|protein_coding	21.6667	0.833333	4.33333	1.5	62	2.5
AGAP002814|protein_coding	21.127	95.2588	10.2929	18.3192	7.60476	88.2048
AGAP005808|protein_coding	21	2	3	0	31	0
AGAP000292|protein_coding	21	1	2.14286	1	14	2
AGAP005239|protein_coding	21	47	7	17	16	27
AGAP001420|protein_coding	21	4	2	0	28	1
AGAP009031|protein_coding	21	7	52	2	32	3
AGAP001650|protein_coding	21	49	153.5	7	31	14
AGAP008985|protein_coding	20	3	1	2	15	1
AGAP010895|protein_coding	20	6.33333	5	0.0769231	27	5
AGAP003860|protein_coding	19.8427	7.17552	2.62222	2.42951	63.1637	1.85197
AGAP007452|protein_coding	19.05	36.7169	12.2248	3.26165	5	18.3291
AGAP003663|protein_coding	19	10.2	48.0556	3	29.9	9.5
AGAP001826|protein_coding	18.0714	16.1548	51	12	146.5	27.3269
AGAP007724|protein_coding	18.0667	5	0	2	15	4
AGAP004877|protein_coding	18	2	1	2	30	4
AGAP009863|protein_coding	18	6	28	0	26	1
AGAP010672|protein_coding	18	0	2	0	45	4
AGAP008311|protein_coding	18	6	0	0	47	0
AGAP009491|protein_coding	18	2	1	1	35	0
AGAP008305|protein_coding	18	8	4	3	50	3
AGAP012418|protein_coding	18	1	4	0	36	2.5
AGAP011687|protein_coding	18	4	12	1	22	2
AGAP004919|protein_coding	18	10	29	0	32	1
AGAP000999|protein_coding	17.5333	60.4	2.83333	18.4167	8.5	39.75
AGAP007642|protein_coding	17.1538	5	1	0	48	1
AGAP002350|protein_coding	17	2	2	0	28	0
AGAP000739|protein_coding	17	2	20	2	46	2
AGAP003349|protein_coding	17	63.0833	8.08333	34.1667	5	33.2833
AGAP011159|protein_coding	17	0	3	0	41	0
AGAP001408|protein_coding	17	1	11	2	17	3
AGAP001082|protein_coding	16.8491	24.4159	13.1111	6.04152	29.1111	14.4293
AGAP012081|protein_coding	16.5	1	8	0.5	72.1667	0.666667
AGAP001730|protein_coding	16.5	6	5	0	28	2
AGAP001073|protein_coding	16.2698	66.6496	6.88277	17.3715	15.8767	55.1909
AGAP005971|protein_coding	16	3	2	1	22	3
AGAP000654|protein_coding	16	42	60	13	24	17
AGAP001884|protein_coding	16	6	0	0	56	5
AGAP001053|protein_coding	16	4.90556	1.33333	0	14	1.09091
AGAP006782|protein_coding	16	4	17	3	34	5
AGAP011706|protein_coding	16	5	34	2	31	2
AGAP006456|protein_coding	16	0	1	0	11	0
AGAP008727|protein_coding	16	4	1	0	57	3
AGAP000952|protein_coding	16	9	71	4	16	8
AGAP011396|protein_coding	16	6.39286	13	2	67.5	10.1429
AGAP003449|protein_coding	15.8333	44.8333	32	21	14.5	23.5
AGAP000908|protein_coding	15.5293	0.209524	5	0.142857	15.3061	0.778822
AGAP004649|protein_coding	15.4669	28.6209	1.41667	3.74167	4.95599	7.75999
AGAP010327|protein_coding	15	1.11111	0	0	10	0
AGAP012621|protein_coding	15	42.5	7.5	11.8333	1.5	30
AGAP009224|protein_coding	15	9	5	2.05263	29	6
AGAP004750|protein_coding	15	9	1	3	17	9
AGAP003773|protein_coding	15	47	4	11	24	33.5
AGAP002919|protein_coding	15	8	18	1	35	3
AGAP007790|protein_coding	15	2	16	3	17	3
AGAP007087|protein_coding	15	4	43	0	22	5
AGAP004335|protein_coding	15	2.5	1.06667	1	52	0
AGAP000570|protein_coding	15	8	34	2	12	2
AGAP028154|protein_coding	15	5	57	3	22	4
AGAP005562|protein_coding	15	15.8403	2	4	44.1	10
AGAP007396|protein_coding	15	29	5	4	5	15
AGAP007747|protein_coding	15	4	32	0	15.5	0
AGAP007157|protein_coding	15	6	16	0	18	4
AGAP009072|protein_coding	15	0	1	0	22	0
AGAP005960|protein_coding	15	2	8	2	16	3
AGAP007086|protein_coding	15	5.125	43	0	22	5
AGAP001061|protein_coding	14.5064	63.6175	5.89649	15.5086	5.49637	29.3264
AGAP000260|protein_coding	14.5	1	2.5	0	19	0
AGAP000720|protein_coding	14.5	3	2	0	12	6.09091
AGAP001084|protein_coding	14.2491	68.5292	10.647	16.8162	8.73323	52.7793
AGAP012622|protein_coding	14	37.5	9.5	10.8333	0.5	23
AGAP013764|protein_coding	14	5	0	2	3	2
AGAP005063|protein_coding	14	49.4762	6	11.2	10.05	27.8255
AGAP005471|protein_coding	14	1	2	1	26.5833	1
AGAP008228|protein_coding	14	3	0	2	11	1.07143
AGAP005563|protein_coding	14	7.5	2	2	40	7
AGAP010131|protein_coding	14	5.5	3	1	22.5	4
AGAP004366|protein_coding	14	3	1	0	28	2
AGAP008075|protein_coding	14	10	4	0	31	3
AGAP006459|protein_coding	14	4.70789	8	0.105263	31.0526	6
AGAP007920|protein_coding	14	28	5	7.83333	7	30
AGAP008141|protein_coding	14	34	5	13	11	18.25
AGAP001805|protein_coding	14	12	54	8	25	2
AGAP013021|protein_coding	13.6181	73.0547	9.12268	18.9972	11.474	39.8127
AGAP012305|protein_coding	13.5	4	5.5	0.5	27.3333	1
AGAP000418|protein_coding	13.3333	2.44444	1.125	0.961601	23.2667	1
AGAP000651|protein_coding	13.25	20.5444	62.7833	3.83333	25.6667	4.66667
AGAP003454|protein_coding	13.0833	10.6667	10.3333	2.61111	5.83333	4.83333
AGAP007391|protein_coding	13	1	1	1	23	0
AGAP005293|protein_coding	13	1	2	0	35	0
AGAP009176|protein_coding	13	11.1429	41	6	50	12
AGAP010404|protein_coding	13	3	4	1	15	1
AGAP011896|protein_coding	13	2	12	0	21	2
AGAP002306|protein_coding	13	5	6	0	28	1
AGAP007454|protein_coding	13	20	3	3	2	10
AGAP002364|protein_coding	13	2	1	0	24	1
AGAP003816|protein_coding	13	0	19	0	13	0
AGAP006266|protein_coding	13	41.0625	7	11	4.5	19
AGAP001157|protein_coding	13	2	5	2	43	5
AGAP006052|protein_coding	13	1	0	0.0666667	22	1.07143
AGAP005061|protein_coding	12.8452	16.9667	30.8167	8.8	11.9167	7.9
AGAP008588|protein_coding	12.7	52.2919	4.08333	10.2	5.41667	23.85
AGAP007297|protein_coding	12.5	1	0.5	0	47.5	0
AGAP001069|protein_coding	12.31	30.214	4.10049	4.21978	4.84841	24.3518
AGAP003194|protein_coding	12.0357	37.0585	1.85121	9.2091	2.54491	9.58287
AGAP008003|protein_coding	12	17	7	6	29	14
AGAP000849|protein_coding	12	0	0	0	27	0
AGAP009522|protein_coding	12	6.07692	5	18.2	32.0556	4.87222
AGAP010591|protein_coding	12	4	112	1	14	1
AGAP010257|protein_coding	12	1	34	0	26.5	2
AGAP005838|protein_coding	12	2	0	1	22	0
AGAP011777|protein_coding	12	4	5	1	14	4
AGAP000541|protein_coding	12	8.5	47	2	29	6
AGAP003656|protein_coding	12	5.5	10.5	1	28.5	7.5
AGAP008861|protein_coding	12	1	44	0	11	1
AGAP004400|protein_coding	12	3	2	1	62	2
AGAP004775|protein_coding	12	18.7679	5.5	10	12.8333	17.8929
AGAP001093|protein_coding	11.9619	33.5023	11.9698	9.61237	5.36663	18.6713
AGAP000847|protein_coding	11.8778	8.1113	1.43333	4.38889	26.1964	4.68849
AGAP003572|protein_coding	11.7469	45.9566	2.18455	11.3166	3.86713	14.2259
AGAP002186|protein_coding	11.7207	15.4355	3.41151	1.42738	17.6952	7.56071
AGAP012138|protein_coding	11.5	1.5	2	0.5	20.5	1.5
AGAP007380|protein_coding	11.5	6	1	0	16	4
AGAP001315|protein_coding	11.3429	7.64167	9.29167	2	21.2	0.625
AGAP009057|protein_coding	11.25	4.56667	1	2	20.1429	3.5
AGAP005672|protein_coding	11.1667	9	76	6.83333	16.3333	4.33333
AGAP007867|protein_coding	11.1667	3	4	2	10.5	1.5
AGAP005175|protein_coding	11.05	5.26667	8.5	3	36.05	4.15
AGAP009555|protein_coding	11	0	1	1	11	2
AGAP004235|protein_coding	11	2	1	0	14	1
AGAP012045|protein_coding	11	3.2	1	0	15.2	1
AGAP005947|protein_coding	11	3	14	4	26	1
AGAP012140|protein_coding	11	12	22	4	10	2
AGAP010032|protein_coding	11	3	0	1	18	0
AGAP010517|protein_coding	11	3	0	0	12	0
AGAP010337|protein_coding	11	1	0	0	19	1
AGAP002667|protein_coding	11	3	14	0	13	2
AGAP010716|protein_coding	11	5	0	2	10	1
AGAP003649|protein_coding	11	4	2	0.5	10.5	4
AGAP011092|protein_coding	11	1	23	1	18	3
AGAP008175|protein_coding	11	1	0	0	7	3
AGAP009937|protein_coding	11	1	2	0	24	1
AGAP008423|protein_coding	11	83.6667	11	18.125	17.0833	48.625
AGAP005813|protein_coding	11	0	3	0	20	0
AGAP009324|protein_coding	11	6	23	2	34	1
AGAP010122|protein_coding	11	15.5	1	3	0	8
AGAP006795|protein_coding	11	26	26	3	18	11
AGAP009780|protein_coding	11	4	2	1	20	1
AGAP007082|protein_coding	11	0	4	0	14	1
AGAP004071|protein_coding	10.6818	6.18182	20.3636	4.625	15.5818	3.4
AGAP001713|protein_coding	10.6545	6.32543	11.6818	1.29091	35.1576	7.86364
AGAP012533|protein_coding	10.5	0	1	0.5	18	1
AGAP004462|protein_coding	10.5	3	10	0	16.5	0
AGAP001419|protein_coding	10.5	7	16	1.79091	11.0909	6.5
AGAP004689|protein_coding	10.125	3.05	1	0	4	1
AGAP005961|protein_coding	10.1111	8.44561	1	1.6	16.25	4.90521
AGAP006645|protein_coding	10.0714	4.38622	18.0556	2.07143	11	1.31279
AGAP003532|protein_coding	10	2	17	2	26	2
AGAP011030|protein_coding	10	1	0	1	5.11111	0
AGAP000434|protein_coding	10	2	20	1	13.0833	0
AGAP008419|protein_coding	10	14	0	2	1	12
AGAP001274|protein_coding	10	0	13	0	27	0.5
AGAP007119|protein_coding	10	1	0	0	17	1
AGAP012251|protein_coding	10	0	6	1	8	2
AGAP010050|protein_coding	10	6.5	1	2	4	5
AGAP004848|protein_coding	10	9	1	2	4	6
AGAP008268|protein_coding	10	2	1	1	11	3
AGAP002465|protein_coding	10	3	10	0	25	3
AGAP007472|protein_coding	10	36	5	14	4.5	20
AGAP002245|protein_coding	10	2	2	0	46	0
AGAP011352|protein_coding	10	1.29444	12	0.0769231	0	1
AGAP003753|protein_coding	10	1	1	0	11	1
AGAP007643|protein_coding	10	4	9	2	16	1
AGAP013202|protein_coding	10	16	18	2	9	2
AGAP007686|protein_coding	10	12	25	3	18	3
AGAP005472|protein_coding	10	7.11111	2	1.16667	17	1.16667
AGAP008329|protein_coding	9.5	1.5	18	2	22.5	3.5
AGAP013742|protein_coding	9.42857	2.57619	4.64286	0.25	11.2342	1.53571
AGAP003619|protein_coding	9.33333	18.6875	1	8	9	12
AGAP005715|protein_coding	9.33333	11	4	0.0588235	9	7.07692
AGAP004092|protein_coding	9.16667	5.66667	0	0	10	2
AGAP001313|protein_coding	9.16667	47.3056	5.75	6.66667	7.33333	22.25
AGAP012461|protein_coding	9.15522	17.5729	1.74444	6.38735	5.36721	12.9843
AGAP010922|protein_coding	9	0	4	0.1	25	1
AGAP005467|protein_coding	9	5.55	9	0.1	15	2
AGAP003777|protein_coding	9	10	0	1	9	7
AGAP009833|protein_coding	9	3	9	1	27	1
AGAP003189|protein_coding	9	0	0	0	6	0
AGAP012360|protein_coding	9	14.8333	2	4	4	2
AGAP007249|protein_coding	9	1	0	0	5	0
AGAP005901|protein_coding	9	1	1	0	22	3
AGAP008296|protein_coding	9	1	46.25	0	7.5	0
AGAP004742|protein_coding	9	13	8	0	11	4
AGAP001627|protein_coding	9	40	2	13	6	29
AGAP002807|protein_coding	9	3.5	0	0	7	0
AGAP007580|protein_coding	9	4	12	0	22	3
AGAP006364|protein_coding	9	1	2	0	5	0
AGAP004315|protein_coding	9	2	0	0	8	0
AGAP002170|protein_coding	9	0	4	0	8	0
AGAP000883|protein_coding	9	1	6	1	11	1
AGAP011622|protein_coding	9	19	4	4	5	16
AGAP006439|protein_coding	9	15	0	5	5	11.0625
AGAP007135|protein_coding	9	0	0.5	13	20	21
AGAP009511|protein_coding	9	12	2	5	14	4.25
AGAP004031|protein_coding	9	1	0	1	27	1
AGAP008640|protein_coding	9	1	0	1	10	1
AGAP009830|protein_coding	9	0	51.5	0	7	0
AGAP008762|protein_coding	9	16	3	2	9	8.05882
AGAP000655|protein_coding	9	2	8	1	15	0
AGAP008931|protein_coding	9	20	2	4	0	9
AGAP001678|protein_coding	9	8	5	3	17	3.5
AGAP012990|protein_coding	9	0	13	1	13	1
AGAP005198|protein_coding	9	3	0	0	1	1
AGAP000940|protein_coding	8.57143	5.28333	2	2.55952	4.11111	16.2262
AGAP010172|protein_coding	8.55	1.34921	7	0.177778	7.75556	0.114379
AGAP012148|protein_coding	8.5	76.5	4	17.0909	11	59.5
AGAP009593|protein_coding	8.5	2	51.5	0	8.5	1
AGAP008859|protein_coding	8.34762	7.18818	7.4	3.91667	11.7714	8.20278
AGAP003296|protein_coding	8.33333	2	3	0	25	0
AGAP004507|protein_coding	8.2	43.9929	4	9.61111	6.11438	21.8964
AGAP006279|protein_coding	8.06667	41.7163	5.14286	5.41026	0	24.8687
AGAP008482|protein_coding	8.05882	6	16	21	23.0588	10.5
AGAP007781|protein_coding	8	5	2	0	18	4
AGAP005399|protein_coding	8	1	0	1	25	0
AGAP000953|protein_coding	8	3.5	68.5	1	16	0
AGAP007740|protein_coding	8	2	12	1	13	1
AGAP010216|protein_coding	8	3	6	1	16	1
AGAP009865|protein_coding	8	0	2	0	23	0
AGAP006452|protein_coding	8	4	1	0	14	3
AGAP008884|protein_coding	8	2	1	1	18	3
AGAP013103|protein_coding	8	0	4	0	16	2
AGAP007540|protein_coding	8	2	3	0	6	3
AGAP005113|protein_coding	8	8	1	2	5	5
AGAP009584|protein_coding	8	2.32841	3.05263	0.558824	11	2.05
AGAP010164|protein_coding	8	1	1	1	11.5	0
AGAP001496|protein_coding	8	5	3	2	10	7
AGAP002499|protein_coding	8	2	1	2	22	1
AGAP008916|protein_coding	8	6	13	0	18	5
AGAP009526|protein_coding	8	0	0	0	22	0.5
AGAP008763|protein_coding	8	0	0	0	9	0
AGAP010462|protein_coding	8	10	2	2	7	2
AGAP008004|protein_coding	8	9	7	3	29	7
AGAP002379|protein_coding	8	1	1	0	23	0
AGAP009431|protein_coding	8	2	19	1	20	1
AGAP004887|protein_coding	8	3	11	1	21	4
AGAP001751|protein_coding	8	15.3296	7.11765	6.16111	10	14.4495
AGAP009313|protein_coding	8	4	62.5	1	8	0
AGAP010632|protein_coding	8	4	0	0	9	2
AGAP009515|protein_coding	8	9	12	3	21	2
AGAP001200|protein_coding	8	3	2	0	13	1
AGAP006796|protein_coding	8	9.5	28	1	11	1
AGAP003519|protein_coding	8	2	4	4	11	0
AGAP011204|protein_coding	8	1.16667	2	1	15	0.0555556
AGAP003538|protein_coding	8	1	19	0	18	0
AGAP002630|protein_coding	8	0	0	0	14	0
AGAP004788|protein_coding	8	1.5	1	0.5	17.5	0.5
AGAP008812|protein_coding	8	0.142857	0	1	9	1.14286
AGAP011805|protein_coding	8	1	6	1	25.5	2
AGAP004790|protein_coding	8	1.5	1	0.5	21.5	0.5
AGAP011130|protein_coding	8	2	1	0	18	3
AGAP010295|protein_coding	7.98877	14.9325	3.74332	4.88539	6.14221	10.0114
AGAP003874|protein_coding	7.75	3.81667	3.25	0.333333	21	1.75
AGAP006656|protein_coding	7.63654	25.6865	1.74405	8.72741	8.04167	12.6981
AGAP000867|protein_coding	7.54167	4.58333	47.9028	1.29167	12.4722	6.08333
AGAP000184|protein_coding	7.5	4.16667	1	0	19.5769	1.33333
AGAP004920|protein_coding	7.5	37	4	9.5	0.5	16.5
AGAP007099|protein_coding	7.37458	37.3875	1.91667	15.3377	4.90606	23.3482
AGAP005378|protein_coding	7.2	4.88588	2.48611	1.12222	11.1964	0.897817
AGAP010552|protein_coding	7.16667	14.45	1.7	6	4.58333	8.0625
AGAP012708|protein_coding	7.15476	9.03333	35.6833	1.7	7.83333	4.1
AGAP000399|protein_coding	7	3	19	0	24	2
AGAP003030|protein_coding	7	0	0	0	12	1
AGAP007725|protein_coding	7	2	0	2	4	5
AGAP010592|protein_coding	7	0	6	0	10	3
AGAP010463|protein_coding	7	4	0	2	3	2
AGAP001023|protein_coding	7	0	4	0	12	0
AGAP002513|protein_coding	7	2	0	0	12	1
AGAP013419|protein_coding	7	13	3	2	6	9
AGAP012374|protein_coding	7	7	0	2	16	5
AGAP009447|protein_coding	7	5	3	1	7	1
AGAP004672|protein_coding	7	3	6	0	7	1
AGAP009652|protein_coding	7	0	0	0	12	1
AGAP007574|protein_coding	7	1	0	0	16	0
AGAP006598|protein_coding	7	1	1	0	6	0
AGAP008645|protein_coding	7	0	11	0	2	0
AGAP002685|protein_coding	7	3	2	0	8	0
AGAP002159|protein_coding	7	5	0	1	5	2
AGAP001368|protein_coding	7	0	1	0	6	3
AGAP004937|protein_coding	7	3	2	0	3	5
AGAP013341|protein_coding	7	0	1	0	7	0
AGAP001911|protein_coding	7	2.5	9	1.5	10	0.5
AGAP010375|protein_coding	7	3	22	0.142857	22.5	2
AGAP011282|protein_coding	7	8.07692	16	3	11	2.5
AGAP005076|protein_coding	7	2.25	1	0	4	3.5
AGAP004158|protein_coding	7	1	1	0	10.3333	2
AGAP010568|protein_coding	7	0.5	0	0	7	0
AGAP001797|protein_coding	7	5.56667	4	1	14.0625	3.125
AGAP012945|protein_coding	7	20.5	1.5	5	0.5	9.5
AGAP009182|protein_coding	7	3	12	3	1	1
AGAP000812|protein_coding	7	1.76786	0	0	8.5	1
AGAP004867|protein_coding	7	17	2	6	3	3
AGAP003440|protein_coding	7	7	1	0	3	3
AGAP007808|protein_coding	7	2	3	0	12	2
AGAP009602|protein_coding	7	0	1	0	23	0
AGAP001802|protein_coding	7	1	1	0	16	2
AGAP002020|protein_coding	7	1	1	0	7	0
AGAP009929|protein_coding	7	13	2	2	4	3
AGAP005257|protein_coding	7	0.230332	1	1	12.1	2.76515
AGAP000897|protein_coding	7	4	0	0	6	0
AGAP002693|protein_coding	7	1	0	0	12	0
AGAP010192|protein_coding	7	6	1	4	1	3
AGAP002395|protein_coding	7	3.5	3.5	2	12	3
AGAP005617|protein_coding	7	1	0	0	23	1
AGAP000901|protein_coding	7	0	1	0	7	1
AGAP007050|protein_coding	7	0	1	0	5	0
AGAP003623|protein_coding	7	2.99123	1.33333	1	19.0526	2
AGAP001102|protein_coding	7	67	5	20	3	31
AGAP006254|protein_coding	7	6	3	4	7	7
AGAP006128|protein_coding	7	0	1	0	8	0
AGAP003924|protein_coding	7	1	0	0	6	0
AGAP000274|protein_coding	7	29.5	4	8	5	31
AGAP008887|protein_coding	6.83333	31.6333	3.83333	9.33333	4	25.1667
AGAP001091|protein_coding	6.78095	38.0943	5.28575	8.60882	9.45758	21.8898
AGAP005091|protein_coding	6.75397	17.036	2	4.3066	10.9667	8.35923
AGAP011537|protein_coding	6.73389	77.689	1.78431	58.1595	10.1667	90.3239
AGAP004696|protein_coding	6.72749	31.9263	4.46751	7.4079	11.4688	15.9681
AGAP010286|protein_coding	6.71596	23.2978	2.19841	5.67009	3.39289	12.0275
AGAP001218|protein_coding	6.66667	8.33333	21.8333	2.83333	9.33333	1.5
AGAP004194|protein_coding	6.56667	14.2583	3	1.56667	3.06667	5.31854
AGAP003997|protein_coding	6.55595	45.4694	10.3429	7.80952	8.52619	22.1652
AGAP010292|protein_coding	6.52737	15.4027	1.92837	3.03751	3.74421	3.46555
AGAP009566|protein_coding	6.5	4	3.5	0	13	2.5
AGAP008293|protein_coding	6.5	2.5	12.75	1	2.5	1
AGAP001087|protein_coding	6.49444	34.2274	2.59286	8.25873	3.33571	10.431
AGAP011870|protein_coding	6.43452	30.6761	3.33333	7.47276	9.07692	10.1499
AGAP007525|protein_coding	6.375	26.7083	4.75	7.75	4.75	13.2083
AGAP000774|protein_coding	6.33333	37.6533	5.73333	6.58333	2.66667	29.375
AGAP001773|protein_coding	6.28221	22.9104	8.31977	5.19051	4.56476	13.1588
AGAP005639|protein_coding	6.17619	14.7275	3.15238	4.33254	4.57698	10.9762
AGAP007512|protein_coding	6.16667	19.1119	2.33333	8.86111	9.25	16.1012
AGAP001219|protein_coding	6.16667	7.33333	21.8333	1.83333	7.83333	1
AGAP004868|protein_coding	6.12558	4.19399	0.335714	2.12527	1.05	5.45808
AGAP005223|protein_coding	6.125	26.325	2.75	8	3.5	18.2
AGAP002659|protein_coding	6.125	23.825	3.75	8	6.5	15.2
AGAP010767|protein_coding	6.07143	4.22222	3	4.22222	8.5	2
AGAP011036|protein_coding	6.06667	9.14286	1	2.5	1	4.64286
AGAP006731|protein_coding	6.02619	14.8289	1.28333	2.78333	3.4605	6.08848
AGAP001151|protein_coding	6	2	15	3	6	5
AGAP009075|protein_coding	6	18	20	3	24	5
AGAP002647|protein_coding	6	3	0	1	18	2
AGAP002754|protein_coding	6	0	19	2	23	1
AGAP002063|protein_coding	6	25	3	13	4	11
AGAP001198|protein_coding	6	5	43.5	0	16	1
AGAP011630|protein_coding	6	0	32	0	3	0
AGAP008802|protein_coding	6	1	0	0	18	2
AGAP002340|protein_coding	6	2	9	2	13	2
AGAP001032|protein_coding	6	7	0	1	12	6
AGAP012330|protein_coding	6	0	0	0	4	0
AGAP000526|protein_coding	6	1	2	0	13	0.22619
AGAP007996|protein_coding	6	2	0	0	8	1
AGAP001325|protein_coding	6	3	4	2	23	4
AGAP000550|protein_coding	6	27	8	1	4	4
AGAP007120|protein_coding	6	2	18	1	8	2
AGAP005884|protein_coding	6	19.75	0	11	2	8
AGAP007788|protein_coding	6	0	0	0	7	1
AGAP009135|protein_coding	6	7	17	1	7	5
AGAP000183|protein_coding	6	13	1	2	2	7
AGAP003457|protein_coding	6	7.05	3	3	1.16667	2.125
AGAP012443|protein_coding	6	7	12.5	1	10	0
AGAP010386|protein_coding	6	1	6	2	1	5
AGAP010891|protein_coding	6	1	1	1	11	1
AGAP009143|protein_coding	6	10	1	2	3	9
AGAP011244|protein_coding	6	8	12	3	5	1
AGAP003021|protein_coding	6	4	4	4.33333	11	2
AGAP006939|protein_coding	6	5.5	0	0	19	4
AGAP008487|protein_coding	6	0	16	0	3	1
AGAP007778|protein_coding	6	3	1	0	14	2
AGAP002503|protein_coding	6	17.4	4	2	11	8.5
AGAP003599|protein_coding	6	2	0	0	32.5	1
AGAP011173|protein_coding	6	2	12	0	9	1
AGAP012334|protein_coding	6	2	2	0	5	1
AGAP000128|protein_coding	6	2	1	0	16	1
AGAP010479|protein_coding	6	42.5	4	19	3	38
AGAP002655|protein_coding	6	4	5	2	20	2
AGAP007970|protein_coding	6	7.15263	3	1	13	0
AGAP007886|protein_coding	6	34	3	9.5	1	8
AGAP001065|protein_coding	6	13.5	7	2	11	8.25
AGAP004812|protein_coding	6	1	1	0	7	0
AGAP002122|protein_coding	6	4	5	0	18	0
AGAP003416|protein_coding	6	11	2	3	2	5
AGAP009867|protein_coding	6	0.2	0	0.0833333	8.34848	1.27143
AGAP007892|protein_coding	6	3	3	0	3	4
AGAP002505|protein_coding	6	0	1	1	7	2
AGAP000367|protein_coding	6	4	1	5	6	3
AGAP004310|protein_coding	6	8.57143	2.5	1	13.5833	4
AGAP008914|protein_coding	6	1	11	1.14286	8	2
AGAP004817|protein_coding	6	0.0909091	1	1	7	0
AGAP001417|protein_coding	6	0	1	1	4	0
AGAP004362|protein_coding	6	22	7	3	6	15
AGAP002464|protein_coding	6	5	8	2	13	1
AGAP003312|protein_coding	6	8.5	1	1.31313	8	6.38889
AGAP012284|protein_coding	6	3	4	0	6.5	0
AGAP012985|protein_coding	6	7.58333	2.65	2.58333	6.13333	4.95
AGAP004896|protein_coding	6	24	5	4	2	33
AGAP003119|protein_coding	6	2	1	0	11	1
AGAP002586|protein_coding	6	1	0	0	13	0
AGAP006188|protein_coding	5.89583	9.30882	3	2	0	6.64216
AGAP002996|protein_coding	5.83333	7.24359	1	2.25	16.0833	3.125
AGAP010268|protein_coding	5.73147	6.08578	4.67424	0.503497	0.817405	7.04623
AGAP003514|protein_coding	5.66667	5.33333	1.5	1	4.66667	2.45238
AGAP001070|protein_coding	5.65245	30.6591	7.84632	7.554	6.44061	14.4315
AGAP012048|protein_coding	5.55882	1	3	1	23.0588	1
AGAP010445|protein_coding	5.5	13.5107	1.5	5.60476	10.0667	11.2
AGAP006023|protein_coding	5.5	15	3	4	4	13
AGAP004596|protein_coding	5.5	0	0	0	9	1
AGAP007857|protein_coding	5.5	4	0	0.5	7.5	0
AGAP003328|protein_coding	5.5	0	1	0.5	17	0
AGAP002263|protein_coding	5.5	3	0	1	8	1
AGAP008906|protein_coding	5.48333	16.6687	9.66667	5.68333	2.56667	12.2338
AGAP004677|protein_coding	5.46553	14.4853	2.35005	3.9949	12.2464	12.4901
AGAP009400|protein_coding	5.33333	5.45034	1	1.1	3.625	4.44048
AGAP011342|protein_coding	5.25952	19.985	1.74848	6.60238	6.81786	8.9037
AGAP004112|protein_coding	5.2	3.72456	1.06667	0.27193	3.05263	1.63333
AGAP012428|protein_coding	5.17011	14.3964	0.88326	2.41552	2.09511	6.06347
AGAP000222|protein_coding	5.16667	4	2	3	5	4
AGAP000870|protein_coding	5.14286	5.57692	1	3	1	6.5
AGAP013330|protein_coding	5.13611	25.3734	7.35	5.10675	4.1	17.4861
AGAP001271|protein_coding	5.125	4	0	0	2	0.166667
AGAP006508|protein_coding	5.11111	6	3	1.5	6.05	3.3
AGAP001287|protein_coding	5.09091	8	2	6	0	7.09091
AGAP003235|protein_coding	5.08921	11.4612	2.48846	7.67206	2.70933	12.2163
AGAP010044|protein_coding	5.06667	7	2.06667	1	17	3
AGAP005803|protein_coding	5.05882	3.14286	0	0.1	8	0
AGAP011286|protein_coding	5	1	0	0	2	2
AGAP000969|protein_coding	5	6	0	1	5	0
AGAP010750|protein_coding	5	1	1	1	19	0
AGAP006948|protein_coding	5	25	1	6	0	13
AGAP001867|protein_coding	5	3	2	0	11.5	1
AGAP013401|protein_coding	5	0	1	0	0	0
AGAP011203|protein_coding	5	0	1	1	8	0.0555556
AGAP005187|protein_coding	5	1	2	0	2	4
AGAP003711|protein_coding	5	2	1	0	6	1
AGAP000964|protein_coding	5	0	0	0	1	0
AGAP002182|protein_coding	5	1	2	0	12	0
AGAP005802|protein_coding	5	6	10	0	13	4
AGAP011745|protein_coding	5	16	0	3	0	7
AGAP001273|protein_coding	5	1	3	0	16	1
AGAP010893|protein_coding	5	6	0	2	2.11111	7
AGAP008801|protein_coding	5	10.3333	9	3.33333	8	3.25
AGAP004884|protein_coding	5	1	1	0	5	0
AGAP006376|protein_coding	5	10.5667	6.11111	4.1	9	8
AGAP004709|protein_coding	5	10	3	1	12	5
AGAP002682|protein_coding	5	1	1	0	1.5	2
AGAP010623|protein_coding	5	4	4	1	6	4
AGAP001257|protein_coding	5	7	0	2	26	5
AGAP000926|protein_coding	5	5.14286	1.11111	1.26667	6	0.869298
AGAP005625|protein_coding	5	6	4	4	17	6
AGAP003160|protein_coding	5	6	1	0	18	1
AGAP012798|protein_coding	5	10	9.66667	3	3.5	4.5
AGAP006360|protein_coding	5	7	1	1	4	4
AGAP001630|protein_coding	5	6	1	1	13	3
AGAP000756|protein_coding	5	1.66667	1	1	0	0.5
AGAP028121|protein_coding	5	5	3	1	7	3
AGAP008718|protein_coding	5	1	0	0	6	2
AGAP007121|protein_coding	5	2	6	1	6	3
AGAP011798|protein_coding	5	26	7.5	7	1	16
AGAP005630|protein_coding	5	11	7	2	6	2
AGAP005131|protein_coding	5	2	8	0	9	0
AGAP002047|protein_coding	5	15	5	6	0	15
AGAP012394|protein_coding	5	14.5	3	2.5	0	9.5
AGAP010066|protein_coding	5	0	0	0	9.5	0
AGAP002468|protein_coding	5	7.5	8	1	26	3
AGAP003018|protein_coding	5	24	3	8	8	15
AGAP007902|protein_coding	5	3	0	0	9	4
AGAP008007|protein_coding	5	2	3	0	9	0
AGAP004715|protein_coding	5	0	0	0	1	1
AGAP005662|protein_coding	5	0	1	0	4	0
AGAP002024|protein_coding	5	9	0	3	0.0666667	6
AGAP005929|protein_coding	5	14	3	2	0	4
AGAP003768|protein_coding	5	30	25	7	16	7
AGAP007541|protein_coding	5	1	1	0	4	1
AGAP011077|protein_coding	5	2	5	0	12	1
AGAP028203|protein_coding	5	5	3	1	7	3
AGAP004860|protein_coding	5	0	5	0	4	0
AGAP005652|protein_coding	5	2.2	5	0	15.2	0.5
AGAP002892|protein_coding	5	2	2	1	1	4
AGAP003453|protein_coding	5	14	1	1	7	4
AGAP006935|protein_coding	5	1	4	2	5	2
AGAP007106|protein_coding	5	3	2	0	0	1
AGAP012302|protein_coding	5	1	4	0	12	1
AGAP000412|protein_coding	5	0	0	0	2	0
AGAP000618|protein_coding	5	1	2	0	35	0
AGAP005046|protein_coding	5	4	7	0	8	1
AGAP008503|protein_coding	5	13	1	4	14	2
AGAP002831|protein_coding	5	2	0	0	4	0
AGAP005202|protein_coding	5	4	3	3	6	0
AGAP007103|protein_coding	5	7.2	5.1	1.33333	3	4
AGAP010792|protein_coding	5	0	1	0	21	0
AGAP009156|protein_coding	5	12.5	2	4	1	5
AGAP000145|protein_coding	5	2	3	3	4	2.14286
AGAP002654|protein_coding	5	4	5	0	12	3
AGAP004732|protein_coding	5	5	3.5	0.111111	7	1
AGAP004654|protein_coding	5	20	2	7	0	14
AGAP001296|protein_coding	5	0	0	2	5.05556	0
AGAP005507|protein_coding	5	6.82424	3	5.56667	11	7.33155
AGAP000528|protein_coding	5	8	1	7.5	16	2
AGAP005828|protein_coding	5	14.5	2	4	4	3
AGAP001193|protein_coding	5	1	24	0	5	0
AGAP000273|protein_coding	5	7	4	2	1	10
AGAP010175|protein_coding	5	11	5	3.5	5	2
AGAP001475|protein_coding	5	27	4	7	2	17
AGAP000086|protein_coding	5	12.0833	10	2.16667	10	4.1
AGAP005245|protein_coding	5	10.8333	7	1	15	4.125
AGAP008646|protein_coding	5	9.5	6	5	5	4
AGAP002884|protein_coding	5	0	3	0	9	0
AGAP010553|protein_coding	5	5	4	3	8	4
AGAP004050|protein_coding	5	5	6	3	19	5.5
AGAP004396|protein_coding	5	4	1	1	11	6
AGAP006225|protein_coding	5	0	2	0	0.5	0
AGAP000097|protein_coding	5	0	0	0	7	0
AGAP010613|protein_coding	5	1.5	7	0	10	1.5
AGAP013028|protein_coding	5	3	2	1	2	5
AGAP004486|protein_coding	5	2.5	2.5	0	12	1
AGAP007784|protein_coding	5	6	1	1	10	3
AGAP004443|protein_coding	5	9.7	3	1	5.5	2.25
AGAP008495|protein_coding	5	8	0	0	2	3
AGAP004774|protein_coding	5	15	13	3	10	6
AGAP006398|protein_coding	5	3	13	0	6	1
AGAP001211|protein_coding	5	1	3	0	1	1
AGAP006613|protein_coding	5	0	3	0.0909091	4	1
AGAP001459|protein_coding	5	3	12	0	11	0
AGAP008195|protein_coding	5	0	0	1	2	2
AGAP000375|protein_coding	5	0	0	0	6	0
AGAP008843|protein_coding	5	19.3031	3	18.5	10	16.2714
AGAP028139|protein_coding	5	5	3	1	7	3
AGAP003742|protein_coding	5	5	23	0	8	2
AGAP000253|protein_coding	5	18.5	3	16	7.25	19.5
AGAP005111|protein_coding	4.89683	17.058	1.36508	6.39286	2.23611	14.2101
AGAP001002|protein_coding	4.87778	29.2923	4.11743	7.76905	2.64583	15.9738
AGAP010045|protein_coding	4.83333	4.97857	0	2.33333	0.583333	3.25
AGAP011360|protein_coding	4.80556	8.21615	4.34188	1.11111	2.41667	2.93996
AGAP004724|protein_coding	4.70489	28.4241	2.57491	4.30825	4.98077	14.1172
AGAP013027|protein_coding	4.52137	18.3558	3.00952	7.77521	1.25824	10.0513
AGAP012090|protein_coding	4.5	29	5	11	6	38
AGAP005008|protein_coding	4.5	31.0556	3	7.05	1	13.0769
AGAP012424|protein_coding	4.5	28.2992	3	8.08333	3	20.1333
AGAP003720|protein_coding	4.5	3	1	0	6.83333	2
AGAP012718|protein_coding	4.5	0	0	0	7.5	0
AGAP004904|protein_coding	4.5	1	5	0	2.5	3
AGAP010957|protein_coding	4.5	1.5	4.5	0	2.27778	1
AGAP008433|protein_coding	4.5	8.125	11	4	3	4
AGAP010312|protein_coding	4.49274	17.081	2.31313	6.39363	2.78516	7.2016
AGAP010261|protein_coding	4.3631	3.8847	3.29091	0.404762	0.559524	1.51573
AGAP012831|protein_coding	4.33333	2	49.5	3.16667	7.66667	2.66667
AGAP007927|protein_coding	4.33333	0	11.1667	0	16	0
AGAP001683|protein_coding	4.3	6.64167	4.3	3.95758	0	2.6
AGAP000351|protein_coding	4.25595	20.4944	4.77049	5.50119	2.85952	9.84848
AGAP001486|protein_coding	4.25	11.175	0.5	2.07143	6.5	4.29549
AGAP000207|protein_coding	4.22222	4.62143	0	0	2.07143	1
AGAP007307|protein_coding	4.22222	17.6667	6	8.5	3.61111	15.25
AGAP011256|protein_coding	4.21508	15.1444	1.96627	4.08571	3.49835	9.65839
AGAP004256|protein_coding	4.19583	4.9125	7.57143	1.2413	8.06786	0.730742
AGAP000595|protein_coding	4.18254	2.27778	0	0.222222	3	3.42424
AGAP012464|protein_coding	4.17749	19.3391	1.95238	4.03445	2.47084	9.23528
AGAP000467|protein_coding	4.15	1.26667	1	1	4.05	0.15
AGAP000715|protein_coding	4.11111	3.75119	0.4	2.38571	2.19444	4.7873
AGAP000585|protein_coding	4.1	6.94846	2	0.558824	31.25	1
AGAP000904|protein_coding	4.08333	2.16667	0.0833333	0.0833333	4	2.6
AGAP010428|protein_coding	4.07143	7.10526	3.05556	1.55882	5.18393	10.0625
AGAP003005|protein_coding	4.05952	14.8976	1.87857	3.68333	22.0429	7.05
AGAP006448|protein_coding	4.05	2	1.5	0	6.05	4.42143
AGAP012516|protein_coding	4.05	14.8625	1.05	5.14091	5.21667	15.2526
AGAP003533|protein_coding	4	0	0	0	7	0
AGAP000095|protein_coding	4	1	0	2	4	1
AGAP009486|protein_coding	4	4.5	1	0	5	0.25
AGAP010041|protein_coding	4	3	0	1	1	1
AGAP012102|protein_coding	4	6.32692	0	0	10.2	0
AGAP004619|protein_coding	4	1.11111	1	1	1	0
AGAP006061|protein_coding	4	16	4	0	3	14
AGAP008922|protein_coding	4	0	9	0	3	0
AGAP007181|protein_coding	4	3	3	0	12	1
AGAP004030|protein_coding	4	0	0	1	10	1
AGAP007991|protein_coding	4	16	1	6.5	3	14.5
AGAP009883|protein_coding	4	0	0	0	12	0
AGAP008680|protein_coding	4	1.16667	1	0	5	1
AGAP003843|protein_coding	4	0	1	0	3	0
AGAP005832|protein_coding	4	1	0	0	9	0
AGAP004164|protein_coding	4	5	5	0	6	0
AGAP001499|protein_coding	4	4	1	1	3	9.5
AGAP006686|protein_coding	4	6.75758	4	0.0833333	9	7.25819
AGAP011356|protein_coding	4	4	0	0	3	6
AGAP005109|protein_coding	4	0	0	0	2	1
AGAP001358|protein_coding	4	3	3.05263	2	2.28571	5
AGAP010589|protein_coding	4	0	2	0	1	0
AGAP011644|protein_coding	4	6	2	5	1	8
AGAP006053|protein_coding	4	3	0	3	11	1
AGAP007990|protein_coding	4	15	1	6.5	3	14.5
AGAP013333|protein_coding	4	3.20789	4	1	24.0526	0
AGAP002015|protein_coding	4	5	5	3	13	6
AGAP004598|protein_coding	4	9	3	2	7	3
AGAP005216|protein_coding	4	3	1	0	2	0
AGAP007623|protein_coding	4	1	2	0	1	3
AGAP007457|protein_coding	4	4	1	0	0	1
AGAP003987|protein_coding	4	0	6	0	8	2
AGAP002518|protein_coding	4	2	6	0	15	0
AGAP005856|protein_coding	4	0	1	0	3	0
AGAP008635|protein_coding	4	1	0	0	0	2
AGAP002502|protein_coding	4	9.4	4	2	6	3.5
AGAP003864|protein_coding	4	0	1	0	6	2
AGAP005608|protein_coding	4	16	5	2	3	13
AGAP008473|protein_coding	4	12.5	1	5	7	9
AGAP013149|protein_coding	4	5.58333	5.65	1.58333	1.13333	4.45
AGAP005400|protein_coding	4	4.11111	4	1.1	5	5
AGAP002440|protein_coding	4	6	1	0	2	1
AGAP000275|protein_coding	4	2	2.11111	1	3	2
AGAP000500|protein_coding	4	2	4.2	0	8	0.0526316
AGAP011177|protein_coding	4	8	1	1	1	4
AGAP011351|protein_coding	4	5.12692	0.0769231	0	3	2.4594
AGAP007780|protein_coding	4	1	1	0	27	3
AGAP002346|protein_coding	4	1	3	0	4	0
AGAP001050|protein_coding	4	2.07692	3	0	1.07143	0.1875
AGAP007366|protein_coding	4	3	3	1	1	2
AGAP005244|protein_coding	4	10	14	0	7.07143	5.14286
AGAP008819|protein_coding	4	3.33333	3	15	1.25	2
AGAP005573|protein_coding	4	0	0	0	0	0
AGAP000740|protein_coding	4	4	0	1.05882	0	2
AGAP010313|protein_coding	4	0.611111	2	1	1	2
AGAP002651|protein_coding	4	1	4	0	5	0
AGAP006475|protein_coding	4	15	2	5	2	5.05882
AGAP006096|protein_coding	4	2	1	0	12	2
AGAP011705|protein_coding	4	4	0	0	1.25	1
AGAP005030|protein_coding	4	2.43611	0	0	3	2.33333
AGAP003153|protein_coding	4	3.5	15.5	2	5.5	0
AGAP001819|protein_coding	4	4	5	0	5	1
AGAP007633|protein_coding	4	2.25	27	2	23	6.46786
AGAP007661|protein_coding	4	0	0	0	1	0
AGAP002890|protein_coding	4	6	0	2	3	4.5
AGAP013179|protein_coding	4	0	1	0	3	0
AGAP007629|protein_coding	4	7	3	4	1	3
AGAP011904|protein_coding	4	8	0	2	4	8
AGAP008710|protein_coding	4	1	1	3	1	2
AGAP006206|protein_coding	4	1	24	0	9	1
AGAP005082|protein_coding	4	2.07692	4	1	11	0.238095
AGAP013226|protein_coding	4	8.05882	0	2.33333	4	5
AGAP008294|protein_coding	4	0	37.25	2	16.5	1
AGAP000894|protein_coding	4	1.09091	3.09091	0	3.5	3.21591
AGAP011948|protein_coding	4	1	2	0	10	1
AGAP001617|protein_coding	4	3	0	0	0	1
AGAP010876|protein_coding	4	2	8	0	10	1
AGAP010152|protein_coding	4	10	2	2	2	4
AGAP000112|protein_coding	4	3.21429	4.0625	1.5	5	3.5
AGAP013204|protein_coding	4	0	0	0	11	1.14286
AGAP008536|protein_coding	4	3	1	4	4	3
AGAP009212|protein_coding	4	7	9	0	5	0
AGAP007473|protein_coding	4	8	4	3	2.5	4
AGAP000719|protein_coding	4	2.11111	1	0	2	0
AGAP010929|protein_coding	4	5.5	4.5	2	13.5	4
AGAP002351|protein_coding	4	1	0	0	7	1
AGAP009264|protein_coding	4	4.5625	1	0.5	6.05556	0.142857
AGAP005300|protein_coding	4	7.05556	6	3	4.5	6
AGAP000236|protein_coding	4	1	0	1	1	1
AGAP003415|protein_coding	4	11	0	4	2	5
AGAP000723|protein_coding	4	1.11111	2	1	1	0
AGAP009221|protein_coding	4	41	0	16	2	29
AGAP009828|protein_coding	4	0	14	1	0	0
AGAP006472|protein_coding	4	9	0	1	2	5
AGAP007640|protein_coding	4	5	0	1	6	0
AGAP001520|protein_coding	4	3.45833	2	1	33	1.14286
AGAP002809|protein_coding	4	8	0	4	2	8
AGAP006460|protein_coding	4	0.195489	4	2	5	0
AGAP000017|protein_coding	4	7.5	3	2	6	5
AGAP005978|protein_coding	4	9.45	33	3	15	7.07692
AGAP005243|protein_coding	4	0	1	0	6	0.333333
AGAP011141|protein_coding	4	1	0	2	2	1.5
AGAP002942|protein_coding	4	4	3	6.5	5.15385	3
AGAP012982|protein_coding	4	6.08333	2.65	1.58333	2.13333	3.95
AGAP010490|protein_coding	4	4	8	1	14	2
AGAP004146|protein_coding	4	1	5	0	6	0
AGAP011603|protein_coding	4	3	0	0	4	0.5
AGAP006541|protein_coding	4	12	2	2	4	3
AGAP010235|protein_coding	4	1	1	1	5	2
AGAP010612|protein_coding	4	0.5	9	0	9	1
AGAP003412|protein_coding	4	0.5	4	0	10.5	0.5
AGAP005039|protein_coding	4	2	1	1	2	0
AGAP013146|protein_coding	4	2	32	2.5	7	2
AGAP000040|protein_coding	4	1	0	0	8	0
AGAP000332|protein_coding	4	0	2	1	3	0
AGAP007801|protein_coding	4	2	0	2	2.1	2
AGAP001240|protein_coding	4	0	12	0	1	0
AGAP007440|protein_coding	4	5.26667	3	2	6	2.2
AGAP012434|protein_coding	4	1.14286	0	0	5	0
AGAP003926|protein_coding	4	0	14	0	0	0
AGAP012445|protein_coding	4	14.8333	2.5	3.5	1.5	7.5
AGAP009738|protein_coding	4	14	3	5	4	8
AGAP000810|protein_coding	4	4.66178	2	2.05	2	3.2786
AGAP003774|protein_coding	4	4	0	2	1	2
AGAP001910|protein_coding	4	1	8	0	16	0
AGAP000862|protein_coding	4	1	8	0	8	0
AGAP009861|protein_coding	4	2	9	17	8	3
AGAP004458|protein_coding	4	2	0	3	5	1
AGAP010297|protein_coding	4	2	1	0	10	1
AGAP003557|protein_coding	4	1	0	1	9	1
AGAP001179|protein_coding	4	5.58333	5.65	1.58333	2.13333	5.45
AGAP011082|protein_coding	4	0	0	0.0769231	0	0.576923
AGAP001500|protein_coding	4	27	3	7	1	8
AGAP000008|protein_coding	4	0	24	0	6	1
AGAP002889|protein_coding	4	0	0	0	8	0
AGAP013470|protein_coding	3.98626	13.5737	1.20849	5.59597	1.49426	9.35597
AGAP005160|protein_coding	3.94921	31.4365	5.4619	9.99008	6.36905	28.1977
AGAP001446|protein_coding	3.82363	29.5502	2.24359	7.70917	13.971	21.8309
AGAP004032|protein_coding	3.7373	8.55333	1.30526	7.57619	1.89286	4.66496
AGAP012484|protein_coding	3.65	14.4835	1.86667	2.18377	3.33333	7.47193
AGAP003400|protein_coding	3.63258	13.0135	1	3.28333	2.03333	4.34841
AGAP004667|protein_coding	3.61228	1.83215	2.25946	1.10684	1.29091	2.51007
AGAP011515|protein_coding	3.58333	0.583333	1.41667	0	5.75	0
AGAP008532|protein_coding	3.5625	7.0625	4.5	0.5	5.05263	1
AGAP008863|protein_coding	3.55556	7.08674	3	2.08333	5	0.207393
AGAP001068|protein_coding	3.52917	18.3647	1.70049	1.8125	4.41667	12.6624
AGAP010314|protein_coding	3.52777	19.5054	2.08942	3.25833	2.64283	6.5461
AGAP001213|protein_coding	3.5	3	1	0	5	0
AGAP004786|protein_coding	3.5	8	3.5	4.5	0.5	9.5
AGAP000545|protein_coding	3.5	0	0	0	1	0
AGAP010436|protein_coding	3.5	3	2	0.25	3.5	3.16667
AGAP003831|protein_coding	3.5	0	0	0	15	0
AGAP008810|protein_coding	3.5	0	2.5	0	4.5	0
AGAP000803|protein_coding	3.5	8	0	1	1.5	1.75
AGAP008807|protein_coding	3.5	0	3.5	0	8.5	1
AGAP004861|protein_coding	3.5	3	0	0	2	2
AGAP006996|protein_coding	3.5	2	0	1	5	1
AGAP009894|protein_coding	3.5	1.5	0	0	12.5	0.5
AGAP012924|protein_coding	3.5	0.5	0.5	0	10	0
AGAP012939|protein_coding	3.5	0.5	1	1	2.5	0.5
AGAP003283|protein_coding	3.5	0.676879	3	1.80882	3	1.05263
AGAP010555|protein_coding	3.49167	6.11429	0.67619	3.2	0.452381	2.65238
AGAP001043|protein_coding	3.48095	13.9637	4.58175	2.71158	5.66819	7.48524
AGAP003896|protein_coding	3.43175	12.246	2.53452	3.23452	6.40357	4.21789
AGAP010324|protein_coding	3.40426	14.0844	2.33212	3.60562	2.55967	10.3132
AGAP000606|protein_coding	3.40073	19.7259	1.21905	3.42778	0.866667	8.53144
AGAP005964|protein_coding	3.38182	6.225	2	2.07143	5.45833	5.48596
AGAP010782|protein_coding	3.35833	11.3436	2.3193	3.16667	0.2	4.52222
AGAP005143|protein_coding	3.26667	2.44784	0.142857	0.719609	2.14286	1.86738
AGAP011262|protein_coding	3.25952	4.47345	1.02876	2.52778	0.809524	4.58463
AGAP000005|protein_coding	3.22549	12.6723	2.08333	4	6	6.90807
AGAP007203|protein_coding	3.2	1.13333	3.59167	2.17778	7.25833	1.48571
AGAP008611|protein_coding	3.19643	3.74846	1	5.125	3	3.96652
AGAP005536|protein_coding	3.17647	2.5864	0.0588235	0.260504	1.57143	0.582152
AGAP009928|protein_coding	3.17361	10.1944	2	1.59384	2.5	2.45
AGAP011890|protein_coding	3.16667	7.11111	2.375	3	1.33333	3.625
AGAP009668|protein_coding	3.16667	2.5	0	0	7	1
AGAP005728|protein_coding	3.16667	1.15	3	0	1	0.3125
AGAP006374|protein_coding	3.16215	27.1253	1.38168	5.96992	1.76394	14.9969
AGAP004251|protein_coding	3.14286	8	3	2	12	2
AGAP004671|protein_coding	3.07143	3.45327	0.2	1.05882	3	1.38228
AGAP000453|protein_coding	3.07143	1.47143	1	1	2.2	0.201681
AGAP010872|protein_coding	3.06208	5.64535	1.04861	4.39544	4.45788	5.21275
AGAP007870|protein_coding	3.05882	2.5	0	0	1.05882	0
AGAP002958|protein_coding	3.05	5	1	1	1	1
AGAP008989|protein_coding	3.05	0.105263	1	1	9.05263	0.0666667
AGAP028185|protein_coding	3.03173	11.1214	1.67927	1.85414	1.63016	3.64021
AGAP009891|protein_coding	3.01111	4.74968	0.333333	1.44359	1.36667	4.57424
AGAP010303|protein_coding	3.00343	6.81802	0.202632	2.26854	5.7	3.31241
AGAP007901|protein_coding	3	6	2	1	2	0
AGAP028076|protein_coding	3	6	0	0	0	2
AGAP006766|protein_coding	3	0	2	0	7	2
AGAP004892|protein_coding	3	2.16783	0	1.07692	2	3.02692
AGAP009603|protein_coding	3	0	0	0	3	1
AGAP003941|protein_coding	3	0	0	1	0	0
AGAP008653|protein_coding	3	0	1	0	9	0
AGAP005411|protein_coding	3	2	0	0	4	2
AGAP010351|protein_coding	3	5	1	0	1	1
AGAP004992|protein_coding	3	0	1	0	2	0
AGAP012096|protein_coding	3	0	0	0	0	0
AGAP012064|protein_coding	3	3.11111	12	12	11	3
AGAP012163|protein_coding	3	1	1	1	5	4
AGAP003439|protein_coding	3	1	1	0	3.5	2.33333
AGAP010229|protein_coding	3	6	0	0	2	6
AGAP007378|protein_coding	3	2	2	28	4	3
AGAP008227|protein_coding	3	9	6	1	2	1
AGAP002969|protein_coding	3	0	5	0	2	0
AGAP009424|protein_coding	3	5.17424	1	2	1	2.41667
AGAP000198|protein_coding	3	16.3214	0	6	5	8.08333
AGAP003901|protein_coding	3	29	3	7	3.25	11
AGAP006427|protein_coding	3	0	0	0	5	0
AGAP004842|protein_coding	3	2	0	0	1	3
AGAP011161|protein_coding	3	1	3	0	3	3
AGAP003652|protein_coding	3	2.5	0	1	3.5	0
AGAP004212|protein_coding	3	15	26	7	9	7
AGAP004854|protein_coding	3	0	1	0	3	1
AGAP005294|protein_coding	3	1	0	0	4	1
AGAP001377|protein_coding	3	2	0	3	4	3
AGAP007728|protein_coding	3	2	1	0	0	3
AGAP008318|protein_coding	3	1	1	1	19	0
AGAP001236|protein_coding	3	3	0	2	0	3
AGAP007186|protein_coding	3	2	3	3	6	3
AGAP006918|protein_coding	3	3	1	0	11	0
AGAP010686|protein_coding	3	1	0	0	2	0
AGAP012191|protein_coding	3	0	1	0	11	1
AGAP004469|protein_coding	3	18	2	1	3	7
AGAP002569|protein_coding	3	19	2	3	2	7
AGAP007960|protein_coding	3	15	1	2	5	6
AGAP002278|protein_coding	3	2	7	0	8	2
AGAP005496|protein_coding	3	11.5	0	2	2	3
AGAP002509|protein_coding	3	4	1	2	1	2
AGAP009036|protein_coding	3	6.25	5	2	6	1
AGAP007592|protein_coding	3	0	6	1	1	1
AGAP004655|protein_coding	3	1	1	1	2	2
AGAP004533|protein_coding	3	3	3	1	2	4
AGAP010427|protein_coding	3	4	0	2	0	1
AGAP005263|protein_coding	3	1	3.5	0	6	0
AGAP003434|protein_coding	3	12	1	3	3	10.25
AGAP010805|protein_coding	3	0	0	1	3	2
AGAP012439|protein_coding	3	4.21513	1	3.5	7.43333	1.20882
AGAP011747|protein_coding	3	1	0	0	7	0
AGAP006699|protein_coding	3	1	0	0	5	0
AGAP010163|protein_coding	3	2	7	0	5	2
AGAP009953|protein_coding	3	2.09091	1.07143	0	1.05263	0.0666667
AGAP028230|protein_coding	3	5	0	0	1	3
AGAP008098|protein_coding	3	1.11513	1	0.05	6	1
AGAP001545|protein_coding	3	0	1	0	1	0
AGAP010206|protein_coding	3	0	1	0	2	2
AGAP004830|protein_coding	3	1	1	1	1	0
AGAP009167|protein_coding	3	2	2	0	1	0
AGAP007834|protein_coding	3	2	0	3	2	1
AGAP000290|protein_coding	3	3.08333	0	1	3	2
AGAP000354|protein_coding	3	4	0	1	5	3
AGAP009913|protein_coding	3	3	0	1	0	0
AGAP011833|protein_coding	3	1	0	0	1	0
AGAP004489|protein_coding	3	0	0	0	0	0
AGAP001192|protein_coding	3	1	19	0	12	1
AGAP011956|protein_coding	3	1	0	0	2	0
AGAP002813|protein_coding	3	1	0	0	0	1
AGAP010459|protein_coding	3	0	0	0	1	0
AGAP028093|protein_coding	3	19	4	3	5	11.625
AGAP002030|protein_coding	3	2	0	0	3.05556	0
AGAP001814|protein_coding	3	3	3.5	1	7	1
AGAP003903|protein_coding	3	16	1.5	2	3	11
AGAP003437|protein_coding	3	7	0	4	2	5
AGAP006184|protein_coding	3	1	1	0	1	2.0625
AGAP005209|protein_coding	3	3	1	1	5	0
AGAP002427|protein_coding	3	11	0	6	2	3
AGAP003337|protein_coding	3	2	0	0	3	0
AGAP007386|protein_coding	3	0	5	0	0	0
AGAP000234|protein_coding	3	3.25911	1	3.16667	7	2
AGAP006601|protein_coding	3	1.14286	1	0	1	1
AGAP007143|protein_coding	3	2	0	0	3	0
AGAP009920|protein_coding	3	0	10	2	12	4
AGAP009508|protein_coding	3	1	6	1	9	0
AGAP001905|protein_coding	3	1	2	1	0	5
AGAP001535|protein_coding	3	2	0	0.5	1	4
AGAP000304|protein_coding	3	6	1	1	2	3
AGAP002597|protein_coding	3	8	1	2	3	5
AGAP013457|protein_coding	3	2	4	1	4	4
AGAP003029|protein_coding	3	6	1	3	0	1
AGAP001799|protein_coding	3	2	0	1	5	0
AGAP003755|protein_coding	3	0	1	0	5	1
AGAP006900|protein_coding	3	0	2	0	5	4
AGAP004255|protein_coding	3	0	0	0	1	0
AGAP000519|protein_coding	3	3.82692	0	0.316667	1.34167	2
AGAP011208|protein_coding	3	1	0	0	4	0
AGAP008128|protein_coding	3	0	0	0	0	0
AGAP009664|protein_coding	3	2.05	1	0	10.5	1
AGAP007499|protein_coding	3	1	0	0	1	0
AGAP002067|protein_coding	3	2	1	5	0	1
AGAP007362|protein_coding	3	0	1	0	5	2
AGAP007815|protein_coding	3	0	1	0	1	1
AGAP002500|protein_coding	3	0	0	0	12	2
AGAP001182|protein_coding	3	2	13	1	4	4
AGAP010252|protein_coding	3	3	10	0	14	0
AGAP002607|protein_coding	3	1	0	2	2	1
AGAP006389|protein_coding	3	0	3	0	7	0
AGAP012523|protein_coding	3	0.5	0	0	1	2
AGAP001153|protein_coding	3	1	1	0	7	1
AGAP000552|protein_coding	3	1	0	0	0	0
AGAP004423|protein_coding	3	13	5	2	2	9
AGAP000300|protein_coding	3	10	3	3	1.5	9
AGAP002821|protein_coding	3	2	1	0	0	2
AGAP001423|protein_coding	3	7.5	5	4	9	2
AGAP011571|protein_coding	3	8	2	2	7	2
AGAP008688|protein_coding	3	3.5	0	0	0	1
AGAP009970|protein_coding	3	1	0	0	1	0
AGAP008001|protein_coding	3	0	2	0	6	0
AGAP010842|protein_coding	3	0	1	2	3	3
AGAP012879|protein_coding	3	0	2	0	3.5	0
AGAP008033|protein_coding	3	0	1	0	3	1
AGAP013014|protein_coding	3	2	0	0	5	2
AGAP000994|protein_coding	3	6	1	1	1	2
AGAP002071|protein_coding	3	0	4	0	2	0
AGAP011284|protein_coding	3	5.07692	10	1	7	1
AGAP012358|protein_coding	3	7.1	1	3	1	7.5
AGAP003827|protein_coding	3	0	1.25	2	1	3
AGAP001762|protein_coding	3	1	0	0	3	0
AGAP004895|protein_coding	3	14.7701	1	3	3	6.25
AGAP003610|protein_coding	3	1.2	0	1	8	2
AGAP011626|protein_coding	3	3	0	2	2	5
AGAP005937|protein_coding	3	0	1	0	2	0
AGAP004096|protein_coding	3	3	4	0	8	2
AGAP006436|protein_coding	3	11.7429	7.1381	1	8.42857	6.76667
AGAP008065|protein_coding	3	0	3	0	3	0
AGAP009239|protein_coding	3	1	1.2	3.11111	1	5.5
AGAP010480|protein_coding	3	1	0	1	4	3
AGAP013039|protein_coding	3	1	0	0	0	2
AGAP010298|protein_coding	3	0	5	0	2	0
AGAP011749|protein_coding	3	1	0	0	4	0
AGAP012129|protein_coding	3	0	2	0	14	1
AGAP000009|protein_coding	3	2.14835	0	0.0714286	1	2.83333
AGAP000142|protein_coding	3	12.1111	0	1	4	0
AGAP004685|protein_coding	3	3	0	1	0	1
AGAP001382|protein_coding	3	17.5	4	3	11.5	13
AGAP000885|protein_coding	3	1	0.142857	0	0	0
AGAP002038|protein_coding	3	1	0	0	10	3
AGAP012953|protein_coding	3	1	2	1	1	0
AGAP007361|protein_coding	3	2	2	0	3	2
AGAP007774|protein_coding	3	2	3	5	1	6
AGAP000995|protein_coding	3	4	1	0	0	1
AGAP007259|protein_coding	3	0	0	0	3	0
AGAP007903|protein_coding	3	0	2	0	8	0
AGAP008412|protein_coding	3	8	2	0	7	8.5
AGAP003177|protein_coding	3	1	1	0	1.5	1
AGAP003430|protein_coding	3	1	4	0	4	2
AGAP007172|protein_coding	3	5	4	0	2	1
AGAP012395|protein_coding	3	14	3	2.5	0	7.5
AGAP011110|protein_coding	3	1	1	0	2	0
AGAP000546|protein_coding	3	0	4	0	6	1
AGAP006038|protein_coding	3	4.5	2	0	2.1	4
AGAP001810|protein_coding	3	0	0	0	2	0
AGAP010476|protein_coding	3	0	1	0	3	0
AGAP007556|protein_coding	3	0	1	1	6	0
AGAP009497|protein_coding	3	8	0	2	0	5
AGAP009915|protein_coding	3	0	0	0	4	0
AGAP003172|protein_coding	3	1	0.5	0.5	0	0
AGAP007491|protein_coding	3	1	1	1	0	2
AGAP006755|protein_coding	3	0	27	0	4	0.333333
AGAP008432|protein_coding	3	10	1	5	2	6
AGAP003164|protein_coding	3	1	1	0.166667	7	2
AGAP009172|protein_coding	3	4	1	0	1	3
AGAP000064|protein_coding	3	1	0	1	4	2
AGAP004300|protein_coding	3	0	1	1	1	0
AGAP001148|protein_coding	3	0	0	0	1	1
AGAP007397|protein_coding	3	12	1	3	3	9
AGAP008352|protein_coding	3	0	0	0	0	0
AGAP002401|protein_coding	3	0	4	0	11	1
AGAP006238|protein_coding	3	3	1	1	1	0
AGAP001209|protein_coding	3	1.5	0	0	4	0.25
AGAP008613|protein_coding	3	4.74549	2	0.21978	12	2.88596
AGAP011945|protein_coding	3	3	1	0	2	1
AGAP005741|protein_coding	3	1	0	0	4	1
AGAP007847|protein_coding	3	7	1	2	6	5
AGAP000561|protein_coding	3	0.0555556	2	0	6.05556	0
AGAP002840|protein_coding	3	2	0	0	0	1
AGAP000943|protein_coding	3	3	1	0.125	2	0
AGAP007474|protein_coding	3	13	4	0	9	3
AGAP012185|protein_coding	3	3	1	2	6	2
AGAP003817|protein_coding	3	6	0	1	3	4
AGAP007244|protein_coding	3	0	0	0	1	0
AGAP007023|protein_coding	3	1	0.0555556	0	9	2
AGAP028061|protein_coding	3	0	0	2	8	0
AGAP010167|protein_coding	3	1	0	0	0	1
AGAP004543|protein_coding	3	8	0	0	3	1
AGAP001103|protein_coding	3	14	2	1	1	10
AGAP005739|protein_coding	3	1	0	0	3	0
AGAP008047|protein_coding	3	3	0	1	3	0
AGAP003372|protein_coding	3	3	1	1	2	7
AGAP006347|protein_coding	3	6.61925	3.33333	1.61111	13.0983	5.05263
AGAP001341|protein_coding	3	0	0	0	5	0
AGAP005894|protein_coding	3	1	2	0	7	3
AGAP004440|protein_coding	3	6.33333	16	0	13.1538	4.0625
AGAP009278|protein_coding	3	0	0.0625	0	1	0
AGAP010933|protein_coding	3	3	6	0	12	1
AGAP009895|protein_coding	3	1	0	0	13	1
AGAP008929|protein_coding	3	4	2	0	3	2
AGAP012493|protein_coding	3	1	0	0	0	0
AGAP010478|protein_coding	3	40.5	3	20	2	33
AGAP003995|protein_coding	3	2.33333	5	0	1	0
AGAP010174|protein_coding	3	1	7	0	0	0
AGAP008411|protein_coding	3	2.35	2	0	0	0.5
AGAP006471|protein_coding	3	0	1	1	4	1
AGAP005020|protein_coding	3	3	2	0	0	2.05263
AGAP004190|protein_coding	3	0	0	0	0	1
AGAP001076|protein_coding	3	0	3	0	4	2.66667
AGAP007667|protein_coding	3	1	0	1	1	0
AGAP005955|protein_coding	3	6	0	2	0	3
AGAP010633|protein_coding	3	1	0	0	5	0
AGAP009643|protein_coding	3	3	0	0.0909091	3	2.33333
AGAP011037|protein_coding	3	5	0	0	0	1
AGAP002732|protein_coding	3	1	1	0	0	2
AGAP011424|protein_coding	3	2	5	0	6	3
AGAP012010|protein_coding	3	3	1	3	7	0
AGAP010687|protein_coding	3	0	0	0	1	0
AGAP004944|protein_coding	3	0.5	2.5	0.5	11.8333	1
AGAP011802|protein_coding	3	0	5	1	8	3
AGAP000627|protein_coding	3	1	2	0	2	2
AGAP004236|protein_coding	3	0	0	0	2	0
AGAP007198|protein_coding	3	0	1	0	7.06667	0
AGAP000448|protein_coding	3	5	2	1	1	4
AGAP010346|protein_coding	3	0	0	1	1	0
AGAP001107|protein_coding	3	0	1	0	1	1
AGAP002217|protein_coding	3	0	0	0	1	0
AGAP002516|protein_coding	3	1.5	0	0	0	0.5
AGAP006784|protein_coding	3	0	2	0	1	0
AGAP001752|protein_coding	3	1	0	1	2	1
AGAP009217|protein_coding	3	0.333333	0	0	15	0
AGAP011291|protein_coding	3	8	1	3	0	6
AGAP006416|protein_coding	3	5	6	1	2	1
AGAP002568|protein_coding	3	2	0	2	5	1
AGAP003857|protein_coding	3	3	1	0	7	2
AGAP002155|protein_coding	3	2	0	1	1	3
AGAP008598|protein_coding	3	0	0	0	2	0
AGAP008245|protein_coding	2.98529	1.08333	7.24583	0	4.21429	0.75
AGAP006350|protein_coding	2.96667	52.1965	1.2	7.18333	0.8	28.2833
AGAP027982|protein_coding	2.96293	32.3374	4.19802	9.71316	2.55958	23.9139
AGAP008563|protein_coding	2.93182	7.41753	2	2.41667	0.916667	3.31905
AGAP010473|protein_coding	2.91349	9.75555	7.87976	2.45158	2.86441	10.926
AGAP007163|protein_coding	2.89835	4.80929	6.11111	2.39405	11.625	1.30119
AGAP007010|protein_coding	2.89448	8.63892	0.458333	3.31151	5.32222	2.32976
AGAP007843|protein_coding	2.87999	18.5625	2.54658	3.156	6.58971	7.31691
AGAP007842|protein_coding	2.87999	15.5625	2.54658	2.156	1.58971	5.31691
AGAP004369|protein_coding	2.87769	2.76644	0.405952	0.458824	0.190909	1.17721
AGAP004824|protein_coding	2.86667	1.58333	2.33333	0.333333	3.25	2.09091
AGAP004181|protein_coding	2.82063	5.29373	0.219298	2.14286	1.07143	2.38803
AGAP006101|protein_coding	2.80556	1.07553	0.44188	0.111111	3.16667	1.24643
AGAP012466|protein_coding	2.76786	3.7961	0.271429	2.42692	3.54402	5.64805
AGAP010218|protein_coding	2.76111	5.7734	0.226984	1.65072	3.82549	3.98182
AGAP001195|protein_coding	2.7193	8.77717	2.94771	2.37749	4.09123	5.66241
AGAP012456|protein_coding	2.70952	5.60714	0.559524	0.7	0.642857	3.23333
AGAP013289|protein_coding	2.7	0.25	0.2	0	0.361111	0.111111
AGAP001090|protein_coding	2.69036	4.47464	3.14973	4.11765	3.16667	6.19383
AGAP012429|protein_coding	2.6373	10.3412	0.212233	2.23048	0.4171	5.99949
AGAP011911|protein_coding	2.61667	5.18333	3.06667	2.34359	3.86667	3.98333
AGAP005440|protein_coding	2.6	51.7167	1.2	6.93333	0.4	29.2333
AGAP009306|protein_coding	2.57692	4.98729	1	0.729167	0.833333	1.6266
AGAP013511|protein_coding	2.55	2.36345	2.25	2.40263	1.30556	1.25556
AGAP004692|protein_coding	2.55	5.92527	2.07692	3.25	5.25833	5.03572
AGAP008535|protein_coding	2.54028	3.76122	0.568055	2.18226	1.40819	1.70017
AGAP003051|protein_coding	2.5	0.666667	1	0	1	0.583333
AGAP012447|protein_coding	2.5	19	3	4	1.5	17.5
AGAP011827|protein_coding	2.5	0	1	0	5	0
AGAP005037|protein_coding	2.5	6	0	2	0.5	5
AGAP009592|protein_coding	2.5	0	8.5	0	1.5	0
AGAP002028|protein_coding	2.5	5.33333	1	0	2	0.5
AGAP028128|protein_coding	2.5	0.5	1	0	1.5	0
AGAP003367|protein_coding	2.5	0	1	0.5	4	0
AGAP010897|protein_coding	2.5	0	2	0	3	0
AGAP004615|protein_coding	2.5	9.5	1	5.5	0	5
AGAP005213|protein_coding	2.5	2.1	0.5	1	1	1.42857
AGAP012421|protein_coding	2.5	4.2	1.16667	1.56026	3.08333	3.93013
AGAP010319|protein_coding	2.5	10.7696	1.43168	2.05	1.18219	5.814
AGAP012184|protein_coding	2.5	2.5	4	1	4.5	0.5
AGAP002593|protein_coding	2.5	0	2	0	0	0
AGAP003790|protein_coding	2.5	7	0	2.5	7.5	3
AGAP008244|protein_coding	2.48529	0.5	6.74583	0	1.21429	0
AGAP010542|protein_coding	2.45822	13.738	1.22239	2.71866	1.62844	7.4659
AGAP013294|protein_coding	2.45397	36.3611	10.5	10.2361	7.61806	44.125
AGAP002285|protein_coding	2.44848	7.73496	1.61667	1.47475	0.342857	5.02098
AGAP004682|protein_coding	2.43377	19.503	4.55397	2.92375	1.43596	13.4055
AGAP010309|protein_coding	2.41667	0	0	0	0	1
AGAP012161|protein_coding	2.40278	7.07749	0.833333	2.72749	1.1	4.03651
AGAP011854|protein_coding	2.38889	1.20524	0	0.344755	0	0.960094
AGAP012502|protein_coding	2.38175	11.7721	5.77882	2.59549	1.91359	9.32122
AGAP002315|protein_coding	2.38158	9.60512	0.167763	3.28393	3.63033	5.03152
AGAP003692|protein_coding	2.33333	1.83333	1.33333	0.333333	1	1.16667
AGAP011516|protein_coding	2.33333	0.583333	1.75	0	4.33333	0
AGAP012757|protein_coding	2.33333	1.33333	0.333333	0.333333	0	1.16667
AGAP007888|protein_coding	2.33333	0	0.125	0	4.28571	0
AGAP009638|protein_coding	2.33333	0.192857	5.07143	1	7.07143	1.71429
AGAP004660|protein_coding	2.33333	8.3842	4.35073	3.81905	3.91667	5.05599
AGAP000368|protein_coding	2.33333	12.7348	1.01071	3.16581	1.8	7.56978
AGAP012770|protein_coding	2.33333	1	0.5	0	1	0.5
AGAP000684|protein_coding	2.32051	1.42424	0	0.166667	0.125	0.267857
AGAP003658|protein_coding	2.25874	2.74602	0.183333	0.333333	1.45466	0.0555556
AGAP006400|protein_coding	2.25	29.6111	1	5.5	3.25	19.25
AGAP008698|protein_coding	2.25	3.21635	2.06667	0.5	6	0
AGAP005095|protein_coding	2.25	2.5	5.5	1.5	18.0833	3.5
AGAP012026|protein_coding	2.25	7.51348	5	4	0.201681	5.25
AGAP006665|protein_coding	2.23077	14.8863	2.07692	4.07692	6.07692	7.25385
AGAP005504|protein_coding	2.22361	5.35833	5.22917	0.452778	5.7	4.09306
AGAP005181|protein_coding	2.21292	5.79633	0.346919	0.977688	1.8381	5.76716
AGAP013321|protein_coding	2.20325	22.7662	4.04452	3.15789	0.833333	13.5296
AGAP013042|protein_coding	2.2	4.27604	0.375	1.05882	1.125	1.62346
AGAP004670|protein_coding	2.18755	8.12567	3.5357	2.09613	1.91234	7.03575
AGAP006131|protein_coding	2.18182	5	0	0	2	3.29091
AGAP000080|protein_coding	2.18182	1.48674	0	0	0.365079	2.72406
AGAP008408|protein_coding	2.18182	6.6875	3.0625	0	4.5	1.125
AGAP001783|protein_coding	2.16667	3.29365	0	3	1.16667	4.66667
AGAP005577|protein_coding	2.16667	8.35238	0.833333	2.35833	2.33333	2.95
AGAP001435|protein_coding	2.15556	4.58388	0	1.10385	0.25	2.59848
AGAP002424|protein_coding	2.14286	1.24286	2.25	0	2	1.125
AGAP011253|protein_coding	2.14286	0.809372	1.27222	0.253968	0.111111	1.34885
AGAP003405|protein_coding	2.125	1.5	3	0	3	2
AGAP006741|protein_coding	2.125	0.333333	0	0.05	0	1
AGAP005510|protein_coding	2.12406	2.56776	0	0.0555556	0.125	0.0555556
AGAP004707|protein_coding	2.12143	6.49924	0.666667	1.72682	0.431818	6.32021
AGAP001021|protein_coding	2.11111	2.21726	1	0.0526316	0	0.5
AGAP008851|protein_coding	2.10526	0.619298	3	0	2	2.25882
AGAP006474|protein_coding	2.09091	2.5	2.5	1	7.5	3.19167
AGAP008967|protein_coding	2.07692	3	0	1.5	3	0
AGAP005599|protein_coding	2.07692	1	0.333333	0	3	0
AGAP006431|protein_coding	2.07143	5.66667	34.5	0	7	3.14286
AGAP011292|protein_coding	2.06667	0	0	0	3	2
AGAP000591|protein_coding	2.06667	1.3022	0	0.105263	2	0.05
AGAP007948|protein_coding	2.06667	1	1	0	1	0
AGAP000815|protein_coding	2.06667	3	2.05556	1	8	0
AGAP005508|protein_coding	2.0625	3.28445	0.25	1.45833	4.05	7.1
AGAP003008|protein_coding	2.05952	14.6754	1.87857	2.68333	2.62619	5.12143
AGAP001577|protein_coding	2.05882	1.36124	0	1.05882	7.05882	1
AGAP010189|protein_coding	2.05882	2.39841	0	2.2	4.05882	0
AGAP009897|protein_coding	2.05882	0	1	0	4	1.0625
AGAP011293|protein_coding	2.05556	7	0	3.2	5	2
AGAP003206|protein_coding	2.05	3.63761	25	2	11.05	0.275
AGAP004233|protein_coding	2.05	15	3	6.1	6	17.5
AGAP005366|protein_coding	2.05	0.266667	0	1	1.05	1.15
AGAP010814|protein_coding	2.03333	0	2	0	2.5	0
AGAP011600|protein_coding	2	1	1	1	4	1
AGAP000791|protein_coding	2	32.0769	2	2.05556	4	25
AGAP008874|protein_coding	2	0	0	0	5	0
AGAP007810|protein_coding	2	0	2	0	1	0
AGAP013117|protein_coding	2	11	2	2	1	3
AGAP013192|protein_coding	2	5	1	0	3	0
AGAP004866|protein_coding	2	0	0	0	1	0
AGAP003999|protein_coding	2	12	1	3	0	5
AGAP007185|protein_coding	2	0.0555556	0	0	3	0.366667
AGAP000711|protein_coding	2	3	0	1	1	1
AGAP011158|protein_coding	2	0	0	0	0	0
AGAP012258|protein_coding	2	5	0	2	0	3
AGAP003967|protein_coding	2	0	1	0.5	0	1
AGAP002570|protein_coding	2	12	2	5	0	7
AGAP008647|protein_coding	2	4	6	0	1	1
AGAP001212|protein_coding	2	0	4	0	3	0
AGAP005305|protein_coding	2	2.11111	0	0	0	0.166667
AGAP005142|protein_coding	2	1	1	1	5	2
AGAP009200|protein_coding	2	10	2	1	1	4
AGAP005360|protein_coding	2	0	0	0	0	0
AGAP003243|protein_coding	2	0	1	0	7	1
AGAP007803|protein_coding	2	1	1	0	1	1
AGAP004144|protein_coding	2	7	1	0	3	5
AGAP005985|protein_coding	2	2	0	0	0	0
AGAP004849|protein_coding	2	0	0	0	0	0
AGAP001682|protein_coding	2	1	0	0	2	0
AGAP003729|protein_coding	2	0	0	0	6	2
AGAP009160|protein_coding	2	8.1381	0	0.0588235	6.125	5.23333
AGAP002141|protein_coding	2	1	0	0	0	0
AGAP008407|protein_coding	2	1	0.5	0	0	1
AGAP006809|protein_coding	2	2.2	1	2	2	1
AGAP010464|protein_coding	2	2	1	0	12	1
AGAP005376|protein_coding	2	0	1	2	1	0
AGAP000741|protein_coding	2	1	0	0	0	0
AGAP007704|protein_coding	2	0	0	0	0	0
AGAP013400|protein_coding	2	4.5	1	0.5	0.5	3.625
AGAP008942|protein_coding	2	1	0	1	0	2
AGAP002999|protein_coding	2	0	0	0	0	0
AGAP009827|protein_coding	2	0	0	0	3	0
AGAP000671|protein_coding	2	0.05	2.5	0	0	2.5
AGAP003980|protein_coding	2	11	0	1	0	2
AGAP004332|protein_coding	2	1	2	0	2	0
AGAP007387|protein_coding	2	0	0	0	0	0
AGAP002371|protein_coding	2	0	4	0	3	0
AGAP004281|protein_coding	2	2.5	0	0	0	0
AGAP007807|protein_coding	2	8	1	1	3	3
AGAP013079|protein_coding	2	5.33333	4	1	3	0
AGAP009389|protein_coding	2	9.7	6.5	2.5	1	6.69841
AGAP007709|protein_coding	2	0.2	0	0	3	0
AGAP010736|protein_coding	2	20	1	2	2	7
AGAP010588|protein_coding	2	3	1	0	1	0
AGAP012631|protein_coding	2	4	0	1.5	0	1
AGAP003108|protein_coding	2	0	0	0	2	1.2
AGAP009496|protein_coding	2	4	3	0	8.5	0
AGAP008324|protein_coding	2	4.5	1	0	0	1
AGAP002054|protein_coding	2	2.33333	2	1	3	3
AGAP006685|protein_coding	2	0	0	0	1	0
AGAP011824|protein_coding	2	0	3	1	0	0
AGAP007690|protein_coding	2	1	0	0	2	1
AGAP010183|protein_coding	2	1	0	0	0	0
AGAP011932|protein_coding	2	11.2054	2	3	0.611111	9.14286
AGAP012400|protein_coding	2	0	5	0	1	0
AGAP005977|protein_coding	2	0.222222	0	0.125	1	0.111111
AGAP004890|protein_coding	2	3	1	2	8	4
AGAP002253|protein_coding	2	5	1	0	4	1
AGAP009362|protein_coding	2	1	2	0	3	0
AGAP000439|protein_coding	2	2	0	1	0	0
AGAP008731|protein_coding	2	1	3	0	5	0
AGAP011295|protein_coding	2	2	1	0	3	0
AGAP004853|protein_coding	2	0	2	1	1	0
AGAP010801|protein_coding	2	11	0	6	3	3
AGAP007503|protein_coding	2	2	0	1	3	1
AGAP006102|protein_coding	2	0	2	0	1	0
AGAP012372|protein_coding	2	3	0	1	5	3
AGAP007809|protein_coding	2	3	5	0	2	0
AGAP004952|protein_coding	2	1	0	0	0	0
AGAP012236|protein_coding	2	4	1	0	2	0
AGAP003493|protein_coding	2	0	6	0	0	1
AGAP001040|protein_coding	2	1	2	0	0	0
AGAP005155|protein_coding	2	2	1	2	2	1
AGAP004098|protein_coding	2	2	4	0	2	1
AGAP007201|protein_coding	2	1	0	0	0	1
AGAP001399|protein_coding	2	1	4	0	0	0
AGAP000565|protein_coding	2	3	4	3.16667	10	4
AGAP011176|protein_coding	2	0	0.125	0	2	0
AGAP010204|protein_coding	2	2	0	0	0	1
AGAP003343|protein_coding	2	1	0	0	0	0
AGAP004477|protein_coding	2	1	0	0	0	0
AGAP005860|protein_coding	2	1	0	0	2	0
AGAP007958|protein_coding	2	2	1	0	2	0
AGAP009434|protein_coding	2	0	0	0	0	0
AGAP012009|protein_coding	2	2	1	0	3	1
AGAP000070|protein_coding	2	3	0	0	0	2
AGAP005162|protein_coding	2	2	1	0.215909	2	2
AGAP009774|protein_coding	2	17.0769	2	2.5	2	16
AGAP007113|protein_coding	2	0	0	0	2	0.111111
AGAP003776|protein_coding	2	6	1	1	12	5
AGAP010611|protein_coding	2	0.5	0	0.5	0	2
AGAP000313|protein_coding	2	0.111111	0	1	2	0
AGAP004481|protein_coding	2	0	0	0	2	0
AGAP012529|protein_coding	2	0	1	0	0	0
AGAP027995|protein_coding	2	6	3	3	2	2
AGAP008409|protein_coding	2	1	0	0	1	1
AGAP028060|protein_coding	2	1	0	0	1	0
AGAP002525|protein_coding	2	2	2	0	0	1
AGAP003872|protein_coding	2	10	1	4	1	5
AGAP009307|protein_coding	2	0	0	0	0	0
AGAP008528|protein_coding	2	0.142857	2	0	0	0
AGAP002626|protein_coding	2	1	1	0	0	1
AGAP009672|protein_coding	2	4.45556	0	1	3	3.66667
AGAP005106|protein_coding	2	2	1	0	2	4.5
AGAP005552|protein_coding	2	5.25	1	0.333333	1	6
AGAP000203|protein_coding	2	0.0714286	0	0	0.2	0
AGAP011171|protein_coding	2	1	0	1	1	2
AGAP004631|protein_coding	2	0	1	0	5	0
AGAP000045|protein_coding	2	0.883333	0.0526316	3.2	0.2	1.5
AGAP012590|protein_coding	2	0	0.5	0	5.5	0
AGAP007572|protein_coding	2	1	0	0	0	0
AGAP006124|protein_coding	2	0	0	0	1	0
AGAP007685|protein_coding	2	1	0	0	0	0
AGAP000306|protein_coding	2	2	0	0	1	0.0526316
AGAP009658|protein_coding	2	1	2	0	4	1
AGAP004757|protein_coding	2	2	0	1	0	0
AGAP012296|protein_coding	2	5	0	0	1	0
AGAP005007|protein_coding	2	0	0	0	0.0555556	1
AGAP002891|protein_coding	2	4	0	1	3	1
AGAP028215|protein_coding	2	9	1	0	3	6
AGAP012432|protein_coding	2	4	0	0	0	0
AGAP007146|protein_coding	2	1	0	0	4.08333	1
AGAP007612|protein_coding	2	3	11	1	3	0
AGAP013139|protein_coding	2	1	0	1	2	1
AGAP007024|protein_coding	2	0	0	0	0	2
AGAP004504|protein_coding	2	1	3	1	1	0
AGAP006340|protein_coding	2	5.5	1	1	3	4.7
AGAP013256|protein_coding	2	6	0	3	1	3
AGAP010210|protein_coding	2	1	1	1	1	2
AGAP009842|protein_coding	2	0	1	0	1	1
AGAP004479|protein_coding	2	0	0	0	2	1
AGAP006121|protein_coding	2	2.5	3	1	0	0.142857
AGAP000535|protein_coding	2	0	6	0	0	0
AGAP003809|protein_coding	2	6.41667	0	1	0	0.5
AGAP010755|protein_coding	2	6	1	1	2	9
AGAP028115|protein_coding	2	2	10	0	1	0
AGAP005326|protein_coding	2	0	0	0	4	1
AGAP011138|protein_coding	2	1	2	1	1	2
AGAP002652|protein_coding	2	2	0	1	0	1
AGAP000792|protein_coding	2	2.34286	2	1.07692	2	4.64286
AGAP009747|protein_coding	2	0	0	0	0	0
AGAP008873|protein_coding	2	1.33333	0	0	12	0
AGAP007703|protein_coding	2	1	0	0	0	1
AGAP010249|protein_coding	2	0	0	0	3	1
AGAP006821|protein_coding	2	1	0	0	2	0
AGAP003785|protein_coding	2	4	5.5	0.5	1	0
AGAP006888|protein_coding	2	0	0	0	0	0
AGAP001780|protein_coding	2	8	8	2	6	5
AGAP004195|protein_coding	2	4	0	0	0.5	2
AGAP001640|protein_coding	2	16	2	6	0	11
AGAP002501|protein_coding	2	3	1	0	1	3
AGAP007873|protein_coding	2	4	2	2	3	6
AGAP007314|protein_coding	2	1	0	0	1	2
AGAP004940|protein_coding	2	6	1	2	5.16667	5
AGAP000513|protein_coding	2	0	1	0.0625	1	0
AGAP009415|protein_coding	2	0	0	0	0.2	0
AGAP000082|protein_coding	2	0	0	0	2	0
AGAP000630|protein_coding	2	1.07692	0	0	0	2.5
AGAP000054|protein_coding	2	1	3	1	3	2.25
AGAP001133|protein_coding	2	10	0	4	2	3
AGAP006267|protein_coding	2	8	2	3	1	3
AGAP001890|protein_coding	2	6	1	2	1	3
AGAP011946|protein_coding	2	0	0	0	0	0
AGAP008436|protein_coding	2	7	4	3	3	1
AGAP000616|protein_coding	2	3	2	0	0	0
AGAP002252|protein_coding	2	14	0	5	1	5
AGAP006776|protein_coding	2	1.33333	0	2	4	0
AGAP011298|protein_coding	2	1	6	2	5	0
AGAP005981|protein_coding	2	2	0	0	4	0
AGAP000633|protein_coding	2	3	1	1	2	1
AGAP004201|protein_coding	2	1.35	7	0	1.66667	0
AGAP011872|protein_coding	2	9	15	0	6	3
AGAP009737|protein_coding	2	3	6	1	2	0
AGAP001283|protein_coding	2	2	3	1	1	0
AGAP004000|protein_coding	2	4	1	2	1	3.5
AGAP001330|protein_coding	2	1.25	3	0	2	0
AGAP002588|protein_coding	2	2	0	0	0	1
AGAP003705|protein_coding	2	0	0	0	0	0
AGAP001942|protein_coding	2	4	0	2	1	4
AGAP002117|protein_coding	2	0	0	0	0	0
AGAP000906|protein_coding	2	0	0	0	0	0
AGAP006767|protein_coding	2	7	1	2	3	5
AGAP001139|protein_coding	2	4.5	1	2	0	3
AGAP009020|protein_coding	2	2	1	1	3	4
AGAP011491|protein_coding	2	1.2	0	0.166667	0	0
AGAP001529|protein_coding	2	16	6	4	2	8
AGAP012413|protein_coding	2	6	2	1	1	1
AGAP004487|protein_coding	2	0	1	0	1	0
AGAP007550|protein_coding	2	7	1	4	9	2
AGAP002233|protein_coding	2	0	0	0	2	0
AGAP001955|protein_coding	2	1.05	4	0	0	2
AGAP000250|protein_coding	2	0	0	1	1	0
AGAP003408|protein_coding	2	5	0	1	0	2
AGAP000252|protein_coding	2	14	5	12	7.25	19.25
AGAP001550|protein_coding	2	0	0	0	5	1
AGAP007553|protein_coding	2	0	1	0	3	0
AGAP001969|protein_coding	2	0.333333	0	1	2	0.666667
AGAP004725|protein_coding	2	4	7	1	6	0
AGAP007889|protein_coding	2	5	1	0	2	0
AGAP011939|protein_coding	2	1	2	0	0	0
AGAP005621|protein_coding	2	2	0	0	5	0
AGAP003537|protein_coding	2	0	0	2	2	2
AGAP004955|protein_coding	2	0	0	0	6	0
AGAP005093|protein_coding	2	0	2	0	1	0
AGAP004906|protein_coding	2	0	0	0	1	0
AGAP007298|protein_coding	2	1	0	0	1	0
AGAP002896|protein_coding	2	0	1	0	0	1.25
AGAP006644|protein_coding	2	1	1	1	7	0
AGAP005279|protein_coding	2	5.50827	1.6373	1.47082	0.108824	1.64425
AGAP002316|protein_coding	2	0	0	0	1	0
AGAP011309|protein_coding	2	1	1	0	3	0
AGAP006614|protein_coding	2	2	3	0	7	0
AGAP005405|protein_coding	2	6	2	2	4.5	3
AGAP011716|protein_coding	2	127.5	1	14	1	65
AGAP027988|protein_coding	2	0	0	0	0	0.125
AGAP004661|protein_coding	2	1	0	0	0	3
AGAP009174|protein_coding	2	1	0	1	0	2
AGAP000689|protein_coding	2	1	2.5	0	1.5	1
AGAP011790|protein_coding	2	0	0	0	1	2
AGAP004002|protein_coding	2	2	3	0	3	2
AGAP001284|protein_coding	2	0	0	0	0	0
AGAP009824|protein_coding	2	0	1	0	7	0
AGAP009839|protein_coding	2	0	1	1	2	1
AGAP012167|protein_coding	2	4	1	1	11	1
AGAP001537|protein_coding	2	5	0	0	0	3
AGAP000113|protein_coding	2	2	1	1	1	0.5
AGAP011080|protein_coding	2	0	0	1	3	1
AGAP009180|protein_coding	2	3	0	2.5	3	5
AGAP011068|protein_coding	2	2	0.5	0	2.5	1.5
AGAP003486|protein_coding	2	6	0	1	0	1
AGAP009315|protein_coding	2	2.25	0	0.821429	5	0.4375
AGAP012317|protein_coding	2	1	5	0	1	1
AGAP004167|protein_coding	2	0	0	0	1	0
AGAP010864|protein_coding	2	1	0	0	0	3
AGAP002183|protein_coding	2	0	0	0	0	0
AGAP011791|protein_coding	2	6	0	2	1	5
AGAP003165|protein_coding	2	1	0	0	0	0
AGAP007711|protein_coding	2	0	0	0	3	0
AGAP008137|protein_coding	2	1	3	0	4	1
AGAP003024|protein_coding	2	2	4	2	3	1
AGAP007636|protein_coding	2	0	1	1	2	1.5
AGAP007312|protein_coding	2	5	0	1	1	5
AGAP006275|protein_coding	2	0	1	0	4	0
AGAP009030|protein_coding	2	1	2	0	0	1.14286
AGAP002355|protein_coding	2	1	0.0909091	1	1	2
AGAP000291|protein_coding	2	1	0	0	3	2
AGAP002113|protein_coding	2	2	2	0	1	0
AGAP002417|protein_coding	2	4	0	0	0	0
AGAP006944|protein_coding	2	1	5	0	3	1
AGAP004494|protein_coding	2	3	5	2	4.57143	0
AGAP012274|protein_coding	2	0	1	1	0	0
AGAP004932|protein_coding	2	2	0	2.06667	0	0.0555556
AGAP008943|protein_coding	2	1	0	0	1	0
AGAP004703|protein_coding	2	12	4	3	1	11
AGAP012014|protein_coding	2	8	6	1	3	2
AGAP008667|protein_coding	2	1.11111	2	1	0	1
AGAP011472|protein_coding	2	0	0	0	0	0
AGAP005925|protein_coding	2	0	0	1	6	0
AGAP003854|protein_coding	2	0.333333	1	0	2	0
AGAP007535|protein_coding	2	1	2	0	3	0
AGAP008118|protein_coding	2	0	0	2	0	0
AGAP008153|protein_coding	2	0	0	0	0	0
AGAP000147|protein_coding	2	3	0	0	1	2
AGAP007934|protein_coding	2	1	0	0	0	0
AGAP011828|protein_coding	2	2	0	0	5	0
AGAP007175|protein_coding	2	2	1	2	1	3
AGAP007394|protein_coding	2	1	2	1	2	1
AGAP002128|protein_coding	2	0	0	0	8	1
AGAP006042|protein_coding	2	13	4	4	1	0
AGAP004683|protein_coding	2	0	0	1	0	0
AGAP003767|protein_coding	2	3	0	0.0833333	1	1.05263
AGAP006885|protein_coding	2	1	5	0	3	0
AGAP008384|protein_coding	2	2	0	0	0	0
AGAP009291|protein_coding	2	0	3	0	1	0
AGAP001488|protein_coding	2	1	4.06667	2.06667	2	0
AGAP002803|protein_coding	2	3	0.5	2	0	3
AGAP012190|protein_coding	2	0	1.5	0	4	0
AGAP006958|protein_coding	2	1.5	10	1.33333	15.6667	3
AGAP002781|protein_coding	2	0	0	0	1	0
AGAP008828|protein_coding	2	1	0	0	0	1
AGAP011849|protein_coding	2	1	0	0	1	0
AGAP004218|protein_coding	2	26.2954	3.92321	5.48718	1.6	15.8955
AGAP007523|protein_coding	2	6	13	1	9.11111	2
AGAP005042|protein_coding	2	2	1	0	5	0
AGAP009835|protein_coding	2	4	0	0	4	2.5
AGAP001294|protein_coding	2	0	0	0	2	0
AGAP005748|protein_coding	2	2	0	1	3	0
AGAP005021|protein_coding	2	1	2	0	0	1
AGAP007342|protein_coding	2	0.833333	1	0	3.35526	0
AGAP003202|protein_coding	2	2	1	0	9	2
AGAP007565|protein_coding	2	4	2	0	2	2
AGAP007421|protein_coding	2	7	0	2	4	4
AGAP005009|protein_coding	2	16	1	3	1	5
AGAP011580|protein_coding	2	1	1	0.5	2	1
AGAP003371|protein_coding	2	0	0	0	5	2
AGAP002788|protein_coding	2	0	1	0	15	0
AGAP000625|protein_coding	2	2	0	1	5	1.05882
AGAP008822|protein_coding	2	2	5	0	0	2
AGAP010396|protein_coding	2	0	0	0	2	1
AGAP006346|protein_coding	2	2.45263	0	1.2	5	0.392857
AGAP009982|protein_coding	2	5	1	1	8	1
AGAP011060|protein_coding	2	0.5	0	0	1.5	0
AGAP001757|protein_coding	2	0	0	0.125	3	1
AGAP004942|protein_coding	2	2.08333	3	0	8	7.5
AGAP000407|protein_coding	2	0.333333	0	0	0.0833333	1
AGAP000029|protein_coding	2	7	2	1	9.125	1.5
AGAP003428|protein_coding	2	1.5	1	7.5	6.5	0.25
AGAP009527|protein_coding	2	0	3	0	1	0
AGAP000011|protein_coding	2	1	1	0	4	1
AGAP000447|protein_coding	2	2	1	0	1	0.25
AGAP012705|protein_coding	2	2	0.5	0.5	5	0
AGAP010676|protein_coding	2	2.08333	0	1	2	0
AGAP005364|protein_coding	2	1	0	0	0	2
AGAP006015|protein_coding	2	0	0	0	1	0
AGAP007611|protein_coding	2	4	11	2	3	0
AGAP009175|protein_coding	2	0	0	0	0	2
AGAP011066|protein_coding	2	3	0.5	0	3.5	2.5
AGAP003882|protein_coding	2	1	0	0	0.5	1
AGAP010563|protein_coding	2	0	1	0.333333	0	0
AGAP009333|protein_coding	2	0	0	0	2	0
AGAP002544|protein_coding	2	1	0	5	7.5	2
AGAP006274|protein_coding	2	3.49286	2.5	0	4	0.142857
AGAP013744|protein_coding	2	6	1	2	1	6
AGAP012857|protein_coding	2	0	0.5	0	4.83333	0
AGAP011663|protein_coding	2	0	2	0	3	0
AGAP009887|protein_coding	2	0	0	0	1	0
AGAP004827|protein_coding	2	1	1	2	1	1
AGAP013189|protein_coding	2	5.5	3	1.5	0.5	3.625
AGAP013081|protein_coding	2	0	0	0	0	0
AGAP008908|protein_coding	2	1	1	0	3	0
AGAP002064|protein_coding	2	19	3	7	0	10
AGAP011908|protein_coding	2	0	0	0	1	0
AGAP003092|protein_coding	2	0.5	1	0	3.5	1
AGAP007111|protein_coding	2	3	1	1	2	2
AGAP006280|protein_coding	2	13.5	6.35	2	3.33333	6
AGAP010560|protein_coding	2	0	0	0	0	0
AGAP009204|protein_coding	2	1	5	0	6	0
AGAP000096|protein_coding	2	0	1	0	2	0
AGAP008918|protein_coding	2	0	1	0	0	0
AGAP005107|protein_coding	2	0	0	0	0	0
AGAP008501|protein_coding	2	0	2	0	1	1
AGAP002333|protein_coding	2	0	0	1	0	1
AGAP008983|protein_coding	2	1	0	1	2	2
AGAP005845|protein_coding	2	2	4	0	7	2
AGAP006432|protein_coding	2	5	25	0	7	2
AGAP009950|protein_coding	2	1	3	0	5	2
AGAP001507|protein_coding	2	1	1	1	0	2
AGAP000022|protein_coding	2	2	0	0	3	1
AGAP009539|protein_coding	2	1	0	0	0	0
AGAP004089|protein_coding	2	0	0	0	0	0
AGAP011871|protein_coding	2	4.41026	0	0.266667	3	2
AGAP010719|protein_coding	2	0	0	0	1	0
AGAP009642|protein_coding	2	0.621429	4	0	7.07143	0.0714286
AGAP000171|protein_coding	2	1.33333	2	0	4	0.152632
AGAP004584|protein_coding	2	0	0	0	2	0
AGAP003523|protein_coding	2	0.05	0.25	0	3.5	0
AGAP011369|protein_coding	2	4	4	0	6	2
AGAP001286|protein_coding	2	5	0.333333	2	1	5
AGAP012189|protein_coding	2	3	0	0	5	1
AGAP002603|protein_coding	2	2	3	0	2	1
AGAP011829|protein_coding	2	0	0	1	1	0
AGAP009334|protein_coding	2	2	4	0	0	0
AGAP005685|protein_coding	2	0	0	0	2	1
AGAP003311|protein_coding	2	6	0	0	1	2
AGAP002286|protein_coding	2	8	0	0	1	4
AGAP008898|protein_coding	2	0	0	0	1	0
AGAP011570|protein_coding	2	1	0	0	3	1
AGAP002560|protein_coding	2	4.5	0.5	0	0	0
AGAP012946|protein_coding	2	1.5	0	0	3	2
AGAP003605|protein_coding	2	2	0	0	1	0
AGAP000400|protein_coding	2	1	1.05556	0	2	0
AGAP007618|protein_coding	2	1	0	0	3	1
AGAP009659|protein_coding	2	2	1	0	2	0
AGAP002321|protein_coding	2	2	4	1	2	1
AGAP007253|protein_coding	2	0	3	0	9	0
AGAP000663|protein_coding	2	1.2	3	2	2	1
AGAP001028|protein_coding	2	3	3	0	2	0.0526316
AGAP002051|protein_coding	2	0	0	1	0	1
AGAP006048|protein_coding	2	1	0	0	0	0
AGAP001438|protein_coding	2	4	15	3	3.5	1
AGAP010393|protein_coding	2	1	0	0	0	0
AGAP004247|protein_coding	2	5	0	1	8	3
AGAP000705|protein_coding	2	0	0	0	1	0
AGAP009029|protein_coding	2	4.5	1.55	0.768541	2	6.68182
AGAP003429|protein_coding	2	9	0	2	0	2
AGAP004203|protein_coding	2	1.25	15	1	3	0
AGAP000102|protein_coding	2	2	0	0	1	0
AGAP009837|protein_coding	2	1.0625	2.08333	0.166667	0	2.47917
AGAP009134|protein_coding	2	0	0	0	0	0
AGAP003277|protein_coding	2	1	1	0	3	1
AGAP028065|protein_coding	2	0	0	1	2	0
AGAP007162|protein_coding	2	0	0	0	4	1
AGAP002481|protein_coding	2	0	1	1	1	0
AGAP004446|protein_coding	2	3	0	0	7	0
AGAP005401|protein_coding	2	2	4	0	3	2
AGAP006103|protein_coding	2	3	3	0	2	0
AGAP011325|protein_coding	2	1	2	1.5	0	1.05882
AGAP001099|protein_coding	2	2	3	0	7	2
AGAP008252|protein_coding	2	1	0	1	3	0
AGAP002048|protein_coding	2	14	2	1	0	10.5
AGAP008742|protein_coding	2	5.93452	0	2	0.5	1.45397
AGAP008017|protein_coding	2	0	2	1	1	1
AGAP012046|protein_coding	2	3	1	1	1	0
AGAP003118|protein_coding	2	0.111111	1	1	1	0
AGAP010197|protein_coding	2	1	0	1	0	2
AGAP011584|protein_coding	2	5	11	0	5	0
AGAP010088|protein_coding	2	0	0	1	3	0
AGAP009435|protein_coding	2	1	0	0	0	0
AGAP005543|protein_coding	2	1	0	0	0	0
AGAP001130|protein_coding	2	1	0	0	2	0
AGAP007743|protein_coding	2	1	11	1	4	3
AGAP010230|protein_coding	2	1	0	0	2	1
AGAP007494|protein_coding	2	0.5	1	0	0	0
AGAP004438|protein_coding	2	0	1	1	2	0
AGAP001380|protein_coding	2	0	0	0	0	0
AGAP009023|protein_coding	2	0	0	0	2	0
AGAP001986|protein_coding	2	32.6667	2	5.125	5.06667	11
AGAP013286|protein_coding	2	1.5	0	0	2	0
AGAP006580|protein_coding	2	1	0	0	1	0
AGAP007209|protein_coding	2	3	5	0	5	2
AGAP010621|protein_coding	2	0.333333	0	0	0	0.142857
AGAP004100|protein_coding	2	0.5	0.333333	0	1.5	0
AGAP010573|protein_coding	2	0	1	0	1	0
AGAP005904|protein_coding	2	4.56667	2	0	0.166667	1.30882
AGAP004192|protein_coding	2	9	18	3	12.3333	2
AGAP011564|protein_coding	2	0	0	0	0	0
AGAP010884|protein_coding	2	7.5	0	0	2.33333	4
AGAP000708|protein_coding	2	0.590909	3	0.574561	6	1.17143
AGAP003212|protein_coding	2	2.5	2	0	2	0
AGAP000852|protein_coding	2	2	1	0	1	2
AGAP004174|protein_coding	2	0	0	0	0	1
AGAP009335|protein_coding	2	3	0	0	1	2
AGAP002036|protein_coding	2	0	0	0	2	0
AGAP010421|protein_coding	2	1	0	0	10	2
AGAP006687|protein_coding	2	6	0	0	1	4
AGAP003146|protein_coding	2	0	0	0	0	2
AGAP007666|protein_coding	2	1	0	0	1	0
AGAP009246|protein_coding	2	2	0	0	2	3
AGAP004294|protein_coding	2	0	2	0	2	0
AGAP005040|protein_coding	2	0	0	0	0	0
AGAP008577|protein_coding	2	1	0	0	2	0
AGAP003246|protein_coding	2	11	2	0	1	3
AGAP007761|protein_coding	2	1	0	0	1	0.5
AGAP013490|protein_coding	2	3	6	0	2.5	0
AGAP007727|protein_coding	2	4	1	2	5	4
AGAP012517|protein_coding	2	17	2	4	2	13
AGAP004837|protein_coding	2	0.5625	2.5	0	0	0
AGAP005528|protein_coding	2	1	0	1	2	0
AGAP006904|protein_coding	2	4	4	1	4	1
AGAP003117|protein_coding	2	0	0	0	5	0
AGAP002149|protein_coding	2	3	4	0	6	1
AGAP005569|protein_coding	2	0	0	0	5	0
AGAP005976|protein_coding	2	1	1	1	2	0
AGAP007793|protein_coding	2	0	1	0	0	0
AGAP028192|protein_coding	2	0.111111	1.05556	0	4	4
AGAP000314|protein_coding	2	0	0	0	1	1.25
AGAP003861|protein_coding	2	2	0	1	1	1
AGAP001461|protein_coding	2	2	0	1	0	0
AGAP011051|protein_coding	2	1	0	0	0	0
AGAP006209|protein_coding	2	0	4.5	1	2	0
AGAP005110|protein_coding	2	3	4	0	0	0
AGAP011294|protein_coding	2	0	10	0	9	0
AGAP010008|protein_coding	2	0	0	1	0	0
AGAP010182|protein_coding	2	4	0	0	0	1
AGAP002243|protein_coding	2	13	1	9	3	8.07692
AGAP007169|protein_coding	2	3.07692	4	0	10	0
AGAP008556|protein_coding	2	33.1429	0	4	3	13
AGAP004880|protein_coding	2	5	5	2	1	4
AGAP008297|protein_coding	2	0	2	1	7	1
AGAP000320|protein_coding	2	3.16667	1	2	2	0.111111
AGAP013739|protein_coding	2	0.333333	0	0	0	0
AGAP004809|protein_coding	2	13	2	1	1	4.5
AGAP004777|protein_coding	2	3	0	1	0	3
AGAP000601|protein_coding	2	0.333333	0	0	1	0
AGAP010958|protein_coding	2	7.05263	2	2	2.5	3.55263
AGAP004792|protein_coding	2	1	0	1	7	1
AGAP002166|protein_coding	2	0	0	0	3	0
AGAP000832|protein_coding	2	0	0	0	1	0
AGAP000028|protein_coding	2	3	1	0	2	2
AGAP004514|protein_coding	2	4	1	1	2	1
AGAP004758|protein_coding	2	0	3	0	1	0
AGAP002185|protein_coding	2	3	1	0	0	2
AGAP002758|protein_coding	2	1	0	2	0	1
AGAP011618|protein_coding	2	3.08333	0	0	1.08333	1.38571
AGAP007773|protein_coding	2	3	1	4	1	4
AGAP003475|protein_coding	2	0	2	0	1.05263	1
AGAP005943|protein_coding	2	2.43026	1	0.0625	2	0.344298
AGAP012359|protein_coding	2	6.6	0	3	0	1.5
AGAP004905|protein_coding	2	6.07692	0	0	2	2
AGAP003095|protein_coding	2	0	1	0	0	0
AGAP003562|protein_coding	2	5	1	1	1	0
AGAP005758|protein_coding	2	5	0	0	2	4
AGAP010837|protein_coding	2	4.05882	0	0.0555556	2	1
AGAP007753|protein_coding	2	1	3	1	4	0
AGAP013132|protein_coding	2	2.30739	1	0.25	1	0.283333
AGAP011310|protein_coding	2	1	0	0	0	1
AGAP010406|protein_coding	2	0	0	0	0	0
AGAP003414|protein_coding	2	4	0	2	0	2
AGAP002227|protein_coding	2	1	0	1	0	0
AGAP009238|protein_coding	2	7	1	1	5	2
AGAP011118|protein_coding	2	6	2	2	0	2
AGAP005369|protein_coding	2	5	22	1	14	1
AGAP004852|protein_coding	2	2	0	1	4	2
AGAP001343|protein_coding	2	0	0	0	1	0.1
AGAP010343|protein_coding	2	1.05	3	1	5	1.25
AGAP001606|protein_coding	2	1.5	0	1	2	3
AGAP011851|protein_coding	2	3.66667	3	2	15	5
AGAP003615|protein_coding	2	0	0	0	1	0
AGAP008839|protein_coding	2	0	0	0	1	0
AGAP012407|protein_coding	2	4.5	31	1	8	1
AGAP010072|protein_coding	2	1	0	0	17	1
AGAP003818|protein_coding	2	24	2	5	0	7
AGAP003614|protein_coding	2	4	0	1	1	0
AGAP012055|protein_coding	2	0	1	1	0	1
AGAP012142|protein_coding	2	1	0	0	1	2
AGAP010519|protein_coding	2	1.1	0	0	1	2
AGAP007713|protein_coding	2	1	2	1	0	0
AGAP000440|protein_coding	2	5.1381	0	2	3	0
AGAP013544|protein_coding	2	0	2	27	2	0
AGAP001319|protein_coding	2	0	1	1	0	1
AGAP010638|protein_coding	2	6	3	2	9	2
AGAP011127|protein_coding	2	0	1	0	1	2
AGAP009105|protein_coding	2	2	5	0	4	0
AGAP007125|protein_coding	2	5	1	1	1	4
AGAP007478|protein_coding	2	0	0	0	4	0
AGAP002943|protein_coding	2	0	1	0.5	5	0
AGAP007294|protein_coding	2	2	1	0	4	0
AGAP007665|protein_coding	2	3	2	1	1	3
AGAP000452|protein_coding	2	1.33333	0	1	0.5	0.0769231
AGAP009117|protein_coding	2	1	0	0	1	0.05
AGAP012876|protein_coding	1.95238	10.6238	0.892857	1.53333	0.642857	5.41667
AGAP010442|protein_coding	1.9	5.05325	3.8671	4.33333	1.77143	3.4381
AGAP011514|protein_coding	1.83333	0.583333	1.41667	0	2.83333	0
AGAP003140|protein_coding	1.83333	8.25	4.16667	3.16667	2	5.83333
AGAP006812|protein_coding	1.82621	4.56398	3.03735	2.36315	3.52658	2.65134
AGAP006579|protein_coding	1.82063	5.50087	0.309524	0.2	1.25833	2.90281
AGAP000703|protein_coding	1.82063	5.37587	0.309524	0.2	1.25833	2.90281
AGAP004640|protein_coding	1.81349	5.37266	2.14286	1.32341	2.38889	6.54741
AGAP002711|protein_coding	1.76566	8.40877	0.181818	0.290909	1.99091	2.36364
AGAP002205|protein_coding	1.76111	1.26591	2.91591	0	1.95	0.380556
AGAP008868|protein_coding	1.75668	4.09005	0.125	1.43514	2.19091	3.11156
AGAP010540|protein_coding	1.70168	6.5095	1	1.66667	0.595833	4.68558
AGAP005156|protein_coding	1.7	11.1464	1.11111	3.19722	2.22222	4.04766
AGAP005251|protein_coding	1.7	6.18333	0.6	2.2193	1.7	4.13333
AGAP005898|protein_coding	1.68333	4.50278	1.16667	2.65	1.6	2.9
AGAP000801|protein_coding	1.68333	1.93624	1.38382	1.82143	0.44359	1.59283
AGAP002715|protein_coding	1.65455	3.32543	2.18182	1.29091	5.55758	3.36364
AGAP011331|protein_coding	1.6	4.67619	0.525	1.93333	3.4	3.36667
AGAP000639|protein_coding	1.6	3.99207	1.125	2.14973	1.55833	1.19444
AGAP004734|protein_coding	1.6	3.70556	2.27976	1.6	9.83333	0.555556
AGAP004718|protein_coding	1.59617	7.53153	1	1.20202	0.285714	3.36411
AGAP004934|protein_coding	1.58333	8.25	0.0833333	2.08333	3.08333	0.55
AGAP002677|protein_coding	1.56667	1.43889	0.0666667	1.22424	3.20536	4.93452
AGAP010043|protein_coding	1.55556	1.5	0	1	0	4.5
AGAP010815|protein_coding	1.53333	1	2	1	6.25	0
AGAP003114|protein_coding	1.51667	11.6748	1.98333	1.77778	3.45	6.20226
AGAP012654|protein_coding	1.5	0	0	0	0.5	0
AGAP000090|protein_coding	1.5	0	0	0	4	0
AGAP005712|protein_coding	1.5	2	5	0	3	3
AGAP009309|protein_coding	1.5	0	0	0	0.5	0
AGAP006342|protein_coding	1.5	1.5	0	0	0.5	0.5
AGAP004246|protein_coding	1.5	2	0	0	0	1
AGAP009543|protein_coding	1.5	0	0	0	0	0
AGAP006343|protein_coding	1.5	0.5	0	2	0.5	1.5
AGAP003168|protein_coding	1.5	1.5	2.5	0	5.5	0.5
AGAP009308|protein_coding	1.5	1.5	0.142857	0	1	0
AGAP008769|protein_coding	1.5	1	0	0	1	1
AGAP010156|protein_coding	1.5	1	6	0	8	0
AGAP002022|protein_coding	1.5	0	0	0	0	0
AGAP004882|protein_coding	1.5	2.07143	8.83333	1	4.5	3.83333
AGAP012091|protein_coding	1.5	1	0	0	0	0.5
AGAP009975|protein_coding	1.5	2.60119	1.5	0	2.33333	1
AGAP008849|protein_coding	1.5	1	11	0	4	1
AGAP010487|protein_coding	1.5	5	3	2.5	0.5	9
AGAP004271|protein_coding	1.5	0	0	0	1.5	0
AGAP012034|protein_coding	1.5	0	0	0	0	0
AGAP006520|protein_coding	1.5	5.29835	4.25	1.25	1.16667	0.833333
AGAP002950|protein_coding	1.5	5.5	0	1.33333	0.5	0.5
AGAP008502|protein_coding	1.5	7.5	2	0	0	7
AGAP000512|protein_coding	1.5	3.5	1	1	1.74359	2
AGAP006825|protein_coding	1.49718	4.41788	1.27885	0.750275	1.25455	1.86091
AGAP010307|protein_coding	1.47143	4.95176	0.577778	1.35574	0.173611	2.99757
AGAP004771|protein_coding	1.45	3.32514	0.2	0.333333	1	1.96111
AGAP005777|protein_coding	1.44848	9.07092	1.61667	3.00808	2.2	9.58765
AGAP001379|protein_coding	1.44848	4.73496	0.616667	1.47475	0.342857	2.02098
AGAP004665|protein_coding	1.44762	11.9048	0.9125	3.37143	0.662792	5.20833
AGAP003871|protein_coding	1.42717	9.24521	0.236111	2.16944	1.33333	7.30794
AGAP006282|protein_coding	1.42424	2	0	1	0	0.5
AGAP000866|protein_coding	1.41667	0.833333	9.61111	0.291667	2.63889	1.08333
AGAP000786|protein_coding	1.40278	7.07749	0.833333	2.72749	0.1	4.03651
AGAP005567|protein_coding	1.4	0.2	0	0	1	0
AGAP006967|protein_coding	1.39005	2.08575	1.05882	0.5	7.1	0.983066
AGAP004232|protein_coding	1.36667	6.35397	0.333333	0.791667	0.833333	2.14405
AGAP010281|protein_coding	1.34987	2.74081	0	0.442002	0	1.00252
AGAP011379|protein_coding	1.34508	5.6534	0.2	3.32976	5.33333	2.19551
AGAP006526|protein_coding	1.33377	5.07585	1.54365	2.30682	0.233333	3.05825
AGAP008439|protein_coding	1.33333	1.33333	0	1	3	0.5
AGAP005079|protein_coding	1.33333	1	0	2	1	4
AGAP012701|protein_coding	1.33333	3.25	0	1.91667	0	3.5
AGAP009560|protein_coding	1.33333	1	1.5	0	0	0
AGAP000783|protein_coding	1.33333	6	0.0555556	0	3	2.14286
AGAP006590|protein_coding	1.3217	9.05174	1.05504	2.75119	0.539286	5.37857
AGAP010304|protein_coding	1.32132	5.49186	1.85819	0.873255	2.83735	2.29895
AGAP001231|protein_coding	1.31667	14.3071	0.533333	2.66667	1.91667	6.68571
AGAP006713|protein_coding	1.275	5.20598	1.5	3.15238	0.333333	3.38123
AGAP002176|protein_coding	1.26786	3.34246	0.225	0.933333	0	3.92379
AGAP008697|protein_coding	1.25611	6.19255	0.647619	2.27726	1.52717	3.36538
AGAP001786|protein_coding	1.25556	6.02251	3	0.333333	9.45	0.677871
AGAP010283|protein_coding	1.25	0.298611	0	0.666667	1	0.333333
AGAP011355|protein_coding	1.25	7.34216	0	1	1	5.20098
AGAP012745|protein_coding	1.25	0.5	22.9762	0.25	6.91667	0.5
AGAP004052|protein_coding	1.25	2.64286	1	1	0.5	1.25
AGAP004918|protein_coding	1.25	0	4	1	2	0
AGAP000158|protein_coding	1.25	5.3	0.5	0.0714286	2.5	2.29549
AGAP005773|protein_coding	1.25	1.20139	2	0	0.0714286	0
AGAP004916|protein_coding	1.25	0	2	0	0	0
AGAP001935|protein_coding	1.24359	10.2005	0.5	11.0909	0.309524	18.8127
AGAP011729|protein_coding	1.24167	7.91667	1.55278	0.967857	0.535714	3.4631
AGAP005029|protein_coding	1.24091	1.0193	1.1	2.19286	2.81667	0.1
AGAP008527|protein_coding	1.22726	8.40114	3.13196	1.86786	0.967857	4.71239
AGAP003509|protein_coding	1.22692	2.57203	0.198247	2.10882	1.68333	2.05855
AGAP000281|protein_coding	1.21667	5.80833	5	1.27692	4.05	2.225
AGAP010012|protein_coding	1.20192	3.59127	0	1.14286	3	1.62222
AGAP009254|protein_coding	1.2	0.166667	0.2	0	1	0
AGAP007257|protein_coding	1.2	1	0	2	0	0
AGAP002300|protein_coding	1.2	3.3	0	0	0	1
AGAP002997|protein_coding	1.18182	0.0909091	0.5	0	1	0
AGAP001943|protein_coding	1.18182	1.1	1	0	10	2.25
AGAP000672|protein_coding	1.18182	3.97522	0	0.125	4	2.66667
AGAP012454|protein_coding	1.17738	1.64683	0.401923	0.665909	0.125	2.03611
AGAP011453|protein_coding	1.16783	6.05263	6	1	3.05263	2.09091
AGAP000062|protein_coding	1.16667	0.1	0	0	1.15385	2
AGAP011070|protein_coding	1.16667	1	1	0.166667	2	0
AGAP005075|protein_coding	1.16667	12	3	3	1	5.5
AGAP002150|protein_coding	1.16667	0	0	1	1	2.05556
AGAP001979|protein_coding	1.16667	1	0	0	4.25	1.05556
AGAP008039|protein_coding	1.16667	2.03333	0.833333	0.5	1.125	1.33333
AGAP000622|protein_coding	1.16667	9.91667	1	0.625	1	4.41667
AGAP002859|protein_coding	1.14345	7.38982	7.75139	1.92668	3.20202	5.61859
AGAP008521|protein_coding	1.14286	0.0666667	0	0	0.75	2
AGAP002161|protein_coding	1.14286	7.49008	0	0	2	1.14286
AGAP010355|protein_coding	1.14286	0	0	0	0	1
AGAP003115|protein_coding	1.14286	4.64756	0.0625	2.05556	1.08333	2.3381
AGAP004720|protein_coding	1.14286	3.85738	0	1.7	0	2.09478
AGAP002986|protein_coding	1.13393	0.483824	3.15556	0.1	2.17406	2.19286
AGAP004847|protein_coding	1.12549	13.9508	0	2	1	5.28307
AGAP002757|protein_coding	1.125	5	0	0	1	2
AGAP005368|protein_coding	1.125	0	0.5	0	0	0
AGAP008711|protein_coding	1.11765	0.752451	0.176471	1.14973	2.11765	3.05263
AGAP002272|protein_coding	1.11111	1	0	0	3.2	1
AGAP007210|protein_coding	1.1	0.466407	0.266667	0.257479	1	0.79408
AGAP005323|protein_coding	1.1	0.298413	0	0.333333	0.19359	0.923465
AGAP011237|protein_coding	1.1	0.2	0	0	0	0.5625
AGAP001100|protein_coding	1.09091	0.824242	0	0	0.5	0.24359
AGAP007247|protein_coding	1.08333	4	2	0.25	5	3
AGAP007248|protein_coding	1.08333	2	0	0.25	0	1
AGAP000554|protein_coding	1.08333	1.43333	0	0.0555556	2	0.183333
AGAP005973|protein_coding	1.08333	0.0625	0	0.0714286	0	0
AGAP008614|protein_coding	1.08333	0.377778	0.0833333	0.0833333	1	0.35
AGAP008666|protein_coding	1.07692	0.344444	2	1.5	0	1.08333
AGAP006732|protein_coding	1.07619	4.08263	0	0.2	1.59384	0.971814
AGAP011770|protein_coding	1.07143	0.333333	0	1	0	0
AGAP006027|protein_coding	1.07089	5.0403	0.988456	1.00623	2.00622	3.27516
AGAP004795|protein_coding	1.06667	4.11111	0	0.2	5.16667	1
AGAP002879|protein_coding	1.06667	4	1	2	9	1
AGAP009916|protein_coding	1.06667	0.0714286	0.666667	0	2	1
AGAP006478|protein_coding	1.06667	8.11111	3	2.11111	4	0
AGAP004805|protein_coding	1.06667	1.13333	1.06667	1.06667	0	1.45833
AGAP012423|protein_coding	1.0625	0.330357	1	0.125	2.05263	0.111111
AGAP010315|protein_coding	1.0625	6.88942	0.222222	2	0	3.09091
AGAP011336|protein_coding	1.0625	2	1.5	0	2	0.193651
AGAP004426|protein_coding	1.06184	7.42092	1.22184	1.02885	1.02976	3.37222
AGAP012047|protein_coding	1.05882	0	4	0	6.05882	1
AGAP011421|protein_coding	1.05882	2.16667	2	0	3	1.24265
AGAP001886|protein_coding	1.05556	2.44444	0	0.576923	1	2.11111
AGAP010939|protein_coding	1.05556	2.10819	2	0	0	2.87485
AGAP004107|protein_coding	1.05556	1.18656	0	0	0	0.0625
AGAP006107|protein_coding	1.05556	2.26508	1.18056	1.17692	5	3.2037
AGAP000540|protein_coding	1.05556	5.34134	1.37222	1.44216	0	4.17974
AGAP000807|protein_coding	1.05556	0.25	0	0.3	1.2	0
AGAP004524|protein_coding	1.05263	3.75	0	0.166667	1	0.142857
AGAP002644|protein_coding	1.05	11.15	2	4.05	2	2.1
AGAP006405|protein_coding	1.05	1.10999	0.142857	0.531046	0.0625	0.44359
AGAP000484|protein_coding	1.05	1.32143	1	7	0	2
AGAP002281|protein_coding	1.05	4.5	0	0	2.33333	1
AGAP004179|protein_coding	1.04684	12.0247	2.68182	1.75952	3.36905	3.64341
AGAP010485|protein_coding	1.03289	8.17797	0.316667	2.125	0.125	6.93025
AGAP002972|protein_coding	1.02345	1.09332	0.166667	0.822222	0.566667	1.92424
AGAP010620|protein_coding	1.01111	4.31695	0.552632	2.18987	0.777778	1.99845
AGAP005408|protein_coding	1.00592	4.6173	0.466908	0.512302	0.830927	2.15984
AGAP011764|protein_coding	1	1	0	0.142857	0.333333	0
AGAP012044|protein_coding	1	0	0	1	0	0
AGAP007115|protein_coding	1	0	0	0	1	0
AGAP010737|protein_coding	1	4	1	0	1	2
AGAP006414|protein_coding	1	5	8	0	3	0
AGAP008508|protein_coding	1	2	0	0	0.5	0
AGAP002539|protein_coding	1	0	0	1	0	0
AGAP003301|protein_coding	1	2	0	2	1	1
AGAP013181|protein_coding	1	1	1	0	0	0
AGAP004419|protein_coding	1	1	1	0	0	0
AGAP007142|protein_coding	1	2.5	0	1	0	0
AGAP003474|protein_coding	1	6	5	1	2	3
AGAP012294|protein_coding	1	0	0	0	0	1
AGAP011987|protein_coding	1	4	0	0	0	0.5
AGAP006817|protein_coding	1	1	0	0	2	0
AGAP010417|protein_coding	1	0.1	0	1	0	0
AGAP003627|protein_coding	1	1	0	0	0	0
AGAP010515|protein_coding	1	1	0	0	0	0
AGAP010321|protein_coding	1	1	1	1	0	0
AGAP000717|protein_coding	1	5.54085	3	2.05882	1	5.20098
AGAP002382|protein_coding	1	1	0	0	6	1
AGAP001047|protein_coding	1	0	0	0	1	0
AGAP006195|protein_coding	1	0	2	0	0	0.5
AGAP008336|protein_coding	1	0	0	0	0	0
AGAP000881|protein_coding	1	0	20	2	4	0
AGAP013407|protein_coding	1	0	0	0	0	0
AGAP010609|protein_coding	1	5	1	1	0	2
AGAP002341|protein_coding	1	1	0	0	0	0
AGAP008348|protein_coding	1	13.0561	1.43026	5.00833	2.09542	5.62122
AGAP005818|protein_coding	1	0	0	0	0	0
AGAP005664|protein_coding	1	0	0	0	0	1
AGAP006030|protein_coding	1	3	0	4	6	2
AGAP011627|protein_coding	1	9	0	2	4	7
AGAP004627|protein_coding	1	0	1	1	2	3
AGAP004176|protein_coding	1	3	1	0	0	0
AGAP012139|protein_coding	1	0	0	1	0	0
AGAP007737|protein_coding	1	4	2	0	0	2
AGAP005307|protein_coding	1	0	0	0	0	0
AGAP004855|protein_coding	1	1	0	1	0	1
AGAP010224|protein_coding	1	0	1	0	0.5	0
AGAP004087|protein_coding	1	7.14286	1	3	1	8
AGAP028043|protein_coding	1	2	1.5	0.666667	3.16667	2.5
AGAP006528|protein_coding	1	10	1	2	3	8
AGAP008539|protein_coding	1	0	0	0	0	0
[truncated: 10,788 more rows]

## Sheet: 23nt
idx	SF_rep1	SF_rep2	BF_rep1	BF_rep2	PbGFP_rep1	PbGFP_rep2
AGAP002358|protein_coding	864	3	18	2	1466	14
AGAP003387|protein_coding	702	1746	1081	446	1678	1959
AGAP009817|protein_coding	538	49.6667	570.667	7.66667	771.333	30.6667
AGAP004161|protein_coding	445	0	5	2	479	9
AGAP005549|protein_coding	440	709	581	289	514	306
AGAP007548|protein_coding	423.278	110	229	15	579	26.5769
AGAP013481|protein_coding	331.375	1	3	0	404.25	2
AGAP002552|protein_coding	325	47.5	988.5	10	572.5	51.5
AGAP009440|protein_coding	319	63	250	14	393	26
AGAP003586|protein_coding	295.5	3.5	2	0	506.5	6
AGAP010147|protein_coding	295.5	8	15	1	374.5	13
AGAP007852|protein_coding	264	6	16	1	452	17
AGAP003939|protein_coding	242.5	1	2	0	336	3
AGAP003556|protein_coding	228	116	294	44	322	42
AGAP012447|protein_coding	226.5	600.833	137	133	57	624.5
AGAP005427|protein_coding	224	128	338	40	282	47
AGAP007563|protein_coding	191	9	13	1	319	9
AGAP006099|protein_coding	188	0	14	0	309	1
AGAP005134|protein_coding	183	5	18	2	525	8
AGAP003325|protein_coding	183	3	12	0	231	5
AGAP002564|protein_coding	174	5	12	1.14286	302	7
AGAP003794|protein_coding	149	144	165	35.8571	262	63
AGAP002437|protein_coding	135	27	155	15	143	16
AGAP009537|protein_coding	134	2	7	2	256	4
AGAP009554|protein_coding	134	9.5	25	2	209.5	7
AGAP000170|protein_coding	134	0	16	0	304.5	2
AGAP006936|protein_coding	128	4	4	2	214	3
AGAP002413|protein_coding	125	85	706	21	184	30
AGAP006879|protein_coding	124	1	10	0	211	0
AGAP001633|protein_coding	122.5	4	11	1	208	4
AGAP009441|protein_coding	121	27	47	6	223	16
AGAP001323|protein_coding	120	1	2	0	104	1
AGAP010148|protein_coding	115	1	6	0	110	2
AGAP005108|protein_coding	104	35	175	8	146	18
AGAP006366|protein_coding	104	3	9	3	261	3
AGAP006037|protein_coding	102	83	118	29	107	57
AGAP008955|protein_coding	95	1	3	0	170	0
AGAP004744|protein_coding	92	0	0	0	148	1
AGAP004710|protein_coding	92	2	6	1	95	1
AGAP002728|protein_coding	89	1	1	0	121.333	0
AGAP005005|protein_coding	87	5	3	0	128	2
AGAP006165|protein_coding	80.5	145.5	60.5	33	70.25	53
AGAP006186|protein_coding	80.0556	4.34539	5.07692	1	203	7.29861
AGAP004437|protein_coding	78	2	1	1	151.5	8
AGAP008027|protein_coding	77	3	2	0	117	2
AGAP008724|protein_coding	77	0	3	0	108	3
AGAP007966|protein_coding	74	2	9	1	169	1
AGAP007406|protein_coding	72	38.5	133.5	6	158	25
AGAP001569|protein_coding	72	1	4	0	77	0
AGAP011131|protein_coding	69	1	3	1	141	2
AGAP001138|protein_coding	67	1	5	0	135	0
AGAP007940|protein_coding	66	2	25	0	60	0
AGAP003349|protein_coding	66	207	30	83.1	34	135
AGAP007786|protein_coding	66	2	0	0	74	1
AGAP007827|protein_coding	65	2	5	1	89	3
AGAP007768|protein_coding	65	1	2	0	159	1
AGAP012956|protein_coding	64	23.3333	36	6	209	18
AGAP003025|protein_coding	64	49	51	17	81	26
AGAP007309|protein_coding	62	2	8	1	110	2
AGAP003714|protein_coding	61	2	1	0.333333	83	2
AGAP009623|protein_coding	60	2	7	0	103	6
AGAP002192|protein_coding	59	4	5	0	95	3
AGAP007686|protein_coding	59	58	107	23	122	27
AGAP001497|protein_coding	58	1	10	0	119	2
AGAP010173|protein_coding	55.5	6	161	4	76	5
AGAP001312|protein_coding	54	1	2	0	83	2
AGAP010310|protein_coding	53.75	55.1333	10.4167	18	91.1667	31.7333
AGAP004724|protein_coding	53.3998	105.346	25.6293	25.7018	19.6133	58.5447
AGAP000851|protein_coding	53	2	5	1	90	2
AGAP002599|protein_coding	52	8	23	19	110.75	5
AGAP013386|protein_coding	52	15	176	1	67	6
AGAP000692|protein_coding	49	4	73	0	36	0
AGAP001622|protein_coding	49	3	8	0	120	5
AGAP004586|protein_coding	48.85	138.043	42.1611	30.2026	22.7193	107.924
AGAP006260|protein_coding	47	0	2	0	79.5	1
AGAP001052|protein_coding	46.1343	217.881	25.0267	43.2903	26.9718	117.23
AGAP006901|protein_coding	46	5	3	1	91	3
AGAP000523|protein_coding	46	1	3	0	122	3
AGAP012106|protein_coding	44.8333	1.66667	2.33333	0	82.6667	2.33333
AGAP002737|protein_coding	44	3	3	1	86.2	2
AGAP011664|protein_coding	43	14	61	3	90	10
AGAP003769|protein_coding	43	38	16	21	70	15
AGAP001884|protein_coding	42	1	0	0	75	2
AGAP007160|protein_coding	42	0	1	0	60	0
AGAP007939|protein_coding	42	1	4	1	65	0
AGAP001199|protein_coding	42	14	132	0	42	4
AGAP007593|protein_coding	42	2	3	1	94	2
AGAP013143|protein_coding	41.8594	180.947	18.3368	32.7738	15.7897	104.545
AGAP011706|protein_coding	40	59	66	15	66	21
AGAP009115|protein_coding	40	22.174	70.6111	4.5	100	29.011
AGAP012078|protein_coding	39.8333	1.16667	4.16667	0	107.333	1.83333
AGAP007562|protein_coding	39	0	2	0	54	3
AGAP010039|protein_coding	39	1	3	0	43	2
AGAP003775|protein_coding	38	2	0	1	47	0
AGAP003860|protein_coding	37.8815	8.31034	2.43468	0.730056	57.2782	3.67464
AGAP012188|protein_coding	37	1	4	1	66	0
AGAP007841|protein_coding	37	0	1	1	74	0
AGAP005991|protein_coding	37	7	47	2	63	11
AGAP000794|protein_coding	36.5	1	2	0	82	0
AGAP000739|protein_coding	36	1	26	0	57	5
AGAP008228|protein_coding	36	0	0	0	28	0
AGAP010375|protein_coding	36	5	20	0	46	8
AGAP003778|protein_coding	36	0	3	0	53	3
AGAP004159|protein_coding	34.5	0	1.5	0	37	1
AGAP005627|protein_coding	34.1111	1	2.5	3.5	59	2.5
AGAP004055|protein_coding	33.5	2	2	0	82.5	0.5
AGAP013092|protein_coding	33.25	2	3	1	73.25	0
AGAP002921|protein_coding	33	33	38	5	55	16
AGAP000935|protein_coding	33	1	0	0	64	2
AGAP006871|protein_coding	33	31	68	6	46	14
AGAP009998|protein_coding	32.5	13.5	66.5	7	47	6
AGAP005978|protein_coding	32	77	43	27	46	44
AGAP002076|protein_coding	31	20	59.5	2	61.5	14
AGAP001653|protein_coding	31	0	1	1	74	3
AGAP028164|protein_coding	31	3.16667	2	0	36	1
AGAP003541|protein_coding	31	1.5	6.5	0	46	0
AGAP004335|protein_coding	31	2	0	0	42.3333	2
AGAP007975|protein_coding	31	0	3	0	84.5	2
AGAP005807|protein_coding	31	1	2.20833	2	52.125	4.10526
AGAP011629|protein_coding	30	1	3	1	77	1
AGAP004400|protein_coding	30	0	2	0	84	1
AGAP012081|protein_coding	29.5	1.66667	3.33333	3	85.3333	1.5
AGAP002858|protein_coding	29	11	40	1	61.5	6
AGAP001069|protein_coding	28.1659	59.0155	14.0366	11.3885	11.783	38.4097
AGAP001215|protein_coding	28	6	102.5	0	14	1
AGAP013543|protein_coding	28	6	102.5	0	14	1
AGAP000669|protein_coding	28	4	1	0	46	1
AGAP008100|protein_coding	28	5	73	1	38	3
AGAP007745|protein_coding	27	10	56	0	21	6
AGAP007621|protein_coding	27	1	3	0	62	2
AGAP006400|protein_coding	27	93	27	59	14	130
AGAP003519|protein_coding	27	6	23.5	8	19	4
AGAP000076|protein_coding	27	56	5	15	14	42.1429
AGAP000720|protein_coding	27	3	1	0	37	1
AGAP001073|protein_coding	26.0628	80.7089	5.20286	10.4183	10.5403	52.3694
AGAP004877|protein_coding	26	2	1	0	60	1
AGAP001711|protein_coding	26	3	0	0	46	0
AGAP006181|protein_coding	26	0	1	0	44	1
AGAP001313|protein_coding	25.25	115.95	24.75	31.3333	18.5	86.8095
AGAP000585|protein_coding	25.2	30.8	5	12	38.5	28.45
AGAP006442|protein_coding	25	107.5	25	31.5	18	74.5
AGAP003768|protein_coding	25	55	41	22	54	13
AGAP008727|protein_coding	25	0	3	0	59	2
AGAP011484|protein_coding	25	0	4	2	94	0
AGAP011396|protein_coding	24.125	8	20	3.08333	95	3
AGAP010672|protein_coding	24	0	1	0	41	0
AGAP008916|protein_coding	24	3	11	1	31	3
AGAP003592|protein_coding	24	15	43	4	45	7
AGAP003663|protein_coding	24	20.5	51	5	43.7	11.5
AGAP008305|protein_coding	24	2.5	7	0	34	1
AGAP012515|protein_coding	24	1	9	0	137	0
AGAP007717|protein_coding	24	0	2	1	23	2
AGAP001678|protein_coding	24	3.06667	5	0	9	3
AGAP006652|protein_coding	23.5	17	75	5	31.5	10.5
AGAP005293|protein_coding	23	2	2	0	73	2
AGAP008311|protein_coding	23	0	0	0	30	0
AGAP007157|protein_coding	23	2	13	1	31	2
AGAP000418|protein_coding	22.9095	14.8661	3.64286	2.5	34.5	5.73016
AGAP001971|protein_coding	22.5091	4.16667	8.73333	5.5	40.3	2
AGAP008292|protein_coding	22.5	2.5	63.4167	1	25.3333	2
AGAP002350|protein_coding	22	1	3	0	40	2
AGAP005558|protein_coding	22	2	2	0	88	1
AGAP001903|protein_coding	22	1	2	0	59	3
AGAP010131|protein_coding	22	3	11	0	32	0
AGAP010404|protein_coding	22	2	2	0	21	1
AGAP001420|protein_coding	22	0	2	1	26	0
AGAP010032|protein_coding	22	0	0	0	31	1
AGAP001650|protein_coding	22	9	420	5	43	18
AGAP001084|protein_coding	21.2446	86.1252	10.2558	19.2781	6.39481	65.673
AGAP001867|protein_coding	21	1	0	0	23	0
AGAP013362|protein_coding	21	0	4	0	41	1
AGAP005471|protein_coding	21	1.0625	2.1	0	26	2
AGAP001515|protein_coding	21	18	9	5	35.2	7
AGAP007778|protein_coding	21	0	1	0	26	0
AGAP010895|protein_coding	21	6	4	1	36	1
AGAP001805|protein_coding	21	39	102	10	30	13
AGAP001048|protein_coding	20.0342	137.65	12.9764	20.4977	14.2317	85.0559
AGAP005971|protein_coding	20	3	3	1	35	1
AGAP005808|protein_coding	20	0	1	1	19	2
AGAP001257|protein_coding	20	0	1	0	26	2
AGAP003160|protein_coding	20	2	0	0	22	2
AGAP008075|protein_coding	20	3	1	1	15	3
AGAP004919|protein_coding	20	10	32	1	27	2
AGAP001157|protein_coding	20	4	8	0	49	2
AGAP009224|protein_coding	19	1.5	6	1	45.25	1
AGAP007580|protein_coding	19	2	16	0	33	1
AGAP006459|protein_coding	19	4	7	0	29	2
AGAP004422|protein_coding	19	1	17	1	35	5
AGAP001408|protein_coding	19	1	14	1	29	5
AGAP004032|protein_coding	18.1802	66.8924	8.72051	20.1772	5.48333	21.7565
AGAP010257|protein_coding	18	3	26	1	35	3
AGAP001826|protein_coding	18	13.1742	50	2	114.071	24.1667
AGAP000654|protein_coding	18	5	53	0	28	2
AGAP005901|protein_coding	18	0	1	0	23	1
AGAP005672|protein_coding	18	15	92.1667	4.33333	16.8333	4
AGAP007790|protein_coding	18	0	10	2	17	0
AGAP004071|protein_coding	18	24.5	19.8333	5.66667	13.3333	12.8333
AGAP002655|protein_coding	18	2	4	0	22	6
AGAP002245|protein_coding	18	0	4	0	52	1
AGAP011687|protein_coding	18	6	21	0	30	4
AGAP009862|protein_coding	18	17	27	0	44.0714	9
AGAP001082|protein_coding	17.3131	27.2542	13	6.37522	23.1958	20.7667
AGAP007781|protein_coding	17	4	0	0	27	0
AGAP002754|protein_coding	17	4	19	0	32	1
AGAP004616|protein_coding	17	0	2	0	42	1
AGAP005061|protein_coding	16.5667	15.9	80.1571	1.8	27.7286	11.75
AGAP009830|protein_coding	16.5	3	69.5	1	10.5	0
AGAP009075|protein_coding	16	32	19	12	21	6
AGAP005175|protein_coding	16	10	15	0	27	5
AGAP003773|protein_coding	16	0	0	0	18	0
AGAP009863|protein_coding	16	14	19	0	30	7
AGAP006782|protein_coding	16	5	44	1	30.5	7
AGAP007867|protein_coding	16	2	4	0	21	3
AGAP000260|protein_coding	16	1	3	0	33	1
AGAP003649|protein_coding	16	3	0	1	21.5	1
AGAP007747|protein_coding	16	2	56	0	16	1
AGAP001459|protein_coding	16	2	11	1	17	1
AGAP007086|protein_coding	16	4	46	0	26	7
AGAP004307|protein_coding	15.5	0	84	1	20.5	1
AGAP008509|protein_coding	15.5	31.8333	89.3333	11	29.5	15.5
AGAP010445|protein_coding	15.3429	25.9714	3.33333	3.39286	12.8333	15.5881
AGAP005788|protein_coding	15.1934	16.3469	4.31267	5.37938	3.02262	7.15518
AGAP003030|protein_coding	15	0	0	1	9	0
AGAP002647|protein_coding	15	2	2	0	16	2
AGAP005399|protein_coding	15	0	0	0	27	0
AGAP003843|protein_coding	15	0	1	0	8	0
AGAP004750|protein_coding	15	4	2	0	34	4
AGAP008884|protein_coding	15	1	0	0	31	1
AGAP008296|protein_coding	15	3	76.9167	1	20.8333	3
AGAP007087|protein_coding	15	4	46	0	25	7
AGAP009135|protein_coding	15	60	20	10	18	24
AGAP010891|protein_coding	15	0	0	0	13	0
AGAP007208|protein_coding	15	0	0	0	33	0
AGAP003599|protein_coding	15	1	5	0	68	1
AGAP010337|protein_coding	15	0	0	0	25	1
AGAP000655|protein_coding	15	1	14	2	28	3
AGAP009937|protein_coding	15	3	5	0	21.0714	1
AGAP009324|protein_coding	15	12	22	3	23	5
AGAP001713|protein_coding	14.5909	10.5909	12.5	1	46.1061	7.18182
AGAP013021|protein_coding	14.5877	63.0186	6.80132	9.65147	6.21055	45.5757
AGAP013742|protein_coding	14.4909	4.83333	11.7667	0.5	17.95	2.5
AGAP013321|protein_coding	14.0264	122.666	4.59524	20.6004	3.33883	65.7177
AGAP012045|protein_coding	14	4	1	0	16.7	1
AGAP009491|protein_coding	14	0	4	0	55	0
AGAP004788|protein_coding	14	0	1.5	0	19	0
AGAP004790|protein_coding	14	0	1.5	0	20	0
AGAP003874|protein_coding	13.95	3.83333	3.5	0	15	5.45
AGAP012708|protein_coding	13.9333	1.6	99.8429	2.2	16.7714	3.75
AGAP003656|protein_coding	13.5	2	10	2.5	31.5	0
AGAP000847|protein_coding	13.3796	6.07782	2	1.61786	24.3892	2.44332
AGAP001797|protein_coding	13.1429	1	7	1	18.3333	4
AGAP009990|protein_coding	13.125	1	5	0	25	0
AGAP001061|protein_coding	13.1171	63.5095	7.90108	14.5275	9.02284	44.8259
AGAP004742|protein_coding	13	6	6	0	24	2
AGAP000184|protein_coding	13	1	3	1	25.1667	4
AGAP003296|protein_coding	13	1	1	0	19	0
AGAP005960|protein_coding	13	3	16	0	20	2
AGAP009522|protein_coding	12.5833	5.5	9	1	56	5.33333
AGAP002364|protein_coding	12.5	0	2	0	38	1
AGAP009867|protein_coding	12.5	2.25	0.5	0.0833333	20.1667	0
AGAP012461|protein_coding	12.261	14.6815	5.21186	1.82054	6.26591	6.75378
AGAP000651|protein_coding	12.1667	23.75	70.7833	6.25	31.4167	4.5
AGAP004092|protein_coding	12.1111	5	0	1	12	2
AGAP003711|protein_coding	12	4	3	0	6	1
AGAP003532|protein_coding	12	3	10	0	18	1
AGAP009865|protein_coding	12	0	0	0	10	0
AGAP009652|protein_coding	12	0	0	0	11	0
AGAP005838|protein_coding	12	1	2	0	17	2
AGAP001325|protein_coding	12	0	3	0	30	1
AGAP001053|protein_coding	12	0.0666667	5	1	17	0
AGAP009176|protein_coding	12	9	28	2	48	11
AGAP007119|protein_coding	12	0	0	0	15	0
AGAP003021|protein_coding	12	6	0	2	15	2
AGAP004366|protein_coding	12	0	0	0	25	1
AGAP010517|protein_coding	12	0	1	0	13	0
AGAP002667|protein_coding	12	2	17	1	14	2
AGAP001520|protein_coding	12	2.66667	5	1	31	1
AGAP007724|protein_coding	12	0	1	0	15	1
AGAP009511|protein_coding	12	3	2	0	17	0
AGAP001419|protein_coding	12	2	11.5	2	17	1
AGAP003816|protein_coding	12	3	11	0	18	3
AGAP011159|protein_coding	12	2	2	0	51	1
AGAP002814|protein_coding	11.5333	56.2958	5.53333	12.0389	4.78333	39.9472
AGAP013333|protein_coding	11.5	5.55263	4	0	29.5	3.05263
AGAP002020|protein_coding	11.5	0	0	0	15	0
AGAP001773|protein_coding	11.1407	37.8241	7.62453	7.99203	6.90956	21.9128
AGAP006452|protein_coding	11	0	1	1	25	1
AGAP001032|protein_coding	11	1	0	0	21	2
AGAP007391|protein_coding	11	0	1	0	21	2
AGAP013103|protein_coding	11	1	2	0	13	1.5
AGAP010164|protein_coding	11	0	2	0	20	0
AGAP005378|protein_coding	11	3.41673	0.225	0.111111	20.229	0.355429
AGAP002306|protein_coding	11	8	15	1	31.5	5
AGAP001730|protein_coding	11	6	3	1	28	6
AGAP028154|protein_coding	11	30	44	4	48.5	10
AGAP008762|protein_coding	11	3	1	0	9	1
AGAP002693|protein_coding	11	3	5	0	9	3
AGAP008482|protein_coding	11	3	11	1	18.0833	3
AGAP004774|protein_coding	11	2	10	0	3	2
AGAP008195|protein_coding	11	0	1	0	5	0
AGAP004458|protein_coding	11	4	1	1	4	4
AGAP007297|protein_coding	10.5	0	1.5	0	38	0
AGAP012305|protein_coding	10.5	2.5	6	0	26.5	1
AGAP004050|protein_coding	10.5	0	1.5	0	31.5	1
AGAP009891|protein_coding	10.5	15.9125	4.83333	3.5	1.7	12.0228
AGAP001751|protein_coding	10.2265	5.96587	4.23529	0.263158	26.1115	3.55476
AGAP008003|protein_coding	10	3	15	0	39	2
AGAP012191|protein_coding	10	0	1	0	21	0
AGAP008802|protein_coding	10	0	0	1	17	1
AGAP007249|protein_coding	10	0	2	0	3	0
AGAP009920|protein_coding	10	3	49	1	16	1
AGAP002170|protein_coding	10	0	6	2	30	1
AGAP003318|protein_coding	10	8	7	4	6	13
AGAP004046|protein_coding	10	28.0556	33.4583	38.6806	24	19.125
AGAP005947|protein_coding	10	7	18	1	34	4
AGAP004860|protein_coding	10	0	12	0	3	2
AGAP008763|protein_coding	10	1	1	0	16	0
AGAP000005|protein_coding	10	15	6	4	5	9
AGAP002500|protein_coding	10	1	1	0	16	0
AGAP008004|protein_coding	10	0	14	0	36	1
AGAP009031|protein_coding	10	17	27	0	30	5
AGAP005562|protein_coding	10	7	3	3	42	4
AGAP002788|protein_coding	10	1	0	0	10	0
AGAP012334|protein_coding	10	0	10	0	16	2
AGAP010480|protein_coding	10	0	1	0	5	0
AGAP010429|protein_coding	10	1	1	0	41	2
AGAP009313|protein_coding	10	0	42	1	8	2
AGAP012418|protein_coding	10	1	0	0	39	0
AGAP004031|protein_coding	10	1	3	0	28	1
AGAP000528|protein_coding	10	4	2	1.25	25	4
AGAP007253|protein_coding	10	1	0	0	7	0
AGAP011092|protein_coding	10	7	23	0	15	1
AGAP000952|protein_coding	10	2	61	0	27	4
AGAP009072|protein_coding	10	0	1	0	26	1
AGAP011851|protein_coding	10	1.33333	2	0	31	1
AGAP005472|protein_coding	10	0	2	0	18	0
AGAP001446|protein_coding	9.69833	32.8734	3.36099	4.94168	8.66988	19.1943
AGAP000953|protein_coding	9.5	4.5	78	0	18.5	0.5
AGAP008329|protein_coding	9.5	5.5	24.5	0	26.5	2
AGAP005181|protein_coding	9.33889	36.9682	2.43333	3.29915	5.2372	20.1036
AGAP003619|protein_coding	9.33333	18.619	3.09091	4.5	9.33333	9.14286
AGAP010782|protein_coding	9.07619	18.0694	4.16026	3.06111	2.5	15.9577
AGAP007181|protein_coding	9	4	6	0	11	1
AGAP003189|protein_coding	9	0	0	0	6	0
AGAP003776|protein_coding	9	0	0	0	3	0
AGAP008645|protein_coding	9	3	12	0	4	2
AGAP005563|protein_coding	9	3	3	1	35	3
AGAP008873|protein_coding	9	0	0	1	17	0
AGAP011077|protein_coding	9	0	5	1	18	1
AGAP007135|protein_coding	9	0	1	0	10	1
AGAP000570|protein_coding	9	8	19	1	9	4
AGAP000128|protein_coding	9	0	0	0	16	0
AGAP001382|protein_coding	9	2	3	1	14	2
AGAP008268|protein_coding	9	0	1	0	20	0
AGAP009057|protein_coding	9	4	2	0	25.05	2
AGAP007642|protein_coding	9	1	1	0	47	0
AGAP000419|protein_coding	9	1	1	0	10	1
AGAP012100|protein_coding	9	3	11	0	35	1
AGAP011805|protein_coding	9	0	14.5	0	31.3333	1
AGAP002464|protein_coding	9	0	7	1	20	0
AGAP008423|protein_coding	9	1.06667	3	0	16.5	2
AGAP009780|protein_coding	9	3	1	1	34	2
AGAP007082|protein_coding	9	0	1	0	14	0
AGAP005198|protein_coding	9	0	0	0	5	0
AGAP011515|protein_coding	8.91667	0.5	1.45	0.75	3.25	0.25
AGAP001435|protein_coding	8.9	11.875	3.5	3.16667	1.25	7.60119
AGAP006812|protein_coding	8.88448	14.4622	7.1942	2.32275	5.6936	6.93048
AGAP000867|protein_coding	8.875	13.0083	19.1667	2.5	13.4167	3.625
AGAP007512|protein_coding	8.75	34.5	0.25	7.16667	9.33333	25.119
AGAP003187|protein_coding	8.5	0	2	0	4	1
AGAP008294|protein_coding	8.5	1.5	34.25	0	8	1
AGAP003610|protein_coding	8.5	0	0	0	9	0
AGAP000812|protein_coding	8.5	0	0	0	10.5	1
AGAP000998|protein_coding	8.20501	22.1806	7.085	4.43218	6.50397	13.7509
AGAP005245|protein_coding	8.14286	7	7	0	19	5
AGAP001093|protein_coding	8.13354	50.8151	11.7483	9.93164	12.2294	27.1515
AGAP000086|protein_coding	8.08333	2	11	0	12	0
AGAP009933|protein_coding	8	11	9	4	11	6
AGAP006030|protein_coding	8	1	0	0	2	2
AGAP009938|protein_coding	8	1	0	0	10	0
AGAP010464|protein_coding	8	1	1	1	14	1
AGAP001198|protein_coding	8	0	44	1	24	1
AGAP007740|protein_coding	8	0	13	2	16	3
AGAP012888|protein_coding	8	32.8333	3.33333	3.5	3	18.5
AGAP002340|protein_coding	8	0	1	0	17	2
AGAP010210|protein_coding	8	1	1	0	10	0
AGAP000292|protein_coding	8	0	1	0	24.5	0.1
AGAP000541|protein_coding	8	5	29	0	14.5	8
AGAP008985|protein_coding	8	0	2	0	35	1
AGAP003457|protein_coding	8	58	7	15.0769	5.5	33.6436
AGAP009508|protein_coding	8	1	13	2	16	2
AGAP002499|protein_coding	8	0	4	0	14	0
AGAP011282|protein_coding	8	2	11	0	11	3
AGAP002651|protein_coding	8	8	8	2	17	1
AGAP009526|protein_coding	8	0	0.5	0	37.5	2
AGAP011571|protein_coding	8	4	1	0	11.5	0
AGAP005082|protein_coding	8	0	1	0	14	2
AGAP009894|protein_coding	8	0	0	0	16.5	0
AGAP000618|protein_coding	8	0	2	0	24	0
AGAP004887|protein_coding	8	3	3	1	18	1
AGAP009642|protein_coding	8	4	5.05882	0	8	1
AGAP007556|protein_coding	8	0	0	0	11	0
AGAP007396|protein_coding	8	12	3	0	6	7
AGAP009602|protein_coding	8	0	0	0	14	0
AGAP003753|protein_coding	8	1	0	0	8	1
AGAP010613|protein_coding	8	1	4.5	0.5	12.5	0.5
AGAP004486|protein_coding	8	1	1	0	8	1
AGAP004450|protein_coding	8	57.1	5	23	6	32.05
AGAP008433|protein_coding	8	2	16	0	8	2
AGAP011424|protein_coding	8	1	8	1	9	3
AGAP006128|protein_coding	8	0	0	0	4	0
AGAP006795|protein_coding	8	10	40	0	23	0
AGAP005091|protein_coding	7.97549	9.43432	5.04444	2.25	12	2.22449
AGAP004310|protein_coding	7.72222	2	6	0	12.5833	0
AGAP003449|protein_coding	7.65	6.275	42.35	1.55	18.8167	3.00882
AGAP010172|protein_coding	7.64286	1.07143	4	0	8	0
AGAP010324|protein_coding	7.57769	17.4402	4.47748	3.3597	3.72736	11.1764
AGAP012533|protein_coding	7.5	0.5	0.5	0	13.5	2
AGAP009593|protein_coding	7.5	3	37	0	14.5	1
AGAP008293|protein_coding	7.5	1	17.75	0	3	0
AGAP003896|protein_coding	7.4486	32.2312	2.5996	9.4933	6.17146	11.325
AGAP010312|protein_coding	7.28168	23.8309	4.95	5.28942	3.80311	12.9125
AGAP006656|protein_coding	7.11099	44.4488	5.39821	10.1794	6.82806	20.9858
AGAP001091|protein_coding	7.07917	20.6879	7.29274	3.67049	5.97692	15.0706
AGAP000399|protein_coding	7	4	11	0	21	5
AGAP010750|protein_coding	7	0	1	0	20	0
AGAP012831|protein_coding	7	24.5	37.8333	6.16667	15.1667	11
AGAP003439|protein_coding	7	19	3	2	14	4
AGAP001273|protein_coding	7	0	2	0	12	2
AGAP009833|protein_coding	7	3	6	0	32	1
AGAP010591|protein_coding	7	7	121	1	29	4
AGAP006918|protein_coding	7	1	2	1	8	1
AGAP004672|protein_coding	7	2	4	0	11	0
AGAP012798|protein_coding	7	7.5	17.5	5	3	2
AGAP001368|protein_coding	7	2	1	0	12	1
AGAP001218|protein_coding	7	8	17	5	18.5	2
AGAP000863|protein_coding	7	33	6	13	3	16
AGAP011777|protein_coding	7	2	13	0	17	3
AGAP001548|protein_coding	7	2	0	0	2	0
AGAP007788|protein_coding	7	0	0	0	10	0
AGAP002807|protein_coding	7	3	6	0	14	2
AGAP000234|protein_coding	7	2	0	1	5	1
AGAP002468|protein_coding	7	4	12	0	27	1
AGAP005244|protein_coding	7	1	15	2	11	3
AGAP000693|protein_coding	7	0	6	0	20	1
AGAP004315|protein_coding	7	0	1	0	4	0
AGAP005076|protein_coding	7	5	0	0	9.33333	0
AGAP000883|protein_coding	7	1	5	0	31	0
AGAP001274|protein_coding	7	8	11	2	35	6
AGAP009619|protein_coding	7	7	0	1	9	4
AGAP001219|protein_coding	7	7.5	17	4.5	18	1.5
AGAP010568|protein_coding	7	0	0	0	6	0
AGAP010065|protein_coding	7	0	3	0	13	0
AGAP005046|protein_coding	7	2	4	0	13	1
AGAP013204|protein_coding	7	0	1	0	13	0
AGAP000029|protein_coding	7	2	3	1	7.16667	2
AGAP000145|protein_coding	7	1	9	2	10	2
AGAP002465|protein_coding	7	0	11	0	18	2
AGAP005507|protein_coding	7	5	0	0	18	1
AGAP001200|protein_coding	7	1	0	0	11	1
AGAP005577|protein_coding	7	22.2929	6.25	5.83333	2.03333	20.8896
AGAP001802|protein_coding	7	1	2	0	11	0
AGAP002505|protein_coding	7	0	0	0	16	0
AGAP003538|protein_coding	7	1	12	2	24	2
AGAP000852|protein_coding	7	7	4	1	3	2.05882
AGAP008175|protein_coding	7	0	3	0	7	2
AGAP003623|protein_coding	7	3	2	0	15	1
AGAP007643|protein_coding	7	3	11	0	15	2
AGAP010297|protein_coding	7	0	0	0	1	0
AGAP003088|protein_coding	7	0	1	0	3	0
AGAP011342|protein_coding	6.61667	20.8601	2.06667	1.85385	4.30952	15.2119
AGAP000595|protein_coding	6.61438	0.751634	0.0588235	0.0588235	8.05556	2.41176
AGAP010226|protein_coding	6.57692	1.71993	1.5	1	22.5556	0.0555556
AGAP001068|protein_coding	6.53969	17.2533	3.07809	2.29167	7.75758	11.8175
AGAP002186|protein_coding	6.51865	11.7661	5.00754	2.51627	20.4575	10.0218
AGAP010893|protein_coding	6.5	3	1	0	7	1
AGAP001911|protein_coding	6.5	5	10.5	0.5	11	2.5
AGAP001315|protein_coding	6.5	9.16667	4.50952	4.16667	9.90833	1.90952
AGAP012924|protein_coding	6.5	0	0.5	0.5	8	0.5
AGAP002395|protein_coding	6.5	6.5	11	1	14.5	3.5
AGAP012284|protein_coding	6.5	0.5	9.5	0	14	0
AGAP003790|protein_coding	6.5	1	0	0	8	2.5
AGAP002859|protein_coding	6.4881	5.03155	3.13575	4.63015	7	6.51048
AGAP010218|protein_coding	6.48374	6.31549	1.90348	1.2635	0.909964	3.16764
AGAP001070|protein_coding	6.28305	39.1027	4.74799	6.01032	5.09267	23.5582
AGAP013330|protein_coding	6.26111	27.8373	9.02778	9.33333	9.8623	23.6234
AGAP005639|protein_coding	6.23214	40.9375	5.28063	7.31905	4.19762	25.0798
AGAP003008|protein_coding	6.21667	24.019	3.9619	5.58571	7.66667	17.3048
AGAP010015|protein_coding	6.20043	54.7824	1.94167	5.64711	2.14444	29.9453
AGAP004677|protein_coding	6.0371	12.9544	2.89433	1.96042	8.0044	10.3798
AGAP001213|protein_coding	6	0	0	0	7	0
AGAP010327|protein_coding	6	0	1	0	7	1
AGAP006645|protein_coding	6	4.05556	18	0.0666667	13	4
AGAP007185|protein_coding	6	0	0	0	13	0
AGAP009566|protein_coding	6	4	2	3	6.83333	2.2
AGAP005961|protein_coding	6	1.25	2	0	23	2
AGAP008360|protein_coding	6	21	0	4	3	6
AGAP004235|protein_coding	6	1	6	2	20	0
AGAP009883|protein_coding	6	1	1	0	11	1
AGAP004212|protein_coding	6	4	29	5	9	2
AGAP006017|protein_coding	6	0	0	0	6.05	1
AGAP002513|protein_coding	6	0.111111	0	0	10	0
AGAP011295|protein_coding	6	0	1	0	3	0
AGAP005860|protein_coding	6	0	0	0	4	0
AGAP007927|protein_coding	6	2	3.5	1	17	0.5
AGAP002919|protein_coding	6	5	15	0	30	3
AGAP006598|protein_coding	6	0	0	0	3	1
AGAP013256|protein_coding	6	1	0	0	4	0
AGAP010206|protein_coding	6	1	1	0	1	0
AGAP003864|protein_coding	6	0	0	0	12	0
AGAP000500|protein_coding	6	7.07692	3	0	4	1
AGAP013336|protein_coding	6	0	0	0	4	0
AGAP005630|protein_coding	6	2	4	0	3	0
AGAP005131|protein_coding	6	1	5	0	14	0
AGAP011872|protein_coding	6	7	22	1	9	4
AGAP007961|protein_coding	6	1	7	1	4	1
AGAP006364|protein_coding	6	0	2	0	3.33333	1
AGAP000252|protein_coding	6	0	0	0	5	0
AGAP004955|protein_coding	6	1	0	0	5	1
AGAP003726|protein_coding	6	2.05556	2	2	9	1
AGAP006614|protein_coding	6	0	3	0	10	1
AGAP004657|protein_coding	6	1	4	0	10	0
AGAP009824|protein_coding	6	1	0	0	7	0
AGAP010252|protein_coding	6	2	11	0	21	0
AGAP007633|protein_coding	6	9	30	1	20	3
AGAP011896|protein_coding	6	1	10	0	27	2
AGAP002996|protein_coding	6	6.59091	0	0	23	0
AGAP009030|protein_coding	6	0	1	0	0	1
AGAP008487|protein_coding	6	1	20	0	3	0
AGAP009431|protein_coding	6	1	5	0	13	2
AGAP002351|protein_coding	6	1	2	0	10	2
AGAP007103|protein_coding	6	4.25	3	1	7	0
AGAP009668|protein_coding	6	1	1	1	9	1
AGAP012129|protein_coding	6	0	0	0	13	0
AGAP000546|protein_coding	6	1	2	0	11	0
AGAP003164|protein_coding	6	2	1	1	7	2
AGAP001148|protein_coding	6	0	0	1	5	1
AGAP007663|protein_coding	6	1	1	2	1	0
AGAP005401|protein_coding	6	0	3	0	3	0
AGAP010612|protein_coding	6	0	3.5	0.5	6	1.5
AGAP002263|protein_coding	6	2	5	0	12.1667	0
AGAP008646|protein_coding	6	4	11	0	2	0
AGAP010553|protein_coding	6	3	6	0	9	0
AGAP028061|protein_coding	6	0	1	0	19	0
AGAP005739|protein_coding	6	0	1	1	14	0
AGAP005617|protein_coding	6	0	0	0	12	1
AGAP000901|protein_coding	6	2	1	0	18	0
AGAP007784|protein_coding	6	3	5	1	15	0
AGAP000462|protein_coding	6	1	12	0	10	2
AGAP000694|protein_coding	6	1	34	0	3	1
AGAP000320|protein_coding	6	2	1	0	5	0
AGAP002374|protein_coding	6	2	2	1	5	0
AGAP005813|protein_coding	6	2	0	0	22	0
AGAP011802|protein_coding	6	1	3	0	5	1
AGAP005369|protein_coding	6	5	56	0	14	3
AGAP008843|protein_coding	6	70	5.05556	13	10	60
AGAP011130|protein_coding	6	1	1	0	26	1
AGAP004896|protein_coding	6	14	3	1	2	12
AGAP006052|protein_coding	6	0	0	0	33	0
AGAP012990|protein_coding	6	2	9	1	15	2
AGAP003119|protein_coding	6	1	5	0	15	1
AGAP000253|protein_coding	6	0	0	1	6	1
AGAP003005|protein_coding	5.96667	22.3	4.19048	4.93095	26.0833	16.5405
AGAP010295|protein_coding	5.90801	10.7373	0.443651	3.19178	2.43128	5.62728
AGAP010292|protein_coding	5.90606	13.4304	4.36729	2.06214	3.94829	6.39972
AGAP006374|protein_coding	5.77452	31.6538	3.56099	4.82507	4.33654	14.992
AGAP001296|protein_coding	5.66667	2	4	1	7	1
AGAP004640|protein_coding	5.6048	7.8636	2.53452	1.90476	3.77821	6.05519
AGAP012718|protein_coding	5.58333	0	0	0	7	0
AGAP001002|protein_coding	5.55117	16.3549	6.07541	3.59692	1.42063	10.4139
AGAP003328|protein_coding	5.5	0.5	0.5	0	5.5	0
AGAP003047|protein_coding	5.5	6	3.5	1	12.2	0.5
AGAP004462|protein_coding	5.5	2.5	12.5	0	6	2
AGAP004256|protein_coding	5.47071	7.07186	5.43979	1.38677	6.36587	3.72217
AGAP010286|protein_coding	5.46003	25.8538	2.69968	6.7177	1.39802	18.7017
AGAP003517|protein_coding	5.41894	16.761	3.90238	3.04127	1.88996	7.30158
AGAP011256|protein_coding	5.34811	32.2287	2.14643	8.14588	5.28535	17.0675
AGAP000565|protein_coding	5.25	2	4	0	6.14286	0
AGAP001231|protein_coding	5.25	20.65	1.5	4.08333	2.41667	13.2167
AGAP008859|protein_coding	5.18452	10.5819	2.16667	1.53333	18.8562	11.4301
AGAP008737|protein_coding	5.08333	3	2	0.5	10	0.257576
AGAP012982|protein_coding	5.08333	0.666667	4.58333	0.666667	5.36667	0
AGAP012428|protein_coding	5.00069	22.7135	1.8461	5.71484	1.01965	13.2724
AGAP002741|protein_coding	5	1	0	1	5.47619	1.59091
AGAP009603|protein_coding	5	0	0	0	6	0
AGAP008653|protein_coding	5	0	0	0	8	0
AGAP001151|protein_coding	5	1	20	3	12	1
AGAP007725|protein_coding	5	0	0	0	5	4
AGAP003580|protein_coding	5	0	0	0	4	0
AGAP000849|protein_coding	5	0	0	0	14	0
AGAP002182|protein_coding	5	0	2	0	15	0
AGAP005802|protein_coding	5	3	3	0	4	2
AGAP008801|protein_coding	5	3.11111	7	0	8	4
AGAP012138|protein_coding	5	1.5	7	2	13.5	3.5
AGAP006686|protein_coding	5	2	10	0	8	0.0833333
AGAP005109|protein_coding	5	0	2	1	3	0
AGAP007960|protein_coding	5	2	2	0	12	0
AGAP004709|protein_coding	5	3	1	0	8	0
AGAP002879|protein_coding	5	1.30556	2	0	8	1
AGAP000926|protein_coding	5	1.33333	1	0.333333	2	1.33333
AGAP003831|protein_coding	5	0	0	0	9.5	0
AGAP008098|protein_coding	5	3	1	0	3.33333	4
AGAP007120|protein_coding	5	2	28	2	17	2
AGAP001780|protein_coding	5	9	13	1	18	3
AGAP028121|protein_coding	5	0	1	1	7	0
AGAP001192|protein_coding	5	2	23	0	5	0
AGAP007954|protein_coding	5	0	3	0	8	0
AGAP007382|protein_coding	5	0	0	0	1	0
AGAP007780|protein_coding	5	0	1	0	25	1
AGAP006184|protein_coding	5	0	1	0	4.15385	0
AGAP007143|protein_coding	5	0	0	0	3	1
AGAP010066|protein_coding	5	0	0.5	0	15	0.5
AGAP008419|protein_coding	5	0	0	0	1	1
AGAP006508|protein_coding	5	2.95	2	2	16	2
AGAP005662|protein_coding	5	1	1	0	7	1
AGAP028203|protein_coding	5	0	1	1	7	0
AGAP007362|protein_coding	5	1	2	0	11	0
AGAP010896|protein_coding	5	0	2	0	3	1
AGAP001153|protein_coding	5	0	0	0	11	0
AGAP003024|protein_coding	5	5	0	0	3	4
AGAP002503|protein_coding	5	3.33333	5	0	16	1
AGAP005291|protein_coding	5	1	3	0	9	0
AGAP012140|protein_coding	5	4	48	0	17	2
AGAP002353|protein_coding	5	1	7	0	3	0
AGAP004109|protein_coding	5	0	0	2	7.5	0
AGAP010050|protein_coding	5	0	0	0	5	0
AGAP008503|protein_coding	5	1	0	0	12	0
AGAP002831|protein_coding	5	0	1	0	4	0
AGAP010929|protein_coding	5	7	7.83333	0	7.5	3
AGAP005202|protein_coding	5	1	1	0	8	0
AGAP008904|protein_coding	5	2	1	0	2	0
AGAP002654|protein_coding	5	1	4	0	12	3
AGAP002038|protein_coding	5	0	1	0	9	2
AGAP011123|protein_coding	5	1	1	0	3	0
AGAP004732|protein_coding	5	2	1	0	8	0
AGAP007920|protein_coding	5	2.5	2	1	7	3
AGAP008640|protein_coding	5	1	1	0	9	0
AGAP004247|protein_coding	5	0	1	0	4	0
AGAP001193|protein_coding	5	1	21	0	9	1
AGAP006108|protein_coding	5	0	2	0	4	0
AGAP007870|protein_coding	5	1	0	0	4	0
AGAP000897|protein_coding	5	2	5	0	10	1
AGAP012185|protein_coding	5	2	2	0	7	0
AGAP003412|protein_coding	5	0.5	8	0.5	8	0.5
AGAP007209|protein_coding	5	9	3	0	5	0
AGAP010679|protein_coding	5	0	2	0	5	0
AGAP010421|protein_coding	5	1	0	0	15	1
AGAP009246|protein_coding	5	2	2	1	2	4
AGAP000662|protein_coding	5	2.11111	1	2	3	0.142857
AGAP003142|protein_coding	5	2	0	0	2	0
AGAP010933|protein_coding	5	9	7	0	16	4
AGAP002149|protein_coding	5	5	2	1	4	3
AGAP010045|protein_coding	5	19.3667	1.33333	4.16667	2.83333	8.66667
AGAP004734|protein_coding	5	3.53333	2	0	6	0
AGAP007050|protein_coding	5	4	1	1	7	2
AGAP012010|protein_coding	5	3	2	0	9	0
AGAP001910|protein_coding	5	1	5	1	11	0
AGAP005771|protein_coding	5	0	2	0	8	1
AGAP003924|protein_coding	5	0	0	0	9	1
AGAP005715|protein_coding	5	4	1	0	5	1
AGAP028139|protein_coding	5	0	1	1	7	0
AGAP005197|protein_coding	5	2	0	0	1	0
AGAP002586|protein_coding	5	0	1	0	15	1
AGAP002568|protein_coding	5	0	0	0	6	1
AGAP010303|protein_coding	4.90967	14.6968	1.5	2.03457	7.09091	9.75712
AGAP008906|protein_coding	4.79167	11.1139	4.14286	2.08333	5.66667	7.93571
AGAP000606|protein_coding	4.78333	20.709	2.30238	5.05714	1.31905	13.5959
AGAP012502|protein_coding	4.74688	26.6442	7.07955	4.49527	2.9	19.7239
AGAP009306|protein_coding	4.66667	16.4083	3.66667	2.72549	4.47619	3.37619
AGAP001604|protein_coding	4.66667	2	1.5	2	5.5	1
AGAP001043|protein_coding	4.61554	4.8624	5.53105	1.01667	8.30314	2.31549
AGAP008887|protein_coding	4.6	42.9833	7.83333	5.23333	2.9381	21.1167
AGAP003114|protein_coding	4.59683	17.7922	5.85	3.58333	6.03526	8.2967
AGAP005095|protein_coding	4.58333	0.75	9.45	0.833333	14	1.5
AGAP009555|protein_coding	4.5	0	1	1	13	2
AGAP010534|protein_coding	4.5	2	0	0	3	0
AGAP004596|protein_coding	4.5	1.5	2	0	11	0
AGAP012424|protein_coding	4.5	21.2333	0	1	9	11.2833
AGAP012452|protein_coding	4.48119	8.37264	0.922533	0.964286	0.480685	3.35405
AGAP003400|protein_coding	4.46905	22.1187	1.8	5.46667	3.33333	17.3881
AGAP006330|protein_coding	4.39286	12.1517	6.75	5.31993	3.71667	5.79748
AGAP012429|protein_coding	4.33874	11.6797	0.974096	3.62829	0.2125	8.66771
AGAP011537|protein_coding	4.33333	37.1429	4.5	30.1767	12.5	53.5833
AGAP010309|protein_coding	4.33333	11.3333	1	1.5	0.166667	8.58333
AGAP007342|protein_coding	4.26667	2.01515	5.66667	0.915152	4	1.36667
AGAP010056|protein_coding	4.25	0	10	0	7	0
AGAP007327|protein_coding	4.2	5.2	8.38889	2.65	4.03333	1.6
AGAP007843|protein_coding	4.19456	27.4399	2.45671	4.71329	1.76781	14.4884
AGAP007842|protein_coding	4.19456	27.4399	2.45671	4.71329	1.76781	14.4884
AGAP006713|protein_coding	4.18431	23.4284	2.56496	3.05098	5.06667	25.0667
AGAP003454|protein_coding	4.15	5.275	2.35	2.16111	5.81667	4.50882
AGAP008611|protein_coding	4.14286	2.5189	1.14286	1.07143	4	0.652632
AGAP003235|protein_coding	4.12197	13.7057	2.48703	4.84295	2.51479	7.16209
AGAP008563|protein_coding	4.08415	13.8184	1.89103	1.15618	5.10082	8.70874
AGAP013149|protein_coding	4.08333	0.666667	7.58333	0.666667	6.36667	0
AGAP001179|protein_coding	4.08333	0.666667	7.58333	0.666667	8.36667	0
AGAP006414|protein_coding	4	5	5	0	5	0
AGAP007714|protein_coding	4	0	0	0	6	0
AGAP001928|protein_coding	4	3	2	0	6	0
AGAP012163|protein_coding	4	0	0	0	3	1
AGAP008227|protein_coding	4	0	1	0	3	2
AGAP007751|protein_coding	4	6	5	0	2	2
AGAP005467|protein_coding	4	3	20	0	15	4
AGAP004264|protein_coding	4	0	0	0	0	0
AGAP005063|protein_coding	4	0.0555556	1.05	1.05	8	0.05
AGAP011630|protein_coding	4	0	15	0	6	1
AGAP004349|protein_coding	4	3	6	0	6	2
AGAP012374|protein_coding	4	1	1	0	12	0
AGAP007113|protein_coding	4	1	1	0	6	1
AGAP009762|protein_coding	4	0	1	1	2	2
AGAP012186|protein_coding	4	2	0	1	6	0
AGAP027995|protein_coding	4	0	1	0	0	1
AGAP009438|protein_coding	4	1	1	0	1	0
AGAP009036|protein_coding	4	1	6	1	5	2
AGAP002982|protein_coding	4	0	3	0	2	1
AGAP001335|protein_coding	4	2	2	0	1	0.516667
AGAP012590|protein_coding	4	0	0	0	4.5	1
AGAP011464|protein_coding	4	0	1	1	10	0
AGAP007574|protein_coding	4	0	0	0	5	0
AGAP007146|protein_coding	4	0	0	0	3	1
AGAP002685|protein_coding	4	2	2	0	6	0
AGAP006089|protein_coding	4	0.24359	0	0	7.66667	0.25
AGAP013301|protein_coding	4	0	0	0	5	2
AGAP007203|protein_coding	4	2.14286	2.07692	0.0769231	6	1.5
AGAP001630|protein_coding	4	2	0	0	16	0
AGAP004280|protein_coding	4	2	2	0	2	0
AGAP002346|protein_coding	4	1	2	0	1	0
AGAP003018|protein_coding	4	5	3	2	3	0
AGAP004715|protein_coding	4	3	0	0	4	0
AGAP005929|protein_coding	4	2	1	0	1	0
AGAP010767|protein_coding	4	3	1	0	8	2
AGAP007380|protein_coding	4	0	2	0	19	0
AGAP004906|protein_coding	4	0	0	0	2	0
AGAP002337|protein_coding	4	0	3	0	1	0
AGAP012999|protein_coding	4	0	0	0	0	0
AGAP006569|protein_coding	4	1	2	0	0	0
AGAP009638|protein_coding	4	3	1	1	11.5	2
AGAP013167|protein_coding	4	0	1	0	0	0
AGAP006206|protein_coding	4	2	25	0	9	0
AGAP012302|protein_coding	4	1	1	1	11	1
AGAP000961|protein_coding	4	1	0	0	2	0
AGAP011828|protein_coding	4	4	0	0	3	1
AGAP003767|protein_coding	4	2.6	1.1	0.1	2	0
AGAP001594|protein_coding	4	0	0	0	4	0
AGAP012190|protein_coding	4	2	0	0	1	0
AGAP000255|protein_coding	4	4.75334	2	1	2.31111	2.15385
AGAP011284|protein_coding	4	0	10	0	5	3
AGAP003638|protein_coding	4	1	1	1	0	1
AGAP009982|protein_coding	4	2	0	0	10	1
AGAP007767|protein_coding	4	49	2	7	6	21
AGAP008861|protein_coding	4	0	37	0	8	1
AGAP007611|protein_coding	4	0.2	10	0	4	0
AGAP005300|protein_coding	4	2	1	0.0909091	6	2
AGAP009239|protein_coding	4	1	0	0	3	0
AGAP006107|protein_coding	4	0.827778	3	0	8.08333	0.183333
AGAP008574|protein_coding	4	0	0	0	7	0
AGAP002473|protein_coding	4	0	4	0	4	0
AGAP010356|protein_coding	4	1	1	0	3	0
AGAP002459|protein_coding	4	1	1	2	2	0
AGAP002456|protein_coding	4	0	0	0	6	1
AGAP007903|protein_coding	4	0	1	0	9	0
AGAP012522|protein_coding	4	0	1	0	0	0
AGAP009329|protein_coding	4	5.33333	5	0.0555556	5	2
AGAP007808|protein_coding	4	1	3	0	25	1
AGAP011829|protein_coding	4	1	0	0	8	1
AGAP004689|protein_coding	4	5	8	0	5	4
AGAP004812|protein_coding	4	1	1	0	9	0
AGAP002942|protein_coding	4	2	3	0	15	2.5
AGAP001823|protein_coding	4	2	10	0	3	0
AGAP003848|protein_coding	4	0	1	0	2	0
AGAP002945|protein_coding	4	0	4	1	7	1
AGAP009029|protein_coding	4	0	1.05556	0	2	1
AGAP001616|protein_coding	4	1	0	0	3	0
AGAP006796|protein_coding	4	0	16	0	1	0
AGAP004146|protein_coding	4	1	2	0	8	1
AGAP005916|protein_coding	4	0	1	0	1	0
AGAP005599|protein_coding	4	0.0555556	0	0	4	0
AGAP011204|protein_coding	4	3	4	0	15	0
AGAP005741|protein_coding	4	0	0	0	4	0
AGAP001099|protein_coding	4	1	2	0	3	2
AGAP010088|protein_coding	4	0	2	1	7	1
AGAP008914|protein_coding	4	4	4	0	9	0
AGAP000332|protein_coding	4	0	0	0	6	0
AGAP001208|protein_coding	4	1	3	0	5	0
AGAP013490|protein_coding	4	1	8	0	1.5	0
AGAP004443|protein_coding	4	5.5	1	2	10	3
AGAP028192|protein_coding	4	25	4	4	4	11.1111
AGAP006630|protein_coding	4	0	0	0	5	0
AGAP006471|protein_coding	4	0	1	1	6	0
AGAP012445|protein_coding	4	17	1.5	6	2.5	20
AGAP012056|protein_coding	4	1	2	0.125	6	2
AGAP007729|protein_coding	4	0	0	0	1	0
AGAP004792|protein_coding	4	0	0	0	9	0
AGAP010633|protein_coding	4	2	0	0	7	0
AGAP009173|protein_coding	4	0	1	0	2	0
AGAP003077|protein_coding	4	1	11	0	1	0
AGAP028123|protein_coding	4	3	6	0	4	0
AGAP010188|protein_coding	4	0	0	0	2	0
AGAP004775|protein_coding	4	2	4.5	1	10	0
AGAP001743|protein_coding	4	0	0	0	4.14286	1
AGAP006416|protein_coding	4	1	5	2	0	1
AGAP006731|protein_coding	3.95833	16.7734	3.78333	2.6	3.71905	11.5617
AGAP005207|protein_coding	3.90934	10.184	1.60168	1.5551	0.429762	4.60356
AGAP008245|protein_coding	3.80083	0	7.98546	1	3.55128	1
AGAP008244|protein_coding	3.80083	0	7.26324	0	1.55128	0
AGAP001087|protein_coding	3.79167	25.3282	3.33333	2.25	2.28333	15.8532
AGAP009584|protein_coding	3.78431	0.769893	1.5	0	5.5	0.15
AGAP004670|protein_coding	3.67864	7.2884	2.02063	3.58343	3.45833	9.03013
AGAP004682|protein_coding	3.67668	16.5432	5.4381	4.05833	5.16667	9.19125
AGAP001870|protein_coding	3.66667	3.91667	0	1	4.65203	4.58333
AGAP002030|protein_coding	3.66667	1	1	0	4.16667	1
AGAP027982|protein_coding	3.60536	19.935	0.45754	5.34399	2.58535	11.9421
AGAP013393|protein_coding	3.58333	0.5	12.6667	0.333333	4.25	0
AGAP012985|protein_coding	3.58333	1.66667	1.58333	1.66667	1.86667	0
AGAP003141|protein_coding	3.55263	1	2.5	0	10.3833	1
AGAP008535|protein_coding	3.52844	19.1615	1.34523	3.88984	1.21072	11.4323
AGAP003514|protein_coding	3.5	0	0.666667	1	4	1
AGAP012906|protein_coding	3.5	1.5	2	0.5	1.5	1.5
AGAP003428|protein_coding	3.5	0.5	3	1	4	0.5
AGAP012939|protein_coding	3.5	1.5	4.5	0	7.5	0
AGAP004944|protein_coding	3.5	1	2.5	1	8.5	0
AGAP010542|protein_coding	3.36679	16.4679	2.11742	3.8281	1.97179	10.8283
AGAP008051|protein_coding	3.33333	2	0	0.333333	8.5	2.33333
AGAP011363|protein_coding	3.33333	0.117647	0	0	0	1.07143
AGAP001944|protein_coding	3.25	0	2	1	2	1
AGAP005160|protein_coding	3.24115	18.134	4.39194	2.55952	8.86508	7.66667
AGAP000708|protein_coding	3.11111	0	0	0	11.0769	1
AGAP011516|protein_coding	3.08333	0.5	1.53333	0.583333	2.58333	0.75
AGAP004892|protein_coding	3.07692	1.12692	0	0	4.57692	0.05
AGAP005661|protein_coding	3.0625	1.325	0.125	0.111111	7.375	1
AGAP005504|protein_coding	3.05556	1.88072	1.05882	0.246324	6.1732	0.458677
AGAP002972|protein_coding	3.02778	5.05913	0.357143	1.65357	1.92262	4.44921
AGAP003997|protein_coding	3.00952	15.8929	8.88095	4.00595	4.52381	8.9873
AGAP000351|protein_coding	3.00952	10.0929	1.88095	1.00595	2.97381	8.27897
AGAP011600|protein_coding	3	1.5	0	1	9	1
AGAP007810|protein_coding	3	1	2	1	3	1
AGAP009486|protein_coding	3	1	6	0	2	0
AGAP003474|protein_coding	3	1	3	1	0	0
AGAP000969|protein_coding	3	0	4	0	4	4
AGAP012048|protein_coding	3	1	5	1	31	0
AGAP012102|protein_coding	3	2	0	0	18	2
AGAP002736|protein_coding	3	0	3	0	1	0
AGAP004087|protein_coding	3	0	0	1	0	0
AGAP012096|protein_coding	3	0	1	0	1	0
AGAP012064|protein_coding	3	5.25	4	1	8	1.25
AGAP011541|protein_coding	3	0	1	0	0	1
AGAP010592|protein_coding	3	2	6	0	16	2
AGAP013764|protein_coding	3	0	0	0	9	0
AGAP005187|protein_coding	3	0	1	0	6	0
AGAP002386|protein_coding	3	0	0	0	0	0
AGAP006730|protein_coding	3	0	1	0	0	0
AGAP004030|protein_coding	3	0	0	1	13	0
AGAP009389|protein_coding	3	1	3	0	7.15385	0.333333
AGAP003712|protein_coding	3	1	9	0	5	0
AGAP001889|protein_coding	3	0	0	0	3	0
AGAP009496|protein_coding	3	0	0	1	7.5	0
AGAP008680|protein_coding	3	0	0	1	0	0
AGAP012400|protein_coding	3	0	8	0	2	0
AGAP003777|protein_coding	3	1	0	0	12	1
AGAP007423|protein_coding	3	5	3	2	2	0
AGAP007952|protein_coding	3	1	0	0	1	0
AGAP004164|protein_coding	3	1	3	1	1	2
AGAP010216|protein_coding	3	1	7	0	15	0
AGAP011356|protein_coding	3	0	0	0	4	0
AGAP000281|protein_coding	3	3.125	2.07692	3.08333	4	5
AGAP009320|protein_coding	3	0	0	0	0	0
AGAP006141|protein_coding	3	0	2	0	0	0
AGAP012360|protein_coding	3	1	0	0	3	2.05263
AGAP006376|protein_coding	3	19	5	4	17	18.0833
AGAP002278|protein_coding	3	0	5	0	2	0
AGAP009447|protein_coding	3	3	4	1	11	1
AGAP000313|protein_coding	3	4	0	0	5	0
AGAP011070|protein_coding	3	3	1	0.0526316	2	1.25
AGAP009024|protein_coding	3	1	0	0	4.11111	0
AGAP002525|protein_coding	3	1	1	0	1	3
AGAP004631|protein_coding	3	0	1	0	2	0
AGAP002015|protein_coding	3	7	8	1	11.5	0
AGAP004533|protein_coding	3	1	1	0	4	1
AGAP009658|protein_coding	3	0	0	0	9	1
AGAP004606|protein_coding	3	0	0	0	2	0
AGAP002680|protein_coding	3	1	1	0	1	0
AGAP004598|protein_coding	3	1	17	0	7	0
AGAP003434|protein_coding	3	8.5	0	1.5	4	2
AGAP001233|protein_coding	3	0	0	0	0	0
AGAP003168|protein_coding	3	0	0	0.5	3	0
AGAP012330|protein_coding	3	0	0	0	4	0
AGAP002159|protein_coding	3	1	1	2	12	1
AGAP000526|protein_coding	3	2	2	1	9	1
AGAP001545|protein_coding	3	1	2	0	3	1
AGAP002518|protein_coding	3	5	2	0	21	3
AGAP005856|protein_coding	3	0	0	0	2	2
AGAP002502|protein_coding	3	0.333333	4	0	10	1
AGAP006360|protein_coding	3	0	2	0	3	3
AGAP010643|protein_coding	3	0.0526316	0	0	1	0
AGAP000354|protein_coding	3	0	0	0.125	6	0
AGAP010347|protein_coding	3	0	0	0	5	0
AGAP010267|protein_coding	3	0	1	0	2	1
AGAP000434|protein_coding	3	2.33333	19.75	0	22	1
AGAP003900|protein_coding	3	0	0.5	0	3	0
AGAP008948|protein_coding	3	2	1	0	3	0
AGAP001814|protein_coding	3	0	10	1	7	1
AGAP011725|protein_coding	3	0	2	0	0	0
AGAP002970|protein_coding	3	1	0	0	1	0
AGAP006776|protein_coding	3	1.2	1	0	1.25	0
AGAP008532|protein_coding	3	1.61111	3	0	5.05556	2
AGAP002730|protein_coding	3	0	0	0	3	0
AGAP004819|protein_coding	3	2	8	0	5	0
AGAP008797|protein_coding	3	1	0	0	2	0
AGAP008026|protein_coding	3	0	0	0	1	1
AGAP007366|protein_coding	3	0	2	0	4	0
AGAP008364|protein_coding	3	1	0	0	2	0
AGAP001799|protein_coding	3	0	0	0	5	0
AGAP007550|protein_coding	3	1	0	0	8	0
AGAP008007|protein_coding	3	6	1	1	9	0
AGAP012443|protein_coding	3	6	28	0	15	0
AGAP003713|protein_coding	3	1	9	0	5	0
AGAP008769|protein_coding	3	0	0	0	5	0
AGAP002024|protein_coding	3	0	0.5	0	0.5	1
AGAP011208|protein_coding	3	0	3	0	7	1
AGAP002947|protein_coding	3	0	0	1	4	1
AGAP005621|protein_coding	3	0	0	0	8	1
AGAP010540|protein_coding	3	9.42889	0.944444	0.938596	0.5	3.58525
AGAP001468|protein_coding	3	0	1	0	0	0
AGAP007833|protein_coding	3	0	0	0	3	0
AGAP010432|protein_coding	3	0	1	0	0	0
AGAP009664|protein_coding	3	1	1	0	5	1
AGAP006644|protein_coding	3	0	0	0	12	0
AGAP010156|protein_coding	3	1	7	0	11	2.5
AGAP002067|protein_coding	3	0	0	1	0	0
AGAP006096|protein_coding	3	0	1	0	10	0
AGAP003319|protein_coding	3	2	1	0	1	0
AGAP003251|protein_coding	3	3	0.5	0	2.5	0
AGAP011244|protein_coding	3	3	9	0	3	1
AGAP005652|protein_coding	3	1	4	0	6.2	0
AGAP006097|protein_coding	3	1.30952	0	0	1	0.166667
AGAP012317|protein_coding	3	1	1	0	0	0
AGAP010462|protein_coding	3	0	3	1	1	1.5
AGAP012118|protein_coding	3	0	0	0	0	0
AGAP002355|protein_coding	3	3	1	0	2	0
AGAP006939|protein_coding	3	0	0	0	14	0
AGAP007107|protein_coding	3	0	1	0	2	0
AGAP011948|protein_coding	3	0	1	1	7	0
AGAP000147|protein_coding	3	0	0	0	2	0
AGAP009443|protein_coding	3	2	0	0	5	5
AGAP002781|protein_coding	3	0	0	0	4	0
AGAP009908|protein_coding	3	0	0	0	0	0
AGAP001559|protein_coding	3	0	1	0	5	0
AGAP000112|protein_coding	3	1.59414	1	0.0769231	9	0
AGAP009464|protein_coding	3	6	2	1	6	1
AGAP000454|protein_coding	3	0.25	0	0	2	1
AGAP001762|protein_coding	3	0	0	0	4	0
AGAP000625|protein_coding	3	1	2	0	3	0
AGAP009212|protein_coding	3	6	5	1	5	0
AGAP004936|protein_coding	3	0	0	0	0	0
AGAP002695|protein_coding	3	0	0	0	0	0
AGAP000396|protein_coding	3	1	0	0	3	0
AGAP012705|protein_coding	3	0	0.5	0	4	0
AGAP011173|protein_coding	3	0	12	1	12	4
AGAP000308|protein_coding	3	0	3	0	1	1
AGAP009828|protein_coding	3	0	10	0	0	0
AGAP004685|protein_coding	3	0	0	0	0	0
AGAP012857|protein_coding	3	0.333333	0	0	4.5	1
AGAP006472|protein_coding	3	6	0	2	2	4
AGAP011710|protein_coding	3	1	0	0	5	0
AGAP007970|protein_coding	3	5	1	1	6.64286	1.15385
AGAP003409|protein_coding	3	0	0	0	3	0
AGAP010275|protein_coding	3	0	0	0	2	0
AGAP004585|protein_coding	3	1	1	1	2	1
AGAP012234|protein_coding	3	2	0	0	2	0
AGAP004391|protein_coding	3	0	0	0.5	3	1
AGAP004327|protein_coding	3	0	0	0	2	1
AGAP004194|protein_coding	3	3.75	1	0	8	2
AGAP007886|protein_coding	3	6	4	1	0	3.25
AGAP000171|protein_coding	3	1.05556	1	0	1	1
AGAP000187|protein_coding	3	0.2	0	0	3.2	0
AGAP009915|protein_coding	3	0	0	0	6	1
AGAP008432|protein_coding	3	0	1	0	1	1
AGAP008736|protein_coding	3	0	0	0	3	0
AGAP007532|protein_coding	3	1	1	0	4	0
AGAP011166|protein_coding	3	7	3	1	6	1
AGAP005881|protein_coding	3	0	0	0	0	0
AGAP010175|protein_coding	3	1	5	0	1	0
AGAP000254|protein_coding	3	0	0	0	6	0
AGAP007730|protein_coding	3	0	0	0	8	0
AGAP005840|protein_coding	3	2	5.05556	1	1	1
AGAP007877|protein_coding	3	0	2	0	0	0
AGAP006072|protein_coding	3	0	1	0	0	1
AGAP013112|protein_coding	3	0	2	0	5	1
AGAP006541|protein_coding	3	8	1	2	2	1
AGAP009463|protein_coding	3	4	0	0	5	0
AGAP006798|protein_coding	3	5	7	1	0	0
AGAP001902|protein_coding	3	0	1	0	1	0
AGAP006534|protein_coding	3	0	2	0	4	1
AGAP009442|protein_coding	3	0	0	0	0	0
AGAP002884|protein_coding	3	0	8	0	7	1
AGAP007474|protein_coding	3	2	7	1	8	0
AGAP013286|protein_coding	3	0	0	0	5	2
AGAP004817|protein_coding	3	1	7	0	7	0
AGAP002913|protein_coding	3	2	0	0	2	1
AGAP004543|protein_coding	3	0	0	0	2	0
AGAP005039|protein_coding	3	0	1	0	1	0
AGAP001417|protein_coding	3	0	0	0	12	0
AGAP009542|protein_coding	3	0	0	0	0	1
AGAP006225|protein_coding	3	0	1	0	0	0
AGAP004362|protein_coding	3	2	12	0	6	2
AGAP000097|protein_coding	3	0	0	0	5	0
AGAP010023|protein_coding	3	1	1	0	8.5	1
AGAP005324|protein_coding	3	1	1	0	1	1
AGAP008812|protein_coding	3	0	0.0588235	0	6	0
AGAP002036|protein_coding	3	1	0	0	2	0
AGAP001341|protein_coding	3	0	0	0	1	0
AGAP004440|protein_coding	3	9	13	0	6.07692	3.2
AGAP002334|protein_coding	3	1	0	0	3	0
AGAP010957|protein_coding	3	1	2.5	1	1.7	0.5
AGAP001813|protein_coding	3	0	9	1	7	1
AGAP003995|protein_coding	3	0	7	0	0	0
AGAP009119|protein_coding	3	1	0	1	1	0
AGAP006520|protein_coding	3	2.13942	0	0	0	0.0833333
AGAP007440|protein_coding	3	1.09091	1	6	3	0
AGAP005299|protein_coding	3	0	0	0	0	0
AGAP007169|protein_coding	3	3	3	0	9	2
AGAP009738|protein_coding	3	11	0	5	1	1
AGAP007667|protein_coding	3	1	0	0	9	0
AGAP001481|protein_coding	3	1.25	1	0	5	1
AGAP004514|protein_coding	3	0	4	0	4	1
AGAP004758|protein_coding	3	0	2	0	5	0
AGAP009643|protein_coding	3	0.166667	1	0	2	0
AGAP004905|protein_coding	3	0	0	1	0	0
AGAP000375|protein_coding	3	0	0	1	14	0
AGAP010687|protein_coding	3	0	0	0	0	0
AGAP005359|protein_coding	3	0	0	0	1	0
AGAP004236|protein_coding	3	0	0	0	2	0
AGAP011870|protein_coding	3	4.95833	1	0.105263	6.27143	0.271429
AGAP006254|protein_coding	3	8	1	1	6	3
AGAP011279|protein_coding	3	0	1.05263	0	11	0
AGAP008502|protein_coding	3	0	0	0	0	0
AGAP004852|protein_coding	3	3	1	0	1	0
AGAP004399|protein_coding	3	0	0	0	7	0
AGAP013202|protein_coding	3	3	13	0	4	1
AGAP000512|protein_coding	3	0.5	2	0	5	0.5
AGAP011702|protein_coding	3	2	0	0	6	0
AGAP000815|protein_coding	3	2	3	0	4	0
AGAP010072|protein_coding	3	0	0	0	2	0
AGAP010202|protein_coding	3	0	0	0	2	0
AGAP008408|protein_coding	3	4.36364	3	1	7	0.0909091
AGAP007919|protein_coding	3	0	3	0	1	1
AGAP009071|protein_coding	3	0	0	0	0	0
AGAP005700|protein_coding	3	0	0	0	0	0
AGAP001643|protein_coding	3	0	0	0	0	0
AGAP007478|protein_coding	3	0	0	0	3	0
AGAP002943|protein_coding	3	0	1	0	4	0
AGAP009117|protein_coding	3	0.0526316	1	0	2	0
AGAP002889|protein_coding	3	0	0	0	15	0
AGAP012161|protein_coding	2.95775	19.4758	1.65	5.93651	1.08889	11.7611
AGAP000786|protein_coding	2.95775	18.8091	1.98333	6.93651	1.08889	11.7611
AGAP013255|protein_coding	2.91667	1	28.5	0.333333	4.41667	1
AGAP012484|protein_coding	2.83333	21.1667	2.28431	2.58333	1.66667	11.4792
AGAP002167|protein_coding	2.82619	6.62143	0.97619	0.333333	0.4	3.15476
AGAP000715|protein_coding	2.77692	7.28212	1.34637	1.91111	4.08333	1.77543
AGAP013063|protein_coding	2.73618	4.94676	0.66908	1.39293	2.42202	5.2722
AGAP004642|protein_coding	2.73618	4.94676	0.66908	1.39293	2.42202	5.2722
AGAP005884|protein_coding	2.7	4.8	0	0	3	2.4
AGAP005111|protein_coding	2.66944	2.57302	0.410714	0.906349	1.97897	2.69762
AGAP010552|protein_coding	2.66667	2.33333	0.25	0	3	0.5
AGAP001064|protein_coding	2.6498	7.4564	0.125	1.08929	2.95348	5.85133
AGAP008348|protein_coding	2.63996	14.6818	1.29551	3.53889	3.64167	12.2354
AGAP004665|protein_coding	2.63452	11.9994	1.74722	1.85392	1.96032	11.8033
AGAP005777|protein_coding	2.52778	4.34812	1.36111	0.805429	5.57819	2.67541
AGAP012524|protein_coding	2.5	0	1	0	0.5	0
AGAP006891|protein_coding	2.5	0	0	0	1	0
AGAP011875|protein_coding	2.5	0	0	0	5.5	0
AGAP012930|protein_coding	2.5	0	0	0	4	0
AGAP001438|protein_coding	2.5	4	24	1	8.5	0.5
AGAP012485|protein_coding	2.5	0.790909	1	0	2.5	0.25
AGAP007836|protein_coding	2.5	1	1	0	6	0
AGAP010428|protein_coding	2.39583	5.67415	1.31354	0.43656	2.07143	4.86256
AGAP004660|protein_coding	2.3864	4.39037	3.71515	1.17619	6.03571	3.80952
AGAP006590|protein_coding	2.37619	9.00824	2.06905	1.35623	1.225	3.01694
AGAP001085|protein_coding	2.33333	4.66667	0.333333	0	0.666667	3.5
AGAP007238|protein_coding	2.33333	0	0	0	2	0
AGAP004232|protein_coding	2.27143	9.58333	1.25	2.19643	2.89286	8.85754
AGAP006027|protein_coding	2.26308	10.2143	1.72787	2.37636	2.03808	4.87277
AGAP000205|protein_coding	2.25	2	0	2	1	2
AGAP002523|protein_coding	2.25	1.0625	1	0	3.08333	0
AGAP004795|protein_coding	2.23611	1.125	2	0.166667	5	1
AGAP003871|protein_coding	2.22222	10.0933	2.11786	2.28175	2.93056	5.71429
AGAP010485|protein_coding	2.2193	7.59549	0	0.964286	0.320513	6.78095
AGAP011911|protein_coding	2.21667	6.24848	2.63333	1.63333	2.17692	8.68333
AGAP011765|protein_coding	2.2	2.125	0	0	8	1
AGAP000013|protein_coding	2.2	3.42222	2	0.2	2	1.62222
AGAP009928|protein_coding	2.2	3.41142	0.2	0.2	2	2.9
AGAP010620|protein_coding	2.1967	9.3728	1.0625	2.07702	0.333333	4.3125
AGAP011988|protein_coding	2.18182	0	1	1.15758	0	0
AGAP010503|protein_coding	2.16667	0	2	0	3	0.290909
AGAP010473|protein_coding	2.14359	6.44846	8.53838	0.65	2.18581	1.4289
AGAP005279|protein_coding	2.14216	0.205263	1	1	1.07692	1.23919
AGAP000368|protein_coding	2.14008	13.5575	1.34325	2.29524	1.42063	15.858
AGAP006074|protein_coding	2.13916	9.85825	0.67619	1.57518	0.368687	3.99661
AGAP004707|protein_coding	2.11295	8.32251	1.3	1.70263	1.48695	4.11477
AGAP010331|protein_coding	2.11111	2	7	1.18056	11.1538	3.1
AGAP000009|protein_coding	2.11111	1.69561	1.44444	0.222222	4	2.27424
AGAP000222|protein_coding	2.11111	1	3	0	12	1.07692
AGAP002711|protein_coding	2.09091	1.09091	1	0	1.27273	0.181818
AGAP004225|protein_coding	2.09091	0.0909091	0.0909091	0.0555556	0	0.363636
AGAP000002|protein_coding	2.09091	0	0	0	1	0.1
AGAP007010|protein_coding	2.08496	7.53377	0.486111	1.14087	5.82143	6.03452
AGAP006022|protein_coding	2.08333	2	3	0	2	3
AGAP005484|protein_coding	2.073	14.6229	1.93377	1.30794	2.43996	6.54031
AGAP008411|protein_coding	2.05556	0	0	0	2	1
AGAP001056|protein_coding	2.05263	0	0	0	3	0
AGAP011729|protein_coding	2.04167	16.1467	0.566667	2.83333	1.39167	11.0384
AGAP010872|protein_coding	2.03307	10.77	2.98384	3.26941	3.18963	8.50991
AGAP004375|protein_coding	2.03307	8.57124	0.383838	2.28345	2.16185	7.97896
AGAP006766|protein_coding	2	0	3	0	12	0
AGAP007247|protein_coding	2	4	1	0	3	0
AGAP013504|protein_coding	2	0	0	0	2	0
AGAP006817|protein_coding	2	0	1	0	1	0
AGAP003879|protein_coding	2	0	3	0	0	0
AGAP011627|protein_coding	2	0.333333	0	0	4	0
AGAP007538|protein_coding	2	1	1	0	6	0
AGAP003967|protein_coding	2	0	1	0	1	0
AGAP013099|protein_coding	2	0	0	0	3	0
AGAP003986|protein_coding	2	0	1	0	2	0
AGAP011053|protein_coding	2	0	0	1	0	0
AGAP006688|protein_coding	2	1	0	0	0	0
AGAP009200|protein_coding	2	2	0	0	4	0
AGAP005360|protein_coding	2	0	0	0	1	0
AGAP008632|protein_coding	2	2	12	0	4	0
AGAP000950|protein_coding	2	0	1	0	2	0
AGAP008871|protein_coding	2	0	2	0	0	0
AGAP012235|protein_coding	2	3	0	1	0	1
AGAP007624|protein_coding	2	2	0	0	1	0
AGAP002141|protein_coding	2	0	0	0	1	0
AGAP005618|protein_coding	2	0	0	0	2	1
AGAP001174|protein_coding	2	0	0	0	5	0
AGAP003048|protein_coding	2	0	0	0	1	0
AGAP011203|protein_coding	2	0	2	0	5	0
AGAP013400|protein_coding	2	2	0	0	3	0
AGAP010673|protein_coding	2	0	0	1	0	0
AGAP000747|protein_coding	2	1.25	0	0	6.125	0
AGAP001205|protein_coding	2	2	10	0	2	0
AGAP003863|protein_coding	2	2.05	1.5	0	8	0.590909
AGAP004983|protein_coding	2	0	0	0	0	0
AGAP007991|protein_coding	2	0	3	0	0	0
AGAP004175|protein_coding	2	0	3	1	2	0
AGAP008376|protein_coding	2	0	0	0	3	0
AGAP002862|protein_coding	2	0	0.5	1	0	0
AGAP004334|protein_coding	2	0	0	0	0	0
AGAP011758|protein_coding	2	0.5	0	0.0833333	0	0
AGAP009961|protein_coding	2	1	1	0	1	0
AGAP013079|protein_coding	2	3	2	0	5	0
AGAP006733|protein_coding	2	0	2	0	0	0
AGAP008659|protein_coding	2	0	0	0	1	0
AGAP003293|protein_coding	2	0	0	0	1	0
AGAP004912|protein_coding	2	0	0	0	0	0
AGAP008236|protein_coding	2	2	0	0	1	1
AGAP000167|protein_coding	2	9	5	1	11	2
AGAP006990|protein_coding	2	0	0	0	0.142857	0
AGAP006685|protein_coding	2	1	2	1	2	0
AGAP004890|protein_coding	2	0	4	0	13	1
AGAP002253|protein_coding	2	4	1	0	6	1
AGAP009843|protein_coding	2	0	0	0	0	0
AGAP001023|protein_coding	2	0	2	1	15	0
AGAP004320|protein_coding	2	1	2	0	3.5	1
AGAP009973|protein_coding	2	0	0	0	4	0
AGAP007809|protein_coding	2	1	2	0	1	1
AGAP012236|protein_coding	2	0	0	0	4	0
AGAP005832|protein_coding	2	0	5	0	7	0
AGAP005155|protein_coding	2	0	0	1	3	0
AGAP004098|protein_coding	2	1	6	3	7	2
AGAP002251|protein_coding	2	1	9	1	5	1
AGAP003036|protein_coding	2	0	0	0	0	0
AGAP008184|protein_coding	2	0.0588235	0	0	1	0
AGAP000380|protein_coding	2	1.25882	0	0.25	2.11111	0.2
AGAP004148|protein_coding	2	3	0	1	0	3
AGAP006517|protein_coding	2	0	1	0	1	0
AGAP008905|protein_coding	2	0	1	0	1	0
AGAP009536|protein_coding	2	1	0	0	1	0
AGAP011587|protein_coding	2	0	0	0	0	0
AGAP010589|protein_coding	2	0	1	0	5	0
AGAP000246|protein_coding	2	0	0	0	0	0
AGAP013093|protein_coding	2	0	0	0	0	1
AGAP006045|protein_coding	2	2	1	0	2	0
AGAP007958|protein_coding	2	0	0	0	0	0
AGAP011030|protein_coding	2	0	4	0	9	0
AGAP012072|protein_coding	2	0.5	0	0	1	0.5
AGAP007712|protein_coding	2	1	1	0	2	1
AGAP003945|protein_coding	2	0	0	1	1	0
AGAP002569|protein_coding	2	0	1	0	1	0
AGAP008444|protein_coding	2	3	0	2	14	5
AGAP000504|protein_coding	2	6	2	1	2	2
AGAP000958|protein_coding	2	5	0	4	0	6.14286
AGAP013161|protein_coding	2	1	0	0	0.5	0
AGAP004481|protein_coding	2	0	0	0	0	0
AGAP011827|protein_coding	2	0	2	0	5.5	0
AGAP008829|protein_coding	2	0	0	0	0	0
AGAP002682|protein_coding	2	1	1	0	1	0
AGAP010623|protein_coding	2	3	3	0	10	0
AGAP007384|protein_coding	2	0	1	0	3	1
AGAP003192|protein_coding	2	0	0	0	6	0
AGAP000855|protein_coding	2	0	0	0	0	1
AGAP011726|protein_coding	2	1	5	0	0	0
AGAP007937|protein_coding	2	0	0	0	2	0
AGAP001322|protein_coding	2	6	0	0	0	4
AGAP001677|protein_coding	2	1	3	1	2	3
AGAP000306|protein_coding	2	1	0	0	3	0
AGAP011823|protein_coding	2	0	0	0	4	1.27812
AGAP000491|protein_coding	2	0	0	0	1	0
AGAP000617|protein_coding	2	0	0	0	1	0
AGAP003363|protein_coding	2	1	0	0	0	0
AGAP028215|protein_coding	2	0	0	0	1	0
AGAP010163|protein_coding	2	1	8	0	16	0
AGAP001639|protein_coding	2	0	0	0	0	0
AGAP004066|protein_coding	2	0	0	0	1	1
AGAP006248|protein_coding	2	0	0	0	0	0
AGAP000032|protein_coding	2	1	0	0	5	0
AGAP011583|protein_coding	2	1	1	0	3.16667	0
AGAP007612|protein_coding	2	0	10	0	2	0
AGAP001716|protein_coding	2	0	1	0	7.5	0
AGAP003819|protein_coding	2	0	0	0	1	0
AGAP008484|protein_coding	2	0	0	1	0	1
AGAP009986|protein_coding	2	0	0	0	3	0
AGAP005645|protein_coding	2	0	4	0	2	0
AGAP000991|protein_coding	2	0	0	0	0	0
AGAP011800|protein_coding	2	2	2	1	1	0
AGAP004143|protein_coding	2	1	0	0	1	0
AGAP004479|protein_coding	2	0	0	0	4	0
AGAP006121|protein_coding	2	6	1	0	1	0
AGAP007104|protein_coding	2	0	0	0	1	1
AGAP008635|protein_coding	2	1	0	0	2	0
AGAP013130|protein_coding	2	0	0	0	1	0
AGAP011271|protein_coding	2	1	2	0	4	0
AGAP004934|protein_coding	2	0.0588235	0	0	3	0
AGAP006616|protein_coding	2	0	0	0	4	0
AGAP010413|protein_coding	2	0	1	0	2	0
AGAP007983|protein_coding	2	2	2	0	1	0
AGAP000467|protein_coding	2	0	1.0625	1.16667	2	0.142857
AGAP004686|protein_coding	2	2.66667	1	0	2	0
AGAP000290|protein_coding	2	0	1	1	11	0
AGAP003134|protein_coding	2	0	0	0	0	0
AGAP011165|protein_coding	2	2	1	0	1	0
AGAP005071|protein_coding	2	0	0	0	1	0
AGAP006821|protein_coding	2	0	0	0	2	0
AGAP007540|protein_coding	2	0	1	0	4	0
AGAP005400|protein_coding	2	2	0	0	10	1
AGAP003938|protein_coding	2	0	0	0	4	0
AGAP003369|protein_coding	2	0	0	0	1	0
AGAP012152|protein_coding	2	0	0	0	0	0
AGAP002440|protein_coding	2	1	1	0	0	0
AGAP010345|protein_coding	2	1	1	0	2	0
AGAP002906|protein_coding	2	0	0	0	2	0
AGAP000054|protein_coding	2	2	0	0	4	0
AGAP001737|protein_coding	2	0	0	0	1	0
AGAP011351|protein_coding	2	0	1	0.25	3	0
AGAP028093|protein_coding	2	0	0	0	4.5	1
AGAP005375|protein_coding	2	1	2	0	0	1
AGAP004946|protein_coding	2	2	0	0	0	0
AGAP012521|protein_coding	2	0	1	0	0	0
AGAP008436|protein_coding	2	1	3	1	1	0
AGAP002047|protein_coding	2	1	0	0	2	2
AGAP007112|protein_coding	2	2	2	0	2	1
AGAP005486|protein_coding	2	0	2	0	0	0
AGAP001496|protein_coding	2	2	2.5	0	4	1
AGAP006133|protein_coding	2	0	1	0	5	0
AGAP005981|protein_coding	2	0	1	0	2	0
AGAP004935|protein_coding	2	1	0	0	1	0
AGAP004142|protein_coding	2	2	3	0	7	0
AGAP005057|protein_coding	2	0	0	0	8	0
AGAP008807|protein_coding	2	1	7.5	0	7.5	0
AGAP007386|protein_coding	2	0	4	1	3	0
AGAP004000|protein_coding	2	1	1	1	1	1
AGAP013416|protein_coding	2	0	0	0	0	0
AGAP001502|protein_coding	2	0	1	1	0	2
AGAP011877|protein_coding	2	0	0	0	0	0
AGAP001330|protein_coding	2	0	4	0	3	1
AGAP002147|protein_coding	2	0	0	0	0	0
AGAP001942|protein_coding	2	0	2	0	0	0
AGAP000843|protein_coding	2	1	1	0	5	0
AGAP001139|protein_coding	2	0	0	0	2	0
AGAP007902|protein_coding	2	0	0	0	10	1
AGAP011923|protein_coding	2	21	10	7	3	30
AGAP012955|protein_coding	2	0	0	0	1	0
AGAP001930|protein_coding	2	0	1	0	2	0
AGAP003484|protein_coding	2	0.145833	2.13333	0	7	0.126984
AGAP001955|protein_coding	2	0	0	1	2	0.5
AGAP008530|protein_coding	2	0	0	0	2	0
AGAP011830|protein_coding	2	0	0	0	2	0
AGAP005444|protein_coding	2	1	1	0	6	0
AGAP000519|protein_coding	2	1.44583	0	0	3	1.175
AGAP000676|protein_coding	2	0.0666667	0	0	0	0
AGAP011686|protein_coding	2	0	0	0	1	0
AGAP006228|protein_coding	2	0	2	0	1	1
AGAP003853|protein_coding	2	0	1	0	1	0
AGAP008515|protein_coding	2	0	0	0	1	0
AGAP003537|protein_coding	2	1	1	0	4	1
AGAP004028|protein_coding	2	6.5	2	0.5	0	5
AGAP009624|protein_coding	2	0	1	0	2	1
AGAP001227|protein_coding	2	0	0	0	0	0
AGAP001427|protein_coding	2	1	1	1	7	0
AGAP003232|protein_coding	2	0	1	0	1	0
AGAP010878|protein_coding	2	0	1	0	2	0
AGAP002896|protein_coding	2	1	3	0	7	1
AGAP003367|protein_coding	2	0	0.5	0	8	0.5
AGAP006612|protein_coding	2	1	1	1	4	0
AGAP000604|protein_coding	2	0	0	0	0	0
AGAP000785|protein_coding	2	0	2	0	1	0
AGAP011716|protein_coding	2	100	0	6	3	52
AGAP004158|protein_coding	2	1	1	0	11	1
AGAP007995|protein_coding	2	0	0	0	0	1
AGAP007218|protein_coding	2	0	4	0	1	0
AGAP006130|protein_coding	2	1	4	1	2	0
AGAP011820|protein_coding	2	0	2	0	1	0
AGAP010073|protein_coding	2	0	0	0	0	0
AGAP006439|protein_coding	2	5	2	0.5	1	2.5
AGAP012167|protein_coding	2	1	1	0	11	0
AGAP009561|protein_coding	2	1	0	0	0	0
AGAP003720|protein_coding	2	3	1	0	5	1
AGAP004298|protein_coding	2	0.5	0.5	0	1.7	0
AGAP008041|protein_coding	2	0	0	0	0	0
AGAP004882|protein_coding	2	2.5	6.33333	0	2.83333	0.5
AGAP006389|protein_coding	2	1	5	0	6	1
AGAP009180|protein_coding	2	2.05556	1	0	4	1
AGAP000433|protein_coding	2	0	1	0	0.0526316	0
AGAP003276|protein_coding	2	1	0	0	0	2
AGAP012523|protein_coding	2	1	1	0	0	0
AGAP012425|protein_coding	2	0	3	0	1	0
AGAP010934|protein_coding	2	2	3	0	4	0
AGAP004883|protein_coding	2	2.5	4	0	2.5	0.5
AGAP007711|protein_coding	2	0	0	0	0	1
AGAP005251|protein_coding	2	20.5	0.0769231	1.11111	3	4.83333
AGAP010732|protein_coding	2	0	0	0	1	0
AGAP005581|protein_coding	2	0	3	0	1	0
AGAP003304|protein_coding	2	0	7	0	2	0
AGAP008001|protein_coding	2	2	0	0	6	1
AGAP009525|protein_coding	2	0	0	0	1	0
AGAP010064|protein_coding	2	1	0	0	3	0
AGAP000110|protein_coding	2	0	0	0	1	0
AGAP006944|protein_coding	2	1	2	0	3	1
AGAP002061|protein_coding	2	0	1	0	0	1
AGAP007749|protein_coding	2	0	1	0	0	0
AGAP004373|protein_coding	2	3	2	0	0	1
AGAP013226|protein_coding	2	0.0625	1	0	10	1
AGAP012014|protein_coding	2	4	4	0	2	3
AGAP006518|protein_coding	2	1	2	0	2	0
AGAP004739|protein_coding	2	0	6	0	6	1
AGAP005925|protein_coding	2	0	1	0	8	0
AGAP002757|protein_coding	2	1	1	0	1	0
AGAP004265|protein_coding	2	0	1	0	1	0
AGAP028188|protein_coding	2	2	0	1	1	2
AGAP002173|protein_coding	2	0	1	0	2	0
AGAP008909|protein_coding	2	0	0	0	0	0
AGAP007594|protein_coding	2	2	3	0	3	0
AGAP001617|protein_coding	2	0	0	1	4	1
AGAP000562|protein_coding	2	5.13025	4	1	2.05556	2.0625
AGAP006042|protein_coding	2	2	0	0	5	0.0769231
AGAP012587|protein_coding	2	4	0	0	4	2
AGAP003282|protein_coding	2	1	0	0	0	0
AGAP003090|protein_coding	2	0	0	0	0	0
AGAP009182|protein_coding	2	0	19	0	3	0
AGAP012251|protein_coding	2	0	3	2	10	0
AGAP007523|protein_coding	2	8	8	0	7	1
AGAP005459|protein_coding	2	0	0	0	2	0
AGAP012006|protein_coding	2	3	0	0	5	0
AGAP009835|protein_coding	2	1	1	2	1	0
AGAP008668|protein_coding	2	0	0	0	4	0
AGAP004904|protein_coding	2	2	1	0	2	0
AGAP003202|protein_coding	2	0	0	0	7.5	2
AGAP007565|protein_coding	2	1	0	0	2	2
AGAP009128|protein_coding	2	3	0	2	0	1
AGAP006456|protein_coding	2	1	0	0	14	0
AGAP002691|protein_coding	2	0	0	0	0	0
AGAP011580|protein_coding	2	2	1	1	2	0
AGAP003184|protein_coding	2	2	0	0	5	0
AGAP002303|protein_coding	2	0	0	0	3	1
AGAP000749|protein_coding	2	2	1	0	1	0
AGAP010710|protein_coding	2	2	0	0	3	0
AGAP005710|protein_coding	2	2	1	0	2.25	0
AGAP006346|protein_coding	2	1	0	0	1	1.14286
AGAP008046|protein_coding	2	0	0	0	1	0
AGAP000407|protein_coding	2	1	0	0	1	0
AGAP011157|protein_coding	2	0	3	0	1	0
AGAP004361|protein_coding	2	1	0	0	1.16667	2
AGAP000011|protein_coding	2	0	0	0	3	0
AGAP008488|protein_coding	2	3	0	0	0	0
AGAP001739|protein_coding	2	1	0	1	3	0
AGAP004273|protein_coding	2	1	0	0	1	1
AGAP003882|protein_coding	2	0	1	0	1	0
AGAP002619|protein_coding	2	0	1	0	1	0
AGAP010968|protein_coding	2	0	1	0	5	0
AGAP010298|protein_coding	2	0	3	0	3	0
AGAP010539|protein_coding	2	0	0	0.0526316	2	0
AGAP010201|protein_coding	2	8	1	1	4.14286	3
AGAP011749|protein_coding	2	1	0	0	7	0
AGAP010792|protein_coding	2	0	1	0	16	0
AGAP009156|protein_coding	2	3	2	0	2	0
AGAP002264|protein_coding	2	0	0	0	0	0
AGAP000567|protein_coding	2	1	0.5	1	2	1.55952
AGAP007835|protein_coding	2	0	0	0	2	0
AGAP012421|protein_coding	2	1.4375	1	0.5	3	0.0769231
AGAP011399|protein_coding	2	0	1	0	3	0.142857
AGAP013189|protein_coding	2	2	0	0	3	0
AGAP008163|protein_coding	2	0	6	0	3	0
AGAP008370|protein_coding	2	0	1	0	0	1
AGAP007640|protein_coding	2	0	2	1	8	0
AGAP007361|protein_coding	2	3	2	0	3	1
AGAP003092|protein_coding	2	0	0.5	0.5	1.5	2
AGAP001804|protein_coding	2	2	1	0	1	1
AGAP004867|protein_coding	2	0	0	0	8	0
AGAP009204|protein_coding	2	1	3	0	6	0
AGAP009400|protein_coding	2	4.66667	0.558824	1	1.5	4
AGAP009150|protein_coding	2	2.0625	1	0	2	1.29167
AGAP010716|protein_coding	2	2	0	0	8	1
AGAP008918|protein_coding	2	0	0	0	0	0
AGAP009919|protein_coding	2	0	2	0	4	0
AGAP008620|protein_coding	2	1	0	0	0	0
AGAP009133|protein_coding	2	0	0	0	1	0
AGAP007587|protein_coding	2	2.1	2	0	4	0.1
AGAP008983|protein_coding	2	2	0	1	3	1
AGAP003084|protein_coding	2	0	0	0	4	1
AGAP009051|protein_coding	2	1	6	0	1	0
AGAP007684|protein_coding	2	2	8	0	7	1
AGAP006139|protein_coding	2	0	0	0	1	0
AGAP008412|protein_coding	2	1	0	1	1	0
AGAP003177|protein_coding	2	0	0	0	0	0
AGAP002918|protein_coding	2	0	0	1	0	0
AGAP003463|protein_coding	2	0	0	0	2	0
AGAP007081|protein_coding	2	0	0	0.0833333	0	0
AGAP011871|protein_coding	2	0.0666667	0	0	2	1
AGAP000017|protein_coding	2	1	1	0	6	1
AGAP009975|protein_coding	2	2	2	0	1	1
AGAP010476|protein_coding	2	0	0	1	1	0
AGAP006593|protein_coding	2	0	0	0	0	0
AGAP003447|protein_coding	2	0	0	1	1	1
AGAP000180|protein_coding	2	1	13	1	6	0
AGAP006726|protein_coding	2	0	0	0	0	0
AGAP010233|protein_coding	2	0	0	0	0	0
AGAP009334|protein_coding	2	0	1	0	3	0
AGAP000296|protein_coding	2	0	2	0	1	0
AGAP009037|protein_coding	2	0	0	0	1	1
AGAP013178|protein_coding	2	0	0	0	6	1
AGAP003981|protein_coding	2	0	0	0	2	0
AGAP005654|protein_coding	2	0	0	0	0	0
AGAP007871|protein_coding	2	0	2	0	5	1
AGAP002122|protein_coding	2	2	9	0	11	0
AGAP003605|protein_coding	2	0	0	0	3	0
AGAP003421|protein_coding	2	0	2	0	1	1
AGAP005133|protein_coding	2	4	1	1	6	1.28571
AGAP000410|protein_coding	2	0	0.5	0	2.1	0
AGAP004300|protein_coding	2	0	1	0	4	1
AGAP002065|protein_coding	2	0	0	0	0	0
AGAP001603|protein_coding	2	0	0	0	0	0
AGAP009477|protein_coding	2	2	0	0	4	0
AGAP007397|protein_coding	2	0	3	1	4	1
AGAP003521|protein_coding	2	0	0	0	0	0
AGAP007892|protein_coding	2	0	2	0	7.5	0
AGAP006665|protein_coding	2	3.05882	0	2	10	0
AGAP004480|protein_coding	2	0	0	0	1	2
AGAP002396|protein_coding	2	1	4	0	1	0
AGAP003595|protein_coding	2	0	2	0	1	0
AGAP010083|protein_coding	2	1	0	0	1	1
AGAP001209|protein_coding	2	0	3	0	0	0
AGAP010035|protein_coding	2	1	2	0	1	0
AGAP011352|protein_coding	2	1	10	0	5	0
AGAP007715|protein_coding	2	0	0	0	2	0
AGAP004446|protein_coding	2	3	1	0	3	1
AGAP011325|protein_coding	2	6	1	1	0	5
AGAP005257|protein_coding	2	0.166667	0	0	10	0.125
AGAP004227|protein_coding	2	0	1	0	0	0
AGAP005933|protein_coding	2	3	0	0	9	0
AGAP005543|protein_coding	2	0	0	0	0	0
AGAP007742|protein_coding	2	0	1	0	0	1
AGAP000943|protein_coding	2	2	2	1	0	0
AGAP004065|protein_coding	2	0	4	0	3	0
AGAP002881|protein_coding	2	0	0	0	0	0
AGAP002828|protein_coding	2	2	4	1	4	0
AGAP001986|protein_coding	2	3	1	1	4	1
AGAP010044|protein_coding	2	1	1	0	22	0
AGAP002649|protein_coding	2	0	3	0	2	0
AGAP007948|protein_coding	2	0	1	0	2	0
AGAP000040|protein_coding	2	0	2	0	12	0
AGAP003473|protein_coding	2	0	0	0	1	0
AGAP001820|protein_coding	2	0	1	0.25	6	0
AGAP007549|protein_coding	2	0	0	0	0	0
AGAP012897|protein_coding	2	1	0	1	2	0
AGAP007666|protein_coding	2	1	0	0	1	0
AGAP005894|protein_coding	2	0	1	0	5	1
AGAP012005|protein_coding	2	1	1	0	2	1
AGAP007761|protein_coding	2	0	0	0	1	0
AGAP005888|protein_coding	2	1	6	0	11	1
AGAP009278|protein_coding	2	0	0	0	3	0
AGAP013053|protein_coding	2	0	0	0	0	0
AGAP005557|protein_coding	2	0	0	0	1.13575	0.5
AGAP009895|protein_coding	2	0	0	0	12	0
AGAP004229|protein_coding	2	1	1	0	2	0
AGAP004593|protein_coding	2	2.12132	0	0	4	2
AGAP003117|protein_coding	2	0	3	0	0	0
AGAP001979|protein_coding	2	1.06667	0.458333	0.375	5	0.125
AGAP009266|protein_coding	2	0	0	0	0	0
AGAP002670|protein_coding	2	1	0	0	3	0
AGAP006398|protein_coding	2	9	13	0	4	1
AGAP003312|protein_coding	2	1	0.666667	0	6.14286	1
AGAP009490|protein_coding	2	0	0	0	0	0
AGAP007579|protein_coding	2	1	0	1	1	0
AGAP004513|protein_coding	2	0	0	0	1	0
AGAP011294|protein_coding	2	2	10	1	8	0
AGAP004826|protein_coding	2	1.16667	0	0	0	1
AGAP001211|protein_coding	2	0	1	0	2	2
AGAP005199|protein_coding	2	0	0	0	3	1
AGAP005750|protein_coding	2	0	0	0	2	2
AGAP005510|protein_coding	2	0	0	0.0714286	4	0.1
AGAP003926|protein_coding	2	2	7	0	1	0
AGAP004341|protein_coding	2	1.21111	1	0	0	0
AGAP004809|protein_coding	2	2	0	0	0	0
AGAP006613|protein_coding	2	1	0	0	6	0
AGAP010037|protein_coding	2	0	0	0	0	0
AGAP011315|protein_coding	2	1	2	0	2	1
AGAP000601|protein_coding	2	0	0	0	2	0
AGAP000832|protein_coding	2	0	3	0	3	3
AGAP001901|protein_coding	2	0	0	0	0	0
AGAP005623|protein_coding	2	3	0	0	0	0
AGAP008926|protein_coding	2	2.2	2	0	0	1
AGAP000810|protein_coding	2	1.125	1.66667	0	1	0.25
AGAP005282|protein_coding	2	0	0	0	0	0
AGAP000748|protein_coding	2	3	1	0	1	0
AGAP002281|protein_coding	2	1	1	0	2	0
AGAP006227|protein_coding	2	0	1	0	0	0
AGAP010343|protein_coding	2	2	3	0	3	0
AGAP009572|protein_coding	2	0	0	0	4.5	0
AGAP013294|protein_coding	2	2.44841	5.5	2.11111	4	1.07143
AGAP000578|protein_coding	2	0	0	0	1	0
AGAP003751|protein_coding	2	0	0	0	2	0
AGAP010346|protein_coding	2	0	0	0	1	0
AGAP002677|protein_coding	2	0.0909091	1	0.333333	0	1.76667
AGAP008907|protein_coding	2	0	1	0	0	0
AGAP001107|protein_coding	2	0	2	0	2	0
AGAP002268|protein_coding	2	1	1	0	5	3
AGAP002915|protein_coding	2	0.0714286	0	0	3.05556	1
AGAP006784|protein_coding	2	0	0	0	1	0
AGAP010638|protein_coding	2	3	5	0	5	3
AGAP009217|protein_coding	2	0	2	1	6	0
AGAP002114|protein_coding	2	1	0	1	3	1
AGAP012259|protein_coding	2	0	0	0	1	1
AGAP002399|protein_coding	2	0	0	0	2	0
AGAP006729|protein_coding	2	0	1	0	1	1
AGAP008903|protein_coding	2	3	0	0	2	0
AGAP004696|protein_coding	1.97619	9.18025	4.32666	3.43848	7.33333	3.34461
AGAP012437|protein_coding	1.96978	5.46443	2.24495	0.921861	3.24583	2.52094
AGAP004868|protein_coding	1.95098	0.2	0.5	1.45263	1	0.824561
AGAP005898|protein_coding	1.94286	4.61667	0.666667	1	1.2	5.43452
AGAP013188|protein_coding	1.91667	0.5	11.1667	0.333333	3.75	0
AGAP001370|protein_coding	1.89286	1.67938	0.333333	0.0833333	0.5	1.47511
AGAP006579|protein_coding	1.88452	4.41988	1.83452	0.759524	1.10278	2.23496
AGAP004649|protein_coding	1.83938	11.0241	2.30882	0.779657	1.59425	4.6824
AGAP011514|protein_coding	1.83333	0.25	1.2	0.583333	4.25	0.75
AGAP007163|protein_coding	1.67825	15.1265	4.55874	3.76944	5.98254	8.25032
AGAP009264|protein_coding	1.66667	4	0	0	1	1.11111
AGAP012766|protein_coding	1.6	3.85727	0.6	0.161111	0.15	2.9
AGAP012182|protein_coding	1.6	2.90604	0.1	0.0625	0.05	2.36806
AGAP002315|protein_coding	1.59188	11.8741	1.1991	2.22817	1.72531	5.7035
AGAP011384|protein_coding	1.58333	0.05	0	1	1	3
AGAP012745|protein_coding	1.58333	2.5	34.1667	1	11.5833	0
AGAP011360|protein_coding	1.54444	3.125	3	1	2.11111	1.14286
AGAP000062|protein_coding	1.53333	2	0	0	3.5	0
AGAP004218|protein_coding	1.52222	21.9558	4.77051	1.13333	0.222222	10.4904
AGAP010304|protein_coding	1.50404	3.37013	1.83333	0.266667	1.91026	3.26639
AGAP007525|protein_coding	1.5	6.29167	1	2.38889	0.166667	2.375
AGAP010263|protein_coding	1.5	0	0	0	1.5	0.5
AGAP008291|protein_coding	1.5	0.5	7.5	0	3.5	3
AGAP005765|protein_coding	1.5	0	0	0	1	0.166667
AGAP012744|protein_coding	1.5	0	0	0	0	0
AGAP000271|protein_coding	1.5	0	1	0	0	0
AGAP011068|protein_coding	1.5	0.5	0	0	0	0
AGAP006935|protein_coding	1.5	1.5	1	0	2.5	0
AGAP012071|protein_coding	1.5	0.5	0	0	1	0.5
AGAP002803|protein_coding	1.5	7.5	0	1	0	0.5
AGAP006958|protein_coding	1.5	4.16667	26.6667	1	13	1.66667
AGAP004529|protein_coding	1.5	0	2	0	1	0
AGAP010227|protein_coding	1.5	0	0.5	0	1.5	0
AGAP008295|protein_coding	1.5	0	49.6667	1	5.33333	0
AGAP004873|protein_coding	1.5	0	0	0	3	0
AGAP011066|protein_coding	1.5	0.5	0	0	0.5	0
AGAP013439|protein_coding	1.5	0	0	0	4	0.5
AGAP003429|protein_coding	1.5	1.1	0	0	0	1
AGAP004824|protein_coding	1.5	0.5	6.33333	0	3	0
AGAP000880|protein_coding	1.5	0	2	0	0	0
AGAP006347|protein_coding	1.5	13.6061	2.5	2	16.4333	6.5
AGAP006194|protein_coding	1.5	0	7.5	0	1.5	2
AGAP005092|protein_coding	1.5	0.5	2.5	0	2	0
AGAP012513|protein_coding	1.5	0	0	0	0.5	0.5
AGAP013748|protein_coding	1.5	0	0.5	0	1.5	0
AGAP006825|protein_coding	1.46522	3.37042	0.138095	1.27692	2.20391	1.5281
AGAP002309|protein_coding	1.45	1.5	0.25	0.8171	1.25	1.375
AGAP004691|protein_coding	1.4461	7.57163	1.68615	0.695489	0.22619	3.48288
AGAP005816|protein_coding	1.39484	2.2795	0.130252	0.437233	0.257236	0.91759
AGAP000915|protein_coding	1.38596	6.48089	1.14336	0.5125	0.671429	3.61531
AGAP004900|protein_coding	1.38596	7.52468	0.183929	0.810808	0.266667	7.16195
AGAP000904|protein_coding	1.375	2.43333	0	0	5.25	0
AGAP011262|protein_coding	1.37488	9.71935	1.47974	4.60998	2.11146	5.08297
AGAP010394|protein_coding	1.36667	0	0	0	0	1.1
AGAP028183|protein_coding	1.35882	3.94317	0.308824	0.201681	0	1.20168
AGAP008658|protein_coding	1.35516	6.55126	0.142857	1.0119	0.402778	2.24246
AGAP010967|protein_coding	1.34283	6.85394	0.258741	1	0.111111	3.68258
AGAP004671|protein_coding	1.33929	3.87679	8	1.125	7.64286	1.33036
AGAP008439|protein_coding	1.33333	1	0	0	1	0
AGAP008054|protein_coding	1.33333	0.5	0	0.333333	1.5	1.33333
AGAP007996|protein_coding	1.33333	1	1	0	8	0
AGAP001583|protein_coding	1.33333	1	1.33333	0	0	0
AGAP000558|protein_coding	1.32692	1.65833	0	0	4.125	3.13942
AGAP010314|protein_coding	1.32692	5.81264	2.30263	0.654943	2.05263	5.04712
AGAP003509|protein_coding	1.31438	3.91839	0.214379	0.555681	2.38624	2.04233
AGAP005408|protein_coding	1.29693	9.04269	0.511596	1.52876	1.70215	4.23107
AGAP005449|protein_coding	1.29091	0	0.366667	0.0526316	4.05	0.0714286
AGAP004179|protein_coding	1.28761	5.49804	0.537179	1.16259	2.87273	3.49573
AGAP012469|protein_coding	1.27554	6.54386	0.216718	1.88596	0.385965	1.49123
AGAP008697|protein_coding	1.26204	6.35698	0.744433	1.40209	1.24359	2.91132
AGAP007567|protein_coding	1.25397	5.14286	2.44444	0	7	0.285714
AGAP006188|protein_coding	1.25	1.5	3	1.09091	2	0.142857
AGAP006270|protein_coding	1.25	2.25	0	0	1.65385	0
AGAP010189|protein_coding	1.25	3	2	0	2	0.5
AGAP000801|protein_coding	1.25	4.94444	1.125	0.111111	0.696429	0.615079
AGAP011336|protein_coding	1.25	0	0.5	0	0.153846	0
AGAP012026|protein_coding	1.25	0.125	1	1	0.323352	1
AGAP013470|protein_coding	1.20101	8.55761	0.392857	1.6243	0.46688	5.00397
AGAP012494|protein_coding	1.2	1.5	0	0	0	1.5
AGAP005536|protein_coding	1.2	0	0	1	1	0
AGAP005281|protein_coding	1.2	0.25	0	1	0	0.300595
AGAP009160|protein_coding	1.16667	2	0	0.0526316	5	0
AGAP001676|protein_coding	1.16667	0	1.58333	0	0.666667	0.25
AGAP004834|protein_coding	1.16667	0	0	0	0	0
AGAP012976|protein_coding	1.16364	1.88136	0.58869	0.557576	0.266667	2.29329
AGAP008538|protein_coding	1.15476	0.892857	1.25	0.5	0.635965	1.5
AGAP000622|protein_coding	1.15476	0	1	0.333333	2	1
AGAP001079|protein_coding	1.15	6.62619	1.5	1.76667	0.4	4.60952
AGAP001078|protein_coding	1.15	6.62619	1.5	1.76667	0.4	4.60952
AGAP006339|protein_coding	1.14286	0.142857	1	1	0	0.285714
AGAP001905|protein_coding	1.125	1	0	0	1	0
AGAP000159|protein_coding	1.11111	0.366667	0.0588235	1	7	0.401923
AGAP000713|protein_coding	1.11111	3	1	1	1.07692	1
AGAP007791|protein_coding	1.10278	4.69622	1.76786	0.402778	2.71667	4.00682
AGAP005164|protein_coding	1.1	0.166667	0.25	0	0.0625	0
AGAP002715|protein_coding	1.09091	1.09091	0	1	2.27273	0.431818
AGAP003546|protein_coding	1.0803	4.92509	0.477778	1.19378	2.65882	1.45238
AGAP004112|protein_coding	1.07692	0.8	1	0	0	2.53942
AGAP005826|protein_coding	1.07143	0	0	0	0	0
AGAP005943|protein_coding	1.07143	0	1.07143	1	2.2	1.1
AGAP007403|protein_coding	1.06429	1.15025	0.242857	0.283766	0.05	0.926984
AGAP006018|protein_coding	1.0625	0.366667	1	0	0.366667	0.25
AGAP001608|protein_coding	1.0625	1	5	0	12	1
AGAP000453|protein_coding	1.0625	1.75188	3	0.153846	1.05882	0.437944
AGAP005020|protein_coding	1.0625	1	0	0	2	0
AGAP003479|protein_coding	1.06127	3.44101	1.10307	1.09854	0.796493	2.36873
AGAP001577|protein_coding	1.05882	0.452381	0	0	7	1.07692
AGAP003283|protein_coding	1.05882	2.31652	1	1.06667	3.11765	1.40605
AGAP005035|protein_coding	1.05556	0	0	0	0.0714286	0
AGAP002161|protein_coding	1.05556	0	1	0	0	1
AGAP012439|protein_coding	1.05556	0.233333	1.05	0.175	2.26667	0.25
AGAP000718|protein_coding	1.05556	0.637255	1.16993	0.0555556	1.05556	0.408497
AGAP012454|protein_coding	1.05556	5.90004	0.787302	2.23016	1.61905	2.37821
AGAP004369|protein_coding	1.04512	4.66958	0.744538	1.1502	0.304762	2.45548
AGAP011660|protein_coding	1.04167	3.94087	0.333333	0.635714	0.467857	1.62302
AGAP000408|protein_coding	1.03333	0.833333	0.533333	0.666667	0.2	1.25
AGAP003624|protein_coding	1.03333	0.833333	0.533333	0.666667	0.2	1.25
AGAP007639|protein_coding	1.03333	0.833333	0.533333	0.666667	0.2	1.25
AGAP004667|protein_coding	1.01648	11.5968	0.153846	2.26886	2.38004	5.59916
AGAP010307|protein_coding	1.00397	8.31667	1.32705	2.24839	3.06667	6.06463
AGAP007599|protein_coding	1	0	0	0	0	0
AGAP007901|protein_coding	1	2	1	0	11.2	1
AGAP003894|protein_coding	1	0	0	0	0	0
AGAP008508|protein_coding	1	1	0	0	0	0
AGAP008874|protein_coding	1	0	0	0	1	0
AGAP009694|protein_coding	1	1	4	0	3	0
AGAP005391|protein_coding	1	0	0	0	1	0
AGAP011545|protein_coding	1	0	0	0	4	0
AGAP003533|protein_coding	1	0	0	0	6	0
AGAP013524|protein_coding	1	0	0	0	0	1
AGAP013181|protein_coding	1	0	0	1	0	0
AGAP000095|protein_coding	1	1	0	1	5	2
AGAP010041|protein_coding	1	0	0	0	2	0
AGAP010321|protein_coding	1	0	0	0	2	1
AGAP012382|protein_coding	1	0	0	0	2	0
AGAP004088|protein_coding	1	0	1	0	1	0
AGAP007007|protein_coding	1	0	0	0	0	0
AGAP010137|protein_coding	1	0	0.5	0	0	0
AGAP004258|protein_coding	1	1.07692	0.1	0.0625	1	0.1
AGAP004038|protein_coding	1	0	2	0	0	0
AGAP013407|protein_coding	1	0	0	0	0	0
AGAP002661|protein_coding	1	0	0	0	1	0
AGAP006061|protein_coding	1	3	2	0	1	1
AGAP010656|protein_coding	1	6	1	2	4	5.3125
AGAP010764|protein_coding	1	0	1	0	0	0
AGAP000711|protein_coding	1	2	0	0	3	0
AGAP012343|protein_coding	1	0	0	0	1	0
AGAP008922|protein_coding	1	1	2	0	0	1
AGAP006528|protein_coding	1	0	0	0	3	0
AGAP000949|protein_coding	1	0	0	0	1	0
AGAP004959|protein_coding	1	0	0	0	1	1
AGAP010051|protein_coding	1	0	0	0	2	1
AGAP008647|protein_coding	1	2	10	0	0	0
AGAP005411|protein_coding	1	4	2	0	8	1
AGAP007606|protein_coding	1	0	2	1	0	0
AGAP000573|protein_coding	1	0	1	0	1	0
AGAP003540|protein_coding	1	0	0	0	1	0
AGAP004992|protein_coding	1	0	0	0	1	0
AGAP006023|protein_coding	1	8	1	3	2	5
AGAP002239|protein_coding	1	0	0	0	0	2
AGAP013290|protein_coding	1	0	0	0	1	0
AGAP005142|protein_coding	1	0	0	0	2	0
AGAP012992|protein_coding	1	0	0	1	0	0
AGAP007803|protein_coding	1	0	1	0	2	1
AGAP009625|protein_coding	1	0	0	0	5	0
AGAP005746|protein_coding	1	0	0	0	1	0
AGAP006941|protein_coding	1	0	0	0	0	0
AGAP007333|protein_coding	1	1	1	1	1	0
AGAP004144|protein_coding	1	0	0	0	6	1
AGAP007131|protein_coding	1	0	1	0	4	0
AGAP011638|protein_coding	1	0	1	0	1	1
AGAP005268|protein_coding	1	0	0	0	0	0
AGAP003549|protein_coding	1	0	0	0	1	1
AGAP000427|protein_coding	1	1	0	0	0	1
AGAP005494|protein_coding	1	0	1	0	0	0
AGAP007766|protein_coding	1	1	0	0	1	0
AGAP001782|protein_coding	1	0.333333	0	1	1	0
AGAP007378|protein_coding	1	0	2	0	3	0
AGAP009127|protein_coding	1	0	1	0	3	0
AGAP005948|protein_coding	1	0	3	0	1	1
AGAP007485|protein_coding	1	0	1	0	0	1
AGAP012281|protein_coding	1	0	0	0	1	0
AGAP003074|protein_coding	1	0	0	0	1.5	0
AGAP006809|protein_coding	1	0.333333	0	1	1	1
AGAP000741|protein_coding	1	0	0	0	0	0
AGAP009069|protein_coding	1	0	0	0	0	0
AGAP002181|protein_coding	1	0	0	0	0	0
AGAP005489|protein_coding	1	0	0	0	0	0
AGAP001886|protein_coding	1	2	0	0	1	0
AGAP000678|protein_coding	1	0	0	0	1	0
AGAP010701|protein_coding	1	1	24	0	7	1
AGAP012552|protein_coding	1	1	0	0	0.333333	1.16667
AGAP002010|protein_coding	1	1	0	0	0	0
AGAP000198|protein_coding	1	0	0	1	0	0
AGAP006780|protein_coding	1	3	1	0	3	1
AGAP005200|protein_coding	1	0	0	0	1	1
AGAP007911|protein_coding	1	1	1	0	3	0
AGAP000757|protein_coding	1	0	1	0	1	0
AGAP006232|protein_coding	1	0	0	0	0	0
AGAP007092|protein_coding	1	0	0	0	0	0
AGAP006510|protein_coding	1	0	0	0	0	0
AGAP009503|protein_coding	1	0	0	0	0	0
AGAP010841|protein_coding	1	1	4	1	0	0.5
AGAP000671|protein_coding	1	0.0555556	1	0	1	0.5
AGAP009207|protein_coding	1	0	1	0.25	1.16667	1.22619
AGAP006403|protein_coding	1	0	0	0	1	0
AGAP002086|protein_coding	1	0	0	0	0	0
AGAP009889|protein_coding	1	0	1	0	2	2.5
AGAP003692|protein_coding	1	2	1	0	0.5	0
AGAP002288|protein_coding	1	1.09091	1	0	1	0
AGAP005843|protein_coding	1	0	1.11111	0	0	0
AGAP007051|protein_coding	1	1	0	0	0	0
AGAP011184|protein_coding	1	0	0	0	0	0
AGAP008150|protein_coding	1	1	1	0	0	0
AGAP002671|protein_coding	1	0	0	0	2	0
AGAP002400|protein_coding	1	0	1	0	1	0
AGAP006427|protein_coding	1	0	0	0	4.15385	0
AGAP004842|protein_coding	1	0	0	0	2	3
AGAP027998|protein_coding	1	0	0	0	0	1
AGAP007367|protein_coding	1	0	0	0	0	0
AGAP009126|protein_coding	1	5	0	0	0	1.33333
AGAP004363|protein_coding	1	1	0	0	4	0
AGAP003652|protein_coding	1	0	0	0	2	0
AGAP006063|protein_coding	1	2.07143	3	1	3	1.0625
AGAP003730|protein_coding	1	2	0	0	1	0
AGAP008729|protein_coding	1	0	0	0	0	0
AGAP000378|protein_coding	1	3	3	0	6	1.2
AGAP001943|protein_coding	1	1	1	0	5	1
AGAP003445|protein_coding	1	0	0	0	0	0
AGAP010557|protein_coding	1	3	4	0	9	1
AGAP002291|protein_coding	1	1	0	1	0	1
AGAP010537|protein_coding	1	0	0	0	0	0
AGAP007093|protein_coding	1	1	0	0	5	0
AGAP004854|protein_coding	1	0	0	0	7	0
AGAP013267|protein_coding	1	0	0	0	1	2
AGAP002327|protein_coding	1	1	1	0	0	0
AGAP000439|protein_coding	1	0	0	0	0	0
AGAP000825|protein_coding	1	0	0	0	0	1
AGAP028186|protein_coding	1	0	1	0	0	0
AGAP005294|protein_coding	1	0	0	0	2	1
AGAP004853|protein_coding	1	0	1	0	2	0
AGAP007503|protein_coding	1	0	1	1	2	0
AGAP008516|protein_coding	1	0	0	0	1	0
AGAP001717|protein_coding	1	0	0	0	0	0
AGAP011337|protein_coding	1	0	0	0	1	0.5
AGAP007779|protein_coding	1	0	0	0	1	0
AGAP012372|protein_coding	1	1	0	2	0	0
AGAP000909|protein_coding	1	1	2	0	0	0
AGAP010769|protein_coding	1	1	0	0	0	0
AGAP006383|protein_coding	1	1	0	0	1	0
AGAP011526|protein_coding	1	0	0	0	1	0
AGAP010456|protein_coding	1	2	0	0	0	0
AGAP003493|protein_coding	1	0	3	0	0	0
AGAP008318|protein_coding	1	0	0	0	16	0
AGAP001040|protein_coding	1	0	0	0	0	0
AGAP007201|protein_coding	1	0	1	0	1	0
AGAP001399|protein_coding	1	1	2	0	1	1
AGAP002330|protein_coding	1	0	1	0	0	0
AGAP004060|protein_coding	1	0	0	0	0	0
AGAP004884|protein_coding	1	0	0	0	10	0
AGAP011637|protein_coding	1	0	0	0	0	0
AGAP011052|protein_coding	1	0	0	0	0	0
AGAP007186|protein_coding	1	1	2	0	5	0
AGAP000771|protein_coding	1	0	0	0	0	1
AGAP010387|protein_coding	1	0	6	0	1	2
AGAP011190|protein_coding	1	0	0	0	1	0
AGAP000700|protein_coding	1	0	0	0	2.21978	1
AGAP010686|protein_coding	1	0	0	0	6	0
AGAP002250|protein_coding	1	1.21082	1	0	0	0.0555556
AGAP001109|protein_coding	1	1	0	0	0	0
AGAP002357|protein_coding	1	0	0	0	2	0
AGAP006051|protein_coding	1	0	0	0	0	0
AGAP004469|protein_coding	1	0	0	1	1	0
AGAP009473|protein_coding	1	1	0	0	2	0
AGAP000975|protein_coding	1	0	0	0	1	0
AGAP011473|protein_coding	1	0	1	0	1	2
AGAP005409|protein_coding	1	1	0	0	0	0
AGAP011644|protein_coding	1	0	1	0	2	0
AGAP009434|protein_coding	1	0	1	0	4	0
AGAP011662|protein_coding	1	0	2	0	1	1
AGAP009446|protein_coding	1	0	0	0	0	0
AGAP009317|protein_coding	1	1	0	0	0	0
AGAP001234|protein_coding	1	0	4	0	2	1
AGAP009567|protein_coding	1	0	0	0	2	0
AGAP009498|protein_coding	1	0	0	0	5	0
AGAP008422|protein_coding	1	1	0	0	0	0
AGAP002246|protein_coding	1	0	0	0	3	1
AGAP000575|protein_coding	1	3.08333	1	1	0.333333	0
AGAP008821|protein_coding	1	4.2	0	0	5	0
AGAP009104|protein_coding	1	4	0	0	3	2
AGAP008148|protein_coding	1	1	0	0	1	0
AGAP008415|protein_coding	1	0	0	0	2	0
AGAP007990|protein_coding	1	0	3	0	0	0
AGAP008181|protein_coding	1	1	0	0	2	1
AGAP001881|protein_coding	1	0	0	0	0	0
AGAP002455|protein_coding	1	1	1	0	3	0
AGAP011293|protein_coding	1	1	0	0	0	1.14286
AGAP011025|protein_coding	1	4	0	0	0	1
AGAP011676|protein_coding	1	0	0	0	0	0
AGAP005037|protein_coding	1	1	1	0	0	0
AGAP028060|protein_coding	1	0	0	0	1	0
AGAP013365|protein_coding	1	0.5	0	0	0	0
AGAP011691|protein_coding	1	0	1	0	0	0
AGAP007592|protein_coding	1	7	1	0	4	0
AGAP006278|protein_coding	1	0	0	0	5	0
AGAP012444|protein_coding	1	0	0	0	2	0
AGAP001418|protein_coding	1	0	1	0	1	1
AGAP005135|protein_coding	1	0	0	0	2	0
AGAP010325|protein_coding	1	0.25	2.2	0	0.0625	0
AGAP003681|protein_coding	1	0	0	0	1	0
AGAP010436|protein_coding	1	3.41667	0	1	1	4.75
AGAP004984|protein_coding	1	0	0	0	0	0
AGAP002626|protein_coding	1	0	0	0	1	0
AGAP001141|protein_coding	1	1	2	0	5	0
AGAP005080|protein_coding	1	0	0	0	0	0
AGAP011133|protein_coding	1	0	2	0	2	0
AGAP009487|protein_coding	1	0.0526316	0	1	3	0
AGAP006943|protein_coding	1	0	0	0	0	0
AGAP004251|protein_coding	1	6	1.1	1	12	2.5
AGAP005106|protein_coding	1	0	1	0	2	2.5
AGAP011331|protein_coding	1	0	0	0	1	0
AGAP004655|protein_coding	1	0	7	0	0	0
AGAP003013|protein_coding	1	0	0	0	1	1
AGAP005062|protein_coding	1	1	3	0	2	0
AGAP000045|protein_coding	1	2.22222	0	0	0	3
AGAP001281|protein_coding	1	0	0	0	0	0
AGAP004560|protein_coding	1	1	0	0	2	0
AGAP010184|protein_coding	1	0.142857	0	1	0	0
AGAP002428|protein_coding	1	2	0	0	2	0
AGAP006124|protein_coding	1	0	0	0	2	0
AGAP005031|protein_coding	1	0	1	0	0	0
AGAP002954|protein_coding	1	0	0	0	1	1
AGAP009021|protein_coding	1	0	1	0.0625	0.153846	0.0588235
AGAP000727|protein_coding	1	0.333333	0	0	0	0
AGAP011673|protein_coding	1	0	0	0	1	0
AGAP009740|protein_coding	1	0	0	0	0	0
AGAP005775|protein_coding	1	1	2	0	5	0
AGAP004698|protein_coding	1	1	0	0	1	0
AGAP002258|protein_coding	1	0	0	0	1	0
AGAP005529|protein_coding	1	1	0	0	3	0
AGAP005831|protein_coding	1	0	0	0	1	0
AGAP002900|protein_coding	1	0	0	0	0	0
AGAP001271|protein_coding	1	1.11111	0	0	5	0.1
AGAP001518|protein_coding	1	1	1	0	0	0
AGAP005274|protein_coding	1	0	0	0	0	0
AGAP000982|protein_coding	1	1	0	0	1	0
AGAP007184|protein_coding	1	0	0	1	0	0
AGAP013207|protein_coding	1	1	1	0	0	0
AGAP005008|protein_coding	1	5.38889	2.07692	0	2	1
AGAP001352|protein_coding	1	0	19	0	5	0
AGAP009614|protein_coding	1	0	0	0	0	0
AGAP003715|protein_coding	1	0	0	0	1	0
AGAP011834|protein_coding	1	0	0	0	1	0
AGAP006747|protein_coding	1	0	1	0	2	1
AGAP001452|protein_coding	1	2	1	0	8	0
AGAP003643|protein_coding	1	1	1	0	2	2
AGAP000725|protein_coding	1	0	1	0	0	0
AGAP000656|protein_coding	1	1	0	0	0	0
AGAP001134|protein_coding	1	0	0	0	0	0
AGAP006669|protein_coding	1	1	1	0	1	1.25
AGAP010805|protein_coding	1	0	0	0	2	1
AGAP001482|protein_coding	1	1	0	0	4	0
AGAP003402|protein_coding	1	3	0	0	1.5	1
AGAP002891|protein_coding	1	0	2	0	5	0
AGAP009331|protein_coding	1	0	0.5	0	0	0
AGAP008290|protein_coding	1	0	1.5	0	0	0
AGAP000436|protein_coding	1	0	0	0	0	0
AGAP012438|protein_coding	1	0.2	0	0	0	0
AGAP002409|protein_coding	1	0	0	0	0	0
AGAP006699|protein_coding	1	0	0	0	3	1
AGAP002644|protein_coding	1	2.35294	0.135747	0.135747	0.0588235	0.0588235
AGAP003802|protein_coding	1	0	0	0	0.5	0
AGAP006507|protein_coding	1	0	0	0	0	0
AGAP009953|protein_coding	1	1	2	0.0769231	1.10526	1.07692
AGAP000047|protein_coding	1	3	0	0	0	0
AGAP007654|protein_coding	1	1	0	0	0	1
AGAP007623|protein_coding	1	0	2	0	3	1
AGAP003987|protein_coding	1	0	3	0	3	1
AGAP001941|protein_coding	1	0	2	0	0	1
AGAP004434|protein_coding	1	0	0	0	0	0
AGAP005540|protein_coding	1	0	2	0	0	0
AGAP004374|protein_coding	1	0	0	0	1	0
AGAP010641|protein_coding	1	1	4	0	2	0
AGAP013538|protein_coding	1	0	0	0	0	1
AGAP013139|protein_coding	1	0	0	0	3	1
AGAP001947|protein_coding	1	0	0	0	0	0
AGAP004829|protein_coding	1	0.0833333	0	0	0.125	1.08333
AGAP011044|protein_coding	1	0	0	0	1	0
AGAP003358|protein_coding	1	0	0	0	0	0
AGAP004830|protein_coding	1	0	0	0	0	0
AGAP005809|protein_coding	1	1	1	0	0	0
AGAP001733|protein_coding	1	0	0	0	0	0
AGAP003405|protein_coding	1	2	0	0	6	0
AGAP006279|protein_coding	1	3.17361	1	0	0	0.173611
AGAP006576|protein_coding	1	1	1	0	1	1
AGAP006615|protein_coding	1	0	1	0	0	0
AGAP002867|protein_coding	1	0	0	0	0	0
AGAP001297|protein_coding	1	0	0	0	1	0
AGAP000425|protein_coding	1	0	0	0	3	1
AGAP005393|protein_coding	1	0	0	0	2	0
AGAP009439|protein_coding	1	0	1	0	1	0
AGAP002838|protein_coding	1	0	0	0	0	0
AGAP012973|protein_coding	1	0	0	0	0	0
AGAP007458|protein_coding	1	0	0	0	0	0
AGAP005608|protein_coding	1	2	2	0	3	0
AGAP001763|protein_coding	1	0	0	0	1	0
AGAP004291|protein_coding	1	0	0	0	1	0
AGAP006355|protein_coding	1	1	0	0	0	0
AGAP010075|protein_coding	1	1	0	0	0	0
AGAP010025|protein_coding	1	0	4	0	2	0
AGAP002991|protein_coding	1	1	0	0	0	0
AGAP028115|protein_coding	1	0	5.33333	0	2	0
AGAP010087|protein_coding	1	0	2	0	1	0
AGAP007834|protein_coding	1	0	0	0	1	0
AGAP005326|protein_coding	1	0	0	0	5	0
AGAP007857|protein_coding	1	0	0	0	3	0
AGAP006610|protein_coding	1	0	0	0	0	0
AGAP008242|protein_coding	1	1	0	0	0	0
AGAP000550|protein_coding	1	13.125	19	0	7	1
AGAP005535|protein_coding	1	0	0	0	1	0
AGAP010727|protein_coding	1	2	5	0	11	0
AGAP003317|protein_coding	1	0	0	0	0	0
AGAP008473|protein_coding	1	0	2	2	5	2
AGAP011145|protein_coding	1	0.5	0.5	0	2	0
AGAP008637|protein_coding	1	0	0	0	0	0
AGAP000792|protein_coding	1	3.29167	3	0	3	1.16667
AGAP002874|protein_coding	1	0	1	1	2	0
AGAP010815|protein_coding	1	0	0	0	4.33333	1
AGAP005033|protein_coding	1	0	1	0	1	1
AGAP003803|protein_coding	1	0	0	0	1	0
AGAP007418|protein_coding	1	0	0	0	0	0
AGAP001919|protein_coding	1	1	4	0	0	1
AGAP008810|protein_coding	1	1	2.5	0	6.5	0
AGAP008708|protein_coding	1	0	2	1	0	0
AGAP005560|protein_coding	1	0	0	0	0	1
AGAP003239|protein_coding	1	0	0	0	0	0
AGAP001632|protein_coding	1	0	0	0	0	0
AGAP011833|protein_coding	1	0	0	0	1	1
AGAP010139|protein_coding	1	0	7	1	6	3
AGAP013455|protein_coding	1	1	3	0	3	0
AGAP012282|protein_coding	1	1	0	1	0	0
AGAP003785|protein_coding	1	1	4	0	2	1
AGAP004909|protein_coding	1	0	0	0	0	0
AGAP028004|protein_coding	1	0	1	0	0	0
AGAP006235|protein_coding	1	1	0	0	0	0
AGAP009181|protein_coding	1	1	4	0	5	0
AGAP000724|protein_coding	1	0	0	0	0	0
AGAP004195|protein_coding	1	0.5	0	0	1	0
AGAP009617|protein_coding	1	0	0	0	0	1
AGAP001640|protein_coding	1	0	0	0	0	1
AGAP007075|protein_coding	1	0	0	0	0	0
AGAP002501|protein_coding	1	0	0	0	3	0
AGAP003669|protein_coding	1	0	0	0	1	0
AGAP011956|protein_coding	1	0	0	0	4	0
[truncated: 10,788 more rows]

## Sheet: 29nt
idx	SF_rep1	SF_rep2	BF_rep1	BF_rep2	PbGFP_rep1	PbGFP_rep2
AGAP003387|protein_coding	260148	421933	73436	61917	175116	2469584
AGAP011706|protein_coding	1419	4816	580	1041	844	6811
AGAP013481|protein_coding	982	0	7	0	846	7
AGAP005108|protein_coding	854	312	343	66	714	447
AGAP003794|protein_coding	774	932.067	241	122	536	1627
AGAP002358|protein_coding	578	4	10	1	1217	15
AGAP004161|protein_coding	564	1	5	0	662	13
AGAP000867|protein_coding	546.142	623.45	102.292	124.367	280.525	1475.27
AGAP002552|protein_coding	466.5	49	222	5	715	124
AGAP007548|protein_coding	456.2	86	167.15	7	532.05	29
AGAP013143|protein_coding	455.969	1514.62	209.636	252.948	205.214	2243.3
AGAP001052|protein_coding	394.41	1048.39	122.943	139.85	176.512	1743.26
AGAP009440|protein_coding	387	138	276	26	645	190
AGAP004586|protein_coding	374.141	969.997	182.754	149.213	166.359	1613.08
AGAP005549|protein_coding	362	345	396	93	444	642
AGAP008955|protein_coding	330	2	9	1	453	7
AGAP006330|protein_coding	319.49	61.7703	637.472	7.61765	665.503	120.886
AGAP010147|protein_coding	313.5	3	15	2	335	20
AGAP006165|protein_coding	308.5	321	60	65	136	404.5
AGAP003939|protein_coding	303	0	4	0	468	7
AGAP007852|protein_coding	281	6	9	2	452	26
AGAP001048|protein_coding	268.811	745.076	98.1991	91.0839	132.808	1223.86
AGAP007563|protein_coding	254	5	7	2	376	21
AGAP006099|protein_coding	240	0	7	0	318	3
AGAP005134|protein_coding	233	4	10	3	572	10
AGAP002564|protein_coding	228	10	10	3	348	15
AGAP011664|protein_coding	215	167	144	23	411	213
AGAP001084|protein_coding	208.105	704.996	77.0625	96.0727	102.293	1180.66
AGAP003586|protein_coding	208	1	2	0	352.5	7.5
AGAP004744|protein_coding	200	0	6	1	250	4
AGAP003325|protein_coding	199	2	8	0	299	7
AGAP002413|protein_coding	195	67	1482	20	588	118
AGAP001323|protein_coding	184	0	6	0	128	0
AGAP009817|protein_coding	175	30	113	5	181	23
AGAP001061|protein_coding	170.985	708.567	67.0113	98.9267	84.7562	970.231
AGAP013021|protein_coding	167.11	476.346	46.4467	73.3361	88.131	759.348
AGAP009554|protein_coding	164	13.1	12	0	258	13.3333
AGAP002192|protein_coding	155	23	22	4	151	22
AGAP001313|protein_coding	150.357	391.619	36.4524	48.0714	51.4524	687.476
AGAP010445|protein_coding	143.555	307.742	39.7	50.0833	52.9	440.083
AGAP004032|protein_coding	141.86	337.63	42.0929	42.3938	49.0857	349.707
AGAP010310|protein_coding	140.583	246.275	33.1167	51	85.5833	343.017
AGAP011262|protein_coding	135.906	54.9475	256.12	7.51622	268.285	94.8809
AGAP001073|protein_coding	132.243	360.369	57.692	56.4783	54.3678	580.203
AGAP006936|protein_coding	132	2	2	0	205	6
AGAP001633|protein_coding	131	2	13	0	197	8
AGAP008593|protein_coding	127.433	28.5667	254.144	2.8	265.1	47.1
AGAP005639|protein_coding	125.864	647.357	33.1202	120.811	53.5169	1267.36
AGAP006366|protein_coding	124	1	9	0	180	11
AGAP008724|protein_coding	117	0	5	0	189	3
AGAP005427|protein_coding	116	40	80	7	200	16
AGAP001446|protein_coding	110.358	330.133	47.1761	49.9216	47.9352	429.743
AGAP012081|protein_coding	109.667	1.33333	3.33333	0	95.8333	2.83333
AGAP002437|protein_coding	106	12	93	0	99	13
AGAP003556|protein_coding	105	51	229	20	243	71
AGAP011256|protein_coding	104.843	159.843	147.065	24.1339	152.832	279.87
AGAP001064|protein_coding	101.789	174.985	15.3048	24.7298	36.1909	240.899
AGAP000998|protein_coding	96.7093	259.178	49.6985	41.4589	42.3325	480.093
AGAP009537|protein_coding	96	2	7	1	223	5
AGAP003449|protein_coding	94.5024	12.9262	163.85	2.4	190.217	28.55
AGAP001002|protein_coding	93.5952	236.588	42.0446	39.669	38.5631	455.845
AGAP003714|protein_coding	93	2	0	0	116	3
AGAP003025|protein_coding	91	83	35	8	147	114
AGAP005005|protein_coding	86	42	3	8	92	57
AGAP006374|protein_coding	84.6661	280.438	36.3041	40.3057	41.7878	375.249
AGAP013330|protein_coding	81.085	304.301	20.5988	54.7004	35.0635	556.69
AGAP009623|protein_coding	78	0	2	2	161	2
AGAP008563|protein_coding	75.7455	136.99	27.3818	20.7763	46.5318	165.803
AGAP004677|protein_coding	75.2832	163.003	18.7767	25.1626	31.4697	277.191
AGAP002728|protein_coding	75	0	4	0	133	1
AGAP002737|protein_coding	74	1	0	0	114	8
AGAP006656|protein_coding	73.5364	193.974	32.875	32.8554	42.6922	418.046
AGAP008027|protein_coding	72	1	1	0	112	4
AGAP004437|protein_coding	70	1	0	0	190.5	3.5
AGAP011629|protein_coding	70	1	4.11111	0	68	1.12132
AGAP007966|protein_coding	69	1	7	0	142	5
AGAP007786|protein_coding	68	0	0	1	88	2
AGAP013321|protein_coding	67.746	256.983	21.498	27.9364	28.2298	292.698
AGAP006186|protein_coding	67.383	17.3044	6.61806	1.27071	141.5	17.8308
AGAP009441|protein_coding	66	15	43	0	148	15
AGAP000851|protein_coding	66	0	2	0	130	1
AGAP001082|protein_coding	65.0831	337.665	41.6316	49.307	54.6576	502.205
AGAP006350|protein_coding	64.65	11.775	126.85	1.4	133.85	23.05
AGAP011342|protein_coding	64.049	191.09	27.1095	30.0403	32.9354	462.613
AGAP003454|protein_coding	63.7167	11.7833	127.072	1.4	135.05	24.55
AGAP006328|protein_coding	63.7167	12.7833	127.072	1.4	133.05	23.05
AGAP001231|protein_coding	63.0357	176.971	20.6913	27.4524	18.2	344.344
AGAP012188|protein_coding	63	1	4	0	71	0
AGAP001773|protein_coding	62.342	164.676	21.4659	23.7652	30.5737	230.69
AGAP012956|protein_coding	62.0833	34.1667	45	5.07143	207	37
AGAP003519|protein_coding	62	10	41	0	99	7
AGAP028123|protein_coding	62	20	9	7	39	26
AGAP002921|protein_coding	61	45	22	9	64	52
AGAP007940|protein_coding	61	0	25	0	83	0
AGAP007768|protein_coding	61	0	4	2	133	1
AGAP007593|protein_coding	61	1	2	0	124	5
AGAP007512|protein_coding	59.123	181.963	25.2262	28.5	40.7778	376.048
AGAP012484|protein_coding	58.0583	233.128	18.9167	31.0167	22.225	372.802
AGAP013386|protein_coding	58	10	132	2	61	6
AGAP004724|protein_coding	57.424	227.509	28.4128	32.2129	43.558	379.194
AGAP001069|protein_coding	57.3078	202.325	19.0685	34.6769	27.3869	346.805
AGAP000491|protein_coding	57	0	18	0	19	2
AGAP008535|protein_coding	56.3132	123.099	19.7358	19.564	31.0674	147.871
AGAP010173|protein_coding	56	7	25	2	80	12
AGAP001070|protein_coding	53.6158	237.867	23.0433	32.8578	33.9287	306.187
AGAP001199|protein_coding	53	10	98	2	42	4
AGAP010148|protein_coding	53	0	2	0	48	4
AGAP005991|protein_coding	53	3	32	0	61	7
AGAP008509|protein_coding	52.5	69.5	45.5	15	45	54.5
AGAP001068|protein_coding	52.4281	218.261	20.1574	36.0533	36.8667	292.746
AGAP007827|protein_coding	52	4	4	0	93	5
AGAP001087|protein_coding	50.5961	171.133	17.7227	29.519	32.2	275.205
AGAP003008|protein_coding	50.3667	195.697	32.5619	35.9548	27.7631	292.162
AGAP001093|protein_coding	50.207	175.219	20.4812	28.9021	29.1405	309.119
AGAP010324|protein_coding	50.1626	118.273	15.2072	18.0695	26.6896	182.292
AGAP002814|protein_coding	50.1464	208.236	23.5387	31.3761	23.5077	262.32
AGAP010375|protein_coding	50	0	8	0	36	4
AGAP003005|protein_coding	49.8024	167.863	29.081	31.0905	39.6286	259.498
AGAP006901|protein_coding	49	2	1	0	92	1
AGAP012078|protein_coding	48.5	2	1.66667	0.333333	114.833	3.33333
AGAP005577|protein_coding	48.3512	145.204	14.0333	23.1667	18.8333	303.014
AGAP012447|protein_coding	48	207	32	39.5	40	348.5
AGAP000523|protein_coding	48	1	1	1	76	2
AGAP004055|protein_coding	47.5	1.5	5	0	97	5.5
AGAP003663|protein_coding	47.5	147.5	53.5	20	48	203.5
AGAP003871|protein_coding	47.4426	163.82	18.5185	17.6524	22.3785	226.118
AGAP010782|protein_coding	47.0056	106.355	16.9444	24.3111	19.1611	263.515
AGAP011131|protein_coding	47	0	4	0	66	1
AGAP009072|protein_coding	46	0	1	0	48	0
AGAP010312|protein_coding	45.7739	205.702	13.531	30.3755	18.8347	228.872
AGAP003860|protein_coding	45.1263	70.4336	5.59274	9.28012	65.3974	62.1884
AGAP001091|protein_coding	45.0344	108.654	15.4399	18.7827	21.7003	245.581
AGAP001312|protein_coding	45	1	3	0	69	4
AGAP002167|protein_coding	44.3452	218.352	14.8381	21.6143	19.4738	355.755
AGAP012454|protein_coding	43.554	93.9774	6.76667	13.4056	11.7052	115.9
AGAP002076|protein_coding	43	15.3333	51.5	3	68	15.5
AGAP007562|protein_coding	43	1	1	0	58	5
AGAP001138|protein_coding	43	0	1	1	107	4
AGAP013092|protein_coding	42	0	3	0	60	5
AGAP002350|protein_coding	42	2	3	0	52	2
AGAP001653|protein_coding	42	0	0	0	64	3
AGAP001569|protein_coding	42	1	1	0	77	2
AGAP007163|protein_coding	41.8778	32.8654	13.0246	6.11944	16.6605	94.1548
AGAP003775|protein_coding	41	0	1	0	31	2
AGAP001497|protein_coding	41	2	3	1	100	1
AGAP012515|protein_coding	40	3	1	1	138	4
AGAP005558|protein_coding	38.5	0	2	0	45	5
AGAP007841|protein_coding	38	0	4	0	149	1
AGAP007309|protein_coding	38	1	4	0	81	1
AGAP000170|protein_coding	38	0	7	0	151	0
AGAP010542|protein_coding	37.7158	96.2186	15.7042	11.7106	19.9873	144.768
AGAP008727|protein_coding	37	1	2	0	101	2
AGAP001622|protein_coding	37	2	0	0	72	7
AGAP008348|protein_coding	36.7632	177.269	15.7323	23.4923	20.5443	215.443
AGAP028164|protein_coding	36.5	2	0	0	33.5	1
AGAP002599|protein_coding	36	2	15	5	71	10
AGAP012418|protein_coding	36	2	1	0	63	0
AGAP007975|protein_coding	36	1	1	0	77	0
AGAP010295|protein_coding	35.8976	150.868	15.3361	24.943	27.057	213.896
AGAP007406|protein_coding	35.5	20.5	67	3	108.5	29.5
AGAP000935|protein_coding	35.5	2	1	0	60	3
AGAP005672|protein_coding	34.3333	56.5	70	13	20.5	42
AGAP012429|protein_coding	34.1782	196.991	7.37626	26.187	15.0822	290.751
AGAP001884|protein_coding	34	0	3	0	70	1
AGAP001903|protein_coding	34	2	2	0	60	0
AGAP011396|protein_coding	34	9	14	0	90	10.1
AGAP027982|protein_coding	33.8995	156.505	16.9639	27.9399	18.0846	265.099
AGAP012502|protein_coding	33.7203	105.354	8.96993	14.6198	19.3915	171.961
AGAP012428|protein_coding	33.4701	157.775	31.4117	24.4927	18.5198	218.266
AGAP010555|protein_coding	33.4381	260.958	11.6643	32.0845	24.1205	333.147
AGAP010226|protein_coding	33.2989	6.4188	1.38182	0.142857	31.4818	11.4372
AGAP007843|protein_coding	32.8991	158.692	9.95387	26.0915	16.1213	200.732
AGAP007842|protein_coding	32.8991	158.692	9.95387	26.0915	14.1213	200.732
AGAP012452|protein_coding	32.5821	148.575	8.98442	21.2617	13.6268	135.412
AGAP003541|protein_coding	32.5	0.5	2	0	40.5	3.5
AGAP007939|protein_coding	32	0	2	0	58	3
AGAP010292|protein_coding	31.5243	165.739	12.0567	22.5268	18.8604	232.734
AGAP001257|protein_coding	31	1	0	0	35	0
AGAP003778|protein_coding	31	0	0	0	33	0
AGAP005627|protein_coding	30.5	4	2.5	1	45	3
AGAP010045|protein_coding	30.469	100.369	8.01667	12.9	16.1667	147.669
AGAP000418|protein_coding	30.3373	36.6804	5.4017	7.58716	48.0282	80.0952
AGAP006731|protein_coding	30.0797	77.9508	14.254	12.4878	14.2219	146.248
AGAP004896|protein_coding	30	91	10	17	11	190
AGAP007010|protein_coding	29.9433	97.1992	11.7334	9.7877	13.1179	118.013
AGAP008697|protein_coding	29.7054	220.019	6.49619	22.5949	10.7371	250.025
AGAP006652|protein_coding	29.5	10	73	5	41	11.5
AGAP001826|protein_coding	28.5909	11.5646	32	2.17424	166.493	30.7045
AGAP005181|protein_coding	28.3957	93.8354	13.0884	19.2303	18.2905	164.834
AGAP004640|protein_coding	28.1097	55.7277	7.82864	10.1128	14.6419	86.4362
AGAP009998|protein_coding	28	5.5	45.3333	1	63	9.33333
AGAP006181|protein_coding	28	0	0	0	45	0
AGAP003400|protein_coding	27.8968	85.2448	13.5917	12.1623	14.3667	110.269
AGAP012445|protein_coding	27.5	124.5	12	17.5	12.5	194
AGAP009224|protein_coding	27	13	4	1	35	21
AGAP008292|protein_coding	27	1.33333	58.1667	0	33	0
AGAP003592|protein_coding	27	15	53	1	31	37
AGAP010286|protein_coding	26.9777	111.463	10.7781	15.2559	12.9238	211.223
AGAP012888|protein_coding	26.5	23.5	1	4.5	22.3333	68.5
AGAP004232|protein_coding	26.4948	70.5468	7.45437	9.18214	18.9282	103.647
AGAP005471|protein_coding	26.1548	0.166667	0	0	21	2.3
AGAP003030|protein_coding	26	1	0	0	32	1
AGAP010672|protein_coding	26	0	0	0	26	2
AGAP001420|protein_coding	26	0	1	0	45	0
AGAP006260|protein_coding	26	0	1	0	41	1
AGAP005807|protein_coding	26	0.590909	6	0	36.0909	6.14286
AGAP028185|protein_coding	25.9127	91.3034	5.76788	12.0901	11.1955	136.192
AGAP012461|protein_coding	25.6494	148.079	13.2741	16.2828	18.8054	195.98
AGAP002858|protein_coding	25	14	19	3	74.5	26
AGAP006871|protein_coding	25	9	28	1	40	6
AGAP001650|protein_coding	25	11	189	1	39	11
AGAP010218|protein_coding	24.3614	69.7502	9.66258	9.84713	12.7749	113.688
AGAP004877|protein_coding	24	0	2	0	53	1
AGAP001157|protein_coding	24	7	5	0	57	4
AGAP011484|protein_coding	24	0	0	0	63	1
AGAP003874|protein_coding	24	24.5833	3.66667	4.08333	19.8333	41.4167
AGAP005777|protein_coding	23.9893	111.523	7.68728	14.148	11.3053	155.641
AGAP008887|protein_coding	23.8333	195.217	19.45	32.5333	14.2333	296.2
AGAP010473|protein_coding	23.7271	65.2424	11.2889	10.2163	10.871	141.698
AGAP000606|protein_coding	23.6879	93.8207	13.711	15.9998	13.5074	130.198
AGAP005111|protein_coding	23.5393	54.869	6.42659	8.88492	12.5643	85.1706
AGAP007297|protein_coding	23.5	0	2	0	35	0
AGAP006713|protein_coding	23.373	109.218	9.33602	20.014	12.7444	163.589
AGAP004682|protein_coding	23.1678	48.4581	5.9881	10.8464	7.32619	86.6575
AGAP001515|protein_coding	23	9	3	1	39	12
AGAP000669|protein_coding	23	1	3	0	33	1
AGAP000794|protein_coding	23	1	0	0	51	1
AGAP005293|protein_coding	23	1	3	0	39	0
AGAP007160|protein_coding	23	1	0	0	33	1
AGAP001711|protein_coding	23	0	2	0	43	1
AGAP003769|protein_coding	23	20	12	6	55	13
AGAP012106|protein_coding	22.8333	0.666667	1.16667	0	64	2.83333
AGAP006459|protein_coding	22	3	3	0	30	10
AGAP002667|protein_coding	22	3	14	0	36	2
AGAP012100|protein_coding	22	4	9	0	25	4
AGAP002586|protein_coding	22	1	0	0	34	1
AGAP002285|protein_coding	21.7072	114.717	7.02061	14.4557	7.54892	157.504
AGAP001379|protein_coding	21.7072	114.717	7.02061	14.4557	7.54892	157.504
AGAP008906|protein_coding	21.3667	68.1524	13.5595	11.8845	13.2929	140.724
AGAP007185|protein_coding	21	0	1	0	32	1
AGAP010404|protein_coding	21	1	3	0	30	1
AGAP001274|protein_coding	21	3	11	1	67	5
AGAP002186|protein_coding	20.7765	70.4477	6.5381	10.9552	28.8246	123.371
AGAP009112|protein_coding	20.2667	32.1088	6.5	8	0.533333	55.4163
AGAP009833|protein_coding	20	0	3	0	23	1
AGAP013362|protein_coding	20	1	0	0	20	1
AGAP004251|protein_coding	20	39	4	4	17.5	52.1667
AGAP000618|protein_coding	20	1	0	0	29	0
AGAP003599|protein_coding	20	0	0	0	67	2
AGAP011159|protein_coding	20	0	0	0	31	1
AGAP000952|protein_coding	20	11	48	0	30	14
AGAP011911|protein_coding	19.7	70.8	8.63333	11.7333	9.11667	99.5833
AGAP007791|protein_coding	19.5246	45.5398	5.19008	6.23254	12.3929	87.0639
AGAP007602|protein_coding	19.45	78.8167	5.86667	17.8333	8.78333	148.583
AGAP006347|protein_coding	19.1667	74.3333	6.16667	9.66667	12.5	81.5556
AGAP010257|protein_coding	19	5	22	2	35	12
AGAP006037|protein_coding	19	7	23	1	42	15
AGAP000692|protein_coding	19	3	26	0	27	2
AGAP007580|protein_coding	19	7	13	1	68	1
AGAP004366|protein_coding	19	0	1	1	18	1
AGAP008100|protein_coding	19	3	66	1	51	3
AGAP010429|protein_coding	19	0	0	0	29	0
AGAP002364|protein_coding	19	0	2	0	32	3
AGAP000528|protein_coding	19	1	0	0	21	0
AGAP007717|protein_coding	19	1	3	0	27	2
AGAP003114|protein_coding	18.9	81.1694	11.225	10.8167	12.8568	123.853
AGAP008859|protein_coding	18.75	35.7887	8.80952	8.53333	16.7222	60.3436
AGAP004670|protein_coding	18.626	89.8433	5.90402	16.084	9.34608	125.975
AGAP010169|protein_coding	18.5182	44.8494	5.71243	6.98517	9.6606	69.3715
AGAP000866|protein_coding	18.4917	47.4	6.91667	6.06667	13.925	108.543
AGAP003517|protein_coding	18.4493	59.6138	7.76726	8.88501	12.0071	85.5985
AGAP009891|protein_coding	18.3762	48.2952	9.2881	6.20476	13.1071	66.3419
AGAP028154|protein_coding	18	3	37.5	1	42	0
AGAP004616|protein_coding	18	0	2	0	40	0
AGAP001520|protein_coding	18	4	0	0	39	0
AGAP004919|protein_coding	18	6	23	0	44	2
AGAP010039|protein_coding	18	1	3	1	51	1
AGAP000399|protein_coding	17	5	11	5	26	22
AGAP007745|protein_coding	17	8	49	0	28	3
AGAP001215|protein_coding	17	5	47	0	12	4
AGAP003777|protein_coding	17	0	0	0	19	0
AGAP002513|protein_coding	17	0	0	0	5	0
AGAP005808|protein_coding	17	0	2	0	19	2
AGAP013543|protein_coding	17	5	47	0	12	4
AGAP001730|protein_coding	17	0	2	0	31	3
AGAP010895|protein_coding	17	1	6	1	36	2
AGAP003235|protein_coding	16.6409	56.4033	5.01785	8.8839	9.48007	81.2578
AGAP008329|protein_coding	16.5	0.5	25	2	40.5	7.5
AGAP010314|protein_coding	16.4326	47.0456	9.9963	7.42253	11.0177	81.4854
AGAP009522|protein_coding	16	5.5	2	1.5	46	4
AGAP007621|protein_coding	16	0	0	0	33	1
AGAP010252|protein_coding	16	0	8	0	22	1
AGAP004335|protein_coding	16	0	1	1	31	1
AGAP010032|protein_coding	16	0	0	0	18	1
AGAP004400|protein_coding	16	0	1	0	36	1
AGAP009937|protein_coding	16	0	1	0	20	0
AGAP009862|protein_coding	16	4	11	0	33	8
AGAP000720|protein_coding	16	0	1	0	32	3
AGAP009780|protein_coding	16	4	3	0	25	1
AGAP005156|protein_coding	15.9223	41.481	6.21429	7.88294	7.49286	95.5301
AGAP005160|protein_coding	15.8214	70.3929	6.30714	11.5159	11.9028	112.906
AGAP004696|protein_coding	15.7833	36.7175	7.25404	5.83803	11.7167	60.3538
AGAP012437|protein_coding	15.7739	58.7795	4.48291	11.204	8.68279	89.4864
AGAP005898|protein_coding	15.75	20.7	3.75	1.5	7.2	33.844
AGAP000801|protein_coding	15.6937	51.889	2.71667	2.61515	3.3	36.149
AGAP004596|protein_coding	15.5	1	1	0	17	1
AGAP002996|protein_coding	15.5	2	0	0	23.5	0
AGAP003412|protein_coding	15.5	0.5	5.5	0.5	13	3
AGAP002395|protein_coding	15.5	13	5.5	3	16	12.5
AGAP005484|protein_coding	15.4803	44.5519	5.38393	7.43333	6.23386	67.7147
AGAP010620|protein_coding	15.3146	32.7352	2.55675	3.12027	5.50343	48.9932
AGAP001315|protein_coding	15.1667	24.1052	10.0667	4.19167	16.8845	39.6494
AGAP007740|protein_coding	15	4	13	0	22	9
AGAP007391|protein_coding	15	0	0	0	31	1
AGAP008884|protein_coding	15	0	1	0	26	4
AGAP008985|protein_coding	15	1	3	0	25	2
AGAP007867|protein_coding	15	2	6	0	28	3
AGAP028071|protein_coding	15	10	5	0	2	23
AGAP005369|protein_coding	15	23	76	2	18	36
AGAP011130|protein_coding	15	0	0	0	22	0
AGAP005472|protein_coding	15	1	1	0	14	1
AGAP000351|protein_coding	14.7647	50.7742	3.57143	8.43214	8.04167	91.1134
AGAP004649|protein_coding	14.6284	58.8161	5.24359	8.33333	15.7917	99.9412
AGAP010485|protein_coding	14.5792	41.65	6.76454	8.73333	6.96667	66.2714
AGAP001713|protein_coding	14.5	4.5	9.5	0	55.1667	11
AGAP009115|protein_coding	14.5	2.62132	4.5	0.5	6.5	4.56667
AGAP003997|protein_coding	14.3647	51.5588	6.17143	9.03214	9.03231	91.6128
AGAP006825|protein_coding	14.3284	51.2991	3.62096	7.82505	11.1199	100.831
AGAP012701|protein_coding	14.25	23.5	4	5	3.25	44.5833
AGAP004895|protein_coding	14.1484	136.677	6.64103	11.3333	19.1538	164.375
AGAP010436|protein_coding	14.0833	36.6389	2	7.33333	8.33333	105.75
AGAP012374|protein_coding	14	1	1	0	37	0
AGAP007790|protein_coding	14	0	5	0	11	1
AGAP002170|protein_coding	14	1	0	0	8	1
AGAP008916|protein_coding	14	2	21	0	28	5
AGAP004307|protein_coding	14	4.5	127	0.5	22	1
AGAP009526|protein_coding	14	0	0	0	29.5	0
AGAP007778|protein_coding	14	0	0	0	10	1
AGAP006436|protein_coding	14	4.125	8	0	11	1.5
AGAP008268|protein_coding	14	1	2	1	17	1
AGAP002465|protein_coding	14	3	7	0	32	2
AGAP001971|protein_coding	14	5	6.33333	0	33	1
AGAP006579|protein_coding	13.8219	41.6218	4.71032	5.53892	6.59643	56.3963
AGAP000703|protein_coding	13.8219	40.9551	4.4246	5.53892	6.59643	55.6785
AGAP001751|protein_coding	13.7376	3.88126	3.22647	0.434658	17.6023	6.9072
AGAP003649|protein_coding	13.5	2	2.5	0	24.5	2
AGAP005061|protein_coding	13.1667	2.83333	22.8333	0	10.3333	2.25
AGAP028112|protein_coding	13.0333	11.8333	9.36667	3.11111	7.2	27.5278
AGAP010540|protein_coding	13.032	32.7049	6.40159	4.82522	8.08016	46.0769
AGAP005961|protein_coding	13	4	0	0	25	1
AGAP013764|protein_coding	13	0	1	0	16	0
AGAP010464|protein_coding	13	2	1	1	23	0
AGAP005399|protein_coding	13	0	0	0	21	0
AGAP000739|protein_coding	13	4	15	0	25	4
AGAP003160|protein_coding	13	2	1	0	16	6
AGAP000654|protein_coding	13	10	90	0	47	8
AGAP008296|protein_coding	13	2	39.3333	0	6.5	2
AGAP006879|protein_coding	13	1	1	0	37	0
AGAP001153|protein_coding	13	0	0	0	16	0
AGAP008294|protein_coding	13	1	22.3333	0	14.5	0
AGAP007135|protein_coding	13	1	0	0	24	1
AGAP001797|protein_coding	13	2	6	1	32	3
AGAP003656|protein_coding	13	5	11.5	2	41	5
AGAP000145|protein_coding	13	0	2	0	18	0
AGAP011802|protein_coding	13	3	8	2	22	5
AGAP007643|protein_coding	13	2	6	0	16	5
AGAP000786|protein_coding	12.9583	40.6216	7.18611	8.18889	6.15873	58.5834
AGAP006074|protein_coding	12.6982	52.3471	4.52828	6.15931	6.53099	88.0139
AGAP012485|protein_coding	12.5333	18.7333	3	4.23333	5	18.5436
AGAP012045|protein_coding	12.5	1	0	1	23.5	0
AGAP006590|protein_coding	12.4881	37.4309	4.39881	5.04579	5.61694	32.9606
AGAP010771|protein_coding	12.2869	29.0874	7.0538	6.48001	5.85079	43.377
AGAP000847|protein_coding	12.2524	6.58566	6.58301	0.760119	37.6657	21.3536
AGAP012161|protein_coding	12.125	38.7883	7.18611	7.85556	4.49206	57.2501
AGAP005378|protein_coding	12.0116	5.36822	0.209402	0.717191	24.3986	9.85581
AGAP004235|protein_coding	12	2	6	0	32	2
AGAP005175|protein_coding	12	3.05882	9	2	28	9
AGAP005971|protein_coding	12	4	1	0	26	4
AGAP004742|protein_coding	12	1	6	0	13	5
AGAP009863|protein_coding	12	3	10	0	17	5
AGAP011923|protein_coding	12	50	4	7	6	73
AGAP009491|protein_coding	12	0	0	0	24	0
AGAP013204|protein_coding	12	0	0	0	7	0
AGAP004710|protein_coding	12	1	2	0	29	4
AGAP000498|protein_coding	12	0	0	0	5	1
AGAP000260|protein_coding	12	0	1	0	19	0
AGAP008482|protein_coding	12	2	12	0	39	3
AGAP006471|protein_coding	12	0	2	0	8	5
AGAP005813|protein_coding	12	0	1	0	14	4
AGAP003623|protein_coding	12	1	0	0	19	2
AGAP003296|protein_coding	12	2	1	0	16	1
AGAP009666|protein_coding	11.9217	45.5276	4.52726	8.43405	6.43815	81.5821
AGAP002859|protein_coding	11.8342	55.8339	7.8447	9.36859	9.77392	59.2754
AGAP004375|protein_coding	11.7944	50.7792	3.84933	6.96586	4.05341	90.3337
AGAP004256|protein_coding	11.7706	26.9377	6.88969	6.50517	10.0443	31.761
AGAP006812|protein_coding	11.5885	47.9399	9.18453	7.48418	12.3657	58.9132
AGAP012708|protein_coding	11.3333	1.16667	39.1667	0	7.66667	3.75
AGAP005408|protein_coding	11.2042	43.6678	2.34935	4.88311	7.22847	54.1952
AGAP005251|protein_coding	11.1818	40.3262	1.83333	13	5.33333	52.7568
AGAP010172|protein_coding	11.0526	1.125	7.05	0	15	6.46497
AGAP008527|protein_coding	11.0524	30.4129	3.63214	4.24384	3.84118	27.9416
AGAP005207|protein_coding	11.0419	44.5815	6.0126	6.5233	5.67716	81.7421
AGAP010327|protein_coding	11	1.14286	1	0.142857	12	2
AGAP007781|protein_coding	11	3	1	1	16	3
AGAP001151|protein_coding	11	3	8	0	15	0
AGAP001867|protein_coding	11	0	0	0	9	1
AGAP009075|protein_coding	11	7	13	1	28	9
AGAP009990|protein_coding	11	3	5	0	23	5
AGAP008444|protein_coding	11	2	3	1	40	4
AGAP004159|protein_coding	11	1	1.5	0	21.5	1.5
AGAP002919|protein_coding	11	6	15	1	13	5
AGAP001218|protein_coding	11	3.5	11	0	14	1
AGAP007087|protein_coding	11	5	18	0	16	3
AGAP001780|protein_coding	11	2	5	1	7	3
AGAP011298|protein_coding	11	4	8	1	17	5
AGAP001053|protein_coding	11	2	0	0	10	1
AGAP002306|protein_coding	11	4	17	0	33	6
AGAP005507|protein_coding	11	3	0	0	3	2
AGAP008640|protein_coding	11	1	0	0	9	1
AGAP001419|protein_coding	11	11	4	0	10	5
AGAP003538|protein_coding	11	0	7	0	3	2
AGAP010421|protein_coding	11	0	1	0	8	0
AGAP000694|protein_coding	11	0	17	0	5	1
AGAP006052|protein_coding	11	0	0	0.142857	20	3
AGAP004458|protein_coding	11	1	1	0	10	1
AGAP007086|protein_coding	11	5	18	0	16	4
AGAP013042|protein_coding	10.9972	31.089	1.94265	4.90341	3.91515	49.824
AGAP010800|protein_coding	10.8531	22.8286	3.1	3.68718	5.47692	33.3672
AGAP001085|protein_coding	10.7333	16.6	2.5	0.833333	1.86667	39.3
AGAP004665|protein_coding	10.6483	37.356	5.20476	6.50184	7.89231	60.1898
AGAP008304|protein_coding	10.5833	29	5.5	3.91667	4.5	71.2193
AGAP000953|protein_coding	10.5	4	38.5	0	19	5.5
AGAP001219|protein_coding	10.5	3.5	11	0	14	1
AGAP010872|protein_coding	10.3241	45.6651	3.87314	6.11863	6.88437	84.0539
AGAP007639|protein_coding	10.2	28.95	2.71667	4.78333	3.6	56.15
AGAP010750|protein_coding	10	1	0	0	13	3
AGAP008003|protein_coding	10	1	7	0	91	2
AGAP010216|protein_coding	10	1	6	0	17	3
AGAP011030|protein_coding	10	2	0	0	10	0
AGAP009447|protein_coding	10	2	4	0	12	7
AGAP005106|protein_coding	10	30	9	7	6	40.6
AGAP000926|protein_coding	10	0.0666667	2	1	14	0
AGAP008228|protein_coding	10	0	0	0	12	0
AGAP001325|protein_coding	10	1	0	0	23	0
AGAP000883|protein_coding	10	3	9	0	26	3
AGAP006782|protein_coding	10	4	13	1	34	10
AGAP008763|protein_coding	10	0	0.25	0	17	0
AGAP008004|protein_coding	10	1	7	0	88	2
AGAP011896|protein_coding	10	2	11	0	20	1
AGAP008305|protein_coding	10	4.08333	2	0	22	1.16667
AGAP009431|protein_coding	10	1	11	0	13	0
AGAP009031|protein_coding	10	12	14	0	19	8
AGAP004887|protein_coding	10	0	5	0	13	2
AGAP002655|protein_coding	10	21	3	1	25	25
AGAP004422|protein_coding	10	2	6	1	31	1
AGAP002459|protein_coding	10	0	0	0	9	0
AGAP007556|protein_coding	10	2	0	0	10	0
AGAP004689|protein_coding	10	28	5	8	12	81
AGAP011092|protein_coding	10	4	17	1	16	9
AGAP007747|protein_coding	10	3	26	0	9	2
AGAP000655|protein_coding	10	2	5	0	19	0
AGAP000897|protein_coding	10	1	1	0	12	0
AGAP007157|protein_coding	10	2	15	0	26	0
AGAP001408|protein_coding	10	1	5	0	22	1
AGAP011851|protein_coding	10	1	1	1	19	3
AGAP005960|protein_coding	10	2	14	1	22	5
AGAP003742|protein_coding	10	2	11	0	9	6
AGAP000408|protein_coding	9.95	28.0833	2.05	4.78333	3.6	55.4833
AGAP003624|protein_coding	9.95	28.0833	2.05	4.78333	3.6	55.4833
AGAP010304|protein_coding	9.87487	18.9228	5.2931	5.01552	6.48538	39.789
AGAP013063|protein_coding	9.70492	51.114	4.91128	8.86885	5.98223	60.9551
AGAP004642|protein_coding	9.70492	51.114	5.91128	8.86885	6.98223	60.9551
AGAP010335|protein_coding	9.69462	72.4507	2.68117	7.58618	6.38889	86.718
AGAP004671|protein_coding	9.56367	17.643	1	1.58333	3.33575	23.9758
AGAP003328|protein_coding	9.5	0	0.5	0	14	0
AGAP006645|protein_coding	9.40476	2.59654	15.0769	0	14.0526	1.25654
AGAP012494|protein_coding	9.4	129.854	5.53333	4.66667	6.7	84.0119
AGAP010307|protein_coding	9.37389	32.486	2.05041	6.86605	4.78547	46.0609
AGAP011498|protein_coding	9.14216	25.9239	1.95882	6.5	3.5	46.2553
AGAP006027|protein_coding	9.13665	31.124	2.48049	5.17428	5.16882	43.4101
AGAP012048|protein_coding	9	2	1	0	27	2
AGAP010592|protein_coding	9	2	6	0	13	0
AGAP002386|protein_coding	9	2	1	0	5	1
AGAP001023|protein_coding	9	0	4	0	11	0
AGAP006452|protein_coding	9	1	0	0	23	1
AGAP004750|protein_coding	9	7	6	0	26	3
AGAP002015|protein_coding	9	3	7	0	18	2
AGAP002518|protein_coding	9	2	4	0	19	3
AGAP000541|protein_coding	9	5	29	1	10	5
AGAP007380|protein_coding	9	0	0	0	20	1
AGAP006400|protein_coding	9	0.333333	9.33333	0.333333	8.66667	0.458333
AGAP008311|protein_coding	9	2	0	0	20	0
AGAP005076|protein_coding	9	0	1	0	10	1
AGAP009176|protein_coding	9	4	41	1	84	16
AGAP002651|protein_coding	9	1	4	0	15	3
AGAP000651|protein_coding	9	5	44.3333	1.16667	18.25	8
AGAP008075|protein_coding	9	4	6	0	22	4
AGAP007103|protein_coding	9	1	4	0	3	6.25
AGAP009334|protein_coding	9	0	1	0	8	0
AGAP009057|protein_coding	9	4	2	0	26	4
AGAP011325|protein_coding	9	24	5	3	10	20
AGAP002693|protein_coding	9	0	2	0	13	1
AGAP008175|protein_coding	9	1	0	0	16	0
AGAP001805|protein_coding	9	11	35	3	19	15
AGAP007050|protein_coding	9	2	1	0	5	0
AGAP004399|protein_coding	9	1	0	0	7	0
AGAP004283|protein_coding	9	13	4	3	1	24
AGAP004707|protein_coding	8.9311	17.095	2.12143	3.66546	2.59167	26.7924
AGAP008245|protein_coding	8.86168	6.19551	1.93842	0.447115	2.80634	5.90643
AGAP009566|protein_coding	8.83333	9	2	0	8	13
AGAP003546|protein_coding	8.82418	15.3716	3.18431	1.88157	4.07284	19.5744
AGAP008244|protein_coding	8.78476	0.916667	1.78458	0	1.51307	0.684211
AGAP001043|protein_coding	8.7653	49.5867	6.99796	8.42888	11.7752	63.2944
AGAP008658|protein_coding	8.6544	22.9528	1.42063	2.63294	2.79762	45.2408
AGAP001435|protein_coding	8.64018	18.7553	5.3066	2.91692	5.12857	33.428
AGAP001786|protein_coding	8.6	6.91345	2.38333	2.28319	15.5556	7.60702
AGAP012305|protein_coding	8.5	2	0.5	0	38	0.5
AGAP012924|protein_coding	8.5	0	0	0	3.5	0
AGAP002315|protein_coding	8.469	37.8116	1.81985	3.49062	7.91777	40.4239
AGAP010015|protein_coding	8.14165	19.2657	1.03712	2.58631	2.68889	26.2179
AGAP010319|protein_coding	8.14048	51.9627	2.97619	8.9381	8.22381	83.2731
AGAP000849|protein_coding	8	0	5	0	17	1
AGAP001273|protein_coding	8	1	3	1	13	0
AGAP006017|protein_coding	8	1.33333	2	0	5.5	1.55556
AGAP006686|protein_coding	8	3	4	0	6	1
AGAP004884|protein_coding	8	0	0	0	4	0
AGAP012191|protein_coding	8	0	1	0	11	0
AGAP002340|protein_coding	8	2	3	0	12	4
AGAP005838|protein_coding	8	2	0	0	13	2
AGAP010163|protein_coding	8	0	7	0	13	2
AGAP013103|protein_coding	8	0	3	0	14	4
AGAP003405|protein_coding	8	1	1	0	6	0
AGAP005563|protein_coding	8	0	3	0	46	2
AGAP009920|protein_coding	8	1	6	0	10	3
AGAP001911|protein_coding	8	1	9	0	26.5	2.5
AGAP010131|protein_coding	8	1	2	1	19	3
AGAP006096|protein_coding	8	0	1	0	6	0
AGAP012167|protein_coding	8	1	0	0	16	3
AGAP010050|protein_coding	8	0.166667	2	0	5	3
AGAP005562|protein_coding	8	1.05	3	1	51.0667	2.15
AGAP000128|protein_coding	8	0	0	0	18	0
AGAP002654|protein_coding	8	3	3	1	16	17
AGAP007724|protein_coding	8	1	0	0	12	3
AGAP000546|protein_coding	8	0	0	0	4	1
AGAP009511|protein_coding	8	1	2	0	16	2
AGAP002020|protein_coding	8	0	0	0	7.5	0
AGAP011204|protein_coding	8	3	3	0.05	10	4
AGAP007668|protein_coding	8	1	6	0	4	1
AGAP013742|protein_coding	8	2	6.33333	1	23	5
AGAP010044|protein_coding	8	1	1	0	13	1
AGAP010679|protein_coding	8	0	0	0	8	0
AGAP004050|protein_coding	8	1	3.5	0	22.5	2
AGAP000462|protein_coding	8	5	7	3	6	0
AGAP001678|protein_coding	8	1	2	1	19	1
AGAP007759|protein_coding	7.92944	17.2605	2.36613	1.88157	5.19049	18.9381
AGAP000477|protein_coding	7.92709	37.544	2.37879	5.50455	3.00505	50.4608
AGAP009867|protein_coding	7.83333	1.66667	0	0	16.8333	1.09091
AGAP003896|protein_coding	7.82573	39.8429	2.53367	7.64405	4.92619	70.0759
AGAP009025|protein_coding	7.75476	45.5251	3.93333	6.46111	5.41105	59.4831
AGAP005257|protein_coding	7.575	1.825	0.1	0.55	11.125	7.38611
AGAP001067|protein_coding	7.5	13	1.5	3	3	26
AGAP008538|protein_coding	7.5	7.75	2.75	2	3	6.5
AGAP003190|protein_coding	7.36405	17.893	3.43367	2.83274	5.10397	35.4333
AGAP004660|protein_coding	7.34008	17.9324	1.45119	1.4625	3.65556	23.6958
AGAP004369|protein_coding	7.30022	32.2749	3.1876	4.71894	3.43034	55.6952
AGAP011729|protein_coding	7.29744	32.7033	4.35769	3.39712	6.05279	46.8946
AGAP012491|protein_coding	7.28382	16.5527	2.76978	3.55529	4.58431	31.7835
AGAP003914|protein_coding	7.18596	26.6355	5	1.96667	4.78596	17.836
AGAP005091|protein_coding	7.11111	18.6832	5.52692	0.666667	18.3373	13.9035
AGAP008611|protein_coding	7	0	0	0	2	2.61111
AGAP003532|protein_coding	7	4	7	0	23	1
AGAP002754|protein_coding	7	0	26	0	32	2
AGAP004890|protein_coding	7	1	7	0	12	2
AGAP009865|protein_coding	7	1	1	0	10	0
AGAP006918|protein_coding	7	0	0	0	15	0
AGAP006598|protein_coding	7	0	0	0	8	0
AGAP000292|protein_coding	7	2.71429	0	0	10.4545	3
AGAP005400|protein_coding	7	2	0	0	6	3
AGAP028121|protein_coding	7	0	0	0	14	3
AGAP001548|protein_coding	7	3	5	0	4	1
AGAP001814|protein_coding	7	3	3	0	9	3
AGAP010164|protein_coding	7	0	2	0	6	4
AGAP002807|protein_coding	7	9	2	1	8	15
AGAP002499|protein_coding	7	0	6	1	21	1
AGAP005947|protein_coding	7	0	8	0	29	2
AGAP028203|protein_coding	7	0	0	0	14	3
AGAP004158|protein_coding	7	0	0	0	10	1
AGAP003024|protein_coding	7	1	3	0	4	1
AGAP000570|protein_coding	7	4	15	0	9	2
AGAP012140|protein_coding	7	2	12	0	9	3
AGAP002803|protein_coding	7	38.5	0.5	2	5	40
AGAP010337|protein_coding	7	0	1	0	21	0
AGAP003610|protein_coding	7	0	0	0	5	0
AGAP011173|protein_coding	7	1	9	0	21	1
AGAP009593|protein_coding	7	2	24	1	10.5	1
AGAP007808|protein_coding	7	1	0	0	9	1
AGAP003164|protein_coding	7	0	0	1	3	2
AGAP006108|protein_coding	7	1	0	1	9	0
AGAP007642|protein_coding	7	2	0	0	20	2
AGAP002263|protein_coding	7	1	2	1	17	1
AGAP007474|protein_coding	7	1	3	0	1	2
AGAP012185|protein_coding	7	1	1	0	3	0
AGAP005739|protein_coding	7	2	0	0	13	1
AGAP005617|protein_coding	7	0	1	0	20	0
AGAP001813|protein_coding	7	3	3	0	9	3
AGAP000222|protein_coding	7	2	0	0	6	2
AGAP006613|protein_coding	7	0	3	0	4	0
AGAP002950|protein_coding	7	21	4.5	3	5	40.3333
AGAP007198|protein_coding	7	0	0	0	3	0
AGAP028139|protein_coding	7	0	0	0	14	3
AGAP010850|protein_coding	6.98413	28.8615	1.4	3.64683	3.00278	35.1782
AGAP000915|protein_coding	6.96136	17.3093	0.781046	1.56692	2.41418	37.4485
AGAP013145|protein_coding	6.75875	16.0574	1.80478	1.94631	10.0745	24.8212
AGAP012468|protein_coding	6.7	14.1	1.86667	2.41667	1.53333	21.5833
AGAP012466|protein_coding	6.69756	37.7054	8.21667	5.94683	7.16833	64.7118
AGAP004691|protein_coding	6.68992	14.0111	2.55556	2.58175	3.28571	25.8809
AGAP006835|protein_coding	6.6131	15.1921	4.43929	1.63452	2.20595	31.0333
AGAP000086|protein_coding	6.57143	1.28571	6.57143	0	7.71429	1.55357
AGAP009039|protein_coding	6.56667	11.7333	3	7.81905	7.66667	115.951
AGAP012138|protein_coding	6.5	2	3	0	17.5	1
AGAP010534|protein_coding	6.5	0	0	0	2	0.5
AGAP001870|protein_coding	6.5	1.78571	0	0	3.84848	2.75
AGAP012533|protein_coding	6.5	1	2.5	0	18	0
AGAP010929|protein_coding	6.5	2	4	0.5	13	8
AGAP005063|protein_coding	6.44692	1.48033	0.125	0.376923	10.2262	1.53004
AGAP011386|protein_coding	6.4211	8.56424	0.176984	1.3595	1.74874	17.2682
AGAP001094|protein_coding	6.38272	22.0081	2.24632	2.99947	1.64955	26.7058
AGAP004486|protein_coding	6.33333	6	2	0	13	5
AGAP000080|protein_coding	6.2193	4.82917	1.0625	1.05	1.5625	6.31513
AGAP001824|protein_coding	6.1345	17.8132	0.908333	1.79848	2.34924	24.2699
AGAP001056|protein_coding	6.11765	0.117647	0	0	3.25	0.617647
AGAP013040|protein_coding	6.09812	19.9572	1.68416	2.90238	1.76912	33.9526
AGAP001683|protein_coding	6.0886	17.0233	3.8	1.28333	3.41667	19.2795
AGAP009638|protein_coding	6.08333	0	5	1	23	3.16026
AGAP000596|protein_coding	6.06667	2	0	2	1	3
AGAP004046|protein_coding	6.05882	16.5588	0.117647	28.2255	18.0588	13.0524
AGAP010189|protein_coding	6.05263	1.21053	0	0	5.05263	0.143541
AGAP004692|protein_coding	6.04924	20.9622	0	3.0625	2.125	23.8929
AGAP005595|protein_coding	6	0	0	0	5	1
AGAP001213|protein_coding	6	0	0	0	11	0
AGAP009603|protein_coding	6	0	0	0	7	0
AGAP012102|protein_coding	6	2	2	0	18	1
AGAP009555|protein_coding	6	0	1	0	20	0
AGAP009424|protein_coding	6	0	3	0	9.33333	1
AGAP002182|protein_coding	6	3	4	0	14	7
AGAP000504|protein_coding	6	0	0	0	6	1
AGAP002525|protein_coding	6	0	1	0	2	1
AGAP002879|protein_coding	6	1	4	0	5	1
AGAP005216|protein_coding	6	0	1	0	3	2
AGAP005901|protein_coding	6	3	2	0	29	2
AGAP002159|protein_coding	6	0	0	0	5	0
AGAP004686|protein_coding	6	1	0	0	3	1
AGAP008873|protein_coding	6	5	0	0	15	3
AGAP007120|protein_coding	6	1	20	1	6	5
AGAP003938|protein_coding	6	0	0	0	6	0
AGAP001192|protein_coding	6	0	21	0	7	1
AGAP007788|protein_coding	6	3	1	0	11	2
AGAP005131|protein_coding	6	3	6	0	11	2
AGAP011872|protein_coding	6	19	2	2	4	18
AGAP007902|protein_coding	6	0	1	1	8	1
AGAP007550|protein_coding	6	0	1	0	11	0
AGAP004315|protein_coding	6	1	0	0	7	0
AGAP011077|protein_coding	6	0	7	0	12	2
AGAP006614|protein_coding	6	0	6	0	9	2
AGAP003021|protein_coding	6	4	8	1	12	3
AGAP002922|protein_coding	6	6	1	2	2	12
AGAP006939|protein_coding	6	0	0	0	11	3
AGAP005082|protein_coding	6	0	1	0	19	1.14286
AGAP010065|protein_coding	6	2	0	0	13	5
AGAP011948|protein_coding	6	0	3	0	10	2
AGAP002503|protein_coding	6	1	4	0	18	2
AGAP002128|protein_coding	6	0	0	0	13	0
AGAP003754|protein_coding	6	0.0588235	2	0	5	0
AGAP001762|protein_coding	6	0	0	0	7	1
AGAP009982|protein_coding	6	0	0	0	9	1
AGAP004462|protein_coding	6	3.5	3	1	17.5	2
AGAP006107|protein_coding	6	1.6	1	0	14	1.54551
AGAP009668|protein_coding	6	2	1	0	6	0
AGAP000184|protein_coding	6	4.34722	1	0	23.1667	3.80119
AGAP007920|protein_coding	6	0	1	0	5	0
AGAP004812|protein_coding	6	1	1	0	12	1
AGAP004333|protein_coding	6	0	1	0	8	2
AGAP001802|protein_coding	6	1	2	0	14	0
AGAP010035|protein_coding	6	0	1	0	0	1
AGAP005245|protein_coding	6	18	3	2	17	18
AGAP011687|protein_coding	6	2	14	0	21	3
AGAP003816|protein_coding	6	0	8	0	24	2
AGAP002884|protein_coding	6	0	9	0	7	0
AGAP000708|protein_coding	6	0	0	0	12	0
AGAP004362|protein_coding	6	3	2	2	7	7
AGAP000901|protein_coding	6	0	2	0.0526316	18.0526	3
AGAP010933|protein_coding	6	4	0	0	22	4
AGAP011805|protein_coding	6	2	7	0	24	1
AGAP004443|protein_coding	6	1.05556	3	0	9	5
AGAP003995|protein_coding	6	3	8	1	3	2
AGAP011424|protein_coding	6	0	2	0	14	2
AGAP010188|protein_coding	6	0	3	0	3	3
AGAP007864|protein_coding	6	0	3	0	9	0
AGAP000815|protein_coding	6	1	1	1	13	0
AGAP007686|protein_coding	6	3	4	0	8	3
AGAP000008|protein_coding	6	3	2	0	4	3
AGAP005198|protein_coding	6	0	0	1	8	0
AGAP012424|protein_coding	5.95238	5.66667	1.66667	0	4	5.66667
AGAP010428|protein_coding	5.92904	3.85914	1.5967	0.330952	1.44821	4.68676
AGAP009584|protein_coding	5.73231	8.67385	1.48553	1.67625	7.81547	16.9783
AGAP012497|protein_coding	5.65	3.63333	0.8	0.542857	1.63333	6.50952
AGAP010329|protein_coding	5.65	2.8	0.8	0.4	0.8	6.53333
AGAP009655|protein_coding	5.62041	1.10819	0.55	1.60526	5.12536	2.65718
AGAP010552|protein_coding	5.58333	9.66667	1	1	2.86667	15.5833
AGAP010967|protein_coding	5.55	14.9826	2.28333	2.4	0.466667	15.8611
AGAP005143|protein_coding	5.51465	8.18581	1.12821	0.884615	6.30609	19.1056
AGAP003402|protein_coding	5.5	0	1	0	1	2
AGAP003084|protein_coding	5.5	2	1	0	2.5	0
AGAP009457|protein_coding	5.49924	38.3526	7.11667	5.64722	2.54683	73.0387
AGAP012912|protein_coding	5.4	2.8	0.8	0.4	0.8	5.53333
AGAP011575|protein_coding	5.39286	9.1218	0.671429	0.983333	0.714286	9.57706
AGAP006526|protein_coding	5.36114	35.6005	2.25623	4.24431	2.13624	38.7341
AGAP004589|protein_coding	5.23333	10.3366	1.95476	1.18333	2	26.4208
AGAP004720|protein_coding	5.23214	32.2262	2.19643	3.47024	2.51786	45.1543
AGAP006508|protein_coding	5.11111	3	1	0	14	3.125
AGAP000715|protein_coding	5.08883	12.6419	0.775275	3.51667	2.60476	20.7811
AGAP009036|protein_coding	5.08333	3	4	0	2.11111	6
AGAP010598|protein_coding	5.01608	16.3798	1.23018	2.81022	2.01909	14.2195
AGAP008653|protein_coding	5	0	1	0	6	1
AGAP006116|protein_coding	5	0	1	0	4	0
AGAP012064|protein_coding	5	1	3	0	0	7.5
AGAP005618|protein_coding	5	0	0	0	4	0
AGAP006937|protein_coding	5	0	3	0	6	1
AGAP003711|protein_coding	5	0	4	0	12	3
AGAP012068|protein_coding	5	1.5625	0	0.5	4.59091	6.2511
AGAP005467|protein_coding	5	2	13	0	21	6
AGAP000378|protein_coding	5	1	0	0	1	2
AGAP011438|protein_coding	5	1	1.5	0	6	0.5
AGAP028186|protein_coding	5	0	2	0	1	0
AGAP002278|protein_coding	5	2	5	0	8	0
AGAP004672|protein_coding	5	1	1	1	15	6
AGAP009652|protein_coding	5	0	1	0	6	0
AGAP010623|protein_coding	5	1	4	0	7	3
AGAP003872|protein_coding	5	0	1	0	3	0
AGAP010325|protein_coding	5	0	0	0	4	1.25
AGAP009658|protein_coding	5	2	0	0	6	2
AGAP007927|protein_coding	5	0	12.3333	2	10	4
AGAP011464|protein_coding	5	1	0	0	6	1
AGAP006360|protein_coding	5	2	0	0	8	1
AGAP000354|protein_coding	5	1	0	0	7	1
AGAP001630|protein_coding	5	1	0	0	8	0
AGAP007699|protein_coding	5	0	2	0	6	3
AGAP007954|protein_coding	5	2	0	0	5	0
AGAP000803|protein_coding	5	33	2	5.5	2	40.7
AGAP009135|protein_coding	5	3	13	0	11	5
AGAP007771|protein_coding	5	1	0	0	3	2
AGAP009508|protein_coding	5	3	5	0	14	1
AGAP010066|protein_coding	5	0	0.5	0	4	0
AGAP002468|protein_coding	5	1	5	0	16	2
AGAP005244|protein_coding	5	6	6	2	10	6
AGAP006364|protein_coding	5	0	0	0	7	1
AGAP003768|protein_coding	5	5	13	0	16	8
AGAP010268|protein_coding	5	4.05758	0.125	0	6.33333	5.20162
AGAP007362|protein_coding	5	3	2	0	7	1
AGAP004860|protein_coding	5	3	7	0	2	1
AGAP011571|protein_coding	5	0	0	0	14	0
AGAP008001|protein_coding	5	0	0	0	4	4
AGAP013226|protein_coding	5	0	2	0	13	2.3
AGAP008033|protein_coding	5	0	0	0	1	1
AGAP006885|protein_coding	5	0	1	0	7	2
AGAP010876|protein_coding	5	0	4	0	18	1
AGAP004904|protein_coding	5	2	2	0	2	0
AGAP001007|protein_coding	5	0	0	0	4	0
AGAP000029|protein_coding	5	3	2	0	11.3333	0
AGAP002351|protein_coding	5	0	0	0	13	1
AGAP010480|protein_coding	5	2	0	0	4	2
AGAP000308|protein_coding	5	0	1	0	4	2
AGAP000142|protein_coding	5	2	0	0	3	0
AGAP008574|protein_coding	5	3	0	0	4	1
AGAP010356|protein_coding	5	0	1	0	5	0
AGAP004867|protein_coding	5	0	0	0	7	3
AGAP011788|protein_coding	5	2	0	0	5	0
AGAP009515|protein_coding	5	2	4	0	13	4
AGAP001193|protein_coding	5	1	18	0	10	0
AGAP004300|protein_coding	5	0	0	0	1	0
AGAP008762|protein_coding	5	1	1	0	12	2
AGAP007877|protein_coding	5	1	0	0	4	0
AGAP006541|protein_coding	5	7	1	1	0	11
AGAP002505|protein_coding	5	0	0	0	15	1
AGAP004446|protein_coding	5	0	1	0	2	1
AGAP005401|protein_coding	5	1	1	0	2	2
AGAP028061|protein_coding	5	0	0	0	9	0
AGAP010613|protein_coding	5	0.5	2	0	8.5	0.5
AGAP005888|protein_coding	5	0	0	1	18	0
AGAP009895|protein_coding	5	0	1	0	8	0
AGAP003798|protein_coding	5	0	1	0	0	0
AGAP006630|protein_coding	5	0	2	0	10	3
AGAP008423|protein_coding	5	3	4	0	15	0
AGAP000320|protein_coding	5	5	1	3	12	6
AGAP008923|protein_coding	5	0	2	0	1	0
AGAP011442|protein_coding	5	0	4.5	0	1.5	0
AGAP004944|protein_coding	5	0.333333	0	0	17	0
AGAP006254|protein_coding	5	1	0	0	7	3
AGAP009324|protein_coding	5	2	9	2	16	5
AGAP006128|protein_coding	5	1	2	0	9	1
AGAP004852|protein_coding	5	1	1	0	3	1
AGAP013202|protein_coding	5	6	10	0	2	3
AGAP010346|protein_coding	5	0	0	0	3	0
AGAP002943|protein_coding	5	0	1	0	7	1
AGAP000253|protein_coding	5	1	0	0	9	1
AGAP007082|protein_coding	5	0	0	0	6	1
AGAP002889|protein_coding	5	0	0	0	9	0
AGAP012876|protein_coding	4.95238	41.7262	4.28571	3.66667	5.28571	53.4048
AGAP010281|protein_coding	4.90347	24.36	3.02346	3.34245	3.86863	36.2319
AGAP005338|protein_coding	4.8004	7.07659	1.09325	1.81905	0.837302	15.0582
AGAP010311|protein_coding	4.79148	23.072	2.17285	1.29432	1.03852	47.4609
AGAP012507|protein_coding	4.7864	7.52876	1.1375	1.21258	1.72995	9.08121
AGAP009718|protein_coding	4.7596	16.101	2.2671	2.22193	2.36721	26.9166
AGAP004426|protein_coding	4.73029	18.8253	4.55504	2.21578	2.30861	39.693
AGAP004900|protein_coding	4.70608	37.569	3.21667	3.66628	3.53505	38.894
AGAP012831|protein_coding	4.66667	1.5	23	2	5	1
AGAP010303|protein_coding	4.58835	20.7631	2.56667	4.39524	9.00952	31.7909
AGAP001090|protein_coding	4.54425	6.07282	0.53254	3.18948	6.27345	12.7567
AGAP001079|protein_coding	4.54286	14.494	1.68333	2.85833	2.7	24.7429
AGAP001078|protein_coding	4.54286	14.494	1.68333	2.85833	2.7	25.7429
AGAP004680|protein_coding	4.53333	13.9429	2.41667	2.95	1.15	34.7833
AGAP004701|protein_coding	4.53225	26.7595	3.34216	2.66417	2.75496	46.1317
AGAP003831|protein_coding	4.5	0	0	0	6.5	0
AGAP000812|protein_coding	4.5	0	0	0	8	0
AGAP004788|protein_coding	4.5	0	1	0	19	0
AGAP004790|protein_coding	4.5	0	1	0	22	0
AGAP004667|protein_coding	4.48526	22.4715	6.83182	2.65	3.38182	28.9673
AGAP005504|protein_coding	4.46667	6.27892	1.125	0.544526	6.98056	7.03603
AGAP003484|protein_coding	4.38462	0.831082	0.24359	0.130252	5.24835	1.1989
AGAP013541|protein_coding	4.36667	16.15	2.25	0.916667	1.05	12.9167
AGAP004440|protein_coding	4.26667	12.0778	7.05556	0.111111	8.22222	3.11111
AGAP011515|protein_coding	4.25	0	0	0.166667	19.5	0
AGAP010628|protein_coding	4.169	9.13691	0.676923	1.7	3.35385	16.1604
AGAP011399|protein_coding	4.16667	3	0	0	1	2
AGAP013470|protein_coding	4.15801	13.1284	2.03333	3.54286	2.73333	20.1661
AGAP004712|protein_coding	4.10677	14.4467	0.210526	1.68538	1.21053	13.4964
AGAP003857|protein_coding	4.08333	1	0.0833333	0	5	1.08333
AGAP006030|protein_coding	4	0	0	0	2	0
AGAP012524|protein_coding	4	0.5	0	0	0	0
AGAP003439|protein_coding	4	2	3	0	3	1.5
AGAP005187|protein_coding	4	0	1	0	3	2
AGAP012552|protein_coding	4	2	1	1.5	0	3.66667
AGAP007911|protein_coding	4	1	1	0	1	0
AGAP002119|protein_coding	4	0	0	0	8	1.33333
AGAP002647|protein_coding	4	0	2	0	18	0
AGAP002925|protein_coding	4	0	0	0	2	0
AGAP003038|protein_coding	4	2	0	0	2	2
AGAP001889|protein_coding	4	1	0	0	5	0
AGAP008680|protein_coding	4	0	0	0	2	0
AGAP001943|protein_coding	4	1	1	0	1	0
AGAP012400|protein_coding	4	0	0	0	0	0
AGAP004212|protein_coding	4	4	29	0	13	4
AGAP001083|protein_coding	4	0	1	0	0	0
AGAP010591|protein_coding	4	5	24	0	22	3
AGAP008318|protein_coding	4	1	1	0	23	0
AGAP001198|protein_coding	4	0	34	0	18	0
AGAP011108|protein_coding	4	0	0	0	2	0
AGAP004092|protein_coding	4	4	3	0	12	2
AGAP010589|protein_coding	4	0	0	0	1	0
AGAP004709|protein_coding	4	0	2	0	5	2
AGAP003773|protein_coding	4	0	0	0	14	0
AGAP001032|protein_coding	4	1	0	0	16	0
AGAP005529|protein_coding	4	0	1	0	1	0
AGAP003121|protein_coding	4	0	0	0	1.5	0
AGAP006248|protein_coding	4	0	0	0	3	0
AGAP002685|protein_coding	4	0	1	0	7	0
AGAP001716|protein_coding	4	0	0	0	10	1
AGAP004143|protein_coding	4	1	0	0	1	0
AGAP010210|protein_coding	4	0	1	0	6	0
AGAP010727|protein_coding	4	0	4	0	7	1
AGAP003770|protein_coding	4	0	0	0	3	0
AGAP000434|protein_coding	4	2	36	1	15	2
AGAP007780|protein_coding	4	1	0	0	31	2
AGAP005209|protein_coding	4	1	3	0	9	1
AGAP011875|protein_coding	4	1	0	0	1	0
AGAP009737|protein_coding	4	0	0	0	3	0
AGAP000013|protein_coding	4	4	0	1	5	6
AGAP006996|protein_coding	4	0	1	0	6	1
AGAP008364|protein_coding	4	2	0	1	15	0
AGAP010590|protein_coding	4	0	0	0	0	0
AGAP011282|protein_coding	4	4	6	0	12	4
AGAP004725|protein_coding	4	0	4	0	6	0
AGAP008180|protein_coding	4	0	0	0	5	0
AGAP008499|protein_coding	4	0	0	0	3	0
AGAP004028|protein_coding	4	47.5	2	5	7	81.3
AGAP006022|protein_coding	4	4.09091	0	0	7	4
AGAP006644|protein_coding	4	1	2	0	9	0
AGAP007888|protein_coding	4	0	0	0	5	1
AGAP006130|protein_coding	4	1	3	0	2	0
AGAP009824|protein_coding	4	0	0	0	10	1
AGAP003153|protein_coding	4	2	7.5	0	6	4
AGAP003983|protein_coding	4	2	2	0	4	4
AGAP005652|protein_coding	4	6	4	0	20	2
AGAP004464|protein_coding	4	0	1	0	2	0
AGAP000300|protein_coding	4	4	6	0	1	1
AGAP007636|protein_coding	4	1	0	0	6	3
AGAP003016|protein_coding	4	0	3	0	1	1
AGAP006206|protein_coding	4	1	10	0	12.5	1
AGAP003823|protein_coding	4	0.5	1.07692	0	2	4
AGAP012302|protein_coding	4	1	0	0	9	0
AGAP009894|protein_coding	4	0	0	0	11.5	0
AGAP006042|protein_coding	4	1	1	0	9	1
AGAP005046|protein_coding	4	2	1	0	5	3
AGAP010517|protein_coding	4	0	0	0	8	0
AGAP009212|protein_coding	4	5	3	0	11	0
AGAP010710|protein_coding	4	0	0	0	2	0
AGAP013510|protein_coding	4	0	0	0	1	0
AGAP009239|protein_coding	4	0	0	0	3	1
AGAP000236|protein_coding	4	0	0	0	4	0
AGAP011749|protein_coding	4	0	0	0	9	1
AGAP010792|protein_coding	4	0	1	0	24	2
AGAP009313|protein_coding	4	5	54	0	4	0
AGAP010632|protein_coding	4	2.08333	0	0	5	1.05263
AGAP004732|protein_coding	4	1	2	1	5	4
AGAP010716|protein_coding	4	0	0	0	7	0
AGAP007903|protein_coding	4	0	0	0	7	0
AGAP006432|protein_coding	4	6	10	0	7	3
AGAP004194|protein_coding	4	4	1	0	5	2
AGAP005978|protein_coding	4	5	16	2	12	6
AGAP001810|protein_coding	4	0	0	0	2	0
AGAP002245|protein_coding	4	0	0	0	37	1
AGAP001065|protein_coding	4	2.125	9.125	1.18382	9	7.25
AGAP009915|protein_coding	4	3	0	0	7	0
AGAP007396|protein_coding	4	8	0	0	2	6
AGAP001028|protein_coding	4	1	6	0	7	1
AGAP009830|protein_coding	4	0	13	0	6	0
AGAP002945|protein_coding	4	2	4	0	7	0
AGAP009602|protein_coding	4	1	1	0	10	0
AGAP006942|protein_coding	4	8	5	2	4	11
AGAP003277|protein_coding	4	0	1	0	8	2
AGAP007892|protein_coding	4	2	1	0	6	0
AGAP010235|protein_coding	4	0	2	0	0	0
AGAP006798|protein_coding	4	2	4	0	0	2
AGAP011945|protein_coding	4	0	0	0	9	0
AGAP001099|protein_coding	4	0	3	0	5	1
AGAP004653|protein_coding	4	1	0	0	4	0
AGAP006431|protein_coding	4	7	15	0	7	4
AGAP002630|protein_coding	4	0	0	0	19	1
AGAP007023|protein_coding	4	1	0	0	10	1
AGAP007784|protein_coding	4	3	5	0	13	1
AGAP005569|protein_coding	4	0	3	0	3	0
AGAP001240|protein_coding	4	0	10	0	2	0
AGAP004513|protein_coding	4	0	0	0	2	0
AGAP007667|protein_coding	4	0	1	0	5	0
AGAP004792|protein_coding	4	0	0	0	13	0
AGAP010633|protein_coding	4	0	1	0	8	0
AGAP004734|protein_coding	4	2.54493	2.5	2.125	14.25	4.94156
AGAP001459|protein_coding	4	1	6	1	18	2
AGAP007129|protein_coding	4	0	0	0	3	1
AGAP000375|protein_coding	4	0	0	0	6	2
AGAP012010|protein_coding	4	2	1	0	5	1
AGAP012284|protein_coding	4	2	8.5	0.5	9	6
AGAP011421|protein_coding	4	0	0	0	1	3.05556
AGAP010202|protein_coding	4	0	3	0	4	1
AGAP006795|protein_coding	4	7	18	0	13	1
AGAP007256|protein_coding	4	0	0	0	1	0
AGAP012990|protein_coding	4	1	0	0	7	3
AGAP010638|protein_coding	4	1	4	0	11	3
AGAP003119|protein_coding	4	0	0	1	16	1
AGAP002568|protein_coding	4	0	0	0	3	0
AGAP006732|protein_coding	3.96064	12.3887	1.99848	2.11554	1.92193	25.8176
AGAP010309|protein_coding	3.91667	9.5	1	4	3	16.5833
AGAP012762|protein_coding	3.88114	12.6687	0.922655	2.14405	1.1	12.6429
AGAP012483|protein_coding	3.88114	12.6687	0.922655	2.14405	1.1	12.6429
AGAP001856|protein_coding	3.71455	8.48154	1.0184	0.647533	1.25991	17.118
AGAP013255|protein_coding	3.66667	1.16667	13.25	0	10.5	1.5
AGAP012700|protein_coding	3.66349	16.3354	0.922655	1.81071	1.1	15.7853
AGAP009007|protein_coding	3.66319	12.9101	0.813867	2.58321	1.61315	15.7876
AGAP010300|protein_coding	3.56905	14.1271	0.928571	2.23539	0.242857	26.5266
AGAP000544|protein_coding	3.54545	7.94562	1.09091	1.32468	2.77273	31.9761
AGAP010012|protein_coding	3.50357	15.219	3.85119	2.04167	5.64087	22.0071
AGAP006442|protein_coding	3.5	9	7.5	0	7	10.5
AGAP004771|protein_coding	3.5	5.6197	1.875	1.71591	1.375	5.6426
AGAP004298|protein_coding	3.5	0.333333	0	0	1.2	1.4
AGAP004882|protein_coding	3.5	1	2.5	0	4.5	2.5
AGAP004883|protein_coding	3.5	0	2.5	0	3	0
AGAP012718|protein_coding	3.5	0	0	0	7	0
AGAP003790|protein_coding	3.5	0	1	0	11	0
AGAP012469|protein_coding	3.49216	11.1731	0.62549	1.625	1.86667	11.9476
AGAP009928|protein_coding	3.4881	6.99336	2.18254	0.349206	4.69841	3.10184
AGAP010514|protein_coding	3.46569	2.3348	0.408824	0.285294	3.74412	6.81734
AGAP011349|protein_coding	3.42063	5.43333	0.545635	0.736111	1	13.0648
AGAP010331|protein_coding	3.40952	5.7165	3.46032	2.52282	7.07143	9.00956
AGAP002793|protein_coding	3.40731	8.91811	0.827193	1.12982	2.90789	13.0528
AGAP005008|protein_coding	3.4	8.125	3.4	4.2	0.4	15.4047
AGAP003514|protein_coding	3.33333	1	0	0	3.83333	1
AGAP012745|protein_coding	3.33333	0	25.25	0	10.5	1.5
AGAP004181|protein_coding	3.32338	5.13528	1.41667	0.87549	2.06667	11.1207
AGAP012752|protein_coding	3.31905	18.7131	0.822655	1.87738	0.7	13.602
AGAP004894|protein_coding	3.30952	16.0607	0.7	0.658333	1.4	20.2262
AGAP004795|protein_coding	3.2	0.325	2.27778	0.3	4.31111	2.06111
AGAP010266|protein_coding	3.1875	17.2145	4.72917	1.39583	0.0625	9.13527
AGAP009261|protein_coding	3.16667	2.16667	2	0	3	1
AGAP001448|protein_coding	3.16667	2.93333	0	1.83333	0	1.74359
AGAP011859|protein_coding	3.14286	0.25	1	0.25	2	0
AGAP012464|protein_coding	3.13333	10.4222	4	0.0625	0.25	18.135
AGAP012431|protein_coding	3.12117	12.453	0.318056	1.72222	0.436508	20.9193
AGAP011410|protein_coding	3.09091	5.16667	0	1.66667	2	6.78333
AGAP000707|protein_coding	3.07692	0	1	0.125	4.5	1
AGAP012489|protein_coding	3.06667	20.0389	1	4.33333	6.37778	23.0538
AGAP009329|protein_coding	3.05882	3.35327	2.19457	1.15882	5.15882	5.14973
AGAP000368|protein_coding	3.01667	9.73811	1.7619	1.75113	2.51905	17.2863
AGAP007901|protein_coding	3	2	3	0	2	1
AGAP006766|protein_coding	3	0	3	0	2	4
AGAP003533|protein_coding	3	0	1	0	8	0
AGAP009933|protein_coding	3	7	6	1	17	2
AGAP007714|protein_coding	3	0	1	0	8	0
AGAP006528|protein_coding	3	0	0	0	3	0
AGAP007725|protein_coding	3	0	0	0	9	0
AGAP006023|protein_coding	3	5	1	0	5	6
AGAP012163|protein_coding	3	1	0	2	0.5	1
AGAP007378|protein_coding	3	1	0	0	1	0
AGAP011203|protein_coding	3	0	3	0	5	0
AGAP001205|protein_coding	3	1	7	0	0	0
AGAP008044|protein_coding	3	0	1	0	3	1
AGAP009961|protein_coding	3	1	1	0	0	0
AGAP009883|protein_coding	3	0	2	0	11	1
AGAP000951|protein_coding	3	0	0	0	0	0
AGAP009496|protein_coding	3	1	1	0	7	2
AGAP003632|protein_coding	3	0	0	1	0	2
AGAP004363|protein_coding	3	0	1	0	0	3
AGAP003189|protein_coding	3	0	0	0	5	0
AGAP004164|protein_coding	3	3	0	0	3	4
AGAP007028|protein_coding	3	0	1	0	3	0
AGAP005109|protein_coding	3	0	0	0	1	0
AGAP001570|protein_coding	3	0	2	0	5	0
AGAP000281|protein_coding	3	1.39216	0	0	4.05882	5
AGAP011630|protein_coding	3	0	11	0	3	0
AGAP002686|protein_coding	3	1	0	0	0	0
AGAP012360|protein_coding	3	1	0.5	0	6	2
AGAP006607|protein_coding	3	0	3	0	6	0
AGAP009317|protein_coding	3	0	0	0	2	0
AGAP011878|protein_coding	3	0	0	0	7	1
AGAP012090|protein_coding	3	2	1	0	5	2
AGAP003776|protein_coding	3	0	0	0	4	0
AGAP003052|protein_coding	3	1	1	0	1	0
AGAP009672|protein_coding	3	0	1	0	7	1
AGAP004246|protein_coding	3	0	1	0	0	0
AGAP007574|protein_coding	3	0	0	0	7	0
AGAP001233|protein_coding	3	0	0	1	0	0
AGAP009592|protein_coding	3	0	3	0	0.5	0
AGAP000436|protein_coding	3	0	0	0	0	0
AGAP002643|protein_coding	3	4	3	0	2	0
AGAP008645|protein_coding	3	0	4	0	9	0
AGAP003987|protein_coding	3	0	1	0	6	0
AGAP012148|protein_coding	3	1	3	0	5.5	0
AGAP008098|protein_coding	3	0	0	0	8	0
AGAP003819|protein_coding	3	0	0	0	5	1
AGAP009986|protein_coding	3	0	0	0	1	2
AGAP007996|protein_coding	3	2	1	0	15	0
AGAP013256|protein_coding	3	0	0	0	1	0
AGAP001368|protein_coding	3	0	1	0	4	1
AGAP002502|protein_coding	3	1	3	0	15	2
AGAP003864|protein_coding	3	0	1	0	13	0
AGAP006616|protein_coding	3	2	1	0	3	0
AGAP010755|protein_coding	3	0	0	0	4	0
AGAP010139|protein_coding	3	0	14	1	17	2
AGAP003369|protein_coding	3	3	0	0	3	0
AGAP002501|protein_coding	3	0	1	0	2	0
AGAP000082|protein_coding	3	0	0	0	0	1
AGAP011777|protein_coding	3	2	9	0	14	5
AGAP006184|protein_coding	3	0.666667	0	0	6	1
AGAP008436|protein_coding	3	1	1	0	1	0
AGAP002047|protein_coding	3	0	1	0	3	0
AGAP006776|protein_coding	3	1	1	0	4	0
AGAP006133|protein_coding	3	2	1	1	6	2
AGAP004935|protein_coding	3	0	0	0	2	0
AGAP011217|protein_coding	3	1	0	0	2	0
AGAP011387|protein_coding	3	0	0	0	0	0
AGAP002730|protein_coding	3	0	0	0	2	0
AGAP000234|protein_coding	3	1	1.2	1	2	0
AGAP004000|protein_coding	3	5	3	2	1	2
AGAP003892|protein_coding	3	7	2	1	5	6.5
AGAP001330|protein_coding	3	3	0	1	4	2
AGAP008797|protein_coding	3	0	0	0	1	0
AGAP007961|protein_coding	3	2	7	0	1	0
AGAP008819|protein_coding	3	0	1	0.0625	0	0.111455
AGAP001799|protein_coding	3	0	0	0	1	3
AGAP011076|protein_coding	3	0	0	0	1	0
AGAP004715|protein_coding	3	0	1	0	7	0
AGAP008530|protein_coding	3	1	1	0	1	1
AGAP005662|protein_coding	3	1	1	0	3	0
AGAP007379|protein_coding	3	0	0	0	1	0
AGAP004348|protein_coding	3	3	3	0	3	9
AGAP012392|protein_coding	3	0	0	0	2	0
AGAP009624|protein_coding	3	1	2	0	6	2
AGAP009664|protein_coding	3	1	6	0	8	2
AGAP007119|protein_coding	3	0	0	0	20	0
AGAP010156|protein_coding	3	1	6.5	0	5.5	4.5
AGAP002284|protein_coding	3	0	1	0	3	1
AGAP007218|protein_coding	3	1	2	0	5	1
AGAP012684|protein_coding	3	2	0	1	0	6
AGAP007670|protein_coding	3	0	0	0	0	0
AGAP001712|protein_coding	3	0	0	0	0	0
AGAP012329|protein_coding	3	0	0	0	0	0
AGAP006389|protein_coding	3	0	1	0	10	0
AGAP009180|protein_coding	3	0	2	0	2	0
AGAP001608|protein_coding	3	5	2	0	7	3
AGAP007633|protein_coding	3	18	22	0	22	23
AGAP010276|protein_coding	3	0	1	0	6	1
AGAP007312|protein_coding	3	0	0	0	1	1
AGAP009742|protein_coding	3	0	1	0	3	3
AGAP005925|protein_coding	3	0	0	0	4	0
AGAP001488|protein_coding	3	0	0	1	0	0
AGAP012190|protein_coding	3	0	1	0	6	0
AGAP012251|protein_coding	3	1	3	0	9	1
AGAP002783|protein_coding	3	0	0	0	2	0
AGAP007342|protein_coding	3	6.21429	0.4	0.733333	4.6	7.20649
AGAP007208|protein_coding	3	0	0	0	27	2
AGAP003184|protein_coding	3	0	0	0	6	0.5
AGAP006702|protein_coding	3	0	0	0	4	1
AGAP003428|protein_coding	3	0.5	0	0	6	1
AGAP012246|protein_coding	3	0	0	0	1	2
AGAP007595|protein_coding	3	0	0	0	0	1
AGAP005202|protein_coding	3	0	1	0	6	0
AGAP002619|protein_coding	3	0	2	0	1	1
AGAP010298|protein_coding	3	3	3	1	4	0
AGAP010539|protein_coding	3	0	0	0	3	0
AGAP000178|protein_coding	3	0	0	0	1	0
AGAP012455|protein_coding	3	9.6	2.83333	1.33333	2.75	13.7167
AGAP009156|protein_coding	3	3	0	0	1	1
AGAP001382|protein_coding	3	1	4	1	17.2	1.16667
AGAP002489|protein_coding	3	0	1	0	3	1
AGAP002100|protein_coding	3	6	0	0	3	9
AGAP007970|protein_coding	3	0	1	0	6	0
AGAP002038|protein_coding	3	0	1	0	5	0
AGAP009204|protein_coding	3	5	4	0	5	2
AGAP010382|protein_coding	3	0	3	0	3	1
AGAP006438|protein_coding	3	0	0	0	0	0
AGAP003687|protein_coding	3	0	2	0	4	2
AGAP008814|protein_coding	3	1	0	0	2	0
AGAP003177|protein_coding	3	0	1	0	0	0
AGAP000585|protein_coding	3	1.05	1	0	23.05	3.4
AGAP009642|protein_coding	3	1	4	0	6	0
AGAP000180|protein_coding	3	0	15	0	4	0
AGAP000187|protein_coding	3	1	0	0	1	0
AGAP008898|protein_coding	3	1	1	0	3	0
AGAP001200|protein_coding	3	1	1	1	15	2
AGAP006755|protein_coding	3	1	5	0	3	0
AGAP002942|protein_coding	3	1	2	1	7	4
AGAP000400|protein_coding	3	0	0	0	1	0
AGAP002321|protein_coding	3	0	1	0	0	0
AGAP000663|protein_coding	3	0	3	1	5	1
AGAP001438|protein_coding	3	2	12.5	0	10	0
AGAP001616|protein_coding	3	0	0	0	3	0
AGAP002378|protein_coding	3	1	3	0	4	0
AGAP010490|protein_coding	3	3	9	0	15	3
AGAP007730|protein_coding	3	0	0	0	4	0
AGAP009929|protein_coding	3	1	5	1	9	5
AGAP011352|protein_coding	3	6	10	0	5	1
AGAP001902|protein_coding	3	0	0	0	4	0
AGAP002481|protein_coding	3	0	0	1	2	0
AGAP010612|protein_coding	3	0.5	2.5	0	9	2
AGAP008252|protein_coding	3	0	0	0	5	0
AGAP003118|protein_coding	3	0	0	0	2	1
AGAP006818|protein_coding	3	1	1	0	2	1
AGAP000561|protein_coding	3	1.05882	2	0	7	1.55882
AGAP008646|protein_coding	3	3	5	0	4	2
AGAP010553|protein_coding	3	2	4	0	5	4
AGAP002828|protein_coding	3	0	4	0	0	0
AGAP006580|protein_coding	3	0	0	0	0	0
AGAP000043|protein_coding	3	1	2	0	4	0
AGAP010192|protein_coding	3	0	0	0	1	3
AGAP004543|protein_coding	3	0	0	0	0	0
AGAP003753|protein_coding	3	0	1	0	7	0
AGAP003212|protein_coding	3	0	0	0	4	0
AGAP002629|protein_coding	3	2	6	1	62	4
AGAP002875|protein_coding	3	4	0	0	0	1
AGAP005054|protein_coding	3	1	0	0	0	0
AGAP002269|protein_coding	3	0	0	0	0	0
AGAP005324|protein_coding	3	3	0	1	4	4
AGAP004078|protein_coding	3	3	0	0	6	2
AGAP012517|protein_coding	3	1	0	0	1	1
AGAP004229|protein_coding	3	0	0	0	3	1
AGAP002464|protein_coding	3	2	10	0	15	2
AGAP001979|protein_coding	3	0	0	0	2	0
AGAP012527|protein_coding	3	10	0	4	1	26
AGAP011294|protein_coding	3	0	5	0	3	0
AGAP003878|protein_coding	3	0	2	0	2	1
AGAP012434|protein_coding	3	1	0	0	3.5	0
AGAP005510|protein_coding	3	2.13393	1	1	2	3.5
AGAP008804|protein_coding	3	0	0	0	4	0
AGAP001481|protein_coding	3	1.05556	0	0.0555556	1	0
AGAP002166|protein_coding	3	0	0	0	5	3
AGAP008433|protein_coding	3	8	6	1	8	8
AGAP009643|protein_coding	3	0	0	0	0	0
AGAP002758|protein_coding	3	1	0	0	1	0
AGAP008195|protein_coding	3	0	0	0	7	0
AGAP000713|protein_coding	3	8	1	2	4	9
AGAP001699|protein_coding	3	1	2	0	2	0
AGAP004905|protein_coding	3	0	0	0	0	1
AGAP002983|protein_coding	3	1	1	0	2	0
AGAP009921|protein_coding	3	2	1	0	5	0
AGAP000560|protein_coding	3	1	0	0	2	0
AGAP004775|protein_coding	3	1	3	0	8	1.5
AGAP008843|protein_coding	3	1	4	0	0.5	1.5
AGAP011891|protein_coding	3	0	0	0	0	0
AGAP007723|protein_coding	3	1	0	0	2	0.333333
AGAP000420|protein_coding	3	2.33333	1	0	1	0
AGAP012407|protein_coding	3	2	21	0	7	1
AGAP000862|protein_coding	3	0	1	1	4	1
AGAP001107|protein_coding	3	1	0	0	2	1
AGAP007375|protein_coding	3	0	0	0	0	1
AGAP008408|protein_coding	3	4.0625	2	1	13	3.12917
AGAP013544|protein_coding	3	1	0	0	0	0
AGAP003930|protein_coding	3	0	0	0	0	0
AGAP002591|protein_coding	2.97692	5.80266	2.65385	0.837179	5.23269	38.292
AGAP001370|protein_coding	2.97403	6.65823	2.34697	1.50758	2.41515	15.1528
AGAP027986|protein_coding	2.95	8.4	1.91667	0.583333	1.05	9.6
AGAP000774|protein_coding	2.91667	5.39286	0.666667	0	2	4
AGAP000429|protein_coding	2.90909	6.18182	0.272727	1	1.09091	4.67045
AGAP008518|protein_coding	2.9	2.5	2.43333	1.14444	0.458333	6.95
AGAP004218|protein_coding	2.81071	12.2576	2.43162	4.73737	2.50476	13.7632
AGAP001088|protein_coding	2.78784	12.9808	0.318056	1.72222	1.3254	21.2943
AGAP004179|protein_coding	2.78639	32.2817	3.89557	4.8428	6.63871	43.236
AGAP012526|protein_coding	2.75952	8.19286	1.375	2.09405	1.19167	10.8909
AGAP001676|protein_coding	2.75	0	0.5	0.166667	1.75	0
AGAP012182|protein_coding	2.70263	8.22778	1.10556	1.25	1.64365	10.6749
AGAP013253|protein_coding	2.7	9.32857	0.866667	0.783333	1.2	8.72216
AGAP012976|protein_coding	2.6881	18.1008	0.569444	2.16786	2.19048	22.6361
AGAP010299|protein_coding	2.66944	10.2648	0.7	1.30682	0.1	14.2313
AGAP010762|protein_coding	2.625	5.71591	1.05833	0.458333	0.758333	7.74286
AGAP013547|protein_coding	2.60619	28.2887	0.753312	2.86345	1.27692	63.3067
AGAP010496|protein_coding	2.56837	15.3552	3.17436	2.0349	2.82574	29.4974
AGAP005279|protein_coding	2.50476	6.55434	3	1.17143	3.2386	6.11864
AGAP004718|protein_coding	2.50397	16.081	2.36264	4.4112	4.11111	22.1421
AGAP003692|protein_coding	2.5	0	0.5	0	0	0
AGAP000700|protein_coding	2.5	1	2	0	3	1.5
AGAP002028|protein_coding	2.5	1	0	0	4.5	0
AGAP007857|protein_coding	2.5	1.5	0	0	4.5	0
AGAP003900|protein_coding	2.5	0	1	1	2.5	0
AGAP012277|protein_coding	2.5	21.5	1	1.5	1	23
AGAP011177|protein_coding	2.5	0	1	0	3	1
AGAP012520|protein_coding	2.5	20	2	4	0	41
AGAP003720|protein_coding	2.5	1	0	0	1.5	2
AGAP004494|protein_coding	2.5	0	4	0.5	4	2
AGAP007307|protein_coding	2.5	1.5	2	0	5	2.5
AGAP004768|protein_coding	2.5	3.50303	2	2.09091	4.1	6.59399
AGAP008293|protein_coding	2.5	1.33333	5	0	6.5	0
AGAP010957|protein_coding	2.5	3.5	2	0	4	6.5
AGAP003141|protein_coding	2.5	3	0.5	0	5.5	1
AGAP010291|protein_coding	2.5	7.41667	1.66667	0.444444	0.45	18.2929
AGAP012920|protein_coding	2.5	1	2	0	5.5	1
AGAP004453|protein_coding	2.46667	18.2338	0.4	2	0.50202	17.5381
AGAP003889|protein_coding	2.46032	5.39067	1.31111	1.64444	0.861111	14.8843
AGAP006018|protein_coding	2.44444	2.28889	2.5	0.613743	1.05263	5.66637
AGAP003509|protein_coding	2.375	3.32517	0.625	0.305556	1.43396	5.59478
AGAP005164|protein_coding	2.36786	0.219298	0.0526316	0	0.230409	2.22778
AGAP005287|protein_coding	2.33333	0	0	0	2	0
AGAP001089|protein_coding	2.33333	2.33333	0	0.333333	2	3.58333
AGAP000009|protein_coding	2.33333	5.68225	1.17424	0	5.33333	7.03764
AGAP004826|protein_coding	2.33333	4.11667	1	3.5	0.5	14.8167
AGAP005171|protein_coding	2.3	10.4	1.86667	1.46667	0.9	18.6242
AGAP004507|protein_coding	2.25	16.7964	4.49167	1	4.5	36.8028
AGAP000595|protein_coding	2.25	1.09722	0.125	0	7.11111	0.381818
AGAP012715|protein_coding	2.25	3.91667	0	0.5	1.25	3.5
AGAP000228|protein_coding	2.23645	3.7863	0.647756	0.285965	0.229167	16.3742
AGAP004865|protein_coding	2.2119	7.7908	0.4	0.594877	1.19369	12.9994
AGAP010735|protein_coding	2.20942	9.14613	1.45664	1.28611	1.20397	12.4894
AGAP004156|protein_coding	2.20552	8.94893	0.794072	1.2832	0.794238	11.5182
AGAP006345|protein_coding	2.20144	6.70643	0.919643	1.05813	1.84488	9.1846
AGAP005788|protein_coding	2.18803	5.96429	0.425275	0.915507	1.27694	7.45026
AGAP012439|protein_coding	2.16993	2.0372	0.05	0.0588235	4	2.66094
AGAP011406|protein_coding	2.16667	0.5	0	0	0	0
AGAP005029|protein_coding	2.15789	0.315789	1.05263	0	0.0526316	0.421053
AGAP005661|protein_coding	2.14973	0.5	0.333333	0	5	2.3
AGAP005795|protein_coding	2.14968	2.84076	1.09091	0.574747	0.537879	6.96584
AGAP011854|protein_coding	2.12973	11.3775	0.905983	2.88462	0.465812	21.6905
AGAP005843|protein_coding	2.125	0.125	0.25	0	0	0
AGAP010928|protein_coding	2.1	0	0	0	0	0.1
AGAP000255|protein_coding	2.1	3.39656	1.06667	0	1.11111	2.43241
AGAP000810|protein_coding	2.1	4.08333	0	0.6	2.8	4.72955
AGAP001577|protein_coding	2.07692	1.68681	0.0769231	0.0769231	1.07692	1.68681
AGAP012982|protein_coding	2.06667	0	3.2	0.25	2.83333	0
AGAP007452|protein_coding	2.0625	3.75694	3	0.0555556	8.15556	6.39466
AGAP000969|protein_coding	2.05882	4	0	0	8	2
AGAP012766|protein_coding	2.05556	5.40713	0.614379	0.972222	0.447712	7.72099
AGAP000976|protein_coding	2.05556	6.54592	0.729167	1.85466	0.866667	11.7514
AGAP004593|protein_coding	2.05556	6.93152	0	1.0625	5.11111	3.13598
AGAP006346|protein_coding	2.05263	0	1	0	4	4.05263
AGAP006721|protein_coding	2.05	0.418713	0.21345	0.155263	0.105263	0.418713
AGAP007726|protein_coding	2	0	0	0	1	0
AGAP007810|protein_coding	2	1	3	0	7	0
AGAP003474|protein_coding	2	1	2	0	3	0
AGAP010041|protein_coding	2	1	0	0	3	1
AGAP012294|protein_coding	2	1	0	1	0	0
AGAP006817|protein_coding	2	2	2	1	3	1
AGAP008967|protein_coding	2	1	0	0	3	0.15
AGAP004112|protein_coding	2	1	2	0	3	0
AGAP006480|protein_coding	2	0	0	0	3	0
AGAP012258|protein_coding	2	0	1	0	1	1
AGAP010005|protein_coding	2	0	1	0	2	0
AGAP012313|protein_coding	2	1	1	0	0	2
AGAP013099|protein_coding	2	0	0	0	1	0
AGAP003942|protein_coding	2	0	0	0	2	0
AGAP001928|protein_coding	2	4	3.33333	0	6	3
AGAP000950|protein_coding	2	0.5	0	0	3	0
AGAP005372|protein_coding	2	0	0	0	0	0
AGAP007181|protein_coding	2	2	4	0	10	0
AGAP002232|protein_coding	2	1	0	0	0	0.0769231
AGAP010229|protein_coding	2	0	0	0	2	0
AGAP009127|protein_coding	2	0	0	0	2	1
AGAP005948|protein_coding	2	0	3	0	3	0
AGAP005056|protein_coding	2	0	0	0	0	0
AGAP001701|protein_coding	2	0	1	0	1	0
AGAP006730|protein_coding	2	0	0	0	2	0
AGAP009850|protein_coding	2	0	0	0	6	2
AGAP009733|protein_coding	2	0	0	0	0	0
AGAP009889|protein_coding	2	0	0	0	3	0
AGAP007065|protein_coding	2	0	7	0	3	1
AGAP000079|protein_coding	2	0	0	0	5	0
AGAP013079|protein_coding	2	2	0	0	3	2
AGAP008006|protein_coding	2	0	0	0	0	0
AGAP010736|protein_coding	2	0	0	0	0	1
AGAP011161|protein_coding	2	2	1	0	0	1
AGAP003712|protein_coding	2	0	1	0.0588235	4	0.5625
AGAP002054|protein_coding	2	0	0	1	0	0
AGAP002253|protein_coding	2	0	0	0.166667	7	2
AGAP010697|protein_coding	2	0	0	0	2	0
AGAP004320|protein_coding	2	0	2	0	3.5	2
AGAP004853|protein_coding	2	0	0	0	2	0
AGAP010801|protein_coding	2	0	1	0	2	0
AGAP007503|protein_coding	2	1	0	0	1	4
AGAP009973|protein_coding	2	0	0	0	6	1
AGAP000909|protein_coding	2	1	2	0	1	1
AGAP002219|protein_coding	2	0	0	0	1	0
AGAP004952|protein_coding	2	0	0	0	1	0
AGAP011526|protein_coding	2	2	0	0	2	0
AGAP005832|protein_coding	2	0	0	0	5	1
AGAP008801|protein_coding	2	3	2	0	7	1
AGAP001298|protein_coding	2	0	0	0	1	1
AGAP005483|protein_coding	2	0	0	0	0	0
AGAP007186|protein_coding	2	0	0	0	8	1
AGAP002461|protein_coding	2	0	0	0	1	0
AGAP011201|protein_coding	2	0	0	0	0	0
AGAP010204|protein_coding	2	0	0	0	3	1
AGAP002357|protein_coding	2	0	0	0	1	0
AGAP009320|protein_coding	2	0	0	0	0	0
AGAP028211|protein_coding	2	0	0	0	0	0
AGAP005860|protein_coding	2	1	0	0	8	0
AGAP006736|protein_coding	2	1	0	0	3	0
AGAP006376|protein_coding	2	0	1	0	10	1.11111
AGAP011537|protein_coding	2	18	5	18.6667	8.7	29
AGAP010492|protein_coding	2	0	0	0	0	0
AGAP007960|protein_coding	2	1	2	0	7	7
AGAP012410|protein_coding	2	0	0	0	0	0
AGAP004839|protein_coding	2	0	0	0	2	0
AGAP007113|protein_coding	2	5.33333	1	0	1	1
AGAP008148|protein_coding	2	0	0	0	0	0
AGAP012186|protein_coding	2	2	2	0	1	0
AGAP012311|protein_coding	2	0	0	0	3	0
AGAP011070|protein_coding	2	1	0	0	3	2
AGAP027995|protein_coding	2	0	1	0	3	0
AGAP008369|protein_coding	2	1	0	0	3	2
AGAP009024|protein_coding	2	0	0	1	1	0.166667
AGAP008802|protein_coding	2	0	0	0	16	0
AGAP009307|protein_coding	2	0	0	0	0	0
AGAP007049|protein_coding	2	0	0	0	1	0
AGAP004631|protein_coding	2	0	0	0	1	0
AGAP011994|protein_coding	2	0	0	0	2	1
AGAP001322|protein_coding	2	0	0	0	1	0
AGAP008719|protein_coding	2	0	0	0	2	0
AGAP000306|protein_coding	2	1	1	0	3	0
AGAP009776|protein_coding	2	0	0	0	1	0
AGAP001271|protein_coding	2	1	1	1	3	1
AGAP012296|protein_coding	2	0	3	0	0	0
AGAP007184|protein_coding	2	0	0	0	4	0
AGAP001352|protein_coding	2	0	16	0	6	0
AGAP011324|protein_coding	2	2	1	0	1	7
AGAP000617|protein_coding	2	0	0	0	4	1
AGAP009852|protein_coding	2	0	0	0	3	0
AGAP006343|protein_coding	2	0	1.5	0	0	0
AGAP006699|protein_coding	2	0	0	0	3	2
AGAP008345|protein_coding	2	0	0	0	5	2
AGAP009953|protein_coding	2	0.531469	0	0	3	0.775058
AGAP000032|protein_coding	2	0	0	0	5	0
AGAP007647|protein_coding	2	0	1	0	2	0
AGAP000482|protein_coding	2	0	0	0	1	0
AGAP010206|protein_coding	2	0	0	0	5	0
AGAP011044|protein_coding	2	0	0	0	0	1
AGAP000904|protein_coding	2	0	1	0	2	1
AGAP009842|protein_coding	2	0	0	0	0	0
AGAP000535|protein_coding	2	0	2	1	3	2
AGAP008105|protein_coding	2	0	1	0	1	0
AGAP013301|protein_coding	2	0	0	0	3	1
AGAP006615|protein_coding	2	1	1	0	1	0
AGAP001763|protein_coding	2	0	0	0	0	0
AGAP012417|protein_coding	2	0	3	0	1	0
AGAP010413|protein_coding	2	1	1	0	1	0
AGAP028115|protein_coding	2	5	1	0	2	0
AGAP008709|protein_coding	2	1	0	0	0	0
AGAP007608|protein_coding	2	0	1	0	4	0
AGAP000290|protein_coding	2	1.09091	0	0	9	1
AGAP003476|protein_coding	2	0	0	0	0	0
AGAP012104|protein_coding	2	0	0	0	2	0
AGAP000792|protein_coding	2	2	3	0	4.16667	1.59524
AGAP007257|protein_coding	2	0	0	0	2.33333	0.666667
AGAP003789|protein_coding	2	1.5	1	0	0.5	1
AGAP012282|protein_coding	2	0	2	0	1	0
AGAP007540|protein_coding	2	0	2	1	11	1
AGAP013733|protein_coding	2	3	0	0	0	6
AGAP000868|protein_coding	2	2	0	0	6	0
AGAP005884|protein_coding	2	1	0	0	1	0
AGAP007873|protein_coding	2	2	0	0	1	0
AGAP000500|protein_coding	2	1	1	0.125	12	3
AGAP028149|protein_coding	2	0.5	0.5	0	1	0
AGAP005113|protein_coding	2	0	1	0	12	1
AGAP005010|protein_coding	2	1	0	0	2	3
AGAP011677|protein_coding	2	1	0	0	0	0
AGAP007096|protein_coding	2	0	0	0	0	0
AGAP009945|protein_coding	2	0	2	0	0	0
AGAP010459|protein_coding	2	0	0	0	0	0
AGAP004215|protein_coding	2	1	0	0	2	0
AGAP008858|protein_coding	2	0	0	0	0	0
AGAP006179|protein_coding	2	0	1	0	5.2	0
AGAP005797|protein_coding	2	3	0	0	0	7
AGAP001627|protein_coding	2	0	0	0	3	0
AGAP005375|protein_coding	2	0	0	0	1	1
AGAP012521|protein_coding	2	0	0	0	0	0
AGAP000616|protein_coding	2	0	1	0	1	0
AGAP008737|protein_coding	2	0	0	0.111111	3.07143	0
AGAP004492|protein_coding	2	0	0	0	1	1
AGAP011554|protein_coding	2	5	1	0	2	10
AGAP011814|protein_coding	2	0	0	0	1	0
AGAP005486|protein_coding	2	1	0	0	0	1
AGAP003047|protein_coding	2	2	2	1	11.5	2
AGAP003795|protein_coding	2	1	0	0	3	1
AGAP013459|protein_coding	2	0	0	0	1	0
AGAP004201|protein_coding	2	1.33333	1.83333	0	3.66667	2
AGAP007386|protein_coding	2	0	2	0	0	0
AGAP004237|protein_coding	2	0	1	0	0	0
AGAP013341|protein_coding	2	0	0	0	2	1
AGAP011152|protein_coding	2	6.5	1	0	3	3
AGAP002414|protein_coding	2	2	0	0	1	2
AGAP004819|protein_coding	2	0	5	0	1	1
AGAP007327|protein_coding	2	1.07692	4.25	0	4.5	1
AGAP003462|protein_coding	2	0	5.5	0	0	1
AGAP002472|protein_coding	2	0	1	0	2	0
AGAP003388|protein_coding	2	0	0	0	0	1
AGAP007220|protein_coding	2	0	1	0	0	0
AGAP011792|protein_coding	2	0	0	0	2	2
AGAP008007|protein_coding	2	0	0	0	3	1
AGAP003154|protein_coding	2	0	1	2	5	0
AGAP006220|protein_coding	2	0	0	0	0	0
AGAP012443|protein_coding	2	1	6	0	19.5	1
AGAP003713|protein_coding	2	0	1	0	4	0
AGAP028024|protein_coding	2	0	0	0	0	0
AGAP010326|protein_coding	2	0.740909	0.166667	0	0.0833333	0.916667
AGAP005803|protein_coding	2	1	0	0	6	2
AGAP005444|protein_coding	2	1	0	0	1	0
AGAP003206|protein_coding	2	0.2	15.3333	0	8.1	4.3
AGAP001550|protein_coding	2	0	0	0	1	0
AGAP005929|protein_coding	2	1	1	0	2	0
AGAP002289|protein_coding	2	0	0	0	0	0
AGAP010389|protein_coding	2	0	0	0	4	0
AGAP000693|protein_coding	2	0	3	0	11	1
AGAP010767|protein_coding	2	2	3	1	6	1
AGAP010386|protein_coding	2	1	7	0	1	4
AGAP002664|protein_coding	2	0	0	0	1	1
AGAP005987|protein_coding	2	0	1	0	2	0
AGAP005621|protein_coding	2	0	0	0	8	0
AGAP004955|protein_coding	2	0	0	0	1	0
AGAP002797|protein_coding	2	0	0	0	0	0
AGAP001011|protein_coding	2	1	0	0	3	1
AGAP010891|protein_coding	2	0	1	0	5	0
AGAP002337|protein_coding	2	1	1	1	1	0
AGAP007833|protein_coding	2	1	0	0	5	0
AGAP012516|protein_coding	2	5.52183	4	1	5	6.67168
AGAP006756|protein_coding	2	0	0	0	1	0
AGAP009886|protein_coding	2	0	0	0	0	0
AGAP012398|protein_coding	2	0	0	0	0	0
AGAP003367|protein_coding	2	0	1.5	0	6.5	0
AGAP003726|protein_coding	2	0	1	0	5	2.125
AGAP000330|protein_coding	2	0	0	0	0	0
AGAP001595|protein_coding	2	3	3	0	10	2
AGAP006612|protein_coding	2	0	1	0	6	3
AGAP009992|protein_coding	2	0	0	0	0	0
AGAP011716|protein_coding	2	28	1	10	3	17
AGAP004002|protein_coding	2	2	4	0	9	2
AGAP004657|protein_coding	2	0	3	0	8	1
AGAP007957|protein_coding	2	0	1	0	7	1
AGAP006439|protein_coding	2	6	2.5	1.125	1	10.5
AGAP004798|protein_coding	2	0	2	0	4	3
AGAP011244|protein_coding	2	2	3	0	4	2
AGAP002607|protein_coding	2	0	1	0	1	0
AGAP001759|protein_coding	2	2	0	0	4	3
AGAP010207|protein_coding	2	0	1	0	2	0
AGAP010462|protein_coding	2	2	1	0	5	0
AGAP001819|protein_coding	2	0	3	0	1	0
AGAP013136|protein_coding	2	0	1	0	2	2
AGAP003331|protein_coding	2	4	0	0	4	2
AGAP001423|protein_coding	2	0	4	0	11	0
AGAP012144|protein_coding	2	0	0	0	1	2
AGAP007711|protein_coding	2	0	1	0	4	3
AGAP005445|protein_coding	2	1	0	0	7	0
AGAP006964|protein_coding	2	1	0	0	1	0
AGAP002892|protein_coding	2	1	2	0	1	0
AGAP007826|protein_coding	2	1	1	0	0	1
AGAP000291|protein_coding	2	1	0	0	6	1
AGAP003453|protein_coding	2	0	2	0	2	1
AGAP002157|protein_coding	2	0	0	0	4	0
AGAP004373|protein_coding	2	1.5	0	1	1	0
AGAP009604|protein_coding	2	0	0	0	0	0
AGAP005693|protein_coding	2	1	0	0	6	1
AGAP011826|protein_coding	2	0	1	0	1	0
AGAP010681|protein_coding	2	0	0	0	2	0
AGAP007106|protein_coding	2	0	1	0	3	1
AGAP003854|protein_coding	2	0	0	0	2	0
AGAP007325|protein_coding	2	3	0	0	8	5
AGAP008225|protein_coding	2	0	0	0	1	0
AGAP005291|protein_coding	2	2	4	0	7	5
AGAP000412|protein_coding	2	0	0	0	1	0
AGAP003767|protein_coding	2	0.3	1.1	0	2.1	0.690909
AGAP012587|protein_coding	2	0	1	0	1	0
AGAP011189|protein_coding	2	0	0	0	1	0
AGAP005683|protein_coding	2	0	1	0	0	0
AGAP009726|protein_coding	2	7	0	3	0	8
AGAP000141|protein_coding	2	3	3	1	4	0
AGAP008028|protein_coding	2	0	0	0	3	0
AGAP010200|protein_coding	2	0	4	0	10	1
AGAP005740|protein_coding	2	1	0	0	4	0
AGAP009182|protein_coding	2	1	7	0	5	3
AGAP011849|protein_coding	2	1	0	0	2	0
AGAP002353|protein_coding	2	1	3	0	0	0
AGAP005748|protein_coding	2	1	0	0	1	1
AGAP005021|protein_coding	2	0	0	0	1	0
AGAP011284|protein_coding	2	1	3	0	8	3
AGAP010155|protein_coding	2	0	0.5	0	4.5	2
AGAP000577|protein_coding	2	0	2	0	4	0
AGAP007565|protein_coding	2	1	1	0	2	0
AGAP011105|protein_coding	2	2	0	0	4	1
AGAP006456|protein_coding	2	0	2	0	12	0
AGAP007421|protein_coding	2	0	0	0	3	0
AGAP007849|protein_coding	2	0	0	0	1	0
AGAP002788|protein_coding	2	0	0	0	5	0
AGAP000625|protein_coding	2	1	0	0	4	0.166667
AGAP011395|protein_coding	2	0	0	0	2	0
AGAP008503|protein_coding	2	0	1	0	5	1
AGAP012013|protein_coding	2	0	0	0	0	0
AGAP007828|protein_coding	2	0	0	0	2	0
AGAP001757|protein_coding	2	1	1	0	7	0
AGAP004942|protein_coding	2	1	1	1	5	4.125
AGAP011931|protein_coding	2	0	1	0	0	0
AGAP001777|protein_coding	2	0	0	0	3	0
AGAP004361|protein_coding	2	1	0	0	1	1
AGAP008861|protein_coding	2	0	15	0	4	0
AGAP009094|protein_coding	2	0	0	0	7	0
AGAP008488|protein_coding	2	1	0	0	0	0
AGAP010677|protein_coding	2	0	0	0	0	1
AGAP004096|protein_coding	2	1	0	0	10	4
AGAP001739|protein_coding	2	0	0	0	8	0
AGAP000328|protein_coding	2	0	1	1	2	1
AGAP012334|protein_coding	2	1	0	0	6	3
AGAP008065|protein_coding	2	0	1	0	2	1
AGAP006015|protein_coding	2	0	0	0	0	0
AGAP008368|protein_coding	2	2	1	0	2	4
AGAP007611|protein_coding	2	0	4	0	7	1
AGAP005300|protein_coding	2	2	0	0	3	6
AGAP002059|protein_coding	2	1	1	0	1	0
AGAP002544|protein_coding	2	0	1	0	6	0
AGAP012166|protein_coding	2	0	0	0	0	0
AGAP004685|protein_coding	2	0	0	0	2	0
AGAP006385|protein_coding	2	0	25	0	2	0
AGAP011879|protein_coding	2	0	0	0	3	0
AGAP006543|protein_coding	2	1	2	0	0	1.11111
AGAP005576|protein_coding	2	1	1	0	1	1
AGAP012336|protein_coding	2	0	0	0	0	0
AGAP011746|protein_coding	2	1	1.11111	0	3	0
AGAP006949|protein_coding	2	0	1	0	4	0
AGAP011242|protein_coding	2	2	0	0	1	0
AGAP008404|protein_coding	2	0	0	0	5	1
AGAP012519|protein_coding	2	0	0	0	1	0
AGAP007640|protein_coding	2	4	2	0	12	4
AGAP006678|protein_coding	2	0	0	0	3	1
AGAP011123|protein_coding	2	0	0	0	4	1
AGAP004780|protein_coding	2	0	0	0	1	2
AGAP000096|protein_coding	2	0	0	0	0	0
AGAP000124|protein_coding	2	0	0	1	0	0
AGAP004585|protein_coding	2	3	0	0	0	1
AGAP009919|protein_coding	2	2	1	0	4	1
AGAP002354|protein_coding	2	0	0	0	0	0
AGAP007684|protein_coding	2	3	6	0	2	0
AGAP028034|protein_coding	2	0.5	0.5	0	1	0
AGAP008412|protein_coding	2	1	0	1	3	0
AGAP012399|protein_coding	2	0	0	0	1	0
AGAP005462|protein_coding	2	1	0	0	0	0
AGAP012184|protein_coding	2	1.5	0	0	5	1
AGAP000171|protein_coding	2	3	1	0	6	0
AGAP006593|protein_coding	2	0	0	0	1	1
AGAP003618|protein_coding	2	1	0	0	0	0
AGAP001372|protein_coding	2	1	1	0	1	0
AGAP003570|protein_coding	2	0	0	0	0	0
AGAP003039|protein_coding	2	0	0	0	1	0
AGAP010860|protein_coding	2	0	0	0	10	0
AGAP002122|protein_coding	2	5	7	0	14	2
AGAP010572|protein_coding	2	0	0	0	5	1
AGAP001823|protein_coding	2	0	8	0	6	1
AGAP001031|protein_coding	2	0	0	0	0	0
AGAP004017|protein_coding	2	0	0	0	1	0
AGAP011166|protein_coding	2	0	1	0	8	1
AGAP010379|protein_coding	2	1	0.433333	0.222222	2.22222	3.1
AGAP005133|protein_coding	2	3	1	0	4	3.125
AGAP005910|protein_coding	2	1	0	0	4	1
AGAP003844|protein_coding	2	0	0	0	1	4
AGAP010134|protein_coding	2	0	4	0	5	0
AGAP028214|protein_coding	2	3	0	0	0	5.14286
AGAP001580|protein_coding	2	1	0	0	0	0
AGAP010175|protein_coding	2	1	1.5	0	6	0
AGAP000254|protein_coding	2	0	0	0	2	0
AGAP011214|protein_coding	2	0	1	0	2	0
AGAP000594|protein_coding	2	0	0	0	3	0
AGAP008588|protein_coding	2	2.25	3.33333	2.25	1.66667	3.91667
AGAP009477|protein_coding	2	2	0	0	1	2
AGAP006796|protein_coding	2	1	10	0	3	0
AGAP004146|protein_coding	2	1	2	0	7	0
AGAP006665|protein_coding	2	3	2	0	5	2
AGAP013112|protein_coding	2	1	2	1	8	0
AGAP009189|protein_coding	2	1	0	0	1	1
AGAP011603|protein_coding	2	0.0666667	0	0	2	1.46667
AGAP002401|protein_coding	2	1	6	0	1	0
AGAP005095|protein_coding	2	0.5	5.83333	1.16667	14.3333	4.5
AGAP005916|protein_coding	2	0	0	0	1	0
AGAP000159|protein_coding	2	0	1	1	4	2.25
AGAP001209|protein_coding	2	0	1	0	1	1
AGAP007836|protein_coding	2	0	0	0	1	1
AGAP005646|protein_coding	2	0	0	0	2	0
AGAP009142|protein_coding	2	1	0	0	2	0
AGAP007865|protein_coding	2	0	1	0	1	0
AGAP010954|protein_coding	2	0	0	0	0	1
AGAP010171|protein_coding	2	2	1	0	6	1
AGAP012046|protein_coding	2	1	0	0	0	1
AGAP007870|protein_coding	2	0	2	0	7	0
AGAP011584|protein_coding	2	0	7	0	2	0
AGAP008156|protein_coding	2	0	1	0	4	0
AGAP005543|protein_coding	2	0	0	0	0	0
AGAP012169|protein_coding	2	1	0	0	0	3
AGAP007653|protein_coding	2	1	2	0	4	1
AGAP010223|protein_coding	2	0	0	0	0	0
AGAP004310|protein_coding	2	5	2	0	16.5	13.5
AGAP009303|protein_coding	2	0	0	0	2	0
AGAP004065|protein_coding	2	0	2	0	0	0
AGAP000829|protein_coding	2	2	0	0	0	1
AGAP008288|protein_coding	2	2	6	2	1	2
AGAP002280|protein_coding	2	0	0	0	0	0
AGAP010439|protein_coding	2	0	0	0	0	0
AGAP000076|protein_coding	2	1	0	0	2	0
AGAP008879|protein_coding	2	1	2	0	3	0
AGAP000199|protein_coding	2	1.64286	0	0	0	4.42857
AGAP009507|protein_coding	2	0	0	0	1	0
AGAP002830|protein_coding	2	0	2	0	6	4
AGAP001417|protein_coding	2	0	0	0	6	0
AGAP010144|protein_coding	2	0	0	0	0	0
AGAP004396|protein_coding	2	0	0	0	8	0
AGAP006462|protein_coding	2	0	0	0	2	0
AGAP004749|protein_coding	2	2	0	0	0	0
AGAP006266|protein_coding	2	0.0714286	3	0	2	0.0769231
AGAP007313|protein_coding	2	0	0	0	3	0
AGAP002390|protein_coding	2	2	0	0	2	0
AGAP011717|protein_coding	2	27	0	10	3	17
AGAP011055|protein_coding	2	0	0	0	1	0
AGAP004025|protein_coding	2	46	2	5	4	79
AGAP001820|protein_coding	2	5	0	0	3	1
AGAP002683|protein_coding	2	0	0	0	1	0
AGAP004766|protein_coding	2	0	0	0	2	0
AGAP008321|protein_coding	2	0	0	0	2	0
AGAP009246|protein_coding	2	3	0	0	1	7
AGAP000033|protein_coding	2	0	0	0	0	0
AGAP001341|protein_coding	2	0	0	0	2	1
AGAP005894|protein_coding	2	0	1	0	5	1
AGAP012005|protein_coding	2	0	0	0	1	2
AGAP008711|protein_coding	2	3	0	0	4	0
AGAP007761|protein_coding	2	0	0	0	1	0
AGAP013277|protein_coding	2	0	1	0	0	0
AGAP003142|protein_coding	2	0	1	0	1	0
AGAP009278|protein_coding	2	0	1	0	5	0
AGAP004837|protein_coding	2	0	1	0	5	3
AGAP006386|protein_coding	2	1	0	0	4	0
AGAP004801|protein_coding	2	4	1	0	1	0
AGAP000679|protein_coding	2	0	0	0	2	0
AGAP002149|protein_coding	2	4	0	0	3	3
AGAP013755|protein_coding	2	0	4	0	10	1
AGAP004774|protein_coding	2	4	4	0	1	1
AGAP007884|protein_coding	2	0	0	0	0	0
AGAP003861|protein_coding	2	0	0	0	0	0
AGAP008411|protein_coding	2	0	0	0	2	1
AGAP006209|protein_coding	2	0	1.5	0	1	0
AGAP007579|protein_coding	2	0	0	0	0	2
AGAP000264|protein_coding	2	0	0	0	0	1
AGAP003238|protein_coding	2	1	3	0	2	0
AGAP005020|protein_coding	2	0.26452	0	0	1	0.22619
AGAP005199|protein_coding	2	1	0	0	3	0
AGAP028194|protein_coding	2	0	0	0	2	0
AGAP009893|protein_coding	2	0	0	0	0	0
AGAP003620|protein_coding	2	1	0	0	2	1
AGAP000653|protein_coding	2	2	2	2	2	9
AGAP001801|protein_coding	2	0	0	0	1	0
AGAP001697|protein_coding	2	0	1	0	0	0
AGAP005147|protein_coding	2	0	1	0	1	1
AGAP004523|protein_coding	2	1	0	0	1	0
AGAP002374|protein_coding	2	0	1	0	3	3
[truncated: 11,087 more rows]

## Sheet: 24-30nt
idx	SF_rep1	SF_rep2	BF_rep1	BF_rep2	PbGFP_rep1	PbGFP_rep2
[truncated: 12,787 more rows]
