# Supplementary material for: Endogenous siRNAs and piRNAs derived from transposable elements and genes in the malaria vector mosquito Anopheles gambiae
Source: BMC Genomics. 2015 Apr 10;16(1):278. doi: 10.1186/s12864-015-1436-1 (PMC4423592; doi:10.1186/s12864-015-1436-1)
Supplement: Additional file 7: Table S5. — The siRNA and piRNA cluster analysis in the genome of An. gambiae. [file 12864_2015_1436_MOESM7_ESM.xlsx]

## Sheet: genic piRNAs 5kb window
chr	start	end	length	unique read number	total read number	sense unique read number	sense total read number	antisense unique read number	antisense total read number
chrX	20953830	21116097	162267	2901	97447	1700	61596	1201	35851
chr2R	61017243	61190693	173450	2229	65595	1640	53442	589	12153
chrX	23518519	23647160	128641	1900	52095	1082	31767	818	20328
chrX	22108215	22206862	98647	1664	61776	1251	43876	413	17900
chrX	20605436	20747348	141912	1361	29395	971	21077	390	8318
chrX	21608995	21710500	101505	1208	38052	943	32990	265	5062
chr2R	58102746	58126345	23599	1126	35809	294	9148	832	26661
chrX	22456757	22549636	92879	982	28658	713	21333	269	7325
chr2R	37217880	37218958	1078	874	995593	874	995593	0	0
chr2R	25121341	25130213	8872	751	23165	117	5088	634	18077
chrX	22752623	22846729	94106	718	27836	543	25003	175	2833
chrX	24098632	24138030	39398	711	21732	188	3880	523	17852
chr2R	5187574	5225984	38410	708	32163	79	1084	629	31079
chr3L	5915310	5923076	7766	701	25325	133	2297	568	23028
chr2L	30578749	30596560	17811	698	31446	62	855	636	30591
chrX	19018584	19055431	36847	579	18106	285	8941	294	9165
chr2R	2843126	2858011	14885	577	26535	494	24715	83	1820
chr3L	20283546	20317764	34218	515	39194	210	8252	305	30942
chr2L	18097163	18103205	6042	488	17969	403	16051	85	1918
chr3R	52071934	52090874	18940	469	14352	86	1862	383	12490
chr2R	48038719	48043549	4830	448	18752	41	545	407	18207
chr3R	1841881	1847599	5718	425	17165	362	15392	63	1773
chr2L	29804095	29811364	7269	405	126186	313	100689	92	25497
chr2L	35984231	36001203	16972	399	7545	120	2040	279	5505
chr2L	38737890	38743694	5804	395	9589	105	2576	290	7013
chr2R	9768673	9779687	11014	384	8596	56	852	328	7744
chr3R	12033475	12036749	3274	361	15036	278	12529	83	2507
chrX	23969470	23995522	26052	361	8114	167	2996	194	5118
chr2R	58874616	58885770	11154	354	9672	177	4836	177	4836
chr2L	2775890	2791358	15468	351	10167	242	6483	109	3684
chr2L	10801756	10807884	6128	351	7471	301	6722	50	749
chr2L	166595	179739	13144	350	11746	57	1560	293	10186
chr2R	27906731	27911903	5172	334	8218	140	3044	194	5174
chr3R	9679180	9685361	6181	331	7490	235	4443	96	3047
chr2L	11479154	11485812	6658	321	7965	251	6603	70	1362
chrX	10987826	11000536	12710	317	14651	257	12791	60	1860
chr3L	768663	807434	38771	315	14715	278	14167	37	548
chr2R	39073993	39088729	14736	310	9566	123	3044	187	6522
chr2L	37332587	37375936	43349	305	6739	220	4543	85	2196
chr2L	37133129	37136171	3042	297	7818	184	4953	113	2865
chr2R	31020691	31040082	19391	297	7523	67	956	230	6567
chr3R	12808179	12814285	6106	296	12565	268	12013	28	552
chr3R	50859420	50867203	7783	293	12039	58	1521	235	10518
chr2L	12295221	12301075	5854	291	6434	205	5042	86	1392
chr3L	21495942	21502521	6579	276	5840	28	395	248	5445
chr2R	34249464	34269372	19908	275	6364	196	5247	79	1117
chr2R	44751747	44757475	5728	272	6628	45	1119	227	5509
chr2R	17257479	17264262	6783	271	5309	22	262	249	5047
chr2L	47079824	47085674	5850	270	6431	45	634	225	5797
chr3L	169322	183166	13844	264	5563	222	5075	42	488
chr2R	4043740	4047485	3745	262	5396	60	1018	202	4378
chr2R	18581063	18584809	3746	262	5396	202	4378	60	1018
chr2R	55475750	55483879	8129	262	4672	173	3224	89	1448
chr3L	3783535	3788854	5319	258	12530	82	1937	176	10593
chr2R	30993229	30997694	4465	258	6294	203	5515	55	779
chr3R	49865253	49868335	3082	257	9761	76	4524	181	5237
chr2L	20515287	20519033	3746	256	5274	203	4385	53	889
chr2R	60689000	60699125	10125	253	5288	96	1974	157	3314
chr3L	12334269	12339644	5375	253	4809	77	1430	176	3379
chrX	22392192	22410797	18605	244	5979	184	4383	60	1596
chr2R	55223931	55228229	4298	242	5515	201	4996	41	519
chrX	14308690	14315404	6714	237	7452	201	6316	36	1136
chr3L	38163505	38170219	6714	236	7441	200	6305	36	1136
chr3R	52509275	52552520	43245	236	4670	51	1060	185	3610
chr2R	52877041	52894877	17836	235	4743	96	2239	139	2504
chrX	23459271	23481504	22233	233	7581	180	6411	53	1170
chr3R	52313389	52346785	33396	233	6639	61	1486	172	5153
chr2R	37377265	37388281	11016	231	4663	117	3050	114	1613
chr3L	32601885	32609207	7322	231	4024	55	968	176	3056
chr2L	15194996	15199110	4114	228	7422	28	583	200	6839
chr2R	32522823	32529791	6968	226	6306	195	5872	31	434
chr2R	1737408	1743880	6472	220	5812	37	499	183	5313
chr3R	15376261	15378156	1895	216	10416	32	767	184	9649
chr2L	40909785	40913855	4070	214	5694	37	463	177	5231
chr2R	50958878	50968805	9927	214	4090	189	3145	25	945
chr2R	20597775	20600222	2447	214	3925	214	3925	0	0
chr2R	9987451	9998187	10736	213	6046	39	617	174	5429
chr3L	36179117	36191656	12539	212	8098	30	1084	182	7014
chr2L	10199641	10212258	12617	210	7568	193	7397	17	171
chr2L	25297459	25302130	4671	209	5104	40	608	169	4496
chr2R	47686014	47690852	4838	205	4554	172	3838	33	716
chr3R	20287646	20292283	4637	204	4881	169	4321	35	560
chrX	6253402	6258538	5136	204	4567	36	755	168	3812
chr2L	26115396	26117814	2418	203	4894	166	4000	37	894
chr3R	38025902	38031652	5750	199	5610	42	2064	157	3546
chr2L	39006394	39009273	2879	196	5565	177	5025	19	540
chr3L	20361368	20383982	22614	195	27360	47	839	148	26521
chr3L	71607	76032	4425	190	4495	135	3478	55	1017
chr2L	34315273	34322049	6776	190	4488	159	4100	31	388
chr3L	10286972	10293249	6277	190	3700	100	1900	90	1800
chr2R	15334714	15343079	8365	188	6605	9	85	179	6520
chr2L	36120512	36140687	20175	188	6182	33	397	155	5785
chr2R	9917054	9920817	3763	185	4771	147	4225	38	546
chr2R	60857789	60874741	16952	184	5247	94	3755	90	1492
chr2L	17354713	17359004	4291	178	4052	22	429	156	3623
chr3L	1353818	1386443	32625	177	6359	127	5486	50	873
chr2R	45692616	45695101	2485	176	5858	117	4290	59	1568
chr2L	35939878	35943611	3733	172	4800	29	443	143	4357
chrX	7451974	7455676	3702	170	4774	141	4331	29	443
chr3R	44875368	44879778	4410	163	2884	102	1910	61	974
chrX	23113192	23126184	12992	162	6649	144	6474	18	175
chr3R	901842	907002	5160	161	4680	112	3508	49	1172
chrX	20104256	20142871	38615	160	4259	55	1382	105	2877
chr2L	34247759	34252697	4938	159	3186	134	2937	25	249
chr3R	52834089	52845104	11015	158	4549	52	759	106	3790
chr2L	16121616	16126102	4486	157	4224	94	3207	63	1017
chr2L	5489637	5504849	15212	156	5178	152	5154	4	24
chr3R	48198207	48200512	2305	156	3013	15	210	141	2803
chr3L	34871390	34877065	5675	155	2888	54	841	101	2047
chr2R	8637120	8642644	5524	155	2800	131	2444	24	356
chr3R	11831834	11838195	6361	154	3418	22	250	132	3168
chrX	12600672	12605505	4833	154	3137	23	234	131	2903
chr3L	6847340	6858195	10855	148	4954	23	267	125	4687
chr3R	47684178	47687176	2998	144	3901	51	1285	93	2616
chr2R	33729262	33730687	1425	143	3541	130	3428	13	113
chr2R	58825840	58830566	4726	141	3390	125	3097	16	293
chr2L	47481459	47483596	2137	141	3123	141	3123	0	0
chr2L	10709853	10712282	2429	141	2767	99	1762	42	1005
chr2L	438568	457842	19274	138	3052	90	1969	48	1083
chr3L	7295058	7300209	5151	136	2543	29	980	107	1563
chr3L	5856369	5867042	10673	135	3093	36	352	99	2741
chr2R	51254768	51256207	1439	134	4204	20	434	114	3770
chr2R	51987588	51990684	3096	133	2191	83	1147	50	1044
chr2L	5642227	5645438	3211	132	5692	114	5270	18	422
chr2R	19464122	19466232	2110	131	5755	120	5513	11	242
chr3R	14509183	14512354	3171	125	2443	85	1462	40	981
chr3R	361459	367264	5805	117	2037	20	375	97	1662
chr2R	39366489	39372451	5962	115	2029	22	421	93	1608
chr2R	44658326	44675053	16727	110	6575	23	248	87	6327
chr2R	16817546	16822183	4637	109	2020	9	305	100	1715
chr2R	9880440	9886579	6139	108	2518	71	1355	37	1163
chrX	6787240	6789158	1918	108	2143	69	1500	39	643
chr3R	20609325	20613959	4634	108	1841	84	1267	24	574
chr3L	358058	376820	18762	107	4278	83	3857	24	421
chr3R	53072925	53086362	13437	106	3366	14	198	92	3168
chr3L	1635261	1636279	1018	101	3559	63	1426	38	2133
chr3L	4067371	4072758	5387	101	2965	80	2197	21	768
chr3L	5044551	5045555	1004	100	2998	2	36	98	2962
chr3R	33494167	33499819	5652	99	4788	99	4788	0	0
chr2L	43667104	43668737	1633	97	2571	58	1706	39	865
chr3L	6326402	6332225	5823	95	5658	0	0	95	5658
chr2R	60766664	60775476	8812	95	1925	51	687	44	1238
chr2R	37857373	37859700	2327	94	25317	13	119	81	25198
chr2R	57807615	57809478	1863	94	2625	14	245	80	2380
chr2R	43361297	43365744	4447	93	7468	93	7468	0	0
chr2R	55896583	55899212	2629	93	4332	8	146	85	4186
chr2R	59493171	59502367	9196	93	2302	73	1754	20	548
chr2R	1241022	1243420	2398	91	1881	10	111	81	1770
chr3R	52460988	52486245	25257	88	2304	30	556	58	1748
chr2R	41323083	41338427	15344	88	2067	62	1042	26	1025
chr3R	2122084	2127009	4925	88	1002	88	1002	0	0
chr2R	53336742	53339629	2887	86	3180	18	645	68	2535
chr2R	38397494	38398591	1097	86	2246	71	2013	15	233
chr2L	16960848	16966086	5238	83	3942	83	3942	0	0
chr3L	4769080	4775436	6356	83	1328	72	1172	11	156
chr2L	20669719	20670883	1164	82	2426	49	1098	33	1328
chr2L	33865204	33878895	13691	82	1433	42	634	40	799
chr2L	48154637	48155760	1123	81	1603	10	161	71	1442
chr2R	46558480	46564962	6482	81	969	81	969	0	0
chr2R	50926998	50929212	2214	80	3849	66	3690	14	159
chrX	23837775	23864327	26552	79	1609	56	655	23	954
chr2R	4984288	4988330	4042	78	1607	44	1015	34	592
chrX	14654382	14655856	1474	77	3275	13	294	64	2981
chr2R	44901692	44904170	2478	76	2330	8	129	68	2201
chr3L	10573356	10576590	3234	75	1698	47	1036	28	662
chr2L	35383754	35385979	2225	74	4029	64	3908	10	121
chr3R	49466347	49483834	17487	72	774	55	564	17	210
chr2L	4686905	4689625	2720	71	2659	37	1616	34	1043
chrX	22312086	22315314	3228	71	2007	65	1936	6	71
chr2R	11004932	11006049	1117	70	2860	4	29	66	2831
chr3R	40310527	40313437	2910	69	2054	25	851	44	1203
chr3R	51998095	52001194	3099	67	3190	61	3151	6	39
chr2L	46329521	46340814	11293	67	2371	16	128	51	2243
chr3R	52956586	52980126	23540	67	1945	56	1827	11	118
chrX	18333675	18337292	3617	67	1455	41	434	26	1021
chr3L	37451616	37468062	16446	66	641	26	315	40	326
chr3R	19797248	19801801	4553	65	2076	36	1024	29	1052
chr3L	10117948	10126444	8496	64	2157	38	584	26	1573
chr3R	52907305	52918716	11411	64	1560	46	1170	18	390
chrX	17210992	17219431	8439	64	1155	40	862	24	293
chr2R	41057156	41066574	9418	63	1446	33	364	30	1082
chr2R	8374350	8376514	2164	62	1079	10	263	52	816
chr2R	35980569	35981772	1203	62	778	62	778	0	0
chr2R	30363670	30365735	2065	61	1078	13	182	48	896
chr2L	9904227	9915686	11459	60	1679	34	1233	26	446
chr3L	23248094	23263302	15208	60	1575	52	1515	8	60
chr3L	654214	660371	6157	58	1699	26	994	32	705
chr2R	30041925	30043668	1743	58	1560	17	634	41	926
chr2L	1279064	1280267	1203	57	1933	15	347	42	1586
chr2R	20941065	20946204	5139	56	2658	56	2658	0	0
chr2L	1950318	1960152	9834	56	1887	15	396	41	1491
chr3R	21799967	21801690	1723	56	1325	56	1325	0	0
chr2L	2101134	2113260	12126	56	1211	23	500	33	711
chr2R	47603537	47605112	1575	56	944	8	69	48	875
chr2R	22880426	22892364	11938	55	664	55	664	0	0
chr2L	10355351	10358602	3251	55	611	55	611	0	0
chr3L	120006	121648	1642	54	2132	27	1576	27	556
chr3R	23311428	23312495	1067	53	1347	52	1342	1	5
chr2L	2368657	2373949	5292	53	963	14	207	39	756
chrX	16155316	16157643	2327	52	2510	52	2510	0	0
chr2R	46237710	46241061	3351	52	861	48	831	4	30
chr2L	26647568	26649712	2144	52	784	52	784	0	0
chrX	12865675	12884485	18810	50	1077	14	179	36	898
chr2L	34213042	34214978	1936	49	2080	25	1607	24	473
chr3L	31081922	31084335	2413	49	1457	49	1457	0	0
chr2R	21027003	21030693	3690	49	1358	49	1358	0	0
chr3R	47598291	47599418	1127	49	1211	9	101	40	1110
chr2L	39126611	39130428	3817	48	764	31	383	17	381
chr2L	13566994	13568276	1282	47	1722	21	596	26	1126
chrX	20029629	20030807	1178	45	879	8	262	37	617
chr2L	48545272	48546346	1074	44	672	5	70	39	602
chrX	7334423	7335497	1074	44	672	5	70	39	602
chr2R	40641952	40643026	1074	44	672	5	70	39	602
chrX	9610241	9614083	3842	44	382	39	338	5	44
chr2L	4601925	4603399	1474	43	565	41	531	2	34
chr3L	8107130	8130199	23069	42	1636	24	788	18	848
chr2R	39456828	39459110	2282	42	956	42	956	0	0
chr3L	3354389	3357325	2936	42	492	31	328	11	164
chr3L	7470368	7472261	1893	41	706	24	370	17	336
chr2R	17567683	17588116	20433	40	1469	15	736	25	733
chr2R	36209784	36211406	1622	40	1039	19	192	21	847
chr3L	9093950	9095821	1871	39	806	29	545	10	261
chr3L	3185723	3186847	1124	39	493	30	304	9	189
chr2L	22510906	22523306	12400	38	844	8	210	30	634
chr3R	53147171	53148525	1354	38	793	7	247	31	546
chr2R	58959923	58966249	6326	37	1471	35	1432	2	39
chr2L	7795240	7806353	11113	37	326	37	326	0	0
chrX	15627803	15630793	2990	36	582	5	64	31	518
chr3L	1731423	1736100	4677	35	1171	26	1086	9	85
chr2R	2948314	2952626	4312	35	467	11	98	24	369
chr2L	35690300	35691767	1467	34	1383	34	1383	0	0
chr2L	2395932	2398204	2272	34	1255	30	1159	4	96
chr2L	27903567	27919738	16171	34	433	29	394	5	39
chr2L	44345572	44348294	2722	33	650	29	614	4	36
chr3L	25477284	25489779	12495	32	1270	20	969	12	301
chr2L	12550955	12557249	6294	32	573	27	486	5	87
chr2R	27780387	27784382	3995	32	434	5	63	27	371
chr3R	3218373	3223293	4920	32	339	32	339	0	0
chr3R	52266339	52270024	3685	31	717	27	657	4	60
chr2R	9340536	9343034	2498	30	660	23	582	7	78
chr3R	8764310	8767945	3635	30	403	21	330	9	73
chr2R	17383565	17388705	5140	29	428	29	428	0	0
chr2R	47163210	47165418	2208	29	278	4	79	25	199
chr2L	27447910	27456415	8505	28	1116	28	1116	0	0
chrX	8332708	8334120	1412	28	1072	23	1005	5	67
chr3R	48661055	48663339	2284	28	495	1	18	27	477
chr2L	45030247	45032749	2502	28	370	24	323	4	47
chr2L	2734288	2735661	1373	27	734	8	209	19	525
chr3R	31054506	31055896	1390	27	514	23	406	4	108
chr2L	21808607	21810006	1399	26	358	21	248	5	110
chr2L	16276939	16278265	1326	25	403	20	293	5	110
chr2R	53277110	53280374	3264	25	314	25	314	0	0
chrX	17127571	17129588	2017	24	442	13	167	11	275
chr2L	24763539	24777596	14057	23	412	14	277	9	135
chr3R	49904714	49910132	5418	22	404	14	285	8	119
chr2L	11340272	11342849	2577	22	290	17	229	5	61
chr2L	3321703	3334014	12311	22	198	19	167	3	31
chr3R	30891021	30892055	1034	21	422	1	11	20	411
chr3L	33307449	33309766	2317	20	203	4	24	16	179
chr3R	3386506	3388070	1564	20	194	20	194	0	0
chr2L	47643299	47651537	8238	20	189	20	189	0	0
chr3L	21098263	21099857	1594	20	154	0	0	20	154
chr2L	13642003	13643182	1179	19	602	19	602	0	0
chr2L	39285903	39297926	12023	19	205	11	135	8	70
chr2L	45929182	45931309	2127	19	166	3	18	16	148
chr2R	26288351	26290050	1699	19	151	19	151	0	0
chr3R	4511694	4516226	4532	19	143	19	143	0	0
chr3R	37270508	37284370	13862	18	407	18	407	0	0
chr3R	6314093	6320536	6443	18	299	0	0	18	299
chr3L	6294937	6296504	1567	18	178	6	52	12	126
chr2L	30516235	30523413	7178	18	144	18	144	0	0
chr2R	56002537	56005967	3430	18	137	18	137	0	0
chr3R	7775596	7778305	2709	18	108	9	54	9	54
chr2L	31436792	31441707	4915	17	316	17	316	0	0
chr3R	11778170	11784609	6439	17	294	0	0	17	294
chr3R	47432255	47433385	1130	17	182	17	182	0	0
chr3R	44558219	44561254	3035	17	121	8	58	9	63
chr2R	21485266	21488353	3087	16	244	2	23	14	221
chr2L	14763740	14768572	4832	16	221	13	202	3	19
chr3R	25419532	25436693	17161	16	183	16	183	0	0
chr3R	53015229	53016478	1249	16	179	11	132	5	47
chr2L	1018150	1019176	1026	16	156	4	22	12	134
chr3R	4793107	4797173	4066	15	510	6	70	9	440
chr2L	33828958	33830047	1089	15	201	14	189	1	12
chr3R	51280067	51281182	1115	15	141	0	0	15	141
chr3L	25304484	25306196	1712	15	138	15	138	0	0
chr2R	26372238	26394891	22653	15	129	15	129	0	0
chr3L	41926647	41927712	1065	14	549	5	414	9	135
chr2L	1426637	1439163	12526	14	440	14	440	0	0
chr3R	37643226	37644865	1639	14	379	12	344	2	35
chr2R	43152375	43153380	1005	14	176	14	176	0	0
chr2L	49058031	49065772	7741	14	140	1	18	13	122
chr2R	47201742	47207171	5429	14	122	6	64	8	58
chr3L	37743456	37744551	1095	14	107	14	107	0	0
chr3R	43440400	43457193	16793	13	437	10	415	3	22
chr3R	11440516	11441692	1176	13	334	13	334	0	0
chrX	98828	100261	1433	13	323	6	88	7	235
chr3R	45407174	45409351	2177	13	177	2	36	11	141
chr3L	3272690	3273838	1148	13	150	13	150	0	0
chr3R	1485515	1487192	1677	13	128	13	128	0	0
chr3R	46825119	46826748	1629	12	392	10	380	2	12
chrX	17250168	17251654	1486	12	202	1	5	11	197
chr3R	31155476	31157480	2004	12	155	1	13	11	142
chrX	22364145	22365240	1095	12	121	3	30	9	91
chr2R	12996209	12999203	2994	12	72	12	72	0	0
chr2L	18536563	18538509	1946	11	246	11	246	0	0
chr2R	24927260	24931421	4161	11	144	11	144	0	0
chr3R	51865081	51874123	9042	11	115	0	0	11	115
chr2L	43603777	43605011	1234	11	100	11	100	0	0

## Sheet: TE-piRNAs window 5kb
chr	start	end	length	unique read number	total read number	sense unique read number	sense total read number	antisense unique read number	antisense total read number
chr2R	57973180	58126345	153165	16504	712727	1404	39319	15100	673408
chrX	22952163	23481504	529341	12617	524714	5662	306526	6955	218188
chr2L	89	481414	481325	7676	208890	2085	58609	5591	150281
chr2L	502755	1019850	517095	6552	196698	1851	48018	4701	148680
chrX	23518519	23797847	279328	6050	287157	3153	185847	2897	101310
chrX	24283538	24392789	109251	5931	234948	1943	67057	3988	167891
chrX	21838300	22218800	380500	5680	179338	1955	64596	3725	114742
chrX	20625699	20944044	318345	4898	158982	1456	39427	3442	119555
chrX	3290550	3362878	72328	4494	215967	633	19123	3861	196844
chrX	11596752	11650633	53881	4346	172217	244	6293	4102	165924
chrX	22577869	22914102	336233	4284	146406	1298	40480	2986	105926
chrX	20176462	20391304	214842	4165	128553	1350	42931	2815	85622
chr3L	904183	1256919	352736	3945	115876	1341	29346	2604	86530
chr2L	5079181	5342762	263581	3826	140432	932	22110	2894	118322
chr2R	45825828	46052229	226401	3625	116909	1554	48943	2071	67966
chr3L	4482742	4823855	341113	3506	95767	1122	28570	2384	67197
chr2L	1641056	1919208	278152	3433	90588	952	21187	2481	69401
chrX	20970879	21149974	179095	3407	116074	1015	34978	2392	81096
chr2R	60529536	60775476	245940	3333	98675	944	21048	2389	77627
chr3L	20851509	20867249	15740	3210	186221	22	429	3188	185792
chr2L	5363783	5645438	281655	2881	86167	641	13621	2240	72546
chrX	22313238	22549636	236398	2653	69651	875	23572	1778	46079
chr2R	60857789	61165860	308071	2595	74290	604	14479	1991	59811
chrX	20428815	20603496	174681	2446	59885	774	18433	1672	41452
chr3L	1353818	1548403	194585	2203	75971	1007	33069	1196	42902
chr2R	61311991	61477999	166008	2138	49436	658	12802	1480	36634
chr3R	23627315	23733275	105960	2054	75377	363	8532	1691	66845
chr3R	43053124	43185525	132401	2040	60619	722	19578	1318	41041
chr2R	59364672	59452054	87382	2003	64267	920	34913	1083	29354
chr3L	4238059	4454649	216590	1856	61591	699	23730	1157	37861
chr2L	1042737	1280267	237530	1838	43008	651	13277	1187	29731
chrX	21174748	21285529	110781	1832	50143	685	17737	1147	32406
chr3L	4891896	5007445	115549	1781	61830	507	14210	1274	47620
chrX	24159733	24214929	55196	1608	48038	362	12285	1246	35753
chr3L	7173923	7310866	136943	1580	59170	376	8199	1204	50971
chrX	22240137	22292497	52360	1500	50346	866	33012	634	17334
chr3L	7495743	7588860	93117	1487	44145	480	11793	1007	32352
chrX	21463149	21557195	94046	1364	35142	209	2966	1155	32176
chr3L	142	117027	116885	1340	31749	241	5031	1099	26718
chr3R	52787407	52918716	131309	1266	41423	463	20247	803	21176
chr2L	6269201	6361329	92128	1243	33171	380	6770	863	26401
chr2R	59572443	59603082	30639	1189	42193	255	8743	934	33450
chr3R	39404939	39495574	90635	1183	30989	374	10969	809	20020
chrX	21581957	21710500	128543	1154	36784	326	10957	828	25827
chr3R	52251539	52319144	67605	1148	28677	311	6820	837	21857
chr2R	59624171	59705833	81662	1127	42390	526	23356	601	19034
chr2L	2145773	2245350	99577	1127	36296	311	8819	816	27477
chr2R	59083678	59181209	97531	1126	31785	386	10307	740	21478
chr2L	13388345	13489277	100932	1117	29336	207	4598	910	24738
chr2R	15337582	15347450	9868	1076	30855	34	474	1042	30381
chrX	20031116	20142871	111755	1070	26528	429	9906	641	16622
chr2L	1448783	1517169	68386	1041	30719	268	5996	773	24723
chr3L	21088703	21095232	6529	1037	46000	6	169	1031	45831
chrX	17293216	17327785	34569	1023	38362	122	1725	901	36637
chr3L	7424665	7472261	47596	992	26885	220	4244	772	22641
chr3R	40272848	40392843	119995	991	27208	286	6716	705	20492
chr2R	60795495	60834574	39079	967	24965	286	10413	681	14552
chr2L	3999094	4088050	88956	965	39766	337	6346	628	33420
chrX	21403265	21440753	37488	949	38753	239	6371	710	32382
chr3R	52597782	52711161	113379	949	23208	216	4147	733	19061
chr2R	54533041	54631947	98906	941	66728	228	8913	713	57815
chr2L	37070318	37086101	15783	926	39656	110	1537	816	38119
chr2R	58909746	59003024	93278	926	34385	340	10594	586	23791
chrX	23969516	24072963	103447	895	24504	310	9195	585	15309
chr3R	28226482	28231447	4965	894	31199	114	1516	780	29683
chrX	21777931	21815527	37596	877	29006	132	2267	745	26739
chr2L	8369090	8455193	86103	855	29885	240	7407	615	22478
chr3R	53138184	53197122	58938	809	21379	424	13363	385	8016
chr3L	505630	563414	57784	787	20123	307	6294	480	13829
chr3L	10118059	10170491	52432	749	24128	121	2056	628	22072
chr2R	5815995	5825298	9303	745	30352	231	8057	514	22295
chr2L	37332587	37410967	78380	744	26677	399	19880	345	6797
chrX	17112147	17164956	52809	730	20041	212	5719	518	14322
chr3R	15246697	15252774	6077	718	29058	132	5249	586	23809
chr3R	40628247	40657897	29650	709	28122	416	18188	293	9934
chr3R	52343467	52408525	65058	702	23656	379	13851	323	9805
chr2L	1336977	1401524	64547	701	12698	184	3184	517	9514
chr2L	30578749	30596560	17811	698	31446	62	855	636	30591
chr2R	5200742	5225984	25242	697	32069	61	841	636	31228
chr2L	41065599	41091358	25759	695	19652	137	2925	558	16727
chr3R	35622614	35644152	21538	693	26818	134	2587	559	24231
chr3R	39578082	39610709	32627	686	27524	138	4973	548	22551
chr3R	40906367	40952347	45980	683	17139	177	3114	506	14025
chrX	13435368	13493048	57680	681	23081	207	5262	474	17819
chr3L	1798518	1822919	24401	677	20422	98	1534	579	18888
chr3L	5915310	5923076	7766	655	23903	122	2064	533	21839
chr2R	59493171	59546547	53376	654	19583	356	13062	298	6521
chr2L	30081507	30116225	34718	630	19021	520	16260	110	2761
chr3R	20207604	20225392	17788	629	21881	141	2741	488	19140
chr3R	52125672	52219514	93842	629	19184	153	3399	476	15785
chrX	24098632	24137941	39309	623	19779	215	4800	408	14979
chr2R	59025296	59063326	38030	581	13196	290	5641	291	7555
chr3L	6223694	6231408	7714	574	14749	266	8664	308	6085
chr3R	38652744	38675724	22980	569	14286	78	1568	491	12718
chr3R	35371739	35378983	7244	565	16926	259	8819	306	8107
chr3R	26688135	26709801	21666	541	17541	106	2424	435	15117
chr3L	588178	654669	66491	540	14772	171	4549	369	10223
chr3R	40439617	40490691	51074	536	13979	281	6937	255	7042
chr3L	23734352	23752217	17865	535	18771	113	2904	422	15867
chr3R	38155109	38168324	13215	535	14244	93	1584	442	12660
chr2R	3197931	3246388	48457	533	12518	144	3415	389	9103
chr3L	18975011	18999817	24806	532	23592	94	2025	438	21567
chr2R	47561797	47605112	43315	531	10306	258	5306	273	5000
chrX	11697299	11715296	17997	526	14121	92	1303	434	12818
chrX	15394329	15406331	12002	524	18321	128	3283	396	15038
chrX	19481366	19491679	10313	524	16694	374	13906	150	2788
chr3R	43219471	43231878	12407	521	16568	179	5784	342	10784
chr2R	33720337	33730687	10350	520	12774	62	744	458	12030
chr2R	61501403	61544549	43146	519	11030	251	4503	268	6527
chr2L	3136169	3148568	12399	511	11810	112	2105	399	9705
chr2R	701117	713143	12026	506	11595	69	808	437	10787
chr2R	52853354	52894877	41523	504	10279	227	4789	277	5490
chr3L	401610	465392	63782	502	14425	144	3440	358	10985
chr2R	59998954	60107464	108510	496	12846	114	3048	382	9798
chr3L	7686336	7742290	55954	493	12715	61	1309	432	11406
chr2L	13924242	13947399	23157	492	12963	266	6604	226	6359
chr3R	1836138	1858488	22350	489	18056	103	2439	386	15617
chr2R	45784945	45804995	20050	485	10416	184	4209	301	6207
chr3R	20810520	20815657	5137	484	16218	181	5817	303	10401
chr3L	23354796	23362503	7707	478	15426	99	2271	379	13155
chr2L	38203174	38208525	5351	476	19346	310	15966	166	3380
chr3R	35681651	35700506	18855	473	19063	40	509	433	18554
chr3R	38391024	38412090	21066	470	19169	171	8881	299	10288
chr3R	52071934	52090874	18940	469	14352	183	5832	286	8520
chrX	17426121	17443802	17681	469	12763	130	2526	339	10237
chr2R	39003265	39010251	6986	466	18078	91	2990	375	15088
chr2R	35658778	35675270	16492	462	12281	80	1619	382	10662
chr2R	48038719	48047929	9210	460	19345	52	1116	408	18229
chr3R	53030125	53075100	44975	459	12636	81	1606	378	11030
chr3R	41166258	41185116	18858	456	18881	301	15758	155	3123
chr3R	29758164	29780179	22015	456	9998	77	1131	379	8867
chr3L	7775592	7818656	43064	456	9638	139	2556	317	7082
chrX	12714667	12721435	6768	455	18832	33	420	422	18412
chr2L	31696935	31713895	16960	455	10784	85	1443	370	9341
chr2L	42102544	42108302	5758	453	14887	98	2273	355	12614
chr3L	12256019	12287523	31504	452	14328	168	6807	284	7521
chr2R	17816795	17823333	6538	447	13189	69	1009	378	12180
chr2R	2851937	2856813	4876	443	18256	89	2008	354	16248
chr2R	1948687	1954893	6206	443	13161	67	997	376	12164
chr2L	18098096	18102856	4760	442	17182	68	1747	374	15435
chr3L	9261069	9268740	7671	439	8135	37	457	402	7678
chr2L	2493221	2521043	27822	438	10028	95	1986	343	8042
chr3R	41074834	41090325	15491	437	13206	336	11662	101	1544
chr2L	11421200	11450598	29398	434	12381	96	1813	338	10568
chr2L	39986551	39991345	4794	430	10438	43	538	387	9900
chr3L	33550294	33555675	5381	429	19979	379	18866	50	1113
chr2R	47866714	47871498	4784	429	18716	66	1726	363	16990
chr2L	13892012	13898454	6442	429	12875	65	981	364	11894
chr2L	2296186	2332020	35834	427	10613	177	3548	250	7065
chr3R	51079867	51105111	25244	424	17217	78	1605	346	15612
chr3L	159233	183166	23933	423	8642	88	1664	335	6978
chr3L	674937	781246	106309	422	14279	245	10563	177	3716
chr2L	18518250	18529190	10940	420	7022	81	1041	339	5981
chrX	12787017	12853729	66712	414	10585	144	2757	270	7828
chr3L	13176053	13181854	5801	411	10242	109	2679	302	7563
chrX	12967134	12993790	26656	408	13659	124	2521	284	11138
chr3L	5961562	5966823	5261	405	12950	265	10057	140	2893
chr2R	40032648	40038031	5383	404	13026	84	2123	320	10903
chr2R	12230274	12233400	3126	403	16520	75	2428	328	14092
chr2R	32568503	32584132	15629	400	19613	61	1473	339	18140
chrX	19679258	19702395	23137	400	12695	35	435	365	12260
chr2L	17083403	17095360	11957	398	10914	189	7141	209	3773
chr3L	1306391	1326088	19697	398	9430	253	6986	145	2444
chr2R	26750245	26770002	19757	396	9049	67	964	329	8085
chr2L	38737890	38743694	5804	395	9589	105	2576	290	7013
chr2R	46074873	46097233	22360	393	8636	113	2586	280	6050
chr2R	30309229	30314825	5596	391	9215	100	2487	291	6728
chr2R	9987451	10003482	16031	390	11633	67	1777	323	9856
chr3L	9981497	10007720	26223	387	19122	89	2684	298	16438
chr2R	58825840	58885770	59930	387	9090	115	2620	272	6470
chr2R	9768673	9779687	11014	384	8596	56	852	328	7744
chr2R	16564161	16570916	6755	383	10605	71	1631	312	8974
chr3R	49865253	49876030	10777	382	12643	86	4528	296	8115
chr3R	29909727	29935399	25672	382	11305	29	385	353	10920
chr3R	19232609	19282198	49589	381	11503	131	5432	250	6071
chr3L	7369305	7393327	24022	381	10506	205	4577	176	5929
chr2R	13538592	13544794	6202	381	8796	59	1149	322	7647
chr3R	28538442	28547195	8753	380	8870	113	2854	267	6016
chr3R	40806006	40882914	76908	379	12027	145	6918	234	5109
chr3L	35644542	35650736	6194	379	9537	79	2784	300	6753
chr3R	15978895	15984017	5122	377	12104	147	4898	230	7206
chr2L	35984231	35993593	9362	376	7262	100	1780	276	5482
chr3R	50741970	50762658	20688	374	7527	80	1296	294	6231
chr2L	23342586	23361512	18926	372	12868	304	11699	68	1169
chr3L	22109181	22126339	17158	368	15214	80	2435	288	12779
chr3R	28273295	28297823	24528	368	8002	60	1159	308	6843
chr3L	15477193	15503706	26513	367	11478	49	894	318	10584
chr2L	22018735	22042982	24247	366	9781	78	2744	288	7037
chr3L	10514992	10521386	6394	365	13380	265	11457	100	1923
chr2L	13349327	13354455	5128	362	11950	147	4978	215	6972
chr3R	12033475	12036749	3274	361	15036	83	2507	278	12529
chr2R	11584487	11587741	3254	361	15017	84	2517	277	12500
chr3R	39339042	39368097	29055	360	12169	59	948	301	11221
chr2L	14816566	14826278	9712	358	8645	245	6884	113	1761
chr2L	2443017	2468287	25270	356	10203	256	8039	100	2164
chr2L	24232068	24249333	17265	356	9590	94	3612	262	5978
chrX	18795397	18823007	27610	353	9056	138	5435	215	3621
chr2R	35374845	35381559	6714	351	11029	114	2322	237	8707
chr3R	39707668	39732893	25225	351	9801	69	1515	282	8286
chr2L	10801756	10807884	6128	351	7471	50	749	301	6722
chr2L	19567685	19573877	6192	351	7471	50	749	301	6722
chr2L	1580158	1618322	38164	349	7526	178	3670	171	3856
chr3R	41116789	41139175	22386	348	10838	218	8254	130	2584
chr3L	2730930	2761402	30472	347	9012	74	1345	273	7667
chr2L	21180396	21190692	10296	347	6978	102	2367	245	4611
chr2L	7470586	7521069	50483	345	7040	57	787	288	6253
chrX	19870798	19920503	49705	344	8350	225	5812	119	2538
chr2L	48964112	48968768	4656	343	12115	296	11374	47	741
chr2R	51536120	51540788	4668	342	12048	286	11211	56	837
chr2L	16117009	16131846	14837	337	9873	126	3259	211	6614
chr3R	52432419	52486245	53826	335	9196	70	988	265	8208
chr2R	27906731	27911903	5172	334	8218	140	3044	194	5174
chr2R	22115835	22122391	6556	334	7528	68	1099	266	6429
chr3L	36043776	36056440	12664	333	8289	69	953	264	7336
chr3R	18711671	18764361	52690	332	10118	69	1532	263	8586
chr3R	9679180	9685361	6181	331	7490	96	3047	235	4443
chr3R	50859420	50877962	18542	330	12757	260	10850	70	1907
chr3R	26620743	26645111	24368	330	8237	107	2625	223	5612
chr2R	2117807	2119347	1540	328	13532	50	1518	278	12014
chr2R	54140932	54148197	7265	328	10674	67	2320	261	8354
chr2L	13007566	13052178	44612	320	12807	71	1242	249	11565
chr2R	54069016	54075246	6230	320	8939	55	1021	265	7918
chr3L	36102167	36107363	5196	320	7935	66	1438	254	6497
chr2R	60459026	60490575	31549	320	7421	70	1278	250	6143
chr2R	37377265	37387613	10348	320	7222	129	3200	191	4022
chr2L	27370651	27376619	5968	319	10826	124	3999	195	6827
chr2L	13197025	13219343	22318	317	14842	56	1535	261	13307
chrX	23915813	23934801	18988	317	12366	45	521	272	11845
chrX	10987826	11000125	12299	316	14646	58	1849	258	12797
chr2R	37817378	37827887	10509	316	10770	264	10062	52	708
chr2R	42209977	42215747	5770	316	10326	69	1426	247	8900
chr2R	1359142	1363760	4618	316	9576	43	603	273	8973
chr3L	13625453	13631360	5907	315	10754	124	3999	191	6755
chr3R	29553925	29564586	10661	315	8389	236	6701	79	1688
chr2L	17038268	17045317	7049	314	16923	172	12536	142	4387
chr2L	3651024	3662945	11921	313	9136	113	4722	200	4414
chr3L	13125978	13147690	21712	313	7960	236	6415	77	1545
chr3R	39754834	39791942	37108	313	7075	89	2409	224	4666
chr3L	203932	291051	87119	312	9688	175	4896	137	4792
chr2L	15446066	15451058	4992	312	8018	65	924	247	7094
chr2R	25918201	25922669	4468	311	10171	23	311	288	9860
chr2L	21980843	21995456	14613	309	7866	148	4288	161	3578
chr3R	51194546	51214267	19721	307	9382	57	1562	250	7820
chrX	15709964	15716191	6227	307	8379	57	1579	250	6800
chr2R	31020691	31059284	38593	306	7744	75	1080	231	6664
chr3R	40159061	40168657	9596	305	5804	67	1239	238	4565
chr3L	13709762	13714468	4706	304	7794	61	826	243	6968
chr2R	55927137	55978085	50948	303	11717	109	4945	194	6772
chr2L	28279480	28283031	3551	302	7785	227	6293	75	1492
chr3R	37760073	37766321	6248	301	10384	122	3984	179	6400
chr2R	9719482	9724764	5282	301	8147	49	891	252	7256
chr3L	36817503	36830762	13259	299	14878	75	1652	224	13226
chr3R	39193427	39208104	14677	297	8818	226	7580	71	1238
chr3R	39821024	39867411	46387	296	7376	88	2290	208	5086
chr3R	12071885	12091256	19371	295	8522	56	761	239	7761
chr2L	10168955	10212258	43303	295	5383	69	1367	226	4016
chr3R	18789305	18837916	48611	295	5316	68	1489	227	3827
chr3R	29172780	29179937	7157	294	16251	167	12125	127	4126
chr3R	36959335	36966511	7176	294	9878	13	110	281	9768
chr3L	2686915	2695592	8677	294	6437	159	3176	135	3261
chr2R	44950109	44952130	2021	293	13064	67	2278	226	10786
chr2L	28247753	28252487	4734	293	9568	25	281	268	9287
chr2L	40129888	40134623	4735	293	9568	25	281	268	9287
chr3R	42138889	42143456	4567	292	14660	54	1522	238	13138
chr2L	12295221	12301075	5854	291	6434	44	549	247	5885
chrX	21731441	21749922	18481	289	6753	45	722	244	6031
chr2R	20753671	20775435	21764	287	14641	55	1557	232	13084
chr3L	5289835	5301171	11336	286	9460	57	1310	229	8150
chr2L	29040717	29061926	21209	286	7435	61	1224	225	6211
chr2R	39073993	39076904	2911	285	9172	98	2650	187	6522
chr3L	32856318	32860886	4568	284	14537	54	1522	230	13015
chr2R	25122023	25127464	5441	284	6613	17	300	267	6313
chr3R	14218181	14223636	5455	284	6613	17	300	267	6313
chr2R	48283362	48287936	4574	283	14500	54	1522	229	12978
chrX	15585051	15589625	4574	281	14490	54	1522	227	12968
chrX	19018584	19055431	36847	281	9045	51	813	230	8232
chr3L	34118292	34124595	6303	281	8822	50	698	231	8124
chr2L	2891726	2923675	31949	280	5667	68	1135	212	4532
chr3R	19554126	19556851	2725	279	9035	18	181	261	8854
chr3L	32545400	32549369	3969	278	7243	140	4228	138	3015
chr2L	40909888	40913855	3967	278	7243	140	4228	138	3015
chr2R	57807980	57813328	5348	277	9119	50	1032	227	8087
chrX	13936174	13953863	17689	276	8128	88	2706	188	5422
chr2L	39006394	39009273	2879	275	8538	182	5088	93	3450
chr3L	16205856	16215565	9709	274	6873	45	1134	229	5739
chr2L	20496044	20519033	22989	274	5791	70	1400	204	4391
chr2L	11478581	11485812	7231	272	8805	63	1460	209	7345
chr2R	27502953	27508681	5728	272	6934	43	1109	229	5825
chr2R	44751747	44757475	5728	272	6628	45	1119	227	5509
chr3L	25144686	25148794	4108	271	6988	138	4153	133	2835
chr3R	37379437	37390443	11006	271	6081	51	593	220	5488
chr2R	17257479	17264262	6783	271	5309	22	262	249	5047
chr2L	43405674	43411402	5728	268	6688	39	906	229	5782
chr2R	59930937	59936491	5554	264	7002	38	751	226	6251
chr3L	16581823	16587595	5772	262	6736	48	694	214	6042
chr2R	45182492	45193929	11437	262	6358	91	1609	171	4749
chr2R	4043740	4047485	3745	262	5396	60	1018	202	4378
chr2R	18581063	18584809	3746	262	5396	60	1018	202	4378
chr3R	2210691	2214436	3745	262	5396	60	1018	202	4378
chr2R	55475750	55483879	8129	262	4672	80	1376	182	3296
chr2L	36874669	36879380	4711	261	11161	30	429	231	10732
chrX	17713056	17718784	5728	261	6695	44	1128	217	5567
chr2R	12830619	12834364	3745	261	5391	59	1013	202	4378
chr2R	38504070	38509927	5857	260	6461	38	1057	222	5404
chr2R	30993229	30997694	4465	258	6294	55	779	203	5515
chr2R	36122819	36128017	5198	258	4726	69	992	189	3734
chr2L	17520179	17531872	11693	255	6039	46	479	209	5560
chr2R	34461111	34467014	5903	255	4936	45	826	210	4110
chr3L	25712300	25714075	1775	253	13476	0	0	253	13476
chr3R	46862175	46897021	34846	253	5428	30	340	223	5088
chr3L	12334269	12339644	5375	253	4809	77	1430	176	3379
chrX	2085574	2090295	4721	252	7794	47	734	205	7060
chr2L	2705568	2791358	85790	252	5661	54	1510	198	4151
chr3R	1454242	1459614	5372	251	4904	79	1443	172	3461
chr2R	46598052	46602582	4530	250	6373	12	139	238	6234
chr2R	53799552	53881150	81598	250	5864	69	1289	181	4575
chr3R	1284386	1289761	5375	246	4790	77	1416	169	3374
chr3R	15376261	15398179	21918	244	10867	191	9701	53	1166
chrX	14223210	14228136	4926	244	4993	64	991	180	4002
chr2L	45978434	45991260	12826	243	5683	48	724	195	4959
chr3L	29900462	29904760	4298	243	5531	41	519	202	5012
chr2L	12343762	12347316	3554	242	5641	139	3444	103	2197
chr2R	55223931	55228229	4298	242	5515	41	519	201	4996
chr2R	59248003	59278557	30554	241	5654	44	665	197	4989
chr3R	40195945	40222204	26259	239	4521	189	3851	50	670
chrX	16458221	16464548	6327	238	12505	217	12239	21	266
chrX	14308690	14315404	6714	237	7452	36	1136	201	6316
chr3L	38163505	38170219	6714	236	7441	36	1136	200	6305
chr2L	31887926	31892349	4423	236	6124	10	125	226	5999
chrX	21313613	21333805	20192	236	5839	53	643	183	5196
chr3R	29685526	29686951	1425	235	8463	58	975	177	7488
chr3L	11686535	11699707	13172	235	6394	52	2213	183	4181
chr3R	6923345	6927646	4301	235	5458	39	497	196	4961
chr2R	39959916	39964915	4999	233	8113	2	10	231	8103
chr2L	22099382	22102065	2683	232	7199	143	3934	89	3265
chr3R	39544426	39553130	8704	231	5077	36	537	195	4540
chr3L	32601885	32609207	7322	231	4024	55	968	176	3056
chr2L	47063717	47085348	21631	230	5217	31	509	199	4708
chr3L	21983466	21986241	2775	229	6604	23	238	206	6366
chr2R	46492836	46497618	4782	227	6349	19	353	208	5996
chr2R	32522823	32529791	6968	226	6306	31	434	195	5872
chr2L	10371559	10379029	7470	226	4207	68	1550	158	2657
chr2L	4260787	4262862	2075	225	11130	61	2166	164	8964
chr3R	22790331	22793682	3351	225	8959	88	3674	137	5285
chr3L	5856369	5887825	31456	225	5167	38	360	187	4807
chr2L	41470993	41475871	4878	223	6247	46	1488	177	4759
chr3R	52509275	52551761	42486	223	4530	123	2337	100	2193
chr2R	47981903	48009039	27136	222	7225	18	215	204	7010
chr3R	49934371	49940970	6599	222	5496	65	2009	157	3487
chr3L	28820245	28825682	5437	220	8813	53	1563	167	7250
chr2L	4372198	4376345	4147	218	9437	203	9259	15	178
chr2R	29522966	29527788	4822	217	5426	39	617	178	4809
chr2R	13792871	13796231	3360	215	10885	183	9848	32	1037
chr3L	8156380	8197415	41035	215	5420	171	4442	44	978
chr3R	52733666	52766744	33078	215	4312	131	3052	84	1260
chr2R	24475378	24482333	6955	215	3998	29	474	186	3524
chr3L	1699067	1742055	42988	214	6302	43	1320	171	4982
chr2R	61237409	61275217	37808	213	7513	55	1807	158	5706
chr3R	34654631	34664824	10193	212	5395	67	1741	145	3654
chr3R	51793756	51849037	55281	212	5295	45	637	167	4658
chr3L	3784001	3787801	3800	210	11712	62	1737	148	9975
chr2L	37133280	37135768	2488	210	5332	92	2537	118	2795
chr2R	39612332	39617002	4670	209	5138	44	643	165	4495
chr2L	25297459	25302130	4671	209	5104	40	608	169	4496
chr3L	3185723	3217164	31441	208	5828	81	3694	127	2134
chr3L	37593165	37596197	3032	208	4840	61	1558	147	3282
chr2L	30376162	30382211	6049	207	5978	49	1232	158	4746
chrX	12254545	12260325	5780	207	5728	44	2085	163	3643
chr2L	10957808	10963555	5747	206	5719	44	2085	162	3634
chr2R	15955638	15964122	8484	206	5541	40	707	166	4834
chr3R	9009293	9016539	7246	206	4342	31	534	175	3808
chr2L	13733617	13753472	19855	205	5992	63	1828	142	4164
chrX	2595391	2601089	5698	205	5704	44	2085	161	3619
chr2R	47686014	47690852	4838	205	4554	33	716	172	3838
chr3L	31249290	31253868	4578	204	6408	68	1675	136	4733
chrX	6253402	6258538	5136	204	4567	33	716	171	3851
chr2R	15213783	15218619	4836	204	4548	33	716	171	3832
chr2R	841443	863853	22410	204	3848	64	786	140	3062
chr3L	9893942	9950255	56313	203	5079	42	1945	161	3134
chr2L	26115396	26117814	2418	203	4894	37	894	166	4000
chr3R	52573090	52575098	2008	202	5149	19	269	183	4880
chr2R	21486881	21504861	17980	201	5569	123	4056	78	1513
chr3R	38025902	38031652	5750	199	5610	42	2064	157	3546
chr3L	9540324	9545147	4823	199	4463	33	716	166	3747
chrX	12908516	12911531	3015	197	4715	138	3494	59	1221
chr2L	7379993	7386972	6979	197	4016	30	482	167	3534
chrX	7514690	7521535	6845	196	5797	18	176	178	5621
chr3R	18873841	18931385	57544	196	4940	31	606	165	4334
chr3L	21480973	21501272	20299	196	3646	13	116	183	3530
chr2R	34075838	34076873	1035	195	7105	12	127	183	6978
chr2L	33284345	33286828	2483	194	4791	86	2309	108	2482
chr3L	12361230	12368231	7001	194	4004	44	1190	150	2814
chr2L	8486009	8510594	24585	193	4672	39	636	154	4036
chr2R	46836558	46842271	5713	192	5492	42	2069	150	3423
chr3L	20314757	20317764	3007	191	7240	49	1239	142	6001
chr3R	34240541	34244902	4361	190	3710	22	568	168	3142
chr2R	34252502	34258841	6339	188	5037	33	438	155	4599
chr2L	21278786	21284319	5533	188	4309	27	418	161	3891
chr3R	12808614	12812375	3761	187	9107	18	383	169	8724
chrX	10869210	10896348	27138	187	5893	67	1296	120	4597
chr3R	960324	964842	4518	187	4524	38	587	149	3937
chr2R	9917054	9920817	3763	185	4771	38	546	147	4225
chrX	17475896	17479300	3404	184	7219	70	3014	114	4205
chr2R	28779800	28782460	2660	184	5507	5	102	179	5405
chr3L	4186747	4201161	14414	184	4653	75	1541	109	3112
chr2R	43027582	43031961	4379	183	5735	20	768	163	4967
chr3L	13545474	13550844	5370	183	3479	30	615	153	2864
chr3R	17921761	17928470	6709	182	4711	49	730	133	3981
chr2R	13457620	13459546	1926	182	4403	25	343	157	4060
chr3R	41833907	41848436	14529	181	6764	98	2681	83	4083
chr3R	39259640	39280454	20814	179	5740	137	3859	42	1881
chr2R	18183579	18187707	4128	178	4472	21	323	157	4149
chr2L	20551089	20556582	5493	177	3791	44	1190	133	2601
chrX	2269321	2273116	3795	175	4359	20	230	155	4129
chrY_unplaced	1071	37275	36204	174	3949	13	338	161	3611
chr3L	17004432	17005760	1328	171	5316	111	2925	60	2391
chr2L	20797241	20819320	22079	171	4223	54	1150	117	3073
chr2L	17344562	17358824	14262	171	3793	24	442	147	3351
chr3L	10286972	10293061	6089	171	3439	98	1884	73	1555
chr3R	31776605	31786155	9550	170	4276	77	2003	93	2273
chr2R	26128390	26132518	4128	169	4243	21	323	148	3920
chr2L	29972531	29996773	24242	169	3072	31	555	138	2517
chr2L	14241646	14257499	15853	168	4615	60	2398	108	2217
chr3L	7994582	8028398	33816	168	2577	31	505	137	2072
chr3R	41240613	41254671	14058	165	6481	71	2229	94	4252
chr3L	14656373	14659688	3315	165	5000	93	3559	72	1441
chr3L	38659373	38677670	18297	165	3575	23	637	142	2938
chr2L	10133169	10138398	5229	165	3036	55	1217	110	1819
chr3R	13274364	13278741	4377	165	3035	54	1203	111	1832
chr3R	48544052	48557719	13667	164	4366	53	842	111	3524
chr2R	44120631	44123841	3210	162	4762	34	1442	128	3320
chr3R	901842	907002	5160	161	4680	49	1172	112	3508
chr2L	12495400	12498370	2970	161	4585	114	3844	47	741
chr2R	43390940	43395166	4226	161	4344	111	3058	50	1286
chr2L	33252482	33259412	6930	161	4082	20	474	141	3608
chr2R	39927660	39932082	4422	161	3971	39	943	122	3028
chr3R	29605303	29630970	25667	160	2948	58	1058	102	1890
chr2L	39943530	39947437	3907	159	3620	20	189	139	3431
chr2L	34247759	34252697	4938	159	3186	25	249	134	2937
chr2R	49614135	49618318	4183	158	3000	40	1062	118	1938
chr3L	11601220	11639236	38016	157	4054	75	1884	82	2170
chr3L	8691359	8697401	6042	157	2726	64	864	93	1862
chr2R	24882590	24886968	4378	155	10785	11	396	144	10389
chr3L	317947	373333	55386	155	6874	41	732	114	6142
chr3L	6835535	6858195	22660	155	5040	80	4108	75	932
chr3L	34871390	34877065	5675	155	2888	54	841	101	2047
chr2R	8637120	8642644	5524	155	2800	24	356	131	2444
chrX	12600672	12605505	4833	154	3137	23	234	131	2903
chrX	19585205	19589409	4204	153	7384	30	472	123	6912
chrX	7234939	7239703	4764	152	3729	12	160	140	3569
chr3L	9201915	9239094	37179	151	3549	26	456	125	3093
chr3R	47033622	47039319	5697	151	3035	8	65	143	2970
chr2L	30161583	30165994	4411	150	3591	14	180	136	3411
chr3R	13394184	13399859	5675	150	2640	49	725	101	1915
chr3R	30901427	30903116	1689	149	5475	31	796	118	4679
chr2L	30456931	30460795	3864	149	3039	29	322	120	2717
chr3R	44875416	44879282	3866	149	2654	53	845	96	1809
chr3R	35182249	35197240	14991	148	3135	42	1038	106	2097
chr3L	19673942	19684682	10740	146	5056	54	1041	92	4015
chr3R	34714897	34720613	5716	145	7060	26	406	119	6654
chr3R	40098347	40106403	8056	145	3055	50	726	95	2329
chrX	23865802	23878093	12291	145	2669	17	381	128	2288
chrX	23819495	23837921	18426	145	2288	30	383	115	1905
chr3L	5127108	5131543	4435	144	4979	36	1122	108	3857
chr2R	1737940	1743576	5636	144	1988	31	397	113	1591
chrX	19740067	19762438	22371	142	5479	85	4166	57	1313
chrX	13235859	13239055	3196	142	2504	38	990	104	1514
chr3L	11011401	11016273	4872	141	2944	19	171	122	2773
chr2L	31753232	31756536	3304	141	2920	32	721	109	2199
chr2L	10709853	10712282	2429	141	2767	42	1005	99	1762
chr2L	15859398	15878225	18827	141	2299	34	509	107	1790
chr3R	53098067	53111850	13783	140	2902	22	335	118	2567
chr2L	37518617	37523456	4839	140	2771	89	1978	51	793
chr3L	6326402	6353782	27380	139	6511	3	29	136	6482
chr3R	51476187	51486175	9988	139	4494	20	274	119	4220
chr2L	2554594	2559744	5150	139	3476	32	433	107	3043
chr2R	58367442	58384473	17031	139	2465	24	313	115	2152
chr2L	5899854	5905075	5221	138	3441	24	219	114	3222
chr3R	20288013	20290550	2537	137	3784	25	244	112	3540
chr2R	61189631	61215851	26220	137	2573	64	1261	73	1312
chr3R	35924516	35931074	6558	137	2564	19	190	118	2374
chr3R	31256998	31258790	1792	136	4443	52	1817	84	2626
chr2R	31870542	31873855	3313	136	3680	125	3581	11	99
chr2L	4532172	4553201	21029	135	2220	47	628	88	1592
chrX	5461703	5467698	5995	135	2086	25	418	110	1668
chr2R	50359109	50361445	2336	134	5693	8	143	126	5550
chr2R	51254768	51256207	1439	134	4204	20	434	114	3770
chr3R	47684178	47687176	2998	134	3395	70	1902	64	1493
chr2R	40963618	40965758	2140	133	6710	31	721	102	5989
chr2L	10302987	10307857	4870	133	2852	18	252	115	2600
chr3L	36453111	36490886	37775	132	4958	44	472	88	4486
chr3R	361459	367264	5805	132	2183	32	483	100	1700
chr2L	2584027	2629659	45632	131	3387	66	1613	65	1774
chr3L	10598486	10600150	1664	131	3125	7	104	124	3021
chrX	18956147	18959918	3771	131	2943	110	2222	21	721
chr3R	39909477	39918424	8947	130	3198	15	172	115	3026
chr2R	50761086	50765633	4547	130	2856	63	1271	67	1585
chr2R	39366489	39372451	5962	129	2171	32	502	97	1669
chr3L	20287059	20294392	7333	127	2367	14	173	113	2194
chr3L	30997179	31001387	4208	127	2034	17	171	110	1863
chr2L	34315682	34321469	5787	126	2740	56	1397	70	1343
chr3R	16893311	16899114	5803	126	2141	31	492	95	1649
chr2L	27034090	27040906	6816	125	2489	15	362	110	2127
chr3R	14509183	14512354	3171	125	2443	40	981	85	1462
chr3R	14055587	14059794	4207	124	2001	17	171	107	1830
chr3R	51267190	51271399	4209	124	2001	17	171	107	1830
chr3L	27665628	27668949	3321	123	2589	12	107	111	2482
chr3R	21003827	21009080	5253	123	2072	29	446	94	1626
chrX	18725373	18729840	4467	123	1957	85	1437	38	520
chr3R	46326751	46338133	11382	122	6444	30	653	92	5791
chr3L	9831745	9833431	1686	122	3262	11	126	111	3136
chr3R	51927754	51949827	22073	121	3659	25	1587	96	2072
chr2L	6143507	6145532	2025	121	2911	44	1551	77	1360
chr3R	39307213	39310362	3149	120	5563	24	1168	96	4395
chr2L	22510906	22542643	31737	120	2256	31	582	89	1674
chr3L	14064354	14065937	1583	119	3100	7	153	112	2947
chr3L	35674207	35678406	4199	119	1919	17	171	102	1748
chr2L	8762256	8764726	2470	118	5062	36	1882	82	3180
chr2L	36136004	36140687	4683	118	1899	24	314	94	1585
chr2R	57433647	57443390	9743	117	2821	20	205	97	2616
chr3R	25687953	25707255	19302	117	2452	88	1976	29	476
chr2L	7782290	7788015	5725	117	2207	30	408	87	1799
chr2L	49358130	49364140	6010	116	2336	18	114	98	2222
chrX	21373228	21382773	9545	115	3337	30	529	85	2808
chr3L	12630798	12640927	10129	115	3201	36	1691	79	1510
chr2R	15676216	15697229	21013	114	6322	97	6007	17	315
chr2L	14363922	14365593	1671	114	2807	103	2718	11	89
chrX	7620115	7622198	2083	114	2414	67	1681	47	733
chrX	9806348	9826580	20232	114	2093	14	378	100	1715
chrX	17830316	17836459	6143	112	2992	21	701	91	2291
chr3R	48201651	48210807	9156	112	1840	17	146	95	1694
chr3L	1924659	1929475	4816	111	2424	11	329	100	2095
chr3L	30142338	30143639	1301	110	2187	16	224	94	1963
chr3L	7107888	7122716	14828	109	2740	61	1345	48	1395
chr2R	16817546	16822183	4637	109	2020	9	305	100	1715
chr2R	26047170	26051807	4637	109	2020	9	305	100	1715
chr2R	29797664	29803389	5725	109	1871	12	186	97	1685
chrX	13826724	13856054	29330	108	3366	23	471	85	2895
chr2R	32165392	32168441	3049	108	2621	36	834	72	1787
chr2R	9880440	9886579	6139	108	2518	37	1163	71	1355
chr2R	45437737	45443134	5397	107	4889	76	3978	31	911
chr2L	25331852	25351801	19949	107	1958	46	706	61	1252
chr3R	29490392	29510396	20004	107	1742	85	1481	22	261
chr3R	13230534	13231611	1077	105	3245	13	129	92	3116
chr2R	45692616	45695101	2485	104	3473	34	944	70	2529
chr2L	14177310	14179210	1900	104	3178	57	1185	47	1993
chr3R	46590764	46598519	7755	104	2645	7	103	97	2542
chr3R	51998095	52022146	24051	103	3884	13	163	90	3721
chr3R	46112783	46125797	13014	103	2009	87	1824	16	185
chr2R	46445589	46457133	11544	103	1814	13	146	90	1668
chr2R	5107898	5110720	2822	101	2666	26	429	75	2237
chr3R	48090049	48096705	6656	101	1390	35	419	66	971
chr3L	5536834	5566281	29447	100	4204	18	351	82	3853
chr3L	3085419	3103642	18223	100	3654	9	122	91	3532
chr3R	20609785	20613444	3659	100	1765	24	574	76	1191
chr2L	11517837	11522227	4390	100	1641	27	379	73	1262
chr3R	26249969	26254437	4468	100	1641	27	379	73	1262
chr2L	11560518	11578401	17883	100	1558	24	234	76	1324
chr2R	43331425	43335610	4185	100	1458	16	213	84	1245
chrX	18227720	18228798	1078	99	6130	1	5	98	6125
chr2L	2949141	2955699	6558	99	2858	20	190	79	2668
chr3R	1490261	1493321	3060	99	1534	82	1337	17	197
chrX	15737001	15742979	5978	98	4709	9	99	89	4610
chr2L	2062913	2064839	1926	98	3039	7	47	91	2992
chr2R	7911789	7912840	1051	98	2306	28	949	70	1357
chr2R	330135	366322	36187	98	1840	38	548	60	1292
chrX	6787240	6789158	1918	96	2030	34	605	62	1425
chr2L	33533618	33535647	2029	95	2562	11	190	84	2372
chrY_unplaced	69789	82838	13049	95	2511	12	333	83	2178
chr3R	18626030	18627123	1093	94	2550	11	191	83	2359
chr3R	16399836	16401862	2026	94	2549	11	190	83	2359
chr2L	41142085	41152156	10071	94	2136	18	249	76	1887
chr2R	55896583	55898465	1882	92	4324	85	4186	7	138
chr3L	25634297	25636810	2513	92	3971	6	43	86	3928
chr2R	29624206	29626718	2512	92	3971	6	43	86	3928
chr2L	15662221	15663722	1501	92	2988	5	36	87	2952
chr3L	4067371	4070432	3061	91	2602	81	2201	10	401
chr3L	14014870	14017229	2359	91	1881	81	1770	10	111
chr2R	1241022	1243420	2398	91	1881	81	1770	10	111
chr3L	19091773	19102621	10848	91	1876	67	1455	24	421
chr3L	31172526	31180502	7976	90	3452	10	82	80	3370
chrX	16845663	16848496	2833	90	3300	5	56	85	3244
chr2L	5838321	5852899	14578	90	2031	44	895	46	1136
chr2L	1980744	1987124	6380	90	1929	30	433	60	1496
chr2L	27848355	27850718	2363	88	1841	80	1767	8	74
chr2L	20669719	20699733	30014	88	1705	46	1031	42	674
chr2R	51987588	51990684	3096	88	1182	19	275	69	907
chr2L	35231410	35232624	1214	87	4407	8	95	79	4312
chr3L	8112067	8130199	18132	87	2604	15	411	72	2193
chr2R	33908716	33912591	3875	87	1907	14	212	73	1695
chr3R	46022894	46032159	9265	87	1741	18	165	69	1576
chr2R	49093107	49095549	2442	87	1618	44	649	43	969
chr2L	7120130	7124153	4023	87	1511	73	1333	14	178
chr3L	2190442	2206509	16067	87	1420	23	292	64	1128
chr2L	18068228	18072414	4186	87	1316	16	213	71	1103
chr2R	38397494	38398591	1097	86	2246	15	233	71	2013
chr3R	32564318	32567882	3564	86	1963	32	794	54	1169
chrX	7452978	7455571	2593	86	1719	58	1075	28	644
chr3L	28135903	28138142	2239	85	2907	13	256	72	2651
chr3R	32427804	32428828	1024	85	2112	9	84	76	2028
chr3R	35399545	35421170	21625	85	1133	10	124	75	1009
chr3R	40004511	40040453	35942	84	4533	70	4281	14	252
chr3L	862697	867494	4797	84	3300	10	95	74	3205
chr2R	53926247	53927891	1644	84	2188	7	47	77	2141
chr2R	28130717	28151523	20806	84	1288	33	359	51	929
chr2R	51621357	51630806	9449	83	2709	12	136	71	2573
chr3L	15881204	15883746	2542	83	1689	56	1056	27	633
chr2L	35940016	35942558	2542	83	1689	56	1056	27	633
chr2R	37036957	37040446	3489	83	1358	21	280	62	1078
chr2L	40354946	40375521	20575	82	3318	7	70	75	3248
chr2R	54188357	54197735	9378	82	1959	27	432	55	1527
chr3R	44395652	44397701	2049	82	1680	8	59	74	1621
chr3R	27037118	27039802	2684	82	1566	37	717	45	849
chr2R	52132904	52135272	2368	81	2651	13	243	68	2408
chr2R	22684331	22690127	5796	81	1915	31	1022	50	893
chr2R	50926998	50929212	2214	80	3849	66	3690	14	159
chr2R	58180107	58187604	7497	80	2649	59	2371	21	278
chr2L	32569613	32575554	5941	80	1913	31	1022	49	891
chr2L	10927921	10929801	1880	80	1093	52	793	28	300
chr2L	43667104	43668737	1633	78	2278	50	1573	28	705
chr2R	19769087	19773338	4251	78	924	23	294	55	630
chr3R	9160071	9164323	4252	78	924	23	294	55	630
chrX	14654382	14655856	1474	77	3275	13	294	64	2981
chrX	13335532	13342992	7460	77	1541	50	907	27	634
chr2L	9413697	9415894	2197	77	1497	71	1434	6	63
chrX	9390707	9392932	2225	76	4075	65	3948	11	127
chr3R	24112220	24114445	2225	76	4075	65	3948	11	127
chr3R	45399328	45401275	1947	76	1645	10	134	66	1511
chr3R	48127584	48147651	20067	76	1365	10	99	66	1266
chrX	11156209	11158436	2227	75	4059	64	3932	11	127
chr3L	16161395	16164818	3423	75	2084	16	306	59	1778
chr3L	41779882	41780884	1002	75	1357	44	942	31	415
chr2L	35383754	35385979	2225	74	4029	64	3908	10	121
chr2L	19192461	19198892	6431	74	958	21	289	53	669
chr2R	44901692	44904018	2326	73	2299	7	123	66	2176
chr2R	32809490	32814220	4730	73	1556	20	326	53	1230
chr2R	60371443	60376060	4617	72	3516	30	651	42	2865
chr2L	20320651	20334835	14184	71	3058	62	2963	9	95
chr3R	44081679	44085964	4285	71	2049	10	133	61	1916
chr2R	55014507	55027586	13079	71	1475	6	65	65	1410
chr2R	11004932	11006049	1117	70	2860	4	29	66	2831
chrX	1632684	1637572	4888	70	2333	14	209	56	2124
chr3L	34620499	34624784	4285	70	1981	10	133	60	1848
chrX	19231546	19238359	6813	70	1775	22	636	48	1139
chr3R	5822355	5826528	4173	70	1053	26	269	44	784
chr2R	48795987	48810331	14344	69	3388	3	45	66	3343
chr3L	10714984	10722360	7376	69	2819	14	237	55	2582
chr2R	46398039	46399284	1245	68	1494	6	51	62	1443
chr2L	9947242	9967293	20051	67	1483	5	137	62	1346
chr2R	37109195	37112656	3461	67	1288	15	474	52	814
chr3R	33937048	33941611	4563	67	1077	16	192	51	885
chrX	9455226	9456318	1092	67	733	67	733	0	0
chr3R	52956586	52979552	22966	66	1934	9	76	57	1858
chr2R	17548784	17588901	40117	66	1779	31	628	35	1151
chr2R	28928657	28930322	1665	66	1501	3	56	63	1445
chr3R	26890145	26893385	3240	66	1293	12	116	54	1177
chr3R	11832243	11837615	5372	66	1268	39	795	27	473
chr3L	12100266	12101400	1134	66	1206	9	70	57	1136
chr2R	35542666	35559788	17122	66	979	25	337	41	642
chr3R	10197782	10200635	2853	65	1483	11	179	54	1304
chr2R	35344629	35346117	1488	65	1374	56	1319	9	55
chr2R	11843936	11847987	4051	65	1012	24	258	41	754
chr3R	12293793	12308721	14928	64	1604	15	175	49	1429
chr3L	16272767	16274318	1551	64	1539	46	1282	18	257
chrX	17210992	17219431	8439	64	1155	40	862	24	293
chr2R	33791948	33793797	1849	63	4451	50	4264	13	187
chr2L	7347450	7359865	12415	63	1814	16	174	47	1640
chr3R	18217468	18219131	1663	63	1414	55	1368	8	46
chr2R	58683030	58717792	34762	62	1465	11	266	51	1199
chr2R	11164925	11180588	15663	62	1312	8	162	54	1150
chr3L	9688638	9711615	22977	62	1266	9	73	53	1193
chr2L	31661871	31665714	3843	62	944	20	231	42	713
chr2L	33865204	33866716	1512	62	859	38	608	24	251
chrY_unplaced	104000	105906	1906	61	1346	12	187	49	1159
chrX	13770496	13784041	13545	60	1522	18	371	42	1151
chr3R	48746049	48761081	15032	60	1412	19	656	41	756
chr2R	24611743	24613558	1815	60	1066	12	170	48	896
chr2R	24756109	24757925	1816	60	1066	12	170	48	896
chr2R	30363920	30365735	1815	60	1066	12	170	48	896
chr2R	39650455	39652270	1815	60	1066	12	170	48	896
chr3R	32616667	32619673	3006	60	1045	10	200	50	845
chr3R	32678941	32681947	3006	60	1045	10	200	50	845
chr2L	19075099	19078211	3112	60	890	4	52	56	838
chr2L	44160584	44189674	29090	59	2282	25	1481	34	801
chr2R	42035684	42037258	1574	59	939	13	169	46	770
chr3L	10573411	10576057	2646	58	1523	20	577	38	946
chr2L	4347342	4348716	1374	57	736	37	502	20	234
chr2R	40516567	40517592	1025	56	3266	6	50	50	3216
chr2R	31508613	31526313	17700	56	1176	21	579	35	597
chrX	16271886	16273132	1246	56	967	34	754	22	213
chr2L	6565654	6586701	21047	56	863	8	125	48	738
chrX	6895825	6914814	18989	55	2521	13	334	42	2187
chr2L	3447942	3452096	4154	55	1498	19	271	36	1227
chr3L	34084672	34086337	1665	55	1388	2	42	53	1346
chr2L	2837977	2841798	3821	55	1259	13	257	42	1002
chr3L	3855911	3858264	2353	55	1117	19	376	36	741
chr3R	48231669	48249069	17400	54	6538	5	97	49	6441
chr2L	2101134	2113260	12126	54	1201	27	637	27	564
chr2L	10407629	10417248	9619	54	1006	6	56	48	950
chr2R	38537798	38555203	17405	53	1672	9	171	44	1501
chrX	18271553	18277065	5512	53	1608	26	675	27	933
chr3R	23311428	23312495	1067	53	1347	52	1342	1	5
chr3R	9202410	9205766	3356	53	895	4	30	49	865
chr2R	57336502	57343477	6975	52	1547	20	310	32	1237
chr2R	23304400	23305817	1417	52	1038	30	635	22	403
chr2L	8559123	8571335	12212	52	867	32	552	20	315
chr2R	46237710	46241061	3351	52	861	4	30	48	831
chr2R	41375774	41376803	1029	51	2843	0	0	51	2843
chr2L	2019403	2037712	18309	51	1096	7	84	44	1012
chr3R	48635621	48637750	2129	51	830	50	825	1	5
chrX	19944748	19951819	7071	51	743	11	170	40	573
chr3R	39964516	39980784	16268	50	1271	26	889	24	382
chr3R	13499754	13500836	1082	50	1211	5	58	45	1153
chr2R	4986985	4988024	1039	50	1189	21	395	29	794
chr3L	1623245	1636037	12792	50	1115	34	833	16	282
chr2R	22355265	22360039	4774	50	697	13	113	37	584
chr3R	27964019	27965720	1701	49	1350	19	210	30	1140
chr2R	58519489	58520917	1428	48	1550	26	903	22	647
chr2R	363	12394	12031	48	1487	33	1333	15	154
chr3R	41037532	41038858	1326	48	999	13	227	35	772
chr2L	39126611	39130428	3817	48	764	17	381	31	383
chr3L	39708582	39712399	3817	48	762	17	381	31	381
chrX	15099287	15118381	19094	47	3887	47	3887	0	0
chr2L	23494272	23510387	16115	47	816	27	365	20	451
chr2L	20847804	20849456	1652	47	780	45	760	2	20
chr3L	5223324	5233707	10383	47	691	29	528	18	163
chr3R	9837614	9850167	12553	46	1893	10	153	36	1740
chr3R	44788233	44791928	3695	46	1633	3	83	43	1550
chr3L	5478501	5497092	18591	45	1776	16	286	29	1490
chr2R	36689744	36693496	3752	45	731	14	350	31	381
chr3R	38081484	38087811	6327	45	671	9	87	36	584
chr3L	18639791	18648760	8969	45	659	21	248	24	411
chr3R	27341575	27363066	21491	45	601	12	133	33	468
chr3L	23248094	23263124	15030	44	1399	6	45	38	1354
chrX	16555426	16565546	10120	44	1052	16	142	28	910
chr2R	35029689	35030712	1023	44	918	8	105	36	813
chr2R	55516824	55517998	1174	43	1663	6	72	37	1591
chr3L	25735119	25739154	4035	43	1095	5	45	38	1050
chr3R	10604707	10607369	2662	43	936	3	50	40	886
chr2L	2368657	2373304	4647	43	787	11	189	32	598
chr3R	15541290	15545606	4316	43	754	33	485	10	269
chr3L	7016515	7020332	3817	43	724	15	364	28	360
chr3R	30171678	30172713	1035	42	1450	4	28	38	1422
chr3R	49695787	49714453	18666	42	1397	18	410	24	987
chrX	19998109	20002766	4657	42	1223	4	25	38	1198
chr3L	11135494	11136693	1199	41	2151	4	39	37	2112
chrX	16067798	16086744	18946	41	1896	8	59	33	1837
chrX	12874568	12884485	9917	41	803	12	209	29	594
chr3L	41852922	41866596	13674	40	1285	13	167	27	1118
chr2R	36209784	36211406	1622	40	1039	19	192	21	847
chr2R	52182533	52186096	3563	40	642	22	435	18	207
chr3L	16868625	16869971	1346	39	1702	7	43	32	1659
chrX	11294342	11295733	1391	39	1299	14	212	25	1087
chr3R	48591308	48603187	11879	39	608	32	523	7	85
chr2L	1304690	1308293	3603	38	1293	8	95	30	1198
chr2L	30042922	30051718	8796	38	786	16	224	22	562
chr3R	41786918	41799634	12716	38	733	13	417	25	316
chr3R	29401670	29402830	1160	38	574	6	98	32	476
chr3R	20412014	20415398	3384	37	644	7	187	30	457
chr3R	43261138	43267868	6730	37	546	14	182	23	364
chr2L	6646197	6659363	13166	37	542	14	164	23	378
chr3R	43938352	43959240	20888	36	1783	28	1450	8	333
chr2L	29642744	29645285	2541	36	836	14	483	22	353
chr2L	9515758	9527659	11901	36	594	31	484	5	110
chr2L	46401484	46406284	4800	36	584	33	569	3	15
chr3L	8905869	8911909	6040	35	1401	15	536	20	865
chr2R	57696363	57700733	4370	35	883	24	663	11	220
chr3L	6118586	6120953	2367	35	593	9	265	26	328
chr2R	2948314	2952626	4312	35	467	11	98	24	369
chr2R	56623426	56628031	4605	35	366	1	18	34	348
chr2R	46975156	46976200	1044	34	738	10	115	24	623
chr3R	26280401	26284186	3785	34	503	13	156	21	347
chr3R	47539488	47543263	3775	34	503	13	156	21	347
chr2R	40261316	40272309	10993	34	462	21	248	13	214
chr2L	18303924	18321439	17515	33	2648	26	2296	7	352
chr3L	9079176	9095821	16645	33	634	9	249	24	385
chr3L	33580518	33581756	1238	33	585	16	254	17	331
chr2R	45475589	45477551	1962	33	540	12	157	21	383
chr3R	43872898	43888534	15636	33	465	20	292	13	173
chr3L	3354389	3356776	2387	33	389	10	154	23	235
chr2L	4630607	4649883	19276	32	517	11	112	21	405
chrX	13032935	13060520	27585	32	480	2	30	30	450
chr2R	15812168	15814328	2160	31	1100	30	1061	1	39
chr2R	17405199	17406377	1178	31	876	7	72	24	804
chr3R	36225305	36226638	1333	31	497	17	229	14	268
chr3R	38821677	38823165	1488	31	363	3	38	28	325
chr2R	47104273	47108583	4310	31	339	11	104	20	235
chr3R	26802260	26804422	2162	30	1084	29	1045	1	39
chr3R	40061403	40063565	2162	30	1084	29	1045	1	39
chr3R	49740306	49743058	2752	30	635	8	176	22	459
chr2L	3076720	3085343	8623	30	441	9	78	21	363
chr3L	2143039	2145285	2246	30	383	5	49	25	334
chr2L	26928365	26929980	1615	29	1064	28	1025	1	39
chr3L	12711031	12712855	1824	29	385	22	307	7	78
chrX	8332708	8334120	1412	28	1072	11	184	17	888
chr2L	16706049	16707264	1215	28	923	16	706	12	217
chr2L	29613948	29616316	2368	28	741	6	120	22	621
chr3L	23326365	23328554	2189	28	422	7	74	21	348
chrX	9610241	9612259	2018	28	257	4	36	24	221
chr3L	10940614	10960858	20244	27	1793	0	0	27	1793
chr2R	39434654	39436704	2050	27	811	2	30	25	781
chr2L	3324817	3333691	8874	27	735	2	16	25	719
chr3R	44527734	44529137	1403	27	663	24	634	3	29
chr3L	9642920	9645383	2463	27	490	13	268	14	222
chr2R	20395657	20400821	5164	27	468	27	468	0	0
chr2R	17445954	17453997	8043	27	450	22	283	5	167
chr3R	20363795	20375234	11439	27	446	2	20	25	426
chr2R	55698572	55701282	2710	27	431	3	68	24	363
chr2L	28372534	28376496	3962	27	258	6	61	21	197
chr3L	11195142	11197251	2109	26	453	17	279	9	174
chrX	10313031	10314102	1071	26	398	1	5	25	393
chrX	17886060	17903102	17042	26	390	4	147	22	243
chr2L	21808607	21810006	1399	26	358	21	248	5	110
chr3R	14340738	14342137	1399	26	358	21	248	5	110
chr3R	25298853	25300253	1400	26	358	21	248	5	110
chr2L	49009737	49011249	1512	26	354	3	33	23	321
chrX	17543667	17545267	1600	26	306	24	279	2	27
chr2R	60267357	60274723	7366	26	292	24	254	2	38
chr3R	38758303	38764815	6512	26	208	2	17	24	191
chr3L	41916586	41927712	11126	25	1824	5	414	20	1410
chr2L	2980338	2987085	6747	25	607	0	0	25	607
chr2L	4910761	4914248	3487	25	582	12	418	13	164
chrX	18520526	18522104	1578	25	488	13	327	12	161
chr3R	45980526	45982433	1907	25	473	6	39	19	434
chr2R	22241358	22242443	1085	25	428	8	59	17	369
chr2L	16276939	16278265	1326	25	403	20	293	5	110
chrX	4680974	4682237	1263	25	353	20	243	5	110
chr2R	58642471	58645112	2641	24	1280	15	1002	9	278
chrX	2381224	2382865	1641	24	681	1	5	23	676
chr2R	35070871	35072177	1306	24	616	21	595	3	21
chr2L	15086021	15087790	1769	24	594	12	143	12	451
chr3L	13745166	13746482	1316	24	477	2	11	22	466
chrX	8977513	8981194	3681	24	459	8	61	16	398
chr2R	20701958	20708948	6990	24	443	20	338	4	105
chr2L	14951055	14952153	1098	24	397	18	256	6	141
chr3R	30242635	30257810	15175	24	339	7	60	17	279
chr2L	45031041	45032749	1708	24	321	3	42	21	279
chr2R	58267367	58292572	25205	24	296	4	46	20	250
chr2R	20609638	20613275	3637	23	1384	2	15	21	1369
chr3R	49212867	49225792	12925	23	1064	1	5	22	1059
chr2R	47632535	47634055	1520	23	623	7	70	16	553
chr2L	20991273	20992605	1332	23	435	5	53	18	382
chrX	17361074	17363118	2044	23	422	5	57	18	365
chr3L	2521973	2523348	1375	23	236	19	213	4	23
chr2L	8712990	8714448	1458	22	869	22	869	0	0
chr2L	44424498	44433443	8945	22	713	16	367	6	346
chr3R	47423066	47427051	3985	22	418	12	162	10	256
chr3R	27528331	27533099	4768	22	415	22	415	0	0
chr2R	39754440	39760049	5609	22	385	22	385	0	0
chr3R	37440202	37442413	2211	22	346	3	39	19	307
chr2L	14596903	14599063	2160	22	330	21	291	1	39
chr2R	44218342	44220623	2281	22	289	18	245	4	44
chr2R	43581183	43582476	1293	22	286	6	47	16	239
chr2L	4602026	4603399	1373	22	275	18	235	4	40
chr2R	50316212	50318367	2155	21	501	2	30	19	471
chr3L	28492507	28493833	1326	21	481	17	376	4	105
chr2R	56085028	56088999	3971	21	351	4	55	17	296
chr3L	8266654	8269281	2627	21	277	5	58	16	219
chr2L	41954346	41957637	3291	21	195	15	139	6	56
chr3R	28679307	28680611	1304	20	584	19	579	1	5
chr2L	33324786	33329486	4700	20	440	16	335	4	105
chr3R	19607594	19617026	9432	20	402	6	50	14	352
chr2R	47011496	47031361	19865	20	362	6	66	14	296
chr2R	7519416	7521808	2392	20	279	20	279	0	0
chr2R	57269617	57288687	19070	20	255	10	103	10	152
chr3R	45780337	45781955	1618	20	248	19	243	1	5
chrX	18050756	18061714	10958	20	233	2	10	18	223
chr3L	33307449	33309766	2317	20	203	3	16	17	187
chr3L	6196633	6197905	1272	20	166	6	39	14	127
chr2L	13642003	13643182	1179	19	602	0	0	19	602
chr2R	52708472	52740999	32527	19	370	3	37	16	333
chr2L	45676413	45683094	6681	19	331	19	331	0	0
chr2L	8663009	8664441	1432	19	320	7	89	12	231
chr3R	16163967	16170702	6735	19	308	11	194	8	114
chr3R	37589693	37594701	5008	19	256	11	155	8	101
chr3L	35860379	35861759	1380	19	214	1	21	18	193
chr2L	12867095	12874044	6949	18	393	3	32	15	361
chr2R	47364701	47370385	5684	18	367	8	93	10	274
chr3R	6314093	6320536	6443	18	299	18	299	0	0
chr3R	8764566	8767553	2987	18	253	6	49	12	204
chr3R	51125692	51128018	2326	18	233	13	159	5	74
chr3R	49077021	49078057	1036	18	189	2	12	16	177
chr3R	37946600	37955489	8889	17	456	13	382	4	74
chr2R	45606001	45612776	6775	17	325	1	6	16	319
chr2L	31436792	31441707	4915	17	316	4	34	13	282
chr3R	26466396	26467560	1164	17	299	5	48	12	251
chr3R	11778170	11784609	6439	17	294	17	294	0	0
chr2R	31619373	31631819	12446	17	264	2	14	15	250
chr2R	45236541	45237626	1085	17	253	1	14	16	239
chr3L	8428989	8430026	1037	17	179	3	27	14	152
chr2L	10523081	10524906	1825	17	165	2	26	15	139
chr3L	11478541	11481192	2651	17	122	5	35	12	87
chr3R	35975517	35994676	19159	16	325	6	80	10	245
chr3L	30339537	30340598	1061	16	272	8	160	8	112
chrX	13197082	13198199	1117	16	255	1	8	15	247
chr3R	42778421	42779448	1027	16	252	7	142	9	110
chr2R	45278376	45292455	14079	16	242	14	232	2	10
chr3L	4009640	4022645	13005	16	224	9	120	7	104
chr2R	35822277	35831482	9205	16	219	6	131	10	88
chr3R	46541652	46544112	2460	16	213	14	198	2	15
chr3R	4793107	4797173	4066	15	510	6	70	9	440
chr2R	40808516	40810656	2140	15	420	12	395	3	25
chr2R	53317249	53338347	21098	15	247	3	36	12	211
chr2R	47163384	47165418	2034	15	184	4	79	11	105
chrX	9302938	9322774	19836	15	174	4	53	11	121
chr3R	35732799	35734453	1654	15	166	5	46	10	120
chr2R	30808659	30810741	2082	15	155	10	106	5	49
chrX	15454755	15464907	10152	15	135	12	104	3	31
chr2R	54247642	54249046	1404	14	259	0	0	14	259
chr3L	24559815	24561328	1513	14	210	5	92	9	118
chr3L	803587	807434	3847	14	186	7	69	7	117
chrX	9353844	9355846	2002	14	174	13	161	1	13
chr2R	43653126	43655130	2004	14	174	13	161	1	13
chr2R	47201742	47207171	5429	14	122	6	64	8	58
chr3L	4152712	4156254	3542	13	431	12	420	1	11
chr3R	46825119	46826748	1629	13	397	11	386	2	11
chr3L	14306418	14307596	1178	13	249	3	24	10	225
chr2R	42583780	42584830	1050	13	211	10	191	3	20
chrX	17979353	17980616	1263	13	188	2	13	11	175
chr3L	9773468	9774912	1444	13	163	5	95	8	68
chr2L	13524109	13525646	1537	13	123	5	44	8	79
chr2R	48643747	48653762	10015	12	554	10	543	2	11
chr3R	48699206	48721295	22089	12	320	4	45	8	275
chr3L	23402702	23403798	1096	12	276	3	27	9	249
chr3L	19139263	19140407	1144	12	266	8	161	4	105
chr3R	17292249	17296715	4466	12	239	0	0	12	239
chr3R	37270960	37284370	13410	12	183	12	183	0	0
chrX	15857741	15863489	5748	12	181	0	0	12	181
chr3R	31155476	31157480	2004	12	155	11	142	1	13
chr3R	36256762	36258302	1540	12	152	0	0	12	152
chr3R	44011109	44026231	15122	12	126	3	23	9	103
chr2L	44273819	44279282	5463	11	244	11	244	0	0
chr3R	12527247	12529170	1923	11	198	1	10	10	188
chrX	15628670	15630793	2123	11	175	7	130	4	45
chrX	1844845	1849001	4156	11	144	11	144	0	0
chr2R	24927260	24931421	4161	11	144	11	144	0	0
chr2R	54324612	54327212	2600	11	131	5	63	6	68

## Sheet: TE-piRNAs window 5kb - chrUNKN
chr	start	end	length	unique read number	total read number	sense unique read number	sense total read number	antisense unique read number	antisense total read number
chrUNKN	2673686	3940483	1266797	14281	408745	4955	136885	9326	271860
chrUNKN	5658825	6519330	860505	14061	435879	5011	140262	9050	295617
chrUNKN	1244546	2011395	766849	11416	335302	4088	123276	7328	212026
chrUNKN	8515595	9154945	639350	6974	203709	2253	56780	4721	146929
chrUNKN	7024093	7586107	562014	9291	342587	4149	170236	5142	172351
chrUNKN	12071268	12527286	456018	3136	97565	863	18571	2273	78994
chrUNKN	4125145	4554159	429014	3219	92150	1440	41984	1779	50166
chrUNKN	35740285	36095607	355322	2261	92247	843	55456	1418	36791
chrUNKN	26301141	26653412	352271	1779	42415	510	11260	1269	31155
chrUNKN	36704207	37029662	325455	4323	230021	3327	199903	996	30118
chrUNKN	110532	435223	324691	3745	128431	1467	54283	2278	74148
chrUNKN	2363415	2652200	288785	4240	124878	1799	58562	2441	66316
chrUNKN	11041284	11320421	279137	2533	64845	742	18931	1791	45914
chrUNKN	2066682	2343283	276601	2982	82340	850	15370	2132	66970
chrUNKN	31966734	32238570	271836	3483	343957	2621	318060	862	25897
chrUNKN	4909276	5178874	269598	2310	71710	720	20993	1590	50717
chrUNKN	32636860	32887892	251032	1241	62744	512	37629	729	25115
chrUNKN	26918942	27168014	249072	5752	334099	4141	278641	1611	55458
chrUNKN	30962551	31187277	224726	1442	70025	500	41577	942	28448
chrUNKN	7618379	7833877	215498	2184	71414	833	34279	1351	37135
chrUNKN	23374298	23583016	208718	1502	42460	596	13631	906	28829
chrUNKN	34209080	34415658	206578	5782	606319	5429	598432	353	7887
chrUNKN	34733700	34937942	204242	4829	402733	4158	380606	671	22127
chrUNKN	25917461	26121246	203785	1710	46911	502	12821	1208	34090
chrUNKN	12609000	12810615	201615	1981	72677	825	26488	1156	46189
chrUNKN	8291330	8487017	195687	1499	32222	405	7059	1094	25163
chrUNKN	759479	944475	184996	3560	105980	1067	27999	2493	77981
chrUNKN	37067680	37252611	184931	3176	113116	2642	91554	534	21562
chrUNKN	35082097	35264215	182118	1938	68469	1405	56697	533	11772
chrUNKN	13575745	13756061	180316	1008	27897	210	4644	798	23253
chrUNKN	28125345	28299199	173854	854	26185	282	7641	572	18544
chrUNKN	5213353	5387115	173762	2349	79647	715	23908	1634	55739
chrUNKN	9293167	9466112	172945	2205	83007	841	32257	1364	50750
chrUNKN	8098115	8270815	172700	2979	102027	1364	48163	1615	53864
chrUNKN	29591478	29761592	170114	1095	27732	357	10215	738	17517
chrUNKN	37452516	37622484	169968	691	19177	318	8266	373	10911
chrUNKN	28598692	28765058	166366	1016	27209	331	6785	685	20424
chrUNKN	456909	623112	166203	1267	35958	251	5641	1016	30317
chrUNKN	9487911	9653587	165676	2008	54139	652	18781	1356	35358
chrUNKN	34546512	34710344	163832	571	15194	210	4705	361	10489
chrUNKN	9872141	10035963	163822	1845	47690	609	16019	1236	31671
chrUNKN	26730013	26892354	162341	944	25014	207	4192	737	20822
chrUNKN	42145819	42307856	162037	1925	67438	1633	59725	292	7713
chrUNKN	24548097	24709434	161337	683	13753	164	3226	519	10527
chrUNKN	9694153	9849804	155651	1005	50823	393	9997	612	40826
chrUNKN	29294909	29450520	155611	550	14770	196	4191	354	10579
chrUNKN	33965693	34121237	155544	497	16203	242	10989	255	5214
chrUNKN	6543493	6698453	154960	1560	42647	389	9411	1171	33236
chrUNKN	11438962	11593628	154666	919	19944	228	3973	691	15971
chrUNKN	40125882	40278058	152176	5240	422148	4913	415395	327	6753
chrUNKN	27954665	28104030	149365	835	25722	170	3580	665	22142
chrUNKN	10634469	10781844	147375	1263	37599	391	12294	872	25305
chrUNKN	30427056	30574110	147054	793	26467	228	8744	565	17723
chrUNKN	37279800	37423218	143418	4518	509500	3970	495475	548	14025
chrUNKN	39227469	39369075	141606	776	25269	238	6161	538	19108
chrUNKN	24889929	25030203	140274	3097	329650	2344	302004	753	27646
chrUNKN	30268862	30405484	136622	508	12594	121	2013	387	10581
chrUNKN	24119582	24254660	135078	679	21492	215	5668	464	15824
chrUNKN	39963487	40095944	132457	522	40186	275	33169	247	7017
chrUNKN	41117576	41249669	132093	2095	62164	1928	59463	167	2701
chrUNKN	38828372	38957912	129540	2695	105314	2168	88438	527	16876
chrUNKN	10890130	11017839	127709	1519	47952	297	7247	1222	40705
chrUNKN	19547966	19674147	126181	835	23931	238	5821	597	18110
chrUNKN	32333234	32459242	126008	732	22028	470	14428	262	7600
chrUNKN	39509086	39632993	123907	865	25628	635	20112	230	5516
chrUNKN	25566788	25688929	122141	940	25723	245	5376	695	20347
chrUNKN	36310043	36427346	117303	2495	223113	2129	213936	366	9177
chrUNKN	36452319	36569525	117206	4391	168311	3896	154126	495	14185
chrUNKN	17848154	17965152	116998	587	25908	302	14836	285	11072
chrUNKN	41283738	41400676	116938	2326	131404	1962	118106	364	13298
chrUNKN	37860712	37977225	116513	188	3483	54	1035	134	2448
chrUNKN	5520192	5635762	115570	881	21537	315	7214	566	14323
chrUNKN	25417347	25532664	115317	1392	44212	472	15604	920	28608
chrUNKN	32483708	32598772	115064	487	13739	173	4260	314	9479
chrUNKN	15147212	15262045	114833	596	14224	167	3790	429	10434
chrUNKN	38994962	39108748	113786	534	16027	134	3042	400	12985
chrUNKN	10498299	10610683	112384	894	26717	410	12963	484	13754
chrUNKN	33390167	33501819	111652	2980	150483	2692	144636	288	5847
chrUNKN	33723134	33833838	110704	462	15379	186	6431	276	8948
chrUNKN	6883034	6993325	110291	1497	47515	413	10899	1084	36616
chrUNKN	13204496	13314501	110005	700	17005	228	6588	472	10417
chrUNKN	22079487	22187777	108290	1041	26867	449	13406	592	13461
chrUNKN	33563196	33668632	105436	1400	51375	1186	47033	214	4342
chrUNKN	27831102	27933579	102477	1166	58957	714	42329	452	16628
chrUNKN	39697540	39799084	101544	885	51081	452	38949	433	12132
chrUNKN	23246545	23346953	100408	811	20813	146	3119	665	17694
chrUNKN	10260456	10359743	99287	786	19090	271	5558	515	13532
chrUNKN	31439072	31537828	98756	500	18410	81	1216	419	17194
chrUNKN	24733344	24831376	98032	400	11231	64	1092	336	10139
chrUNKN	25250526	25347031	96505	699	24200	158	6766	541	17434
chrUNKN	18362530	18458940	96410	491	18267	363	15731	128	2536
chrUNKN	28792793	28887931	95138	5753	530358	5436	524085	317	6273
chrUNKN	21538175	21632262	94087	521	16723	303	7577	218	9146
chrUNKN	11623111	11716435	93324	425	11485	112	2352	313	9133
chrUNKN	27698041	27790920	92879	300	7628	81	1412	219	6216
chrUNKN	11949852	12042442	92590	524	13071	235	8112	289	4959
chrUNKN	20621967	20714378	92411	902	34454	289	11550	613	22904
chrUNKN	39392891	39485111	92220	436	16634	164	6746	272	9888
chrUNKN	27552598	27644477	91879	813	23227	161	5900	652	17327
chrUNKN	10067945	10159151	91206	651	13354	347	6494	304	6860
chrUNKN	29479969	29570713	90744	485	27809	94	4918	391	22891
chrUNKN	35483409	35573984	90575	2807	241423	2468	234246	339	7177
chrUNKN	37746797	37836312	89515	453	35110	250	31523	203	3587
chrUNKN	23821580	23910321	88741	528	18105	226	10065	302	8040
chrUNKN	25744354	25831827	87473	327	9125	111	2603	216	6522
chrUNKN	27396503	27482069	85566	516	13295	233	5840	283	7455
chrUNKN	29786496	29869406	82910	1119	34329	636	19271	483	15058
chrUNKN	36591980	36674429	82449	394	13206	144	5744	250	7462
chrUNKN	35380799	35463168	82369	3487	375435	3119	367086	368	8349
chrUNKN	17683689	17765873	82184	569	15444	235	5016	334	10428
chrUNKN	41462149	41544058	81909	241	6714	60	1142	181	5572
chrUNKN	37646428	37726690	80262	340	10182	85	2033	255	8149
chrUNKN	22999530	23078957	79427	478	14751	59	917	419	13834
chrUNKN	26182152	26259482	77330	1202	52718	440	19059	762	33659
chrUNKN	4005192	4081620	76428	1356	36953	353	6869	1003	30084
chrUNKN	16337968	16413511	75543	323	8464	85	1394	238	7070
chrUNKN	14372835	14447321	74486	579	16934	320	9465	259	7469
chrUNKN	17309982	17384413	74431	418	12136	178	6590	240	5546
chrUNKN	31866566	31940953	74387	541	16146	194	8090	347	8056
chrUNKN	39132365	39206105	73740	544	41121	297	33270	247	7851
chrUNKN	7854878	7928317	73439	685	24090	368	13754	317	10336
chrUNKN	11342178	11415348	73170	750	19899	169	3774	581	16125
chrUNKN	38274771	38347893	73122	2432	93079	2249	88899	183	4180
chrUNKN	29905284	29977977	72693	491	12228	179	4439	312	7789
chrUNKN	35284922	35357489	72567	306	6791	72	973	234	5818
chrUNKN	13893628	13965855	72227	227	5509	80	1762	147	3747
chrUNKN	4803571	4875414	71843	907	32769	354	10499	553	22270
chrUNKN	23138919	23210124	71205	581	16168	99	1960	482	14208
chrUNKN	13340605	13411069	70464	750	21542	220	5952	530	15590
chrUNKN	36173019	36242230	69211	441	14434	77	1304	364	13130
chrUNKN	34991972	35059492	67520	320	7938	129	3657	191	4281
chrUNKN	17586961	17654467	67506	261	6087	73	1138	188	4949
chrUNKN	18156572	18220627	64055	337	9172	134	2672	203	6500
chrUNKN	15291179	15354818	63639	608	12488	174	3682	434	8806
chrUNKN	22726063	22789266	63203	707	23899	337	9934	370	13965
chrUNKN	11819685	11882847	63162	753	21808	105	1507	648	20301
chrUNKN	38157559	38219419	61860	10065	1048241	9805	1043372	260	4869
chrUNKN	16472757	16533892	61135	596	15154	274	6028	322	9126
chrUNKN	41566208	41626757	60549	222	7463	56	923	166	6540
chrUNKN	20335415	20395697	60282	229	7615	114	4699	115	2916
chrUNKN	9180550	9240145	59595	1015	30606	414	15099	601	15507
chrUNKN	14469001	14528537	59536	529	17879	234	4946	295	12933
chrUNKN	6800009	6859255	59246	1261	44912	508	17001	753	27911
chrUNKN	22811543	22870353	58810	632	20173	261	8427	371	11746
chrUNKN	32931020	32989728	58708	249	7089	86	1673	163	5416
chrUNKN	33257058	33315402	58344	139	2947	48	1241	91	1706
chrUNKN	27304924	27362951	58027	240	10749	147	6632	93	4117
chrUNKN	35661826	35719836	58010	293	9346	108	3504	185	5842
chrUNKN	28477247	28535182	57935	379	9501	146	3784	233	5717
chrUNKN	20539503	20596722	57219	125	2133	32	510	93	1623
chrUNKN	25137328	25194285	56957	428	11528	95	1826	333	9702
chrUNKN	969961	1026603	56642	1257	38410	257	4454	1000	33956
chrUNKN	24465152	24521695	56543	698	17605	265	6288	433	11317
chrUNKN	18509656	18566081	56425	322	9686	111	3485	211	6201
chrUNKN	14667691	14723863	56172	500	11957	166	3967	334	7990
chrUNKN	25054675	25110807	56132	352	8419	90	1981	262	6438
chrUNKN	30045536	30100890	55354	257	6570	136	3842	121	2728
chrUNKN	38057683	38112883	55200	3107	216360	2931	212885	176	3475
chrUNKN	38658537	38713362	54825	3211	338050	2870	326403	341	11647
chrUNKN	12916812	12970255	53443	683	23084	201	4371	482	18713
chrUNKN	27188041	27239919	51878	493	20336	125	3807	368	16529
chrUNKN	17994260	18045952	51692	216	5980	123	2419	93	3561
chrUNKN	24046859	24097943	51084	212	4109	68	1300	144	2809
chrUNKN	38369185	38419802	50617	4311	496449	3981	488773	330	7676
chrUNKN	18709710	18759418	49708	98	2338	8	59	90	2279
chrUNKN	40743689	40793274	49585	323	8648	84	1925	239	6723
chrUNKN	15978139	16027170	49031	524	17072	142	3364	382	13708
chrUNKN	13433163	13481559	48396	250	4373	75	1701	175	2672
chrUNKN	41778473	41826716	48243	4959	505888	4760	502176	199	3712
chrUNKN	23750602	23798500	47898	323	7176	62	1393	261	5783
chrUNKN	644877	691590	46713	777	27700	238	6317	539	21383
chrUNKN	29048470	29094868	46398	353	15659	131	9887	222	5772
chrUNKN	40996044	41042395	46351	1006	37867	841	30848	165	7019
chrUNKN	14967702	15013734	46032	288	7805	69	1279	219	6526
chrUNKN	41662998	41708714	45716	111	2695	24	462	87	2233
chrUNKN	7952949	7998083	45134	297	7976	37	559	260	7417
chrUNKN	23637041	23681945	44904	255	7976	105	3201	150	4775
chrUNKN	31739588	31783907	44319	221	5413	114	2905	107	2508
chrUNKN	30604633	30648637	44004	509	26802	223	7924	286	18878
chrUNKN	20857003	20900928	43925	101	2739	19	149	82	2590
chrUNKN	10814091	10857921	43830	731	20523	236	5718	495	14805
chrUNKN	31564320	31608003	43683	210	4066	92	1874	118	2192
chrUNKN	31629006	31672568	43562	140	3524	55	1906	85	1618
chrUNKN	33185791	33229333	43542	316	9862	54	755	262	9107
chrUNKN	40605081	40648543	43462	188	8844	93	6390	95	2454
chrUNKN	10386792	10429776	42984	255	4850	88	1538	167	3312
chrUNKN	31340442	31382600	42158	97	1378	16	195	81	1183
chrUNKN	29231410	29273117	41707	253	4607	69	947	184	3660
chrUNKN	32264457	32305257	40800	251	8790	55	818	196	7972
chrUNKN	25854527	25894677	40150	137	3258	20	223	117	3035
chrUNKN	34447040	34486835	39795	308	33587	237	32023	71	1564
chrUNKN	41944625	41984409	39784	2732	93753	2503	88284	229	5469
chrUNKN	29171972	29210501	38529	334	15364	160	6601	174	8763
chrUNKN	30897686	30936077	38391	215	6148	61	1753	154	4395
chrUNKN	30839187	30876951	37764	31	364	3	20	28	344
chrUNKN	31213259	31250176	36917	126	3537	82	2634	44	903
chrUNKN	33050026	33086759	36733	308	11084	72	1525	236	9559
chrUNKN	15560363	15596563	36200	221	4305	48	911	173	3394
chrUNKN	20796734	20832559	35825	61	1007	33	493	28	514
chrUNKN	18942033	18977538	35505	68	1987	31	1112	37	875
chrUNKN	21147464	21182657	35193	148	5748	59	2377	89	3371
chrUNKN	38441109	38475991	34882	259	10443	90	2761	169	7682
chrUNKN	13990474	14025264	34790	112	1672	33	421	79	1251
chrUNKN	40549365	40584145	34780	111	4074	31	1335	80	2739
chrUNKN	33118781	33153374	34593	125	2317	58	1282	67	1035
chrUNKN	21711931	21745517	33586	518	13808	151	3031	367	10777
chrUNKN	41883119	41916639	33520	85	816	0	0	85	816
chrUNKN	20984343	21017612	33269	157	2473	61	955	96	1518
chrUNKN	20032857	20066125	33268	147	3027	61	1106	86	1921
chrUNKN	14913343	14946497	33154	441	10377	287	7694	154	2683
chrUNKN	30678835	30711958	33123	283	6305	102	2260	181	4045
chrUNKN	38003337	38036294	32957	3397	228486	3242	225612	155	2874
chrUNKN	24300413	24332797	32384	470	9997	64	1337	406	8660
chrUNKN	14860030	14892276	32246	122	2347	24	270	98	2077
chrUNKN	21415743	21447862	32119	97	1809	17	200	80	1609
chrUNKN	11753012	11784911	31899	257	5415	89	2113	168	3302
chrUNKN	22936421	22968286	31865	774	19117	118	2396	656	16721
chrUNKN	21989553	22020376	30823	1221	47641	262	7028	959	40613
chrUNKN	28422429	28452865	30436	102	2349	51	1286	51	1063
chrUNKN	15425384	15455139	29755	218	3895	137	2470	81	1425
chrUNKN	19309187	19338855	29668	84	1907	22	580	62	1327
chrUNKN	23949608	23978891	29283	229	6962	44	731	185	6231
chrUNKN	16132186	16161402	29216	263	11859	45	1115	218	10744
chrUNKN	36119181	36148070	28889	143	3214	46	608	97	2606
chrUNKN	38500291	38529092	28801	29	585	5	109	24	476
chrUNKN	30215096	30243632	28536	432	38727	209	31053	223	7674
chrUNKN	16749204	16777707	28503	128	3699	105	3254	23	445
chrUNKN	17084834	17111787	26953	77	2616	27	315	50	2301
chrUNKN	21479049	21505737	26688	283	14251	56	1059	227	13192
chrUNKN	34153246	34179398	26152	111	2138	28	361	83	1777
chrUNKN	10451321	10477414	26093	104	6497	22	320	82	6177
chrUNKN	16074746	16100659	25913	116	1994	42	759	74	1235
chrUNKN	22280616	22306427	25811	118	2194	21	477	97	1717
chrUNKN	18088260	18113984	25724	120	2203	39	588	81	1615
chrUNKN	30780458	30805875	25417	147	5039	61	1585	86	3454
chrUNKN	42007881	42032913	25032	211	7872	107	4229	104	3643
chrUNKN	20093274	20118110	24836	169	5594	33	438	136	5156
chrUNKN	13777379	13802136	24757	413	10154	101	2524	312	7630
chrUNKN	33892954	33917695	24741	252	9126	133	6541	119	2585
chrUNKN	24354210	24378823	24613	157	2519	44	752	113	1767
chrUNKN	40887608	40911826	24218	813	29621	771	28844	42	777
chrUNKN	41067118	41091151	24033	44	666	15	271	29	395
chrUNKN	19070423	19094096	23673	107	2141	20	366	87	1775
chrUNKN	13530194	13553705	23511	183	7151	74	1096	109	6055
chrUNKN	19873305	19896608	23303	242	4545	51	1107	191	3438
chrUNKN	21666842	21690073	23231	362	12968	84	4219	278	8749
chrUNKN	20202143	20225192	23049	266	9012	48	920	218	8092
chrUNKN	26679399	26702162	22763	367	15084	115	3119	252	11965
chrUNKN	24001805	24024420	22615	213	5567	46	770	167	4797
chrUNKN	14300275	14322880	22605	189	8565	11	95	178	8470
chrUNKN	4601625	4624184	22559	173	5634	132	5084	41	550
chrUNKN	31809483	31831856	22373	245	6902	29	431	216	6471
chrUNKN	19147022	19168708	21686	17	232	8	163	9	69
chrUNKN	36264465	36286109	21644	141	3826	83	2768	58	1058
chrUNKN	16625	38132	21507	72	932	26	263	46	669
chrUNKN	38553282	38574631	21349	174	5293	49	721	125	4572
chrUNKN	41733094	41754391	21297	829	30057	782	29147	47	910
chrUNKN	13097872	13118940	21068	286	15306	130	8127	156	7179
chrUNKN	39863339	39884042	20703	102	2275	11	87	91	2188
chrUNKN	22584870	22605005	20135	218	4013	88	1633	130	2380
chrUNKN	29124490	29144475	19985	486	11676	12	139	474	11537
chrUNKN	14220827	14239898	19071	122	3466	20	304	102	3162
chrUNKN	42347599	42366602	19003	163	6481	37	1286	126	5195
chrUNKN	42061021	42079447	18426	48	1733	11	174	37	1559
chrUNKN	17234336	17252743	18407	591	17189	119	2981	472	14208
chrUNKN	26141653	26160033	18380	41	630	20	332	21	298
chrUNKN	40386594	40404911	18317	2230	182318	2081	178928	149	3390
chrUNKN	40343685	40361970	18285	126	3190	77	1938	49	1252
chrUNKN	20421298	20439558	18260	59	1206	23	422	36	784
chrUNKN	34507490	34525642	18152	153	8792	21	218	132	8574
chrUNKN	21947346	21965265	17919	67	1267	23	427	44	840
chrUNKN	35609591	35627504	17913	31	477	6	41	25	436
chrUNKN	12567446	12584629	17183	346	16933	238	14879	108	2054
chrUNKN	28997615	29014767	17152	213	7525	16	214	197	7311
chrUNKN	16562105	16579173	17068	48	824	17	376	31	448
chrUNKN	30125806	30142674	16868	3358	346611	3136	338801	222	7810
chrUNKN	31272169	31288865	16696	106	2984	41	1505	65	1479
chrUNKN	22633131	22649660	16529	398	12011	148	4093	250	7918
chrUNKN	14628809	14645049	16240	84	1316	12	140	72	1176
chrUNKN	15850621	15866673	16052	531	19671	404	17129	127	2542
chrUNKN	40668995	40684875	15880	55	3130	7	60	48	3070
chrUNKN	39660879	39676738	15859	115	2386	39	770	76	1616
chrUNKN	16843354	16859083	15729	38	461	21	257	17	204
chrUNKN	17541710	17557392	15682	86	1571	55	1170	31	401
chrUNKN	19772570	19788168	15598	70	5046	49	4744	21	302
chrUNKN	27504941	27520316	15375	184	8359	31	457	153	7902
chrUNKN	16708693	16723893	15200	593	24174	55	1141	538	23033
chrUNKN	19981718	19996825	15107	94	2489	80	1834	14	655
chrUNKN	28562603	28577216	14613	81	1146	15	167	66	979
chrUNKN	16604953	16619474	14521	249	7237	59	2529	190	4708
chrUNKN	38790257	38804754	14497	155	4299	39	933	116	3366
chrUNKN	22340539	22354741	14202	88	2812	8	182	80	2630
chrUNKN	20259225	20273367	14142	99	2669	22	793	77	1876
chrUNKN	19513976	19527927	13951	215	6974	32	543	183	6431
chrUNKN	18301790	18315707	13917	42	735	30	568	12	167
chrUNKN	25216163	25230022	13859	126	3306	71	2554	55	752
chrUNKN	39926743	39940496	13753	34	1397	8	125	26	1272
chrUNKN	18864798	18878519	13721	96	1794	27	345	69	1449
chrUNKN	15915498	15928942	13444	130	6585	48	1122	82	5463
chrUNKN	16268422	16281744	13322	209	4962	60	1579	149	3383
chrUNKN	19245063	19257809	12746	66	924	6	84	60	840
chrUNKN	17506489	17519135	12646	273	9087	64	1123	209	7964
chrUNKN	22221212	22233755	12543	128	4537	29	620	99	3917
chrUNKN	38240818	38253243	12425	109	1996	36	356	73	1640
chrUNKN	16971680	16983390	11710	97	2155	39	752	58	1403
chrUNKN	16800053	16811043	10990	95	1707	19	214	76	1493
chrUNKN	15526910	15537873	10963	145	2842	39	744	106	2098
chrUNKN	12862194	12873092	10898	66	3124	13	219	53	2905
chrUNKN	18654546	18665334	10788	24	321	4	28	20	293
chrUNKN	21077670	21088445	10775	371	27671	23	481	348	27190
chrUNKN	21899617	21910344	10727	84	3333	33	1079	51	2254
chrUNKN	19713198	19723519	10321	49	641	15	238	34	403
chrUNKN	15777166	15787367	10201	99	1787	32	461	67	1326
chrUNKN	23108213	23118407	10194	23	301	5	40	18	261
chrUNKN	19401000	19411171	10171	15	291	6	210	9	81
chrUNKN	14589309	14599242	9933	66	1371	38	687	28	684
chrUNKN	21248311	21257621	9310	25	808	12	579	13	229
chrUNKN	20950373	20959178	8805	216	10134	186	8965	30	1169
chrUNKN	33019673	33028316	8643	76	1650	40	749	36	901
chrUNKN	19212370	19220986	8616	43	1130	17	679	26	451
chrUNKN	19923628	19932017	8389	21	184	9	71	12	113
chrUNKN	40960229	40968311	8082	16	145	8	63	8	82
chrUNKN	33351895	33359913	8018	113	2215	29	837	84	1378
chrUNKN	33691502	33699486	7984	27	659	23	595	4	64
chrUNKN	17807445	17815061	7616	153	14576	40	1827	113	12749
chrUNKN	25388926	25395898	6972	141	5147	23	445	118	4702
chrUNKN	40705029	40711978	6949	130	5992	28	985	102	5007
chrUNKN	18481735	18488628	6893	186	6252	17	220	169	6032
chrUNKN	1125540	1131848	6308	116	4168	11	169	105	3999
chrUNKN	13142804	13148463	5659	26	572	11	212	15	360
chrUNKN	22399451	22405098	5647	313	10136	106	2805	207	7331
chrUNKN	40427427	40432766	5339	88	4386	13	152	75	4234
chrUNKN	39837173	39842387	5214	178	5971	21	351	157	5620
chrUNKN	30019055	30024268	5213	31	490	5	80	26	410
chrUNKN	4575616	4580688	5072	89	2545	45	732	44	1813
chrUNKN	15659412	15664240	4828	30	622	10	371	20	251
chrUNKN	24435381	24439949	4568	35	535	9	148	26	387
chrUNKN	77867	82336	4469	107	2796	49	1077	58	1719
chrUNKN	20512870	20517128	4258	24	531	15	391	9	140
chrUNKN	22541261	22545327	4066	64	1350	43	816	21	534
chrUNKN	13835093	13839101	4008	29	442	12	154	17	288
chrUNKN	17051093	17055042	3949	62	901	11	118	51	783
chrUNKN	16879319	16883249	3930	51	649	7	75	44	574
chrUNKN	3966141	3970039	3898	99	1767	42	1017	57	750
chrUNKN	38619362	38622989	3627	45	1448	4	86	41	1362
chrUNKN	22907930	22911548	3618	74	1733	19	278	55	1455
chrUNKN	27280002	27283566	3564	37	598	18	313	19	285
chrUNKN	33538811	33541988	3177	86	1579	16	209	70	1370
chrUNKN	40513144	40516242	3098	91	2079	45	775	46	1304
chrUNKN	40843166	40846251	3085	29	887	12	294	17	593
chrUNKN	40936333	40939368	3035	39	638	10	193	29	445
chrUNKN	41848326	41851338	3012	146	9012	138	8847	8	165
chrUNKN	25710493	25713339	2846	75	1113	73	1102	2	11
chrUNKN	16677465	16680122	2657	41	596	1	50	40	546
chrUNKN	15737243	15739417	2174	60	1087	21	601	39	486
chrUNKN	18587907	18590046	2139	35	775	4	72	31	703
chrUNKN	1156480	1158478	1998	42	620	4	37	38	583
chrUNKN	19363347	19365343	1996	110	2061	22	499	88	1562
chrUNKN	28365528	28367410	1882	89	2586	26	262	63	2324
chrUNKN	17416688	17418519	1831	32	2087	3	22	29	2065
chrUNKN	23708188	23710011	1823	43	670	6	68	37	602
chrUNKN	22518313	22520040	1727	61	1179	9	219	52	960
chrUNKN	15695739	15697442	1703	79	2596	1	7	78	2589
chrUNKN	12993712	12995349	1637	19	592	1	8	18	584
chrUNKN	30182486	30184106	1620	738	32858	675	30632	63	2226
chrUNKN	19438489	19440052	1563	51	2286	15	282	36	2004
chrUNKN	15623255	15624732	1477	49	1472	13	190	36	1282
chrUNKN	17169365	17170643	1278	70	2378	18	688	52	1690
chrUNKN	38595870	38597034	1164	35	1071	6	191	29	880
chrUNKN	13505942	13507101	1159	18	266	3	47	15	219
chrUNKN	41433039	41434102	1063	2509	321481	2458	320508	51	973
chrUNKN	33855396	33856428	1032	29	878	3	114	26	764
chrUNKN	20772912	20773930	1018	30	391	23	314	7	77

## Sheet: siRNAs 5kb window
21 nt small RNAs mapped to An. gambiae genes
chr	start	end	length	unique read number	total read number	sense unique read number	sense total read number	antisense unique read number	antisense total read number
chr2L	32055784	32055887	103	231	25190	125	13199	106	11991
chr2R	37218016	37218398	382	11	3264	11	3264	0	0
chr2R	60412046	60412100	54	23	1026	12	507	11	519
chr2R	39976270	39976588	318	21	714	9	137	12	577
chr2R	33753775	33753857	82	17	616	4	45	13	571
chr3R	33494167	33495885	1718	11	556	11	556	0	0
chr2R	20597774	20599154	1380	20	548	20	548	0	0
chr2L	47481466	47483596	2130	15	238	15	238	0	0
chr2R	22720473	22720764	291	13	222	0	0	13	222
chr2R	50966485	50968580	2095	18	162	18	162	0	0
chr2R	58109878	58114994	5116	21	156	5	35	16	121
chr2R	61112232	61112819	587	11	112	7	71	4	41
chr3R	49482961	49483836	875	11	84	6	45	5	39
chr2R	12996278	12999044	2766	13	65	13	65	0	0
21 nt small RNAs mapped to An. gambiae TEs
chr	start	end	length	unique read number	total read number	sense unique read number	sense total read number	antisense unique read number	antisense total read number
chrX	23363519	23401809	38290	355	22505	349	22418	6	87
chrX	23663241	23668861	5620	206	16234	202	16135	4	99
chr2R	58004648	58041260	36612	97	1929	32	360	65	1569
chr2R	58075492	58114201	38709	62	1476	20	167	42	1309
chrX	24358127	24368735	10608	42	1047	36	962	6	85
chrX	3308639	3344465	35826	40	451	2	14	38	437
chrX	24390777	24391951	1174	35	822	32	791	3	31
chr3L	20851882	20856705	4823	24	202	0	0	24	202
chr3L	6224479	6231237	6758	21	151	6	41	15	110
chr2R	60619982	60624511	4529	18	161	0	0	18	161
chrX	9455267	9456318	1051	13	157	13	157	0	0
