# Supplementary material for: Endogenous siRNAs and piRNAs derived from transposable elements and genes in the malaria vector mosquito Anopheles gambiae
Source: BMC Genomics. 2015 Apr 10;16(1):278. doi: 10.1186/s12864-015-1436-1 (PMC4423592; doi:10.1186/s12864-015-1436-1)
Supplement: Additional file 8: Table S6. — Differential expression analysis of siRNAs (21-nt) and piRNAs (24-30-nt) in Anopheles females 3 h after regular and infectious blood feeding. Fold-changes in the expression levels are shown as a ratio of blood-fed (BF) to sugar-fed (SF) mosquitoes or as a ratio of infected (PbGFP) to non-infected blood-fed mosquitoes (BF). [file 12864_2015_1436_MOESM8_ESM.xlsx]

## Sheet: 21nt_Ensemb_mult_BF to SF
		Raw read number				Normalized read number
ID	SF_rep1	SF_rep2	BF_rep1	BF_rep2	SF_rep1_N	SF_rep2_N	BF_rep1_N	BF_rep2_N	baseMean	log2FoldChange	lfcSE	stat	pvalue	padj
DMRG/DNA/Type_II_Transposons	0	1	122	653	0	0.308411	230.737	768.032	249.769	5.24896	0.755479	6.94786	3.70878e-12	1.59478e-10
EAA06131/Unknown/Unknown	0	0	18	335	0	0	34.0432	394.014	107.014	4.13528	0.784559	5.27084	1.35802e-07	2.91973e-06
MARINERN7_AG/DNA/Tc1/Type_II_Transposons	1	3	1	70	1.24167	0.925234	1.89129	82.3312	21.5973	2.47398	0.799279	3.09526	0.00196639	0.0281849
4334/transposon/Unknown	87	8	1	2	108.026	2.46729	1.89129	2.35232	28.6841	-2.1924	0.799819	-2.74112	0.00612293	0.0658215
4335/transposon/Unknown	115	1	3	1	142.792	0.308411	5.67386	1.17616	37.4877	-1.8532	0.801456	-2.31229	0.0207617	0.178551
104184/DNA/Type_II_Transposons	29	238	237	74	36.0085	73.4019	448.235	87.0358	161.17	1.53143	0.750583	2.04032	0.0413189	0.296119
Agam_AB097148_IseAg1/LINE/IseAg1/Type_I_Transposons_LINE	11	14	0	1	13.6584	4.31776	0	1.17616	4.78808	-1.40304	0.797465	-1.75937	0.0785149	NA
BEL19-I_AG/LTR/Pao/LTRs	4	16	0	0	4.96669	4.93458	0	0	2.47532	-1.27569	0.764098	-1.66954	0.0950107	NA
BEL1-I_AG/LTR/Pao/LTRs	3	17	0	0	3.72502	5.24299	0	0	2.242	-1.20115	0.75598	-1.58886	0.112092	NA
Ty3_gypsy_Ele27/LTR/Gypsy/LTRs	10	6	1	0	12.4167	1.85047	1.89129	0	4.03962	-1.07657	0.789838	-1.36302	0.172875	NA
Agam_AB090814_WaldoAg1/LINE/WaldoAg1/Type_I_Transposons_LINE	4	20	0	1	4.96669	6.16823	0	1.17616	3.07777	-1.06827	0.785579	-1.35985	0.173878	NA
EAL39465/Unknown/Unknown	3	9	0	0	3.72502	2.7757	0	0	1.62518	-0.968114	0.723775	-1.33759	0.18103	NA
DMSUF4/DNA/Type_II_Transposons	1	0	6	0	1.24167	0	11.3477	0	3.14735	0.979756	0.757785	1.29292	0.196039	NA
E_O45287/ensembl29285/low_complexity/Unknown	0	0	1	2	0	0	1.89129	2.35232	1.0609	0.843951	0.665488	1.26817	0.204737	NA
16061/DNA/Type_II_Transposons	0	0	1	2	0	0	1.89129	2.35232	1.0609	0.843951	0.665488	1.26817	0.204737	NA
GYPSY13-LTR_AG/LTR/Gypsy/LTRs	0	0	0	4	0	0	0	4.70464	1.17616	0.804901	0.657549	1.22409	0.220917	NA
Agam_AB090823_NotoAg1/LINE/NotoAg1/Type_I_Transposons_LINE	0	9	5	4	0	2.7757	9.45643	4.70464	4.23419	0.942609	0.797607	1.1818	0.237286	NA
TSESSEBEII/DNA/TcMar-Tc1/Type_II_Transposons	4	2	0	0	4.96669	0.616823	0	0	1.39588	-0.818922	0.693937	-1.18011	0.237957	NA
Tc1-1_AG/DNA/Tc1/Type_II_Transposons	4	27	1	1	4.96669	8.32711	1.89129	1.17616	4.09031	-0.942788	0.799688	-1.17895	0.23842	NA
52614..167386/DNA/Type_II_Transposons	3	4	0	0	3.72502	1.23365	0	0	1.23967	-0.781002	0.685821	-1.13878	0.254793	NA
JockeyFam8_1/LINE/JockeyFam8/Type_I_Transposons_LINE	1	1	1	5	1.24167	0.308411	1.89129	5.8808	2.33054	0.872203	0.77343	1.12771	0.259443	NA
BAC57922/Unknown/Unknown	2	7	0	0	2.48335	2.15888	0	0	1.16056	-0.763857	0.681358	-1.12108	0.262254	NA
8905/transposon/Unknown	5	0	0	0	6.20837	0	0	0	1.55209	-0.753754	0.67328	-1.11952	0.262917	NA
GYPSY61-I_AG/LTR/Gypsy/LTRs	24	23	3	6	29.8002	7.09346	5.67386	7.05696	12.4061	-0.874445	0.787678	-1.11016	0.266932	NA
EAA05321/Unknown/Unknown	3	3	0	0	3.72502	0.925234	0	0	1.16256	-0.737136	0.674793	-1.09239	0.274663	NA
JockeyFam22_1/LINE/JockeyFam22/Type_I_Transposons_LINE	3	3	0	0	3.72502	0.925234	0	0	1.16256	-0.737136	0.674793	-1.09239	0.274663	NA
HARBINGERN2_AG/DNA/Harbinger/Type_II_Transposons	2	6	0	0	2.48335	1.85047	0	0	1.08345	-0.723857	0.67119	-1.07847	0.280825	NA
AAO67559/Unknown/Unknown	0	0	2	0	0	0	3.78257	0	0.945643	0.657094	0.614911	1.0686	0.28525	NA
Ty3_gypsy_Ele70/LTR/Gypsy/LTRs	0	0	1	1	0	0	1.89129	1.17616	0.766862	0.649894	0.610907	1.06382	0.287411	NA
Aalb_L78794_tnpA/DNA/Type_II_Transposons	0	0	1	1	0	0	1.89129	1.17616	0.766862	0.649894	0.610907	1.06382	0.287411	NA
Ty3_gypsy_Ele101/LTR/Gypsy/LTRs	0	0	1	1	0	0	1.89129	1.17616	0.766862	0.649894	0.610907	1.06382	0.287411	NA
176727..2700/DNA/Type_II_Transposons	0	0	1	1	0	0	1.89129	1.17616	0.766862	0.649894	0.610907	1.06382	0.287411	NA
18870..83616/DNA/Type_II_Transposons	0	0	0	3	0	0	0	3.52848	0.88212	0.649182	0.613226	1.05863	0.289767	NA
Ty1_copia_Ele1/LTR/Copia/LTRs	0	3	3	1	0	0.925234	5.67386	1.17616	1.94381	0.778467	0.747898	1.04087	0.297934	NA
BEL14-I_AG/LTR/Pao/LTRs	2	5	0	0	2.48335	1.54206	0	0	1.00635	-0.68196	0.659689	-1.03376	0.301248	NA
CR1-5_AG/LINE/CR1/Type_I_Transposons_LINE	11	46	1	7	13.6584	14.1869	1.89129	8.23312	9.49244	-0.804959	0.792144	-1.01618	0.309545	NA
Ty3_gypsy_Ele155/LTR/Gypsy/LTRs	1	8	0	0	1.24167	2.46729	0	0	0.927241	-0.64665	0.647935	-0.998017	0.318271	NA
Agam_AB090824_KagaAg1/LINE/KagaAg1/Type_I_Transposons_LINE	3	1	0	0	3.72502	0.308411	0	0	1.00836	-0.636991	0.645566	-0.986716	0.323782	NA
Pao_Bel_Ele181/LTR/Pao/LTRs	2	4	0	0	2.48335	1.23365	0	0	0.929248	-0.637912	0.64656	-0.986624	0.323827	NA
55938..185192/DNA/Type_II_Transposons	5	28	9	15	6.20837	8.63552	17.0216	17.6424	12.377	0.75832	0.774517	0.979088	0.327536	NA
GYPSY46-I_AG/LTR/Gypsy/LTRs	2	9	3	8	2.48335	2.7757	5.67386	9.40928	5.08555	0.781845	0.801498	0.97548	0.329322	NA
JockeyFam11_1/LINE/JockeyFam11/Type_I_Transposons_LINE	5	13	0	2	6.20837	4.00935	0	2.35232	3.14251	-0.754973	0.787713	-0.958437	0.337842	NA
BAD99524/Unknown/Unknown	0	2	3	0	0	0.616823	5.67386	0	1.57267	0.669293	0.701205	0.95449	0.339836	NA
JockeyFam6_1/LINE/JockeyFam6/Type_I_Transposons_LINE	0	2	2	1	0	0.616823	3.78257	1.17616	1.39389	0.675057	0.712681	0.947208	0.343533	NA
CR1Fam25_1/LINE/CR1Fam25/Type_I_Transposons_LINE	0	2	2	1	0	0.616823	3.78257	1.17616	1.39389	0.675057	0.712681	0.947208	0.343533	NA
CR1Fam17_1/LINE/CR1Fam17/Type_I_Transposons_LINE	4	16	0	2	4.96669	4.93458	0	2.35232	3.0634	-0.743278	0.786988	-0.944459	0.344935	NA
GambolFam11_1/LINE/GambolFam11/Type_I_Transposons_LINE	2	3	0	0	2.48335	0.925234	0	0	0.852145	-0.591481	0.631444	-0.936712	0.348907	NA
10182/transposon/Unknown	2	3	0	0	2.48335	0.925234	0	0	0.852145	-0.591481	0.631444	-0.936712	0.348907	NA
OutcastFam5_1/LINE/OutcastFam5/Type_I_Transposons_LINE	4	15	0	2	4.96669	4.62617	0	2.35232	2.9863	-0.718993	0.785739	-0.915053	0.360164	NA
Pogo_Ele7/DNA/Pogo/Type_II_Transposons	1	6	0	0	1.24167	1.85047	0	0	0.773036	-0.561213	0.619612	-0.905749	0.365069	NA
IFam3/LINE/IFam3/Type_I_Transposons_LINE	3	9	0	1	3.72502	2.7757	0	1.17616	1.91922	-0.676109	0.75269	-0.898256	0.369049	NA
BAC82595/Unknown/Unknown	2	2	0	0	2.48335	0.616823	0	0	0.775043	-0.541562	0.61349	-0.882756	0.377368	NA
EAL39406/Unknown/Unknown	2	2	0	0	2.48335	0.616823	0	0	0.775043	-0.541562	0.61349	-0.882756	0.377368	NA
E_Q9LJA7/ensembl3533/trans/Unknown	2	2	0	0	2.48335	0.616823	0	0	0.775043	-0.541562	0.61349	-0.882756	0.377368	NA
EAA13511/Unknown/Unknown	0	1	0	3	0	0.308411	0	3.52848	0.959223	0.561136	0.639826	0.877014	0.380479	NA
8068/transposon/Unknown	3	0	0	0	3.72502	0	0	0	0.931255	-0.528978	0.604076	-0.875681	0.381203	NA
AAO67564/Unknown/Unknown	0	1	2	0	0	0.308411	3.78257	0	1.02275	0.555321	0.641376	0.865827	0.386585	NA
RETRO933_AG_LTR/LTR/Pao/LTRs	0	1	2	0	0	0.308411	3.78257	0	1.02275	0.555321	0.641376	0.865827	0.386585	NA
Pao_Bel_Ele116/LTR/Pao/LTRs	2	27	3	17	2.48335	8.32711	5.67386	19.9947	9.11976	0.687033	0.794937	0.864261	0.387445	NA
Ty3_gypsy_Ele3/LTR/Gypsy/LTRs	2	15	1	0	2.48335	4.62617	1.89129	0	2.2502	-0.658013	0.763891	-0.861397	0.389019	NA
BAC57920/Unknown/Unknown	0	0	0	2	0	0	0	2.35232	0.58808	0.468393	0.544624	0.860029	0.389773	NA
BEL10-LTR_AG/LTR/Pao/LTRs	0	0	0	2	0	0	0	2.35232	0.58808	0.468393	0.544624	0.860029	0.389773	NA
E_P14350/ensembl11366/trans/Unknown	0	0	0	2	0	0	0	2.35232	0.58808	0.468393	0.544624	0.860029	0.389773	NA
GambolFam9_1/LINE/GambolFam9/Type_I_Transposons_LINE	2	6	3	5	2.48335	1.85047	5.67386	5.8808	3.97212	0.685873	0.8012	0.856057	0.391966	NA
E_O61453/ensembl6402/trans/Unknown	1	5	0	0	1.24167	1.54206	0	0	0.695933	-0.515454	0.602346	-0.855745	0.392139	NA
GYPSY67-I_AG/LTR/Gypsy/LTRs	1	5	0	0	1.24167	1.54206	0	0	0.695933	-0.515454	0.602346	-0.855745	0.392139	NA
BEL13-I_AG/LTR/Pao/LTRs	0	17	6	4	0	5.24299	11.3477	4.70464	5.32384	0.682898	0.80042	0.853174	0.393563	NA
HELITRON2_AG/RC/Helitron/Unknown	8	15	0	4	9.93339	4.62617	0	4.70464	4.81605	-0.67993	0.799915	-0.850002	0.395324	NA
GYPSY10-LTR_AG/LTR/Gypsy/LTRs	0	10	0	0	0	3.08411	0	0	0.771029	-0.500284	0.591261	-0.846131	0.39748	NA
CR1Fam22_4/LINE/CR1Fam22/Type_I_Transposons_LINE	2	11	0	1	2.48335	3.39253	0	1.17616	1.76301	-0.623693	0.744629	-0.837589	0.402261	NA
JockeyFam16_1/LINE/JockeyFam16/Type_I_Transposons_LINE	2	11	0	1	2.48335	3.39253	0	1.17616	1.76301	-0.623693	0.744629	-0.837589	0.402261	NA
EAL39930/Unknown/Unknown	1	12	4	5	1.24167	3.70094	7.56515	5.8808	4.59714	0.664736	0.80181	0.829044	0.407079	NA
GYPSY48-LTR_AG/LTR/Gypsy/LTRs	2	1	0	0	2.48335	0.308411	0	0	0.69794	-0.485942	0.590973	-0.822275	0.410921	NA
Ty1_copia_Ele47/LTR/Copia/LTRs	2	1	0	0	2.48335	0.308411	0	0	0.69794	-0.485942	0.590973	-0.822275	0.410921	NA
EAA10031/Unknown/Unknown	2	1	0	0	2.48335	0.308411	0	0	0.69794	-0.485942	0.590973	-0.822275	0.410921	NA
GYPSY59-LTR_AG/LTR/Gypsy/LTRs	2	1	0	0	2.48335	0.308411	0	0	0.69794	-0.485942	0.590973	-0.822275	0.410921	NA
GYPSY68-I_AG/LTR/Gypsy/LTRs	2	1	0	0	2.48335	0.308411	0	0	0.69794	-0.485942	0.590973	-0.822275	0.410921	NA
GYPSY31-I_AG/LTR/Gypsy/LTRs	2	1	0	0	2.48335	0.308411	0	0	0.69794	-0.485942	0.590973	-0.822275	0.410921	NA
57185..183094/DNA/Type_II_Transposons	2	1	0	0	2.48335	0.308411	0	0	0.69794	-0.485942	0.590973	-0.822275	0.410921	NA
COPIA2-I_AG/LTR/Copia/LTRs	1	4	0	0	1.24167	1.23365	0	0	0.61883	-0.467309	0.582318	-0.802498	0.422265	NA
1862%2C1675%2C187084/DNA/Type_II_Transposons	1	4	0	0	1.24167	1.23365	0	0	0.61883	-0.467309	0.582318	-0.802498	0.422265	NA
GambolFam4_1/LINE/GambolFam4/Type_I_Transposons_LINE	0	9	0	0	0	2.7757	0	0	0.693926	-0.46027	0.574135	-0.801676	0.42274	NA
gi|6671106:2786-4707%2C/DNA/Type_II_Transposons	0	7	1	5	0	2.15888	1.89129	5.8808	2.48274	0.612764	0.771004	0.794761	0.426752	NA
Agam_U89799_TopiI/DNA/Tc1/Type_II_Transposons	1	7	4	2	1.24167	2.15888	7.56515	2.35232	3.3295	0.628373	0.795497	0.789912	0.429579	NA
COPIA5-I_AG/LTR/Copia/LTRs	0	4	1	3	0	1.23365	1.89129	3.52848	1.66335	0.578009	0.737311	0.783941	0.433074	NA
GYPSY51-LTR_AG/LTR/Gypsy/LTRs	4	3	0	1	4.96669	0.925234	0	1.17616	1.76702	-0.572826	0.736537	-0.777728	0.436729	NA
CR1Fam21_2/LINE/CR1Fam21/Type_I_Transposons_LINE	5	15	1	18	6.20837	4.62617	1.89129	21.1709	8.47418	0.620811	0.798769	0.777209	0.437036	NA
gi|6671102:1412-1645%2C/DNA/Type_II_Transposons	0	14	1	9	0	4.31776	1.89129	10.5854	4.19862	0.612939	0.793423	0.772525	0.439804	NA
14606/transposon/Unknown	2	9	0	1	2.48335	2.7757	0	1.17616	1.6088	-0.555514	0.735392	-0.755399	0.45001	NA
L1Fam4_1/LINE/L1Fam4/Type_I_Transposons_LINE	0	8	0	0	0	2.46729	0	0	0.616823	-0.418401	0.554539	-0.754502	0.450548	NA
E_Q9P930/ensembl12650/low_complexity/Unknown	0	0	1	0	0	0	1.89129	0	0.472822	0.374833	0.49701	0.754175	0.450744	NA
Agam_U11657_mariner/DNA/mariner/Type_II_Transposons	0	0	1	0	0	0	1.89129	0	0.472822	0.374833	0.49701	0.754175	0.450744	NA
Ty1_copia_Ele2/LTR/Copia/LTRs	0	0	1	0	0	0	1.89129	0	0.472822	0.374833	0.49701	0.754175	0.450744	NA
PEN1/Unknown/Unknown	0	0	1	0	0	0	1.89129	0	0.472822	0.374833	0.49701	0.754175	0.450744	NA
DMH1H3/DNA/Type_II_Transposons	0	0	1	0	0	0	1.89129	0	0.472822	0.374833	0.49701	0.754175	0.450744	NA
mar_24/DNA/mariner/Type_II_Transposons	0	0	1	0	0	0	1.89129	0	0.472822	0.374833	0.49701	0.754175	0.450744	NA
Pao_Bel_Ele136/LTR/Pao/LTRs	0	0	1	0	0	0	1.89129	0	0.472822	0.374833	0.49701	0.754175	0.450744	NA
BAC57913/Unknown/Unknown	0	0	1	0	0	0	1.89129	0	0.472822	0.374833	0.49701	0.754175	0.450744	NA
E_Q9AXI7/ensembl9513/trans/Unknown	0	0	1	0	0	0	1.89129	0	0.472822	0.374833	0.49701	0.754175	0.450744	NA
EAL42070/Unknown/Unknown	0	0	1	0	0	0	1.89129	0	0.472822	0.374833	0.49701	0.754175	0.450744	NA
E_Q9NBI3/ensembl9016/trans/Unknown	0	0	1	0	0	0	1.89129	0	0.472822	0.374833	0.49701	0.754175	0.450744	NA
DMSUF1/DNA/Type_II_Transposons	0	0	1	0	0	0	1.89129	0	0.472822	0.374833	0.49701	0.754175	0.450744	NA
EAL40107/Unknown/Unknown	0	0	1	0	0	0	1.89129	0	0.472822	0.374833	0.49701	0.754175	0.450744	NA
CAI96736/Unknown/Unknown	0	0	1	0	0	0	1.89129	0	0.472822	0.374833	0.49701	0.754175	0.450744	NA
BAD99523/Unknown/Unknown	0	0	1	0	0	0	1.89129	0	0.472822	0.374833	0.49701	0.754175	0.450744	NA
Agam_AF295692_Ty1/LTR/Copia/LTRs	0	0	1	0	0	0	1.89129	0	0.472822	0.374833	0.49701	0.754175	0.450744	NA
7090/transposon/Unknown	0	0	1	0	0	0	1.89129	0	0.472822	0.374833	0.49701	0.754175	0.450744	NA
9608/transposon/Unknown	0	0	1	0	0	0	1.89129	0	0.472822	0.374833	0.49701	0.754175	0.450744	NA
35274/DNA/Type_II_Transposons	0	0	1	0	0	0	1.89129	0	0.472822	0.374833	0.49701	0.754175	0.450744	NA
67747/DNA/Type_II_Transposons	0	0	1	0	0	0	1.89129	0	0.472822	0.374833	0.49701	0.754175	0.450744	NA
78981/DNA/Type_II_Transposons	0	0	1	0	0	0	1.89129	0	0.472822	0.374833	0.49701	0.754175	0.450744	NA
150034/DNA/Type_II_Transposons	0	0	1	0	0	0	1.89129	0	0.472822	0.374833	0.49701	0.754175	0.450744	NA
159496/DNA/Type_II_Transposons	0	0	1	0	0	0	1.89129	0	0.472822	0.374833	0.49701	0.754175	0.450744	NA
169706..115790/DNA/Type_II_Transposons	0	0	1	0	0	0	1.89129	0	0.472822	0.374833	0.49701	0.754175	0.450744	NA
HATN6_AG/DNA/hAT/Type_II_Transposons	4	10	0	2	4.96669	3.08411	0	2.35232	2.60078	-0.586206	0.777358	-0.754101	0.450789	NA
EAL39421/Unknown/Unknown	5	25	9	9	6.20837	7.71029	17.0216	10.5854	10.3814	0.588083	0.781985	0.752039	0.452028	NA
CR1Fam5_1/LINE/CR1Fam5/Type_I_Transposons_LINE	1	3	0	0	1.24167	0.925234	0	0	0.541727	-0.416467	0.558774	-0.745322	0.456077	NA
E_Q946T0/ensembl30261/trans/Unknown	1	3	0	0	1.24167	0.925234	0	0	0.541727	-0.416467	0.558774	-0.745322	0.456077	NA
EAA11469/Unknown/Unknown	1	3	0	0	1.24167	0.925234	0	0	0.541727	-0.416467	0.558774	-0.745322	0.456077	NA
Agam_AB090817_R6Ag1/LINE/R6Ag1/Type_I_Transposons_LINE	1	3	0	0	1.24167	0.925234	0	0	0.541727	-0.416467	0.558774	-0.745322	0.456077	NA
BEL7-I_AG/LTR/Pao/LTRs	1	3	0	0	1.24167	0.925234	0	0	0.541727	-0.416467	0.558774	-0.745322	0.456077	NA
GYPSY64-I_AG/LTR/Gypsy/LTRs	1	3	0	0	1.24167	0.925234	0	0	0.541727	-0.416467	0.558774	-0.745322	0.456077	NA
Pao_Bel_Ele72/LTR/Pao/LTRs	1	3	0	0	1.24167	0.925234	0	0	0.541727	-0.416467	0.558774	-0.745322	0.456077	NA
E_Q9U4W1/ensembl12293/low_complexity/Unknown	1	3	0	0	1.24167	0.925234	0	0	0.541727	-0.416467	0.558774	-0.745322	0.456077	NA
RETRO99_AG_LTR/LTR/Gypsy/LTRs	1	3	0	0	1.24167	0.925234	0	0	0.541727	-0.416467	0.558774	-0.745322	0.456077	NA
7520/transposon/Unknown	1	3	0	0	1.24167	0.925234	0	0	0.541727	-0.416467	0.558774	-0.745322	0.456077	NA
130594..103316/DNA/Type_II_Transposons	1	3	0	0	1.24167	0.925234	0	0	0.541727	-0.416467	0.558774	-0.745322	0.456077	NA
Ty3_gypsy_Ele2/LTR/Gypsy/LTRs	9	14	0	5	11.1751	4.31776	0	5.8808	5.34341	-0.593528	0.800825	-0.741146	0.458605	NA
GYPSY55-I_AG/LTR/Gypsy/LTRs	1	17	3	8	1.24167	5.24299	5.67386	9.40928	5.39195	0.584262	0.801773	0.728712	0.466178	NA
Ty3_gypsy_Ele129/LTR/Gypsy/LTRs	3	5	0	1	3.72502	1.54206	0	1.17616	1.61081	-0.533243	0.732937	-0.727542	0.466894	NA
Ty1_copia_Ele73/LTR/Copia/LTRs	0	3	1	2	0	0.925234	1.89129	2.35232	1.29221	0.510295	0.70747	0.721296	0.470728	NA
Ty3_gypsy_Ele51/LTR/Gypsy/LTRs	0	3	1	2	0	0.925234	1.89129	2.35232	1.29221	0.510295	0.70747	0.721296	0.470728	NA
GYPSY57-I_AG/LTR/Gypsy/LTRs	4	9	0	2	4.96669	2.7757	0	2.35232	2.52368	-0.557046	0.775095	-0.718681	0.472337	NA
Pao_Bel_Ele38/LTR/Pao/LTRs	2	0	0	0	2.48335	0	0	0	0.620837	-0.385986	0.539945	-0.714862	0.474694	NA
EAL39193/Unknown/Unknown	2	0	0	0	2.48335	0	0	0	0.620837	-0.385986	0.539945	-0.714862	0.474694	NA
E_Q9HQ43/ensembl54099/trans/Unknown	2	0	0	0	2.48335	0	0	0	0.620837	-0.385986	0.539945	-0.714862	0.474694	NA
Ty3_gypsy_Ele122/LTR/Gypsy/LTRs	2	0	0	0	2.48335	0	0	0	0.620837	-0.385986	0.539945	-0.714862	0.474694	NA
Ty3_gypsy_Ele52/LTR/Gypsy/LTRs	2	0	0	0	2.48335	0	0	0	0.620837	-0.385986	0.539945	-0.714862	0.474694	NA
151106..32741%2C59170..160640/DNA/Type_II_Transposons	2	0	0	0	2.48335	0	0	0	0.620837	-0.385986	0.539945	-0.714862	0.474694	NA
GYPSY63-I_AG/LTR/Gypsy/LTRs	0	7	0	0	0	2.15888	0	0	0.53972	-0.37458	0.531925	-0.704196	0.48131	NA
GYPSY2-I_AG/LTR/Gypsy/LTRs	0	7	0	0	0	2.15888	0	0	0.53972	-0.37458	0.531925	-0.704196	0.48131	NA
HELITRON2N_AG/RC/Helitron/Unknown	0	2	2	0	0	0.616823	3.78257	0	1.09985	0.456113	0.654485	0.696904	0.485863	NA
Pao_Bel_Ele60/LTR/Pao/LTRs	1	19	4	7	1.24167	5.85982	7.56515	8.23312	5.72494	0.554175	0.801396	0.691512	0.489244	NA
EAL41613/Unknown/Unknown	9	21	2	4	11.1751	6.47664	3.78257	4.70464	6.53473	-0.552085	0.798418	-0.691474	0.489268	NA
R1Fam9_1/LINE/R1Fam9/Type_I_Transposons_LINE	1	20	3	9	1.24167	6.16823	5.67386	10.5854	5.9173	0.553917	0.801337	0.691241	0.489414	NA
GYPSY8-I_AG/LTR/Gypsy/LTRs	1	2	0	0	1.24167	0.616823	0	0	0.464624	-0.362432	0.530554	-0.68312	0.494531	NA
EAL39842/Unknown/Unknown	1	2	0	0	1.24167	0.616823	0	0	0.464624	-0.362432	0.530554	-0.68312	0.494531	NA
EAL40479/Unknown/Unknown	1	2	0	0	1.24167	0.616823	0	0	0.464624	-0.362432	0.530554	-0.68312	0.494531	NA
EAA03843/Unknown/Unknown	1	2	0	0	1.24167	0.616823	0	0	0.464624	-0.362432	0.530554	-0.68312	0.494531	NA
Ty1_copia_Ele3/LTR/Copia/LTRs	1	2	0	0	1.24167	0.616823	0	0	0.464624	-0.362432	0.530554	-0.68312	0.494531	NA
AAQ01581/Unknown/Unknown	1	2	0	0	1.24167	0.616823	0	0	0.464624	-0.362432	0.530554	-0.68312	0.494531	NA
Agam_AF295691_Ty1/LTR/Copia/LTRs	1	2	0	0	1.24167	0.616823	0	0	0.464624	-0.362432	0.530554	-0.68312	0.494531	NA
Ty3_gypsy_Ele46/LTR/Gypsy/LTRs	1	2	0	0	1.24167	0.616823	0	0	0.464624	-0.362432	0.530554	-0.68312	0.494531	NA
Pao_Bel_Ele222/LTR/Pao/LTRs	1	2	0	0	1.24167	0.616823	0	0	0.464624	-0.362432	0.530554	-0.68312	0.494531	NA
E_Q9FL83/ensembl31136/trans/Unknown	1	2	0	0	1.24167	0.616823	0	0	0.464624	-0.362432	0.530554	-0.68312	0.494531	NA
Pao_Bel_Ele209/LTR/Pao/LTRs	1	2	0	0	1.24167	0.616823	0	0	0.464624	-0.362432	0.530554	-0.68312	0.494531	NA
GYPSY44-LTR_AG/LTR/Gypsy/LTRs	0	4	2	1	0	1.23365	3.78257	1.17616	1.54809	0.495636	0.726209	0.682498	0.494924	NA
95130..22811/DNA/Type_II_Transposons	0	4	2	1	0	1.23365	3.78257	1.17616	1.54809	0.495636	0.726209	0.682498	0.494924	NA
hAT-2_AG/Unknown/Unknown	1	11	0	1	1.24167	3.39253	0	1.17616	1.45259	-0.491562	0.720959	-0.681816	0.495355	NA
CR1Fam10_1/LINE/CR1Fam10/Type_I_Transposons_LINE	2	3	0	7	2.48335	0.925234	0	8.23312	2.91043	0.529952	0.778197	0.680999	0.495872	NA
EAA04995/Unknown/Unknown	3	4	0	1	3.72502	1.23365	0	1.17616	1.53371	-0.493338	0.726161	-0.679378	0.496898	NA
TC1N-2_AG/DNA/Tc1/Type_II_Transposons	1	13	4	4	1.24167	4.00935	7.56515	4.70464	4.3802	0.543952	0.801458	0.678703	0.497326	NA
Agam_AB090818_R6Ag2/LINE/R6Ag2/Type_I_Transposons_LINE	11	40	3	7	13.6584	12.3365	5.67386	8.23312	9.97546	-0.531311	0.784467	-0.67729	0.498222	NA
Agam_AB090812_RTAg3/LINE/RTAG3/Type_I_Transposons_LINE	17	69	4	14	21.1085	21.2804	7.56515	16.4662	16.6051	-0.514669	0.76708	-0.670947	0.502255	0.997805
Aste_AJ006556_Aste12/LTR/gypsy/LTRs	0	1	0	2	0	0.308411	0	2.35232	0.665183	0.384435	0.58121	0.661439	0.508331	NA
AAA66077/Unknown/Unknown	0	1	0	2	0	0.308411	0	2.35232	0.665183	0.384435	0.58121	0.661439	0.508331	NA
3065/transposon/Unknown	0	1	0	2	0	0.308411	0	2.35232	0.665183	0.384435	0.58121	0.661439	0.508331	NA
24978..111603/DNA/Type_II_Transposons	0	8	2	3	0	2.46729	3.78257	3.52848	2.44459	0.507392	0.772077	0.657179	0.511066	NA
Ty1_copia_Ele22/LTR/Copia/LTRs	5	25	1	4	6.20837	7.71029	1.89129	4.70464	5.12864	-0.526653	0.801763	-0.656869	0.511265	NA
OutcastFam6_2/LINE/OutcastFam6/Type_I_Transposons_LINE	4	22	1	3	4.96669	6.78505	1.89129	3.52848	4.29288	-0.524083	0.801447	-0.653921	0.513162	NA
PBANG1%2C/DNA/Type_II_Transposons	5	12	1	2	6.20837	3.70094	1.89129	2.35232	3.53823	-0.519878	0.798067	-0.651421	0.514774	NA
GYPSY36-I_AG/LTR/Gypsy/LTRs	1	7	4	1	1.24167	2.15888	7.56515	1.17616	3.03546	0.513533	0.789458	0.650488	0.515377	NA
GYPSY21-I_AG/LTR/Gypsy/LTRs	0	6	0	0	0	1.85047	0	0	0.462617	-0.328758	0.505582	-0.650256	0.515527	NA
MARINERN3_AG/DNA/Tc1/Type_II_Transposons	1	10	0	1	1.24167	3.08411	0	1.17616	1.37549	-0.455614	0.714926	-0.637288	0.523937	NA
IFam7_1/LINE/IFam7/Type_I_Transposons_LINE	3	17	0	3	3.72502	5.24299	0	3.52848	3.12412	-0.500869	0.787793	-0.635787	0.524915	NA
GYPSY59-I_AG/LTR/Gypsy/LTRs	14	45	6	6	17.3834	13.8785	11.3477	7.05696	12.4167	-0.48116	0.77609	-0.61998	0.535271	0.997805
Ty3_gypsy_Ele167/LTR/Gypsy/LTRs	5	17	1	3	6.20837	5.24299	1.89129	3.52848	4.21778	-0.49265	0.801368	-0.614761	0.538713	NA
GYPSY49-I_AG/LTR/Gypsy/LTRs	5	17	1	3	6.20837	5.24299	1.89129	3.52848	4.21778	-0.49265	0.801368	-0.614761	0.538713	NA
EAL40181/Unknown/Unknown	1	1	0	0	1.24167	0.308411	0	0	0.387521	-0.304094	0.4955	-0.613712	0.539406	NA
EAL38938/Unknown/Unknown	1	1	0	0	1.24167	0.308411	0	0	0.387521	-0.304094	0.4955	-0.613712	0.539406	NA
GYPSY43-LTR_AG/LTR/Gypsy/LTRs	1	1	0	0	1.24167	0.308411	0	0	0.387521	-0.304094	0.4955	-0.613712	0.539406	NA
Ty1_copia_Ele19/LTR/Copia/LTRs	1	1	0	0	1.24167	0.308411	0	0	0.387521	-0.304094	0.4955	-0.613712	0.539406	NA
Ty3_gypsy_Ele169/LTR/Gypsy/LTRs	1	1	0	0	1.24167	0.308411	0	0	0.387521	-0.304094	0.4955	-0.613712	0.539406	NA
Pegasus/DNA/hAT/Type_II_Transposons	1	1	0	0	1.24167	0.308411	0	0	0.387521	-0.304094	0.4955	-0.613712	0.539406	NA
TELREP_AG/Unknown/Unknown	1	1	0	0	1.24167	0.308411	0	0	0.387521	-0.304094	0.4955	-0.613712	0.539406	NA
EAL41763/Unknown/Unknown	1	1	0	0	1.24167	0.308411	0	0	0.387521	-0.304094	0.4955	-0.613712	0.539406	NA
gi|29366661|gb|AY230477.1|/DNA/Type_II_Transposons	1	1	0	0	1.24167	0.308411	0	0	0.387521	-0.304094	0.4955	-0.613712	0.539406	NA
Pao_Bel_Ele125/LTR/Pao/LTRs	1	1	0	0	1.24167	0.308411	0	0	0.387521	-0.304094	0.4955	-0.613712	0.539406	NA
EAA05271/Unknown/Unknown	1	1	0	0	1.24167	0.308411	0	0	0.387521	-0.304094	0.4955	-0.613712	0.539406	NA
4917/transposon/Unknown	1	1	0	0	1.24167	0.308411	0	0	0.387521	-0.304094	0.4955	-0.613712	0.539406	NA
6326/transposon/Unknown	1	1	0	0	1.24167	0.308411	0	0	0.387521	-0.304094	0.4955	-0.613712	0.539406	NA
38856..109651/DNA/Type_II_Transposons	1	1	0	0	1.24167	0.308411	0	0	0.387521	-0.304094	0.4955	-0.613712	0.539406	NA
46120%2C61706..141274/DNA/Type_II_Transposons	1	1	0	0	1.24167	0.308411	0	0	0.387521	-0.304094	0.4955	-0.613712	0.539406	NA
R1Fam4_1/LINE/R1Fam4/Type_I_Transposons_LINE	34	13	43	3	42.2169	4.00935	81.3253	3.52848	32.77	0.48604	0.797764	0.609253	0.542357	0.997805
GYPSY44-I_AG/LTR/Gypsy/LTRs	1	2	2	1	1.24167	0.616823	3.78257	1.17616	1.70431	0.45636	0.749779	0.60866	0.54275	NA
Ty1_copia_Ele37/LTR/Copia/LTRs	1	2	2	1	1.24167	0.616823	3.78257	1.17616	1.70431	0.45636	0.749779	0.60866	0.54275	NA
RTEFam1/LINE/RTEFam1/Type_I_Transposons_LINE	41	139	17	24	50.9086	42.8692	32.1519	28.2278	38.5394	-0.445804	0.732643	-0.608487	0.542865	0.997805
GYPSY45-I_AG/LTR/Gypsy/LTRs	3	11	1	1	3.72502	3.39253	1.89129	1.17616	2.54625	-0.472917	0.784307	-0.602975	0.546525	NA
Agam_U11659_mariner/DNA/mariner/Type_II_Transposons	0	4	1	2	0	1.23365	1.89129	2.35232	1.36931	0.431009	0.714836	0.602948	0.546543	NA
IFam6_1/LINE/IFam6/Type_I_Transposons_LINE	0	0	0	1	0	0	0	1.17616	0.29404	0.255771	0.424549	0.602454	0.546872	NA
Ty3_gypsy_Ele53/LTR/Gypsy/LTRs	0	0	0	1	0	0	0	1.17616	0.29404	0.255771	0.424549	0.602454	0.546872	NA
GYPSY69-LTR_AG/LTR/Gypsy/LTRs	0	0	0	1	0	0	0	1.17616	0.29404	0.255771	0.424549	0.602454	0.546872	NA
EAA13281/Unknown/Unknown	0	0	0	1	0	0	0	1.17616	0.29404	0.255771	0.424549	0.602454	0.546872	NA
Pao_Bel_Ele191/LTR/Pao/LTRs	0	0	0	1	0	0	0	1.17616	0.29404	0.255771	0.424549	0.602454	0.546872	NA
GYPSY19-I_AG/LTR/Gypsy/LTRs	0	0	0	1	0	0	0	1.17616	0.29404	0.255771	0.424549	0.602454	0.546872	NA
Ty1_copia_Ele41/LTR/Copia/LTRs	0	0	0	1	0	0	0	1.17616	0.29404	0.255771	0.424549	0.602454	0.546872	NA
gi|1196518|gb|L76160.1|MSQREP/DNA/Type_II_Transposons	0	0	0	1	0	0	0	1.17616	0.29404	0.255771	0.424549	0.602454	0.546872	NA
EAA11913/Unknown/Unknown	0	0	0	1	0	0	0	1.17616	0.29404	0.255771	0.424549	0.602454	0.546872	NA
E_Q9C0U0/ensembl21259/trans/Unknown	0	0	0	1	0	0	0	1.17616	0.29404	0.255771	0.424549	0.602454	0.546872	NA
Ty1_copia_Ele85/LTR/Copia/LTRs	0	0	0	1	0	0	0	1.17616	0.29404	0.255771	0.424549	0.602454	0.546872	NA
AAB86424/Unknown/Unknown	0	0	0	1	0	0	0	1.17616	0.29404	0.255771	0.424549	0.602454	0.546872	NA
EAL39174/Unknown/Unknown	0	0	0	1	0	0	0	1.17616	0.29404	0.255771	0.424549	0.602454	0.546872	NA
Ty3_gypsy_Ele36/LTR/Gypsy/LTRs	0	0	0	1	0	0	0	1.17616	0.29404	0.255771	0.424549	0.602454	0.546872	NA
E_Q947Y5/ensembl24060/trans/Unknown	0	0	0	1	0	0	0	1.17616	0.29404	0.255771	0.424549	0.602454	0.546872	NA
P_Ele6/DNA/P/Type_II_Transposons	0	0	0	1	0	0	0	1.17616	0.29404	0.255771	0.424549	0.602454	0.546872	NA
E_Q9SKI8/ensembl8966/trans/Unknown	0	0	0	1	0	0	0	1.17616	0.29404	0.255771	0.424549	0.602454	0.546872	NA
GYPSY53-LTR_AG/LTR/Gypsy/LTRs	0	0	0	1	0	0	0	1.17616	0.29404	0.255771	0.424549	0.602454	0.546872	NA
EAA11130/Unknown/Unknown	0	0	0	1	0	0	0	1.17616	0.29404	0.255771	0.424549	0.602454	0.546872	NA
GYPSY33-LTR_AG/LTR/Gypsy/LTRs	0	0	0	1	0	0	0	1.17616	0.29404	0.255771	0.424549	0.602454	0.546872	NA
Agam_U47019_Pegasus-2/DNA/Pegasus/Type_II_Transposons	0	0	0	1	0	0	0	1.17616	0.29404	0.255771	0.424549	0.602454	0.546872	NA
EAA09806/Unknown/Unknown	0	0	0	1	0	0	0	1.17616	0.29404	0.255771	0.424549	0.602454	0.546872	NA
Pao_Bel_Ele219/LTR/Pao/LTRs	0	0	0	1	0	0	0	1.17616	0.29404	0.255771	0.424549	0.602454	0.546872	NA
RETRO60_AG_LTR/LTR/LTRs	0	0	0	1	0	0	0	1.17616	0.29404	0.255771	0.424549	0.602454	0.546872	NA
CR1_Ele28/LINE/CR1/Type_I_Transposons_LINE	0	0	0	1	0	0	0	1.17616	0.29404	0.255771	0.424549	0.602454	0.546872	NA
547/transposon/Unknown	0	0	0	1	0	0	0	1.17616	0.29404	0.255771	0.424549	0.602454	0.546872	NA
1812/transposon/Unknown	0	0	0	1	0	0	0	1.17616	0.29404	0.255771	0.424549	0.602454	0.546872	NA
7570/transposon/Unknown	0	0	0	1	0	0	0	1.17616	0.29404	0.255771	0.424549	0.602454	0.546872	NA
7718/transposon/Unknown	0	0	0	1	0	0	0	1.17616	0.29404	0.255771	0.424549	0.602454	0.546872	NA
60805%2C109722%2C101367..11901%2C167795%2C108371..46158%2C115954/DNA/Type_II_Transposons	0	0	0	1	0	0	0	1.17616	0.29404	0.255771	0.424549	0.602454	0.546872	NA
70717..3453%2C88444/DNA/Type_II_Transposons	0	0	0	1	0	0	0	1.17616	0.29404	0.255771	0.424549	0.602454	0.546872	NA
108266/DNA/Type_II_Transposons	0	0	0	1	0	0	0	1.17616	0.29404	0.255771	0.424549	0.602454	0.546872	NA
GYPSY28-I_AG/LTR/Gypsy/LTRs	2	21	1	2	2.48335	6.47664	1.89129	2.35232	3.3009	-0.476575	0.795189	-0.599323	0.548958	NA
IFam5_1/LINE/IFam5/Type_I_Transposons_LINE	5	15	0	4	6.20837	4.62617	0	4.70464	3.88479	-0.472922	0.795881	-0.594212	0.55237	NA
RT2_2/LINE/RT2/Type_I_Transposons_LINE	4	18	7	5	4.96669	5.55141	13.239	5.8808	7.40948	0.471118	0.794576	0.592917	0.553237	NA
OutcastFam10_1/LINE/OutcastFam10/Type_I_Transposons_LINE	0	5	0	0	0	1.54206	0	0	0.385514	-0.281089	0.474671	-0.592176	0.553733	NA
gi|6671106:<1-2793%2C/DNA/Type_II_Transposons	0	5	0	0	0	1.54206	0	0	0.385514	-0.281089	0.474671	-0.592176	0.553733	NA
Pao_Bel_Ele118/LTR/Pao/LTRs	0	5	0	0	0	1.54206	0	0	0.385514	-0.281089	0.474671	-0.592176	0.553733	NA
E_Q66162/ensembl17409/trans/Unknown	0	5	0	0	0	1.54206	0	0	0.385514	-0.281089	0.474671	-0.592176	0.553733	NA
TRANSIBN2_AG/DNA/Transib/Type_II_Transposons	1	9	0	1	1.24167	2.7757	0	1.17616	1.29838	-0.418076	0.708232	-0.59031	0.554983	NA
CR1-4_AG/LINE/CR1/Type_I_Transposons_LINE	1	9	0	1	1.24167	2.7757	0	1.17616	1.29838	-0.418076	0.708232	-0.59031	0.554983	NA
Ty1_copia_Ele87/LTR/Copia/LTRs	1	9	0	1	1.24167	2.7757	0	1.17616	1.29838	-0.418076	0.708232	-0.59031	0.554983	NA
IFam1_1/LINE/IFam1/Type_I_Transposons_LINE	1	9	0	1	1.24167	2.7757	0	1.17616	1.29838	-0.418076	0.708232	-0.59031	0.554983	NA
piggyBacN1_AG/DNA/PiggyBac/Type_II_Transposons	0	9	2	3	0	2.7757	3.78257	3.52848	2.52169	0.455276	0.773859	0.588319	0.556318	NA
CR1Fam14_1/LINE/CR1Fam14/Type_I_Transposons_LINE	1	18	1	1	1.24167	5.55141	1.89129	1.17616	2.46513	-0.457268	0.777799	-0.587901	0.556599	NA
51691..13951/DNA/Type_II_Transposons	5	30	2	4	6.20837	9.25234	3.78257	4.70464	5.98698	-0.466114	0.799648	-0.582898	0.559962	NA
E_Q94GJ1/ensembl7081/trans/Unknown	7	17	2	3	8.69172	5.24299	3.78257	3.52848	5.31144	-0.465711	0.80131	-0.581188	0.561114	NA
GambolFam3_1/LINE/GambolFam3/Type_I_Transposons_LINE	8	84	13	28	9.93339	25.9066	24.5867	32.9325	23.3398	0.439387	0.757848	0.579782	0.562062	0.997805
BEL17-I_AG/LTR/Pao/LTRs	2	12	0	2	2.48335	3.70094	0	2.35232	2.13415	-0.437479	0.7631	-0.573292	0.566447	NA
GYPSY35-I_AG/LTR/Gypsy/LTRs	12	33	13	13	14.9001	10.1776	24.5867	15.2901	16.2386	0.438304	0.7647	0.573172	0.566528	0.997805
GYPSY58-I_AG/LTR/Gypsy/LTRs	4	15	2	1	4.96669	4.62617	3.78257	1.17616	3.6379	-0.447106	0.798467	-0.559956	0.575509	NA
JockeyFam3_1/LINE/JockeyFam3/Type_I_Transposons_LINE	1	9	2	4	1.24167	2.7757	3.78257	4.70464	3.12615	0.445092	0.795058	0.559824	0.575599	NA
Pao_Bel_Ele40/LTR/Pao/LTRs	2	6	2	4	2.48335	1.85047	3.78257	4.70464	3.20526	0.445603	0.796894	0.559176	0.576042	NA
CR1Fam1_1/LINE/CR1Fam1/Type_I_Transposons_LINE	6	17	1	4	7.45004	5.24299	1.89129	4.70464	4.82224	-0.438363	0.801895	-0.546658	0.584613	NA
GambolFam7_1/LINE/GambolFam7/Type_I_Transposons_LINE	1	7	2	3	1.24167	2.15888	3.78257	3.52848	2.6779	0.431111	0.788843	0.546511	0.584715	NA
2699..28182%2C170074..44469%2C168219..25961%2C101666..22945%2C46002%2C107940/DNA/Type_II_Transposons	4	24	1	4	4.96669	7.40187	1.89129	4.70464	4.74112	-0.437047	0.801883	-0.545026	0.585735	NA
CAJ14165/Unknown/Unknown	5	25	3	2	6.20837	7.71029	5.67386	2.35232	5.48621	-0.435678	0.801151	-0.543815	0.586569	NA
Pogo_Ele5/DNA/Pogo/Type_II_Transposons	2	11	0	2	2.48335	3.39253	0	2.35232	2.05705	-0.40604	0.760199	-0.534124	0.593256	NA
GYPSY39-LTR_AG/LTR/Gypsy/LTRs	1	2	1	2	1.24167	0.616823	1.89129	2.35232	1.52553	0.391997	0.7417	0.528511	0.597145	NA
Aste_AJ277722_Minos/DNA/Minos/Type_II_Transposons	0	4	0	0	0	1.23365	0	0	0.308411	-0.230888	0.437234	-0.528065	0.597454	NA
BAC82628/Unknown/Unknown	0	4	0	0	0	1.23365	0	0	0.308411	-0.230888	0.437234	-0.528065	0.597454	NA
LonerFam2_1/LINE/LonerFam2/Type_I_Transposons_LINE	0	4	0	0	0	1.23365	0	0	0.308411	-0.230888	0.437234	-0.528065	0.597454	NA
Pao_Bel_Ele48/LTR/Pao/LTRs	0	4	0	0	0	1.23365	0	0	0.308411	-0.230888	0.437234	-0.528065	0.597454	NA
GYPSY50-I_AG/LTR/Gypsy/LTRs	0	10	2	3	0	3.08411	3.78257	3.52848	2.59879	0.407151	0.775511	0.52501	0.599576	NA
gi|6671102:8474-9743%2C/DNA/Type_II_Transposons	4	10	0	3	4.96669	3.08411	0	3.52848	2.89482	-0.410554	0.783803	-0.523798	0.600419	NA
39073..177766%2C130807/DNA/Type_II_Transposons	23	112	5	27	28.5585	34.5421	9.45643	31.7563	26.0783	-0.396224	0.758554	-0.52234	0.601433	0.997805
107277..7178/DNA/Type_II_Transposons	1	12	2	5	1.24167	3.70094	3.78257	5.8808	3.6515	0.415374	0.798867	0.519954	0.603096	NA
GYPSY32-LTR_AG/LTR/Gypsy/LTRs	5	8	1	2	6.20837	2.46729	1.89129	2.35232	3.22982	-0.409262	0.794638	-0.51503	0.606532	NA
Ty3_gypsy_Ele152/LTR/Gypsy/LTRs	1	10	1	0	1.24167	3.08411	1.89129	0	1.55427	-0.373436	0.726424	-0.514074	0.607201	NA
EAL39694/Unknown/Unknown	0	1	1	0	0	0.308411	1.89129	0	0.549924	0.277458	0.541647	0.512249	0.608477	NA
RETRO14_AG_LTR/LTR/Gypsy/LTRs	0	1	1	0	0	0.308411	1.89129	0	0.549924	0.277458	0.541647	0.512249	0.608477	NA
Ty1_copia_Ele4/LTR/Copia/LTRs	0	1	1	0	0	0.308411	1.89129	0	0.549924	0.277458	0.541647	0.512249	0.608477	NA
EAA04595/Unknown/Unknown	0	1	1	0	0	0.308411	1.89129	0	0.549924	0.277458	0.541647	0.512249	0.608477	NA
Pao_Bel_Ele32/LTR/Pao/LTRs	0	1	1	0	0	0.308411	1.89129	0	0.549924	0.277458	0.541647	0.512249	0.608477	NA
AAA28265/Unknown/Unknown	0	1	1	0	0	0.308411	1.89129	0	0.549924	0.277458	0.541647	0.512249	0.608477	NA
RETRO1_AG_LTR/LTR/Pao/LTRs	0	1	1	0	0	0.308411	1.89129	0	0.549924	0.277458	0.541647	0.512249	0.608477	NA
Ty1_copia_Ele58/LTR/Copia/LTRs	0	1	1	0	0	0.308411	1.89129	0	0.549924	0.277458	0.541647	0.512249	0.608477	NA
E_Q17003/ensembl81316/low_complexity/Unknown	0	1	1	0	0	0.308411	1.89129	0	0.549924	0.277458	0.541647	0.512249	0.608477	NA
11865/transposon/Unknown	0	1	1	0	0	0.308411	1.89129	0	0.549924	0.277458	0.541647	0.512249	0.608477	NA
13857/DNA/Type_II_Transposons	0	1	1	0	0	0.308411	1.89129	0	0.549924	0.277458	0.541647	0.512249	0.608477	NA
154843%2C28995/DNA/Type_II_Transposons	0	1	1	0	0	0.308411	1.89129	0	0.549924	0.277458	0.541647	0.512249	0.608477	NA
Ty3_gypsy_Ele50/LTR/Gypsy/LTRs	3	7	0	2	3.72502	2.15888	0	2.35232	2.05906	-0.387869	0.759825	-0.510472	0.609721	NA
E_Q93Y79/ensembl99256/trans/Unknown	2	4	0	1	2.48335	1.23365	0	1.17616	1.22329	-0.356922	0.700816	-0.509295	0.610545	NA
JockeyFam12_1/LINE/JockeyFam12/Type_I_Transposons_LINE	1	5	0	5	1.24167	1.54206	0	5.8808	2.16613	0.386128	0.759692	0.508269	0.611264	NA
GYPSY9-I_AG/LTR/Gypsy/LTRs	7	17	8	6	8.69172	5.24299	15.1303	7.05696	9.03049	0.398537	0.788994	0.50512	0.613475	NA
EAL41972/Unknown/Unknown	1	0	0	0	1.24167	0	0	0	0.310418	-0.21481	0.426191	-0.504022	0.614246	NA
GYPSY46-LTR_AG/LTR/Gypsy/LTRs	1	0	0	0	1.24167	0	0	0	0.310418	-0.21481	0.426191	-0.504022	0.614246	NA
JRHpogo_Ele47/DNA/Pogo/Type_II_Transposons	1	0	0	0	1.24167	0	0	0	0.310418	-0.21481	0.426191	-0.504022	0.614246	NA
Ty3_gypsy_Ele91/LTR/Gypsy/LTRs	1	0	0	0	1.24167	0	0	0	0.310418	-0.21481	0.426191	-0.504022	0.614246	NA
AAY66865/Unknown/Unknown	1	0	0	0	1.24167	0	0	0	0.310418	-0.21481	0.426191	-0.504022	0.614246	NA
E_Q18125/ensembl9619/trans/Unknown	1	0	0	0	1.24167	0	0	0	0.310418	-0.21481	0.426191	-0.504022	0.614246	NA
Pao_Bel_Ele90/LTR/Pao/LTRs	1	0	0	0	1.24167	0	0	0	0.310418	-0.21481	0.426191	-0.504022	0.614246	NA
RETRO16_AG_LTR/LTR/Copia/LTRs	1	0	0	0	1.24167	0	0	0	0.310418	-0.21481	0.426191	-0.504022	0.614246	NA
BAC57899/Unknown/Unknown	1	0	0	0	1.24167	0	0	0	0.310418	-0.21481	0.426191	-0.504022	0.614246	NA
Ty3_gypsy_Ele159/LTR/Gypsy/LTRs	1	0	0	0	1.24167	0	0	0	0.310418	-0.21481	0.426191	-0.504022	0.614246	NA
Pao_Bel_Ele123/LTR/Pao/LTRs	1	0	0	0	1.24167	0	0	0	0.310418	-0.21481	0.426191	-0.504022	0.614246	NA
Pao_Bel_Ele49/LTR/Pao/LTRs	1	0	0	0	1.24167	0	0	0	0.310418	-0.21481	0.426191	-0.504022	0.614246	NA
Ty1_copia_Ele70/LTR/Copia/LTRs	1	0	0	0	1.24167	0	0	0	0.310418	-0.21481	0.426191	-0.504022	0.614246	NA
EAA11249/Unknown/Unknown	1	0	0	0	1.24167	0	0	0	0.310418	-0.21481	0.426191	-0.504022	0.614246	NA
E_Q88442/ensembl13335/trans/Unknown	1	0	0	0	1.24167	0	0	0	0.310418	-0.21481	0.426191	-0.504022	0.614246	NA
E_Q96H41/ensembl13745/trans/Unknown	1	0	0	0	1.24167	0	0	0	0.310418	-0.21481	0.426191	-0.504022	0.614246	NA
390/transposon/Unknown	1	0	0	0	1.24167	0	0	0	0.310418	-0.21481	0.426191	-0.504022	0.614246	NA
4784/transposon/Unknown	1	0	0	0	1.24167	0	0	0	0.310418	-0.21481	0.426191	-0.504022	0.614246	NA
L2Fam2_1/LINE/L2Fam2/Type_I_Transposons_LINE	0	5	1	2	0	1.54206	1.89129	2.35232	1.44642	0.362135	0.721235	0.502104	0.615594	NA
CR1Fam20_1/LINE/CR1Fam20/Type_I_Transposons_LINE	2	14	4	4	2.48335	4.31776	7.56515	4.70464	4.76772	0.402162	0.801838	0.501551	0.615984	NA
113397..197761/DNA/Type_II_Transposons	0	3	1	1	0	0.925234	1.89129	1.17616	0.99817	0.334349	0.669685	0.499264	0.617594	NA
HELITRON1_AG/RC/Helitron/Unknown	10	37	13	10	12.4167	11.4112	24.5867	11.7616	15.0441	0.383365	0.7688	0.498654	0.618023	0.997805
170429..51533/DNA/Type_II_Transposons	8	55	11	17	9.93339	16.9626	20.8042	19.9947	16.9237	0.380182	0.763135	0.498185	0.618353	0.997805
GYPSY7-LTR_AG/LTR/Gypsy/LTRs	2	19	2	9	2.48335	5.85982	3.78257	10.5854	5.67779	0.398469	0.801248	0.497311	0.61897	NA
JockeyFam14_1/LINE/JockeyFam14/Type_I_Transposons_LINE	0	2	0	2	0	0.616823	0	2.35232	0.742286	0.298624	0.60073	0.497101	0.619118	NA
hAT-2N_AG/Unknown/Unknown	0	2	0	2	0	0.616823	0	2.35232	0.742286	0.298624	0.60073	0.497101	0.619118	NA
GYPSY11-LTR_AG/LTR/Gypsy/LTRs	0	2	0	2	0	0.616823	0	2.35232	0.742286	0.298624	0.60073	0.497101	0.619118	NA
Pao_Bel_Ele53/LTR/Pao/LTRs	0	2	0	2	0	0.616823	0	2.35232	0.742286	0.298624	0.60073	0.497101	0.619118	NA
EAA14473/Unknown/Unknown	0	2	0	2	0	0.616823	0	2.35232	0.742286	0.298624	0.60073	0.497101	0.619118	NA
Ty1_copia_Ele28/LTR/Copia/LTRs	0	2	0	2	0	0.616823	0	2.35232	0.742286	0.298624	0.60073	0.497101	0.619118	NA
CR1Fam3_1/LINE/CR1Fam3/Type_I_Transposons_LINE	0	2	0	2	0	0.616823	0	2.35232	0.742286	0.298624	0.60073	0.497101	0.619118	NA
8063/transposon/Unknown	0	2	0	2	0	0.616823	0	2.35232	0.742286	0.298624	0.60073	0.497101	0.619118	NA
RETRO33_AG_LTR/LTR/Pao/LTRs	23	152	19	14	28.5585	46.8785	35.9344	16.4662	31.9594	-0.370818	0.747783	-0.49589	0.619972	0.997805
R1Fam11_1/LINE/R1Fam11/Type_I_Transposons_LINE	1	0	1	1	1.24167	0	1.89129	1.17616	1.07728	0.331157	0.670996	0.49353	0.621638	NA
EAA44339/Unknown/Unknown	1	0	1	1	1.24167	0	1.89129	1.17616	1.07728	0.331157	0.670996	0.49353	0.621638	NA
GYPSY41-I_AG/LTR/Gypsy/LTRs	12	15	3	5	14.9001	4.62617	5.67386	5.8808	7.77023	-0.393041	0.796731	-0.493317	0.621789	NA
JockeyFam17_1/LINE/JockeyFam17/Type_I_Transposons_LINE	2	10	0	2	2.48335	3.08411	0	2.35232	1.97995	-0.373388	0.757006	-0.493244	0.62184	NA
GambolFam12_1/LINE/GambolFam12/Type_I_Transposons_LINE	2	6	1	0	2.48335	1.85047	1.89129	0	1.55628	-0.35882	0.728803	-0.492342	0.622477	NA
MARINERN10_AG/DNA/Tc1/Type_II_Transposons	1	7	0	1	1.24167	2.15888	0	1.17616	1.14418	-0.337556	0.692422	-0.4875	0.625904	NA
GYPSY65-I_AG/LTR/Gypsy/LTRs	1	7	0	1	1.24167	2.15888	0	1.17616	1.14418	-0.337556	0.692422	-0.4875	0.625904	NA
4656..3837%2C91448..121204%2C45884..130839%2C183128..74459/DNA/Type_II_Transposons	1	7	0	1	1.24167	2.15888	0	1.17616	1.14418	-0.337556	0.692422	-0.4875	0.625904	NA
Ty1_copia_Ele39/LTR/Copia/LTRs	0	13	2	4	0	4.00935	3.78257	4.70464	3.12414	0.381728	0.785564	0.485928	0.627018	NA
HATN2_AG/DNA/hAT/Type_II_Transposons	5	16	3	10	6.20837	4.93458	5.67386	11.7616	7.1446	0.384814	0.795267	0.48388	0.628471	NA
EAA05839/Unknown/Unknown	3	8	1	1	3.72502	2.46729	1.89129	1.17616	2.31494	-0.373951	0.778377	-0.480424	0.630926	NA
Ty3_gypsy_Ele128/LTR/Gypsy/LTRs	1	4	3	0	1.24167	1.23365	5.67386	0	2.03729	0.353799	0.749403	0.472108	0.63685	NA
58318%2C143296..169330%2C149205/DNA/Type_II_Transposons	4	10	1	2	4.96669	3.08411	1.89129	2.35232	3.0736	-0.372818	0.794114	-0.469477	0.638729	NA
BEL5-LTR_AG/LTR/Pao/LTRs	1	1	2	0	1.24167	0.308411	3.78257	0	1.33316	0.326238	0.698192	0.467261	0.640313	NA
Agam_AF060859_Moose/LTR/Moose/LTRs	5	4	2	0	6.20837	1.23365	3.78257	0	2.80615	-0.358301	0.773793	-0.463044	0.643333	NA
GYPSY12-LTR_AG/LTR/Gypsy/LTRs	4	3	4	2	4.96669	0.925234	7.56515	2.35232	3.95235	0.368047	0.798369	0.460999	0.644799	NA
91861%2C176582%2C5025/DNA/Type_II_Transposons	6	13	3	1	7.45004	4.00935	5.67386	1.17616	4.57735	-0.367785	0.801394	-0.458931	0.646284	NA
Pao_Bel_Ele2/LTR/Pao/LTRs	0	4	2	0	0	1.23365	3.78257	0	1.25405	0.308005	0.674204	0.456842	0.647785	NA
Ty1_copia_Ele69/LTR/Copia/LTRs	0	4	2	0	0	1.23365	3.78257	0	1.25405	0.308005	0.674204	0.456842	0.647785	NA
Ty3_gypsy_Ele47/LTR/Gypsy/LTRs	9	13	3	3	11.1751	4.00935	5.67386	3.52848	6.09669	-0.36489	0.80055	-0.455798	0.648535	NA
Pao_Bel_Ele74/LTR/Pao/LTRs	0	3	0	0	0	0.925234	0	0	0.231309	-0.17792	0.390514	-0.455604	0.648675	NA
EAA13130/Unknown/Unknown	0	3	0	0	0	0.925234	0	0	0.231309	-0.17792	0.390514	-0.455604	0.648675	NA
GYPSY16-LTR_AG/LTR/Gypsy/LTRs	0	3	0	0	0	0.925234	0	0	0.231309	-0.17792	0.390514	-0.455604	0.648675	NA
BEL6-I_AG/LTR/Pao/LTRs	0	3	0	0	0	0.925234	0	0	0.231309	-0.17792	0.390514	-0.455604	0.648675	NA
E_Q9Y1H7/ensembl25438/trans/Unknown	0	3	0	0	0	0.925234	0	0	0.231309	-0.17792	0.390514	-0.455604	0.648675	NA
GYPSY36-LTR_AG/LTR/Gypsy/LTRs	0	3	0	0	0	0.925234	0	0	0.231309	-0.17792	0.390514	-0.455604	0.648675	NA
GYPSY62-LTR_AG/LTR/Gypsy/LTRs	0	3	0	0	0	0.925234	0	0	0.231309	-0.17792	0.390514	-0.455604	0.648675	NA
BAC57907/Unknown/Unknown	0	3	0	0	0	0.925234	0	0	0.231309	-0.17792	0.390514	-0.455604	0.648675	NA
Pao_Bel_Ele135/LTR/Pao/LTRs	0	3	0	0	0	0.925234	0	0	0.231309	-0.17792	0.390514	-0.455604	0.648675	NA
EAL42187/Unknown/Unknown	0	3	0	0	0	0.925234	0	0	0.231309	-0.17792	0.390514	-0.455604	0.648675	NA
Pao_Bel_Ele39/LTR/Pao/LTRs	0	3	0	0	0	0.925234	0	0	0.231309	-0.17792	0.390514	-0.455604	0.648675	NA
Agam_U89800_TopiII/DNA/Tc1/Type_II_Transposons	0	3	0	0	0	0.925234	0	0	0.231309	-0.17792	0.390514	-0.455604	0.648675	NA
EAL40758/Unknown/Unknown	0	3	0	0	0	0.925234	0	0	0.231309	-0.17792	0.390514	-0.455604	0.648675	NA
JockeyFam20_1/LINE/JockeyFam20/Type_I_Transposons_LINE	0	3	0	0	0	0.925234	0	0	0.231309	-0.17792	0.390514	-0.455604	0.648675	NA
CR1Fam19_2/LINE/CR1Fam19/Type_I_Transposons_LINE	0	3	0	0	0	0.925234	0	0	0.231309	-0.17792	0.390514	-0.455604	0.648675	NA
EAA09884/Unknown/Unknown	0	3	0	0	0	0.925234	0	0	0.231309	-0.17792	0.390514	-0.455604	0.648675	NA
OutcastFam1_1/LINE/OutcastFam1/Type_I_Transposons_LINE	0	3	0	0	0	0.925234	0	0	0.231309	-0.17792	0.390514	-0.455604	0.648675	NA
JockeyFam18_1/LINE/JockeyFam18/Type_I_Transposons_LINE	0	3	0	0	0	0.925234	0	0	0.231309	-0.17792	0.390514	-0.455604	0.648675	NA
EAL39157/Unknown/Unknown	0	3	0	0	0	0.925234	0	0	0.231309	-0.17792	0.390514	-0.455604	0.648675	NA
Pao_Bel_Ele149/LTR/Pao/LTRs	0	3	0	0	0	0.925234	0	0	0.231309	-0.17792	0.390514	-0.455604	0.648675	NA
37327/DNA/Type_II_Transposons	0	3	0	0	0	0.925234	0	0	0.231309	-0.17792	0.390514	-0.455604	0.648675	NA
37905..51019/DNA/Type_II_Transposons	0	3	0	0	0	0.925234	0	0	0.231309	-0.17792	0.390514	-0.455604	0.648675	NA
45770..38016/DNA/Type_II_Transposons	0	3	0	0	0	0.925234	0	0	0.231309	-0.17792	0.390514	-0.455604	0.648675	NA
113814%2C53219/DNA/Type_II_Transposons	0	3	0	0	0	0.925234	0	0	0.231309	-0.17792	0.390514	-0.455604	0.648675	NA
PegasusA/DNA/hAT/Type_II_Transposons	7	22	4	2	8.69172	6.78505	7.56515	2.35232	6.34856	-0.360978	0.799483	-0.451514	0.651619	NA
GYPSY15-LTR_AG/LTR/Gypsy/LTRs	2	3	0	1	2.48335	0.925234	0	1.17616	1.14619	-0.310814	0.690587	-0.450073	0.652658	NA
EAA08306/Unknown/Unknown	2	3	0	1	2.48335	0.925234	0	1.17616	1.14619	-0.310814	0.690587	-0.450073	0.652658	NA
EAA04846/Unknown/Unknown	2	3	0	1	2.48335	0.925234	0	1.17616	1.14619	-0.310814	0.690587	-0.450073	0.652658	NA
Agam_AB090822_HidaAg1/LINE/HidaAg1/Type_I_Transposons_LINE	2	3	0	1	2.48335	0.925234	0	1.17616	1.14619	-0.310814	0.690587	-0.450073	0.652658	NA
E_Q9SY99/ensembl3534/trans/Unknown	2	3	0	1	2.48335	0.925234	0	1.17616	1.14619	-0.310814	0.690587	-0.450073	0.652658	NA
6178/transposon/Unknown	2	3	0	1	2.48335	0.925234	0	1.17616	1.14619	-0.310814	0.690587	-0.450073	0.652658	NA
BEL10-I_AG/LTR/Pao/LTRs	1	11	2	4	1.24167	3.39253	3.78257	4.70464	3.28035	0.35793	0.796338	0.44947	0.653093	NA
EAA05437/Unknown/Unknown	3	2	1	0	3.72502	0.616823	1.89129	0	1.55828	-0.322696	0.720127	-0.448109	0.654074	NA
AAO67558/Unknown/Unknown	3	2	1	0	3.72502	0.616823	1.89129	0	1.55828	-0.322696	0.720127	-0.448109	0.654074	NA
CR1Fam18_1/LINE/CR1Fam18/Type_I_Transposons_LINE	2	22	3	8	2.48335	6.78505	5.67386	9.40928	6.08788	0.354777	0.800042	0.443448	0.657442	NA
HAT1_AG/DNA/hAT/Type_II_Transposons	5	1	3	4	6.20837	0.308411	5.67386	4.70464	4.22382	0.347285	0.796589	0.435965	0.662862	NA
TRANSIBN1_AG/DNA/Transib/Type_II_Transposons	4	13	0	4	4.96669	4.00935	0	4.70464	3.42017	-0.344603	0.791574	-0.435339	0.663316	NA
BEL16-I_AG/LTR/Pao/LTRs	2	21	2	9	2.48335	6.47664	3.78257	10.5854	5.832	0.345356	0.801059	0.431124	0.666378	NA
INVADER1-I_AG/LTR/Gypsy/LTRs	0	13	1	5	0	4.00935	1.89129	5.8808	2.94536	0.331962	0.780113	0.425531	0.67045	NA
Agam_AB090821_R7Ag2/LINE/R7Ag2/Type_I_Transposons_LINE	3	38	9	6	3.72502	11.7196	17.0216	7.05696	9.8808	0.334612	0.790456	0.423315	0.672065	NA
R1Fam7_1/LINE/R1Fam7/Type_I_Transposons_LINE	14	62	17	16	17.3834	19.1215	32.1519	18.8186	21.8688	0.315728	0.752771	0.419422	0.674908	0.997805
AARA8_AG/Unknown/Unknown	0	6	1	2	0	1.85047	1.89129	2.35232	1.52352	0.300934	0.726888	0.414003	0.678872	NA
Ty3_gypsy_Ele48/LTR/Gypsy/LTRs	4	19	1	4	4.96669	5.85982	1.89129	4.70464	4.35561	-0.331067	0.801626	-0.412994	0.679611	NA
Ty3_gypsy_Ele102/LTR/Gypsy/LTRs	1	2	0	3	1.24167	0.616823	0	3.52848	1.34674	0.287344	0.710019	0.404699	0.685699	NA
Agam_AB090816_MinoAg1/LINE/MinoAg1/Type_I_Transposons_LINE	1	2	0	3	1.24167	0.616823	0	3.52848	1.34674	0.287344	0.710019	0.404699	0.685699	NA
Agam_AB090820_R7Ag1/LINE/R7Ag1/Type_I_Transposons_LINE	0	11	1	4	0	3.39253	1.89129	4.70464	2.49711	0.309857	0.770681	0.402057	0.687642	NA
Pao_Bel_Ele120/LTR/Pao/LTRs	5	5	1	2	6.20837	1.54206	1.89129	2.35232	2.99851	-0.316759	0.789996	-0.400963	0.688447	NA
AGAM2/LINE/CR1/Type_I_Transposons_LINE	4	3	1	1	4.96669	0.925234	1.89129	1.17616	2.23984	-0.304813	0.769899	-0.395913	0.692169	NA
MARINERN12_AG/DNA/Tc1/Type_II_Transposons	5	20	1	5	6.20837	6.16823	1.89129	5.8808	5.03717	-0.315956	0.80181	-0.394054	0.693541	NA
P2_AG/DNA/P/Type_II_Transposons	2	13	0	3	2.48335	4.00935	0	3.52848	2.50529	-0.297181	0.77469	-0.383613	0.701265	NA
51693..86547/DNA/Type_II_Transposons	2	13	0	3	2.48335	4.00935	0	3.52848	2.50529	-0.297181	0.77469	-0.383613	0.701265	NA
EAL39732/Unknown/Unknown	0	4	1	1	0	1.23365	1.89129	1.17616	1.07527	0.261002	0.680516	0.383536	0.701323	NA
GYPSY56-LTR_AG/LTR/Gypsy/LTRs	0	4	1	1	0	1.23365	1.89129	1.17616	1.07527	0.261002	0.680516	0.383536	0.701323	NA
139093..165245/DNA/Type_II_Transposons	8	35	4	6	9.93339	10.7944	7.56515	7.05696	8.83747	-0.301959	0.787541	-0.38342	0.701408	NA
AAL56548/Unknown/Unknown	1	11	0	2	1.24167	3.39253	0	2.35232	1.74663	-0.283762	0.741851	-0.382505	0.702087	NA
GYPSY17-I_AG/LTR/Gypsy/LTRs	38	78	15	21	47.1836	24.0561	28.3693	24.6994	31.0771	-0.284652	0.744385	-0.382398	0.702166	0.997805
RT1_1/LINE/RT1/Type_I_Transposons_LINE	3	10	3	4	3.72502	3.08411	5.67386	4.70464	4.29691	0.304298	0.801854	0.379493	0.704322	NA
GYPSY48-I_AG/LTR/Gypsy/LTRs	3	22	6	4	3.72502	6.78505	11.3477	4.70464	6.64061	0.301134	0.798216	0.377259	0.705981	NA
gi|29366669|gb|AY230485.1|/DNA/Type_II_Transposons	0	2	0	0	0	0.616823	0	0	0.154206	-0.121868	0.329232	-0.370158	0.711265	NA
CAB75469/Unknown/Unknown	0	2	0	0	0	0.616823	0	0	0.154206	-0.121868	0.329232	-0.370158	0.711265	NA
Agam_AY079062_ITmD37E2/DNA/Type_II_Transposons	0	2	0	0	0	0.616823	0	0	0.154206	-0.121868	0.329232	-0.370158	0.711265	NA
EAL42169/Unknown/Unknown	0	2	0	0	0	0.616823	0	0	0.154206	-0.121868	0.329232	-0.370158	0.711265	NA
Loner_Ele1/LINE/Loner/Type_I_Transposons_LINE	0	2	0	0	0	0.616823	0	0	0.154206	-0.121868	0.329232	-0.370158	0.711265	NA
MARINERN8_AG/DNA/Tc1/Type_II_Transposons	0	2	0	0	0	0.616823	0	0	0.154206	-0.121868	0.329232	-0.370158	0.711265	NA
Ty1_copia_Ele54/LTR/Copia/LTRs	0	2	0	0	0	0.616823	0	0	0.154206	-0.121868	0.329232	-0.370158	0.711265	NA
EAA13218/Unknown/Unknown	0	2	0	0	0	0.616823	0	0	0.154206	-0.121868	0.329232	-0.370158	0.711265	NA
E_Q9P958/ensembl19910/trans/Unknown	0	2	0	0	0	0.616823	0	0	0.154206	-0.121868	0.329232	-0.370158	0.711265	NA
Ty1_copia_Ele25/LTR/Copia/LTRs	0	2	0	0	0	0.616823	0	0	0.154206	-0.121868	0.329232	-0.370158	0.711265	NA
LonerFam3_1/LINE/LonerFam3/Type_I_Transposons_LINE	0	2	0	0	0	0.616823	0	0	0.154206	-0.121868	0.329232	-0.370158	0.711265	NA
E_O64612/ensembl42634/trans/Unknown	0	2	0	0	0	0.616823	0	0	0.154206	-0.121868	0.329232	-0.370158	0.711265	NA
Pao_Bel_Ele66/LTR/Pao/LTRs	0	2	0	0	0	0.616823	0	0	0.154206	-0.121868	0.329232	-0.370158	0.711265	NA
E_Q9U5P0/ensembl3536/trans/Unknown	0	2	0	0	0	0.616823	0	0	0.154206	-0.121868	0.329232	-0.370158	0.711265	NA
Pao_Bel_Ele99/LTR/Pao/LTRs	0	2	0	0	0	0.616823	0	0	0.154206	-0.121868	0.329232	-0.370158	0.711265	NA
EAL41441/Unknown/Unknown	0	2	0	0	0	0.616823	0	0	0.154206	-0.121868	0.329232	-0.370158	0.711265	NA
EAA44872/Unknown/Unknown	0	2	0	0	0	0.616823	0	0	0.154206	-0.121868	0.329232	-0.370158	0.711265	NA
EAL39058/Unknown/Unknown	0	2	0	0	0	0.616823	0	0	0.154206	-0.121868	0.329232	-0.370158	0.711265	NA
Pao_Bel_Ele50/LTR/Pao/LTRs	0	2	0	0	0	0.616823	0	0	0.154206	-0.121868	0.329232	-0.370158	0.711265	NA
E_O18558/ensembl103876/low_complexity/Unknown	0	2	0	0	0	0.616823	0	0	0.154206	-0.121868	0.329232	-0.370158	0.711265	NA
Ty1_copia_Ele80/LTR/Copia/LTRs	0	2	0	0	0	0.616823	0	0	0.154206	-0.121868	0.329232	-0.370158	0.711265	NA
RETRO5_AG_LTR/LTR/LTRs	0	2	0	0	0	0.616823	0	0	0.154206	-0.121868	0.329232	-0.370158	0.711265	NA
RETRO993_AG_LTR/LTR/Gypsy/LTRs	0	2	0	0	0	0.616823	0	0	0.154206	-0.121868	0.329232	-0.370158	0.711265	NA
Ty3_gypsy_Ele74/LTR/Gypsy/LTRs	0	2	0	0	0	0.616823	0	0	0.154206	-0.121868	0.329232	-0.370158	0.711265	NA
ZEBEDEE/LTR/Copia/LTRs	0	2	0	0	0	0.616823	0	0	0.154206	-0.121868	0.329232	-0.370158	0.711265	NA
GYPSY22-I_AG/LTR/Gypsy/LTRs	0	2	0	0	0	0.616823	0	0	0.154206	-0.121868	0.329232	-0.370158	0.711265	NA
Agam_AF298053_Frisky/DNA/Frisky/Type_II_Transposons	0	2	0	0	0	0.616823	0	0	0.154206	-0.121868	0.329232	-0.370158	0.711265	NA
Pao_Bel_Ele20/LTR/Pao/LTRs	0	2	0	0	0	0.616823	0	0	0.154206	-0.121868	0.329232	-0.370158	0.711265	NA
E_Q9P8H7/ensembl31116/trans/Unknown	0	2	0	0	0	0.616823	0	0	0.154206	-0.121868	0.329232	-0.370158	0.711265	NA
4830/transposon/Unknown	0	2	0	0	0	0.616823	0	0	0.154206	-0.121868	0.329232	-0.370158	0.711265	NA
6817/transposon/Unknown	0	2	0	0	0	0.616823	0	0	0.154206	-0.121868	0.329232	-0.370158	0.711265	NA
9287/transposon/Unknown	0	2	0	0	0	0.616823	0	0	0.154206	-0.121868	0.329232	-0.370158	0.711265	NA
12195/transposon/Unknown	0	2	0	0	0	0.616823	0	0	0.154206	-0.121868	0.329232	-0.370158	0.711265	NA
14949/transposon/Unknown	0	2	0	0	0	0.616823	0	0	0.154206	-0.121868	0.329232	-0.370158	0.711265	NA
101254%2C109812/DNA/Type_II_Transposons	0	2	0	0	0	0.616823	0	0	0.154206	-0.121868	0.329232	-0.370158	0.711265	NA
135355..106927%2C141388%2C90855/DNA/Type_II_Transposons	0	2	0	0	0	0.616823	0	0	0.154206	-0.121868	0.329232	-0.370158	0.711265	NA
Ty1_copia_Ele38/LTR/Copia/LTRs	0	3	0	2	0	0.925234	0	2.35232	0.819389	0.228057	0.617118	0.369551	0.711717	NA
piggyBac1_AG/DNA/PiggyBac/Type_II_Transposons	1	5	0	1	1.24167	1.54206	0	1.17616	0.989973	-0.248228	0.672334	-0.369203	0.711977	NA
Ty1_copia_Ele9/LTR/Copia/LTRs	1	5	0	1	1.24167	1.54206	0	1.17616	0.989973	-0.248228	0.672334	-0.369203	0.711977	NA
178997..31758%2C177854/DNA/Type_II_Transposons	1	5	0	1	1.24167	1.54206	0	1.17616	0.989973	-0.248228	0.672334	-0.369203	0.711977	NA
183339%2C18116/DNA/Type_II_Transposons	1	5	0	1	1.24167	1.54206	0	1.17616	0.989973	-0.248228	0.672334	-0.369203	0.711977	NA
CR1_Ele8/LINE/CR1/Type_I_Transposons_LINE	0	1	0	1	0	0.308411	0	1.17616	0.371143	0.176446	0.481812	0.366214	0.714206	NA
gi|6671105:31-146%2C/DNA/Type_II_Transposons	0	1	0	1	0	0.308411	0	1.17616	0.371143	0.176446	0.481812	0.366214	0.714206	NA
Ty3_gypsy_Ele8/LTR/Gypsy/LTRs	0	1	0	1	0	0.308411	0	1.17616	0.371143	0.176446	0.481812	0.366214	0.714206	NA
I_Ele5/LINE/I/Type_I_Transposons_LINE	0	1	0	1	0	0.308411	0	1.17616	0.371143	0.176446	0.481812	0.366214	0.714206	NA
GYPSY50-LTR_AG/LTR/Gypsy/LTRs	0	1	0	1	0	0.308411	0	1.17616	0.371143	0.176446	0.481812	0.366214	0.714206	NA
GYPSY26-LTR_AG/LTR/Gypsy/LTRs	0	1	0	1	0	0.308411	0	1.17616	0.371143	0.176446	0.481812	0.366214	0.714206	NA
E_Q9GP60/ensembl123224/low_complexity/Unknown	0	1	0	1	0	0.308411	0	1.17616	0.371143	0.176446	0.481812	0.366214	0.714206	NA
CR1Fam27_1/LINE/CR1Fam27/Type_I_Transposons_LINE	0	1	0	1	0	0.308411	0	1.17616	0.371143	0.176446	0.481812	0.366214	0.714206	NA
RT1/LINE/R1/Type_I_Transposons_LINE	0	1	0	1	0	0.308411	0	1.17616	0.371143	0.176446	0.481812	0.366214	0.714206	NA
INVADER1-LTR_AG/LTR/Gypsy/LTRs	0	1	0	1	0	0.308411	0	1.17616	0.371143	0.176446	0.481812	0.366214	0.714206	NA
EAA10695/Unknown/Unknown	0	1	0	1	0	0.308411	0	1.17616	0.371143	0.176446	0.481812	0.366214	0.714206	NA
GYPSY7-I_AG/LTR/Gypsy/LTRs	0	1	0	1	0	0.308411	0	1.17616	0.371143	0.176446	0.481812	0.366214	0.714206	NA
R1Fam14_1/LINE/R1Fam14/Type_I_Transposons_LINE	0	1	0	1	0	0.308411	0	1.17616	0.371143	0.176446	0.481812	0.366214	0.714206	NA
Ty3_gypsy_Ele7/LTR/Gypsy/LTRs	0	1	0	1	0	0.308411	0	1.17616	0.371143	0.176446	0.481812	0.366214	0.714206	NA
BAC57914/Unknown/Unknown	0	1	0	1	0	0.308411	0	1.17616	0.371143	0.176446	0.481812	0.366214	0.714206	NA
2179/transposon/Unknown	0	1	0	1	0	0.308411	0	1.17616	0.371143	0.176446	0.481812	0.366214	0.714206	NA
36965..2809/DNA/Type_II_Transposons	0	1	0	1	0	0.308411	0	1.17616	0.371143	0.176446	0.481812	0.366214	0.714206	NA
10961/transposon/Unknown	1	7	1	0	1.24167	2.15888	1.89129	0	1.32296	-0.256637	0.707916	-0.362525	0.71696	NA
GambolFam6_1/LINE/GambolFam6/Type_I_Transposons_LINE	10	46	4	10	12.4167	14.1869	7.56515	11.7616	11.4826	-0.280201	0.778393	-0.359973	0.718867	NA
GYPSY66-I_AG/LTR/Gypsy/LTRs	2	7	0	2	2.48335	2.15888	0	2.35232	1.74864	-0.267064	0.745192	-0.358383	0.720057	NA
BEL7-LTR_AG/LTR/Pao/LTRs	2	7	0	2	2.48335	2.15888	0	2.35232	1.74864	-0.267064	0.745192	-0.358383	0.720057	NA
CR1Fam26_1/LINE/CR1Fam26/Type_I_Transposons_LINE	1	9	1	4	1.24167	2.7757	1.89129	4.70464	2.65333	0.279799	0.786655	0.355682	0.722079	NA
Ty3_gypsy_Ele83/LTR/Gypsy/LTRs	2	11	3	3	2.48335	3.39253	5.67386	3.52848	3.76955	0.284403	0.800513	0.355276	0.722383	NA
BEL2-I_AG/LTR/Pao/LTRs	7	28	2	7	8.69172	8.63552	3.78257	8.23312	7.33573	-0.281558	0.795119	-0.354109	0.723258	NA
Pao_Bel_Ele100/LTR/Pao/LTRs	1	5	0	4	1.24167	1.54206	0	4.70464	1.87209	0.264082	0.747914	0.353091	0.72402	NA
Ty3_gypsy_Ele121/LTR/Gypsy/LTRs	3	4	2	3	3.72502	1.23365	3.78257	3.52848	3.06743	0.276213	0.794054	0.347851	0.727952	NA
76776..18789/DNA/Type_II_Transposons	0	20	3	4	0	6.16823	5.67386	4.70464	4.13668	0.275997	0.795268	0.347049	0.728555	NA
120179/DNA/Type_II_Transposons	2	14	3	4	2.48335	4.31776	5.67386	4.70464	4.2949	0.277523	0.801779	0.346133	0.729242	NA
Pao_Bel_Ele79/LTR/Pao/LTRs	19	71	9	15	23.5918	21.8972	17.0216	17.6424	20.0382	-0.260776	0.753895	-0.345905	0.729414	0.997805
BAC57918/Unknown/Unknown	0	16	1	1	0	4.93458	1.89129	1.17616	2.00051	-0.256637	0.746741	-0.343676	0.73109	NA
MARINERN6_AG/DNA/Tc1/Type_II_Transposons	5	15	2	3	6.20837	4.62617	3.78257	3.52848	4.5364	-0.27475	0.801895	-0.342626	0.73188	NA
JockeyFam1_1/LINE/JockeyFam1/Type_I_Transposons_LINE	16	15	8	2	19.8668	4.62617	15.1303	2.35232	10.4939	-0.26995	0.796652	-0.338856	0.734718	NA
181115..114141%2C67277..143782%2C190035..169142/DNA/Type_II_Transposons	9	25	2	8	11.1751	7.71029	3.78257	9.40928	8.0193	-0.268699	0.79353	-0.338612	0.734902	NA
JRHpogo_Ele44/DNA/Pogo/Type_II_Transposons	0	2	1	0	0	0.616823	1.89129	0	0.627027	0.191387	0.566647	0.337753	0.735549	NA
Pao_Bel_Ele15/LTR/Pao/LTRs	0	2	1	0	0	0.616823	1.89129	0	0.627027	0.191387	0.566647	0.337753	0.735549	NA
Pao_Bel_Ele44/LTR/Pao/LTRs	0	2	1	0	0	0.616823	1.89129	0	0.627027	0.191387	0.566647	0.337753	0.735549	NA
GYPSY26-I_AG/LTR/Gypsy/LTRs	0	2	1	0	0	0.616823	1.89129	0	0.627027	0.191387	0.566647	0.337753	0.735549	NA
TRANSIB2_AG/DNA/Transib/Type_II_Transposons	0	2	1	0	0	0.616823	1.89129	0	0.627027	0.191387	0.566647	0.337753	0.735549	NA
MARINERN3a_AG/DNA/Tc1/Type_II_Transposons	0	2	1	0	0	0.616823	1.89129	0	0.627027	0.191387	0.566647	0.337753	0.735549	NA
CR1Fam24_1/LINE/CR1Fam24/Type_I_Transposons_LINE	0	2	1	0	0	0.616823	1.89129	0	0.627027	0.191387	0.566647	0.337753	0.735549	NA
Q/LINE/Q/Type_I_Transposons_LINE	5	13	1	4	6.20837	4.00935	1.89129	4.70464	4.20341	-0.270508	0.801299	-0.337587	0.735675	NA
CR1Fam23_1/LINE/CR1Fam23/Type_I_Transposons_LINE	6	29	1	8	7.45004	8.94393	1.89129	9.40928	6.92363	-0.26911	0.798942	-0.336833	0.736243	NA
Ty3_gypsy_Ele93/LTR/Gypsy/LTRs	0	9	3	0	0	2.7757	5.67386	0	2.11239	0.247011	0.733937	0.336557	0.736451	NA
Ty3_gypsy_Ele124/LTR/Gypsy/LTRs	4	4	2	0	4.96669	1.23365	3.78257	0	2.49573	-0.256406	0.767184	-0.334218	0.738215	NA
Pao_Bel_Ele213/LTR/Pao/LTRs	0	12	3	1	0	3.70094	5.67386	1.17616	2.63774	0.255602	0.771032	0.331506	0.740262	NA
67872..78296/DNA/Type_II_Transposons	24	61	26	12	29.8002	18.8131	49.1734	14.1139	27.9752	0.248409	0.758781	0.327379	0.743381	0.997805
JockeyFam2_1/LINE/JockeyFam2/Type_I_Transposons_LINE	8	26	7	9	9.93339	8.0187	13.239	10.5854	10.4441	0.253545	0.780406	0.324888	0.745266	NA
Ty3_gypsy_Ele55/LTR/Gypsy/LTRs	9	10	10	1	11.1751	3.08411	18.9129	1.17616	8.58705	0.259301	0.801173	0.323651	0.746202	NA
gi|6671102:c1100-8%2C/DNA/Type_II_Transposons	8	20	7	7	9.93339	6.16823	13.239	8.23312	9.39344	0.254396	0.786173	0.323588	0.74625	NA
COPIA1-I_AG/LTR/Copia/LTRs	3	13	0	4	3.72502	4.00935	0	4.70464	3.10975	-0.254531	0.787391	-0.323259	0.746499	NA
GYPSY9-LTR_AG/LTR/Gypsy/LTRs	3	3	0	2	3.72502	0.925234	0	2.35232	1.75064	-0.238669	0.740083	-0.322489	0.747082	NA
CR1-2_AG/LINE/CR1/Type_I_Transposons_LINE	1	14	2	0	1.24167	4.31776	3.78257	0	2.3355	-0.244979	0.762745	-0.321181	0.748073	NA
Ty1_copia_Ele27/LTR/Copia/LTRs	0	8	0	1	0	2.46729	0	1.17616	0.910863	-0.202287	0.632521	-0.319811	0.749111	NA
JockeyFam4_1/LINE/JockeyFam4/Type_I_Transposons_LINE	0	8	0	1	0	2.46729	0	1.17616	0.910863	-0.202287	0.632521	-0.319811	0.749111	NA
BAC57906/Unknown/Unknown	1	3	0	3	1.24167	0.925234	0	3.52848	1.42385	0.228579	0.718567	0.318105	0.750406	NA
BEL5-I_AG/LTR/Pao/LTRs	2	1	0	1	2.48335	0.308411	0	1.17616	0.99198	-0.209136	0.661802	-0.31601	0.751995	NA
77905..46088/DNA/Type_II_Transposons	11	23	5	5	13.6584	7.09346	9.45643	5.8808	9.02228	-0.249328	0.789396	-0.315846	0.752119	NA
gi|6671102:10-250%2C/DNA/Type_II_Transposons	3	20	5	4	3.72502	6.16823	9.45643	4.70464	6.01358	0.249733	0.799499	0.312362	0.754765	NA
GYPSY70-LTR_AG/LTR/Gypsy/LTRs	3	0	1	0	3.72502	0	1.89129	0	1.40408	-0.209792	0.674974	-0.310814	0.755942	NA
BAC57912/Unknown/Unknown	2	8	2	3	2.48335	2.46729	3.78257	3.52848	3.06542	0.245487	0.795676	0.308527	0.757682	NA
dust/dust/Dust	103	82	81	36	127.892	25.2897	153.194	42.3418	87.1795	0.233112	0.762611	0.305676	0.759851	0.997805
MARINERN4_AG/DNA/Tc1/Type_II_Transposons	1	6	1	0	1.24167	1.85047	1.89129	0	1.24586	-0.213369	0.700244	-0.304706	0.76059	NA
Tc1_Ele1a/DNA/Tc1/Type_II_Transposons	1	6	1	0	1.24167	1.85047	1.89129	0	1.24586	-0.213369	0.700244	-0.304706	0.76059	NA
CR1Fam15_1/LINE/CR1Fam15/Type_I_Transposons_LINE	1	6	1	0	1.24167	1.85047	1.89129	0	1.24586	-0.213369	0.700244	-0.304706	0.76059	NA
EAL41439/Unknown/Unknown	1	6	1	0	1.24167	1.85047	1.89129	0	1.24586	-0.213369	0.700244	-0.304706	0.76059	NA
EAL39338/Unknown/Unknown	1	4	0	1	1.24167	1.23365	0	1.17616	0.91287	-0.199424	0.660099	-0.302112	0.762567	NA
CR1-6_AG/LINE/CR1/Type_I_Transposons_LINE	1	4	0	1	1.24167	1.23365	0	1.17616	0.91287	-0.199424	0.660099	-0.302112	0.762567	NA
47694..3737/DNA/Type_II_Transposons	1	4	0	1	1.24167	1.23365	0	1.17616	0.91287	-0.199424	0.660099	-0.302112	0.762567	NA
GYPSY13-I_AG/LTR/Gypsy/LTRs	5	21	6	5	6.20837	6.47664	11.3477	5.8808	7.47838	0.239161	0.79356	0.301377	0.763127	NA
3334/transposon/Unknown	38	3	17	2	47.1836	0.925234	32.1519	2.35232	20.6533	-0.239697	0.801824	-0.298939	0.764986	0.997805
13331/transposon/Unknown	1	2	1	1	1.24167	0.616823	1.89129	1.17616	1.23149	0.210314	0.715141	0.294087	0.768692	NA
GYPSY12-I_AG/LTR/Gypsy/LTRs	4	25	4	8	4.96669	7.71029	7.56515	9.40928	7.41285	0.231434	0.793622	0.291618	0.770579	NA
CR1Fam28_1/LINE/CR1Fam28/Type_I_Transposons_LINE	8	14	4	9	9.93339	4.31776	7.56515	10.5854	8.10043	0.23103	0.792676	0.291455	0.770703	NA
EAL42447/Unknown/Unknown	1	9	0	2	1.24167	2.7757	0	2.35232	1.59242	-0.211353	0.732883	-0.288386	0.773051	NA
BEL12-I_AG/LTR/Pao/LTRs	5	10	2	7	6.20837	3.08411	3.78257	8.23312	5.32704	0.229212	0.801336	0.286037	0.77485	NA
E_Q89703/ensembl7697/trans/Unknown	0	5	1	1	0	1.54206	1.89129	1.17616	1.15238	0.196927	0.689908	0.285439	0.775308	NA
RTE-1_AG/LINE/RTE/Type_I_Transposons_LINE	8	48	8	14	9.93339	14.8037	15.1303	16.4662	14.0834	0.218093	0.769258	0.28351	0.776786	0.997805
GYPSY54-I_AG/LTR/Gypsy/LTRs	12	53	10	17	14.9001	16.3458	18.9129	19.9947	17.5384	0.208272	0.758515	0.274579	0.78364	0.997805
Pao_Bel_Ele179/LTR/Pao/LTRs	10	24	5	5	12.4167	7.40187	9.45643	5.8808	8.78896	-0.213366	0.789384	-0.270295	0.786934	NA
JockeyFam25_1/LINE/JockeyFam25/Type_I_Transposons_LINE	31	123	16	53	38.4919	37.9346	30.2606	62.3365	42.2559	0.198691	0.735968	0.269972	0.787182	0.997805
E_Q9SK60/ensembl21178/trans/Unknown	1	1	0	2	1.24167	0.308411	0	2.35232	0.975601	0.179028	0.663188	0.269951	0.787198	NA
P4_AG/DNA/P/Type_II_Transposons	8	38	4	8	9.93339	11.7196	7.56515	9.40928	9.65686	-0.211705	0.784315	-0.269923	0.78722	NA
Ty3_gypsy_Ele135/LTR/Gypsy/LTRs	1	5	1	2	1.24167	1.54206	1.89129	2.35232	1.75683	0.203022	0.758296	0.267734	0.788904	NA
Pao_Bel_Ele145/LTR/Pao/LTRs	0	4	0	2	0	1.23365	0	2.35232	0.896491	0.16714	0.631334	0.26474	0.79121	NA
E_Q26816/ensembl45357/trans/Unknown	0	4	0	2	0	1.23365	0	2.35232	0.896491	0.16714	0.631334	0.26474	0.79121	NA
Pao_Bel_Ele167/LTR/Pao/LTRs	0	1	0	0	0	0.308411	0	0	0.0771029	-0.0623905	0.240265	-0.259674	0.795115	NA
GYPSY52-LTR_AG/LTR/Gypsy/LTRs	0	1	0	0	0	0.308411	0	0	0.0771029	-0.0623905	0.240265	-0.259674	0.795115	NA
Outcast_Ele10/LINE/Outcast/Type_I_Transposons_LINE	0	1	0	0	0	0.308411	0	0	0.0771029	-0.0623905	0.240265	-0.259674	0.795115	NA
JRHtc1_ele13/DNA/Tc1/Type_II_Transposons	0	1	0	0	0	0.308411	0	0	0.0771029	-0.0623905	0.240265	-0.259674	0.795115	NA
Ty3_gypsy_Ele67/LTR/Gypsy/LTRs	0	1	0	0	0	0.308411	0	0	0.0771029	-0.0623905	0.240265	-0.259674	0.795115	NA
Pao_Bel_Ele205/LTR/Pao/LTRs	0	1	0	0	0	0.308411	0	0	0.0771029	-0.0623905	0.240265	-0.259674	0.795115	NA
E_Q9XE45/ensembl53057/trans/Unknown	0	1	0	0	0	0.308411	0	0	0.0771029	-0.0623905	0.240265	-0.259674	0.795115	NA
Tc1_Ele1b/DNA/Tc1/Type_II_Transposons	0	1	0	0	0	0.308411	0	0	0.0771029	-0.0623905	0.240265	-0.259674	0.795115	NA
BAC57924/Unknown/Unknown	0	1	0	0	0	0.308411	0	0	0.0771029	-0.0623905	0.240265	-0.259674	0.795115	NA
ACCORD_LTR/LTR/Gypsy/LTRs	0	1	0	0	0	0.308411	0	0	0.0771029	-0.0623905	0.240265	-0.259674	0.795115	NA
RTE_Ele4/LINE/RTE/Type_I_Transposons_LINE	0	1	0	0	0	0.308411	0	0	0.0771029	-0.0623905	0.240265	-0.259674	0.795115	NA
Ty3_gypsy_Ele34/LTR/Gypsy/LTRs	0	1	0	0	0	0.308411	0	0	0.0771029	-0.0623905	0.240265	-0.259674	0.795115	NA
I_Ele16/LINE/I/Type_I_Transposons_LINE	0	1	0	0	0	0.308411	0	0	0.0771029	-0.0623905	0.240265	-0.259674	0.795115	NA
Agam_U47022_Pegasus-7/DNA/Pegasus/Type_II_Transposons	0	1	0	0	0	0.308411	0	0	0.0771029	-0.0623905	0.240265	-0.259674	0.795115	NA
EAL40147/Unknown/Unknown	0	1	0	0	0	0.308411	0	0	0.0771029	-0.0623905	0.240265	-0.259674	0.795115	NA
EAL38942/Unknown/Unknown	0	1	0	0	0	0.308411	0	0	0.0771029	-0.0623905	0.240265	-0.259674	0.795115	NA
EAL40373/Unknown/Unknown	0	1	0	0	0	0.308411	0	0	0.0771029	-0.0623905	0.240265	-0.259674	0.795115	NA
BEL13-LTR_AG/LTR/Pao/LTRs	0	1	0	0	0	0.308411	0	0	0.0771029	-0.0623905	0.240265	-0.259674	0.795115	NA
BEL8-LTR_AG/LTR/Pao/LTRs	0	1	0	0	0	0.308411	0	0	0.0771029	-0.0623905	0.240265	-0.259674	0.795115	NA
Ty1_copia_Ele10/LTR/Copia/LTRs	0	1	0	0	0	0.308411	0	0	0.0771029	-0.0623905	0.240265	-0.259674	0.795115	NA
Outcast_Ele11/LINE/Outcast/Type_I_Transposons_LINE	0	1	0	0	0	0.308411	0	0	0.0771029	-0.0623905	0.240265	-0.259674	0.795115	NA
Pao_Bel_Ele137/LTR/Pao/LTRs	0	1	0	0	0	0.308411	0	0	0.0771029	-0.0623905	0.240265	-0.259674	0.795115	NA
Pao_Bel_Ele52/LTR/Pao/LTRs	0	1	0	0	0	0.308411	0	0	0.0771029	-0.0623905	0.240265	-0.259674	0.795115	NA
EAL38986/Unknown/Unknown	0	1	0	0	0	0.308411	0	0	0.0771029	-0.0623905	0.240265	-0.259674	0.795115	NA
GYPSY37-LTR_AG/LTR/Gypsy/LTRs	0	1	0	0	0	0.308411	0	0	0.0771029	-0.0623905	0.240265	-0.259674	0.795115	NA
I_Ele41/LINE/I/Type_I_Transposons_LINE	0	1	0	0	0	0.308411	0	0	0.0771029	-0.0623905	0.240265	-0.259674	0.795115	NA
EAL42199/Unknown/Unknown	0	1	0	0	0	0.308411	0	0	0.0771029	-0.0623905	0.240265	-0.259674	0.795115	NA
Afun_AJ006557_Afun1/LTR/gypsy/LTRs	0	1	0	0	0	0.308411	0	0	0.0771029	-0.0623905	0.240265	-0.259674	0.795115	NA
OutcastFam3_1/LINE/OutcastFam3/Type_I_Transposons_LINE	0	1	0	0	0	0.308411	0	0	0.0771029	-0.0623905	0.240265	-0.259674	0.795115	NA
E_Q22244/ensembl6444/trans/Unknown	0	1	0	0	0	0.308411	0	0	0.0771029	-0.0623905	0.240265	-0.259674	0.795115	NA
CAI96719/Unknown/Unknown	0	1	0	0	0	0.308411	0	0	0.0771029	-0.0623905	0.240265	-0.259674	0.795115	NA
EAA12594/Unknown/Unknown	0	1	0	0	0	0.308411	0	0	0.0771029	-0.0623905	0.240265	-0.259674	0.795115	NA
E_Q27293/ensembl3070/trans/Unknown	0	1	0	0	0	0.308411	0	0	0.0771029	-0.0623905	0.240265	-0.259674	0.795115	NA
Pao_Bel_Ele157/LTR/Pao/LTRs	0	1	0	0	0	0.308411	0	0	0.0771029	-0.0623905	0.240265	-0.259674	0.795115	NA
L2Fam3_1/LINE/L2Fam3/Type_I_Transposons_LINE	0	1	0	0	0	0.308411	0	0	0.0771029	-0.0623905	0.240265	-0.259674	0.795115	NA
E_Q9NBI9/ensembl9019/trans/Unknown	0	1	0	0	0	0.308411	0	0	0.0771029	-0.0623905	0.240265	-0.259674	0.795115	NA
CR1_Ele26/LINE/CR1/Type_I_Transposons_LINE	0	1	0	0	0	0.308411	0	0	0.0771029	-0.0623905	0.240265	-0.259674	0.795115	NA
Pao_Bel_Ele6/LTR/Pao/LTRs	0	1	0	0	0	0.308411	0	0	0.0771029	-0.0623905	0.240265	-0.259674	0.795115	NA
L2_Ele5/LINE/L2/Type_I_Transposons_LINE	0	1	0	0	0	0.308411	0	0	0.0771029	-0.0623905	0.240265	-0.259674	0.795115	NA
EAL40317/Unknown/Unknown	0	1	0	0	0	0.308411	0	0	0.0771029	-0.0623905	0.240265	-0.259674	0.795115	NA
Pao_Bel_Ele25/LTR/Pao/LTRs	0	1	0	0	0	0.308411	0	0	0.0771029	-0.0623905	0.240265	-0.259674	0.795115	NA
E_Q24690/ensembl103864/low_complexity/Unknown	0	1	0	0	0	0.308411	0	0	0.0771029	-0.0623905	0.240265	-0.259674	0.795115	NA
Ty3_gypsy_Ele43/LTR/Gypsy/LTRs	0	1	0	0	0	0.308411	0	0	0.0771029	-0.0623905	0.240265	-0.259674	0.795115	NA
GYPSY54-LTR_AG/LTR/Gypsy/LTRs	0	1	0	0	0	0.308411	0	0	0.0771029	-0.0623905	0.240265	-0.259674	0.795115	NA
E_Q9BM81/ensembl6935/low_complexity/Unknown	0	1	0	0	0	0.308411	0	0	0.0771029	-0.0623905	0.240265	-0.259674	0.795115	NA
JRHpogo_Ele11/DNA/Pogo/Type_II_Transposons	0	1	0	0	0	0.308411	0	0	0.0771029	-0.0623905	0.240265	-0.259674	0.795115	NA
L2_Ele7/LINE/L2/Type_I_Transposons_LINE	0	1	0	0	0	0.308411	0	0	0.0771029	-0.0623905	0.240265	-0.259674	0.795115	NA
gi|6671103:<1-210%2C/DNA/Type_II_Transposons	0	1	0	0	0	0.308411	0	0	0.0771029	-0.0623905	0.240265	-0.259674	0.795115	NA
EAL39403/Unknown/Unknown	0	1	0	0	0	0.308411	0	0	0.0771029	-0.0623905	0.240265	-0.259674	0.795115	NA
AAK12626/Unknown/Unknown	0	1	0	0	0	0.308411	0	0	0.0771029	-0.0623905	0.240265	-0.259674	0.795115	NA
BAC57908/Unknown/Unknown	0	1	0	0	0	0.308411	0	0	0.0771029	-0.0623905	0.240265	-0.259674	0.795115	NA
Pao_Bel_Ele214/LTR/Pao/LTRs	0	1	0	0	0	0.308411	0	0	0.0771029	-0.0623905	0.240265	-0.259674	0.795115	NA
E_Q63288/ensembl10113/trans/Unknown	0	1	0	0	0	0.308411	0	0	0.0771029	-0.0623905	0.240265	-0.259674	0.795115	NA
Ty1_copia_Ele52/LTR/Copia/LTRs	0	1	0	0	0	0.308411	0	0	0.0771029	-0.0623905	0.240265	-0.259674	0.795115	NA
E_Q9P957/ensembl8215/trans/Unknown	0	1	0	0	0	0.308411	0	0	0.0771029	-0.0623905	0.240265	-0.259674	0.795115	NA
AAO67562/Unknown/Unknown	0	1	0	0	0	0.308411	0	0	0.0771029	-0.0623905	0.240265	-0.259674	0.795115	NA
AAC16616/Unknown/Unknown	0	1	0	0	0	0.308411	0	0	0.0771029	-0.0623905	0.240265	-0.259674	0.795115	NA
JockeyFam13_1/LINE/JockeyFam13/Type_I_Transposons_LINE	0	1	0	0	0	0.308411	0	0	0.0771029	-0.0623905	0.240265	-0.259674	0.795115	NA
Amer_AJ006561_Amer6/LTR/Copia/LTRs	0	1	0	0	0	0.308411	0	0	0.0771029	-0.0623905	0.240265	-0.259674	0.795115	NA
Pao_Bel_Ele152/LTR/Pao/LTRs	0	1	0	0	0	0.308411	0	0	0.0771029	-0.0623905	0.240265	-0.259674	0.795115	NA
Ty3_gypsy_Ele76/LTR/Gypsy/LTRs	0	1	0	0	0	0.308411	0	0	0.0771029	-0.0623905	0.240265	-0.259674	0.795115	NA
JockeyFam5_1/LINE/JockeyFam5/Type_I_Transposons_LINE	0	1	0	0	0	0.308411	0	0	0.0771029	-0.0623905	0.240265	-0.259674	0.795115	NA
Pao_Bel_Ele46/LTR/Pao/LTRs	0	1	0	0	0	0.308411	0	0	0.0771029	-0.0623905	0.240265	-0.259674	0.795115	NA
HATN3_AG/DNA/hAT/Type_II_Transposons	0	1	0	0	0	0.308411	0	0	0.0771029	-0.0623905	0.240265	-0.259674	0.795115	NA
Ty1_copia_Ele89/LTR/Copia/LTRs	0	1	0	0	0	0.308411	0	0	0.0771029	-0.0623905	0.240265	-0.259674	0.795115	NA
Agam_U89802_TsessebeII/DNA/Tc1/Type_II_Transposons	0	1	0	0	0	0.308411	0	0	0.0771029	-0.0623905	0.240265	-0.259674	0.795115	NA
EAL39167/Unknown/Unknown	0	1	0	0	0	0.308411	0	0	0.0771029	-0.0623905	0.240265	-0.259674	0.795115	NA
EAA02779/Unknown/Unknown	0	1	0	0	0	0.308411	0	0	0.0771029	-0.0623905	0.240265	-0.259674	0.795115	NA
Pao_Bel_Ele196/LTR/Pao/LTRs	0	1	0	0	0	0.308411	0	0	0.0771029	-0.0623905	0.240265	-0.259674	0.795115	NA
CR1Fam11_1/LINE/CR1Fam11/Type_I_Transposons_LINE	0	1	0	0	0	0.308411	0	0	0.0771029	-0.0623905	0.240265	-0.259674	0.795115	NA
Ty3_gypsy_Ele72/LTR/Gypsy/LTRs	0	1	0	0	0	0.308411	0	0	0.0771029	-0.0623905	0.240265	-0.259674	0.795115	NA
EAL41060/Unknown/Unknown	0	1	0	0	0	0.308411	0	0	0.0771029	-0.0623905	0.240265	-0.259674	0.795115	NA
AAC82603/Unknown/Unknown	0	1	0	0	0	0.308411	0	0	0.0771029	-0.0623905	0.240265	-0.259674	0.795115	NA
Ty1_copia_Ele32/LTR/Copia/LTRs	0	1	0	0	0	0.308411	0	0	0.0771029	-0.0623905	0.240265	-0.259674	0.795115	NA
Ty1_copia_Ele45/LTR/Copia/LTRs	0	1	0	0	0	0.308411	0	0	0.0771029	-0.0623905	0.240265	-0.259674	0.795115	NA
Pao_Bel_Ele96/LTR/Pao/LTRs	0	1	0	0	0	0.308411	0	0	0.0771029	-0.0623905	0.240265	-0.259674	0.795115	NA
I_Ele34/LINE/I/Type_I_Transposons_LINE	0	1	0	0	0	0.308411	0	0	0.0771029	-0.0623905	0.240265	-0.259674	0.795115	NA
Agam_U11656_mariner/DNA/mariner/Type_II_Transposons	0	1	0	0	0	0.308411	0	0	0.0771029	-0.0623905	0.240265	-0.259674	0.795115	NA
EAA08583/Unknown/Unknown	0	1	0	0	0	0.308411	0	0	0.0771029	-0.0623905	0.240265	-0.259674	0.795115	NA
Pao_Bel_Ele101/LTR/Pao/LTRs	0	1	0	0	0	0.308411	0	0	0.0771029	-0.0623905	0.240265	-0.259674	0.795115	NA
gi|29366666|gb|AY230482.1|/DNA/Type_II_Transposons	0	1	0	0	0	0.308411	0	0	0.0771029	-0.0623905	0.240265	-0.259674	0.795115	NA
E_Q9P969/ensembl16822/trans/Unknown	0	1	0	0	0	0.308411	0	0	0.0771029	-0.0623905	0.240265	-0.259674	0.795115	NA
E_Q9BLI4/ensembl21864/trans/Unknown	0	1	0	0	0	0.308411	0	0	0.0771029	-0.0623905	0.240265	-0.259674	0.795115	NA
Pao_Bel_Ele133/LTR/Pao/LTRs	0	1	0	0	0	0.308411	0	0	0.0771029	-0.0623905	0.240265	-0.259674	0.795115	NA
Ty1_copia_Ele6/LTR/Copia/LTRs	0	1	0	0	0	0.308411	0	0	0.0771029	-0.0623905	0.240265	-0.259674	0.795115	NA
Ty3_gypsy_Ele77/LTR/Gypsy/LTRs	0	1	0	0	0	0.308411	0	0	0.0771029	-0.0623905	0.240265	-0.259674	0.795115	NA
BEL19-LTR_AG/LTR/Pao/LTRs	0	1	0	0	0	0.308411	0	0	0.0771029	-0.0623905	0.240265	-0.259674	0.795115	NA
BEL18-LTR_AG/LTR/Pao/LTRs	0	1	0	0	0	0.308411	0	0	0.0771029	-0.0623905	0.240265	-0.259674	0.795115	NA
EAL39440/Unknown/Unknown	0	1	0	0	0	0.308411	0	0	0.0771029	-0.0623905	0.240265	-0.259674	0.795115	NA
Pao_Bel_Ele225/LTR/Pao/LTRs	0	1	0	0	0	0.308411	0	0	0.0771029	-0.0623905	0.240265	-0.259674	0.795115	NA
Pao_Bel_Ele122/LTR/Pao/LTRs	0	1	0	0	0	0.308411	0	0	0.0771029	-0.0623905	0.240265	-0.259674	0.795115	NA
TRANSIB3_AG/DNA/Transib/Type_II_Transposons	0	1	0	0	0	0.308411	0	0	0.0771029	-0.0623905	0.240265	-0.259674	0.795115	NA
Ty3_gypsy_Ele29/LTR/Gypsy/LTRs	0	1	0	0	0	0.308411	0	0	0.0771029	-0.0623905	0.240265	-0.259674	0.795115	NA
Ty1_copia_Ele72/LTR/Copia/LTRs	0	1	0	0	0	0.308411	0	0	0.0771029	-0.0623905	0.240265	-0.259674	0.795115	NA
gi|6671107:227-441%2C/DNA/Type_II_Transposons	0	1	0	0	0	0.308411	0	0	0.0771029	-0.0623905	0.240265	-0.259674	0.795115	NA
Pao_Bel_Ele93/LTR/Pao/LTRs	0	1	0	0	0	0.308411	0	0	0.0771029	-0.0623905	0.240265	-0.259674	0.795115	NA
161/transposon/Unknown	0	1	0	0	0	0.308411	0	0	0.0771029	-0.0623905	0.240265	-0.259674	0.795115	NA
226/transposon/Unknown	0	1	0	0	0	0.308411	0	0	0.0771029	-0.0623905	0.240265	-0.259674	0.795115	NA
3339/transposon/Unknown	0	1	0	0	0	0.308411	0	0	0.0771029	-0.0623905	0.240265	-0.259674	0.795115	NA
3509/transposon/Unknown	0	1	0	0	0	0.308411	0	0	0.0771029	-0.0623905	0.240265	-0.259674	0.795115	NA
4314/transposon/Unknown	0	1	0	0	0	0.308411	0	0	0.0771029	-0.0623905	0.240265	-0.259674	0.795115	NA
6444/transposon/Unknown	0	1	0	0	0	0.308411	0	0	0.0771029	-0.0623905	0.240265	-0.259674	0.795115	NA
7696/DNA/Type_II_Transposons	0	1	0	0	0	0.308411	0	0	0.0771029	-0.0623905	0.240265	-0.259674	0.795115	NA
10816/transposon/Unknown	0	1	0	0	0	0.308411	0	0	0.0771029	-0.0623905	0.240265	-0.259674	0.795115	NA
12725/transposon/Unknown	0	1	0	0	0	0.308411	0	0	0.0771029	-0.0623905	0.240265	-0.259674	0.795115	NA
13773/transposon/Unknown	0	1	0	0	0	0.308411	0	0	0.0771029	-0.0623905	0.240265	-0.259674	0.795115	NA
14184/transposon/Unknown	0	1	0	0	0	0.308411	0	0	0.0771029	-0.0623905	0.240265	-0.259674	0.795115	NA
14198/transposon/Unknown	0	1	0	0	0	0.308411	0	0	0.0771029	-0.0623905	0.240265	-0.259674	0.795115	NA
14394/transposon/Unknown	0	1	0	0	0	0.308411	0	0	0.0771029	-0.0623905	0.240265	-0.259674	0.795115	NA
15527/transposon/Unknown	0	1	0	0	0	0.308411	0	0	0.0771029	-0.0623905	0.240265	-0.259674	0.795115	NA
19973..177280/DNA/Type_II_Transposons	0	1	0	0	0	0.308411	0	0	0.0771029	-0.0623905	0.240265	-0.259674	0.795115	NA
31561%2C163513/DNA/Type_II_Transposons	0	1	0	0	0	0.308411	0	0	0.0771029	-0.0623905	0.240265	-0.259674	0.795115	NA
55712%2C83652..89771/DNA/Type_II_Transposons	0	1	0	0	0	0.308411	0	0	0.0771029	-0.0623905	0.240265	-0.259674	0.795115	NA
140246%2C23112/DNA/Type_II_Transposons	0	1	0	0	0	0.308411	0	0	0.0771029	-0.0623905	0.240265	-0.259674	0.795115	NA
JockeyFam23_1/LINE/JockeyFam23/Type_I_Transposons_LINE	0	7	0	1	0	2.15888	0	1.17616	0.83376	-0.160173	0.61913	-0.258706	0.795862	NA
CAI96720/Unknown/Unknown	0	7	0	1	0	2.15888	0	1.17616	0.83376	-0.160173	0.61913	-0.258706	0.795862	NA
135462/DNA/Type_II_Transposons	0	7	0	1	0	2.15888	0	1.17616	0.83376	-0.160173	0.61913	-0.258706	0.795862	NA
COPIA4-I_AG/LTR/Copia/LTRs	1	10	1	1	1.24167	3.08411	1.89129	1.17616	1.84831	-0.196475	0.759714	-0.258618	0.79593	NA
BAC57900/Unknown/Unknown	3	13	3	4	3.72502	4.00935	5.67386	4.70464	4.52822	0.207321	0.801877	0.258545	0.795987	NA
Pao_Bel_Ele221/LTR/Pao/LTRs	2	2	1	2	2.48335	0.616823	1.89129	2.35232	1.83594	0.195897	0.75866	0.258215	0.796241	NA
TRANSIB1_AG/DNA/Transib/Type_II_Transposons	3	7	3	2	3.72502	2.15888	5.67386	2.35232	3.47752	0.204696	0.798307	0.256412	0.797632	NA
16029%2C156106..52766/DNA/Type_II_Transposons	1	8	1	3	1.24167	2.46729	1.89129	3.52848	2.28218	0.199113	0.778497	0.255765	0.798132	NA
146168..188327/DNA/Type_II_Transposons	3	19	2	3	3.72502	5.85982	3.78257	3.52848	4.22397	-0.204395	0.801647	-0.254969	0.798747	NA
174936..177278/DNA/Type_II_Transposons	57	256	21	73	70.7754	78.9533	39.717	85.8597	68.8264	-0.17679	0.727814	-0.242905	0.808079	0.997805
EAL42407/Unknown/Unknown	1	5	1	0	1.24167	1.54206	1.89129	0	1.16875	-0.16737	0.691571	-0.242014	0.808769	NA
CR1Fam13_1/LINE/CR1Fam13/Type_I_Transposons_LINE	1	5	1	0	1.24167	1.54206	1.89129	0	1.16875	-0.16737	0.691571	-0.242014	0.808769	NA
Agam_U89801_TsessebeI/DNA/Tc1/Type_II_Transposons	1	4	0	3	1.24167	1.23365	0	3.52848	1.50095	0.174166	0.725578	0.240038	0.810301	NA
145041..147740/DNA/Type_II_Transposons	1	4	0	3	1.24167	1.23365	0	3.52848	1.50095	0.174166	0.725578	0.240038	0.810301	NA
GYPSY40-I_AG/LTR/Gypsy/LTRs	3	6	0	3	3.72502	1.85047	0	3.52848	2.27599	-0.182779	0.76729	-0.238213	0.811716	NA
Ty1_copia_Ele49/LTR/Copia/LTRs	2	0	0	1	2.48335	0	0	1.17616	0.914877	-0.1464	0.619031	-0.236499	0.813045	NA
MARINERN11_AG/DNA/Tc1/Type_II_Transposons	3	5	2	0	3.72502	1.54206	3.78257	0	2.26241	-0.178279	0.762203	-0.2339	0.815062	NA
L1Fam2_2/LINE/L1Fam2/Type_I_Transposons_LINE	4	6	2	1	4.96669	1.85047	3.78257	1.17616	2.94397	-0.184489	0.790069	-0.23351	0.815365	NA
EAA45732/Unknown/Unknown	3	2	1	3	3.72502	0.616823	1.89129	3.52848	2.4404	0.177605	0.778064	0.228265	0.81944	NA
Ty1_copia_Ele26/LTR/Copia/LTRs	1	3	0	1	1.24167	0.925234	0	1.17616	0.835767	-0.147187	0.645887	-0.227883	0.819737	NA
GYPSY14-I_AG/LTR/Gypsy/LTRs	1	3	0	1	1.24167	0.925234	0	1.17616	0.835767	-0.147187	0.645887	-0.227883	0.819737	NA
Pao_Bel_Ele83/LTR/Pao/LTRs	1	3	0	1	1.24167	0.925234	0	1.17616	0.835767	-0.147187	0.645887	-0.227883	0.819737	NA
Pao_Bel_Ele226/LTR/Pao/LTRs	1	3	0	1	1.24167	0.925234	0	1.17616	0.835767	-0.147187	0.645887	-0.227883	0.819737	NA
GambolFam10_1/LINE/GambolFam10/Type_I_Transposons_LINE	0	10	0	4	0	3.08411	0	4.70464	1.94719	0.166656	0.731354	0.227874	0.819744	NA
GYPSY72-I_AG/LTR/Gypsy/LTRs	3	20	3	2	3.72502	6.16823	5.67386	2.35232	4.47986	-0.180226	0.801777	-0.224783	0.822148	NA
GYPSY39-I_AG/LTR/Gypsy/LTRs	4	8	3	0	4.96669	2.46729	5.67386	0	3.27696	-0.174541	0.785551	-0.222189	0.824167	NA
gi|6671105:146-665%2C/DNA/Type_II_Transposons	0	31	0	11	0	9.56075	0	12.9378	5.62463	0.168198	0.788251	0.213381	0.83103	NA
JockeyFam9_2/LINE/JockeyFam9/Type_I_Transposons_LINE	14	41	7	10	17.3834	12.6449	13.239	11.7616	13.7572	-0.163936	0.770039	-0.212893	0.83141	0.997805
CR1Fam29_1/LINE/CR1Fam29/Type_I_Transposons_LINE	0	7	2	0	0	2.15888	3.78257	0	1.48536	0.148148	0.696905	0.212579	0.831655	NA
MARINERN13_AG/DNA/Tc1?/Type_II_Transposons	0	7	2	0	0	2.15888	3.78257	0	1.48536	0.148148	0.696905	0.212579	0.831655	NA
JockeyFam21_1/LINE/JockeyFam21/Type_I_Transposons_LINE	0	3	1	0	0	0.925234	1.89129	0	0.70413	0.121922	0.587257	0.207612	0.835532	NA
GYPSY42-I_AG/LTR/Gypsy/LTRs	0	3	1	0	0	0.925234	1.89129	0	0.70413	0.121922	0.587257	0.207612	0.835532	NA
12814..111425/DNA/Type_II_Transposons	0	3	1	0	0	0.925234	1.89129	0	0.70413	0.121922	0.587257	0.207612	0.835532	NA
BAC57901/Unknown/Unknown	31	21	14	9	38.4919	6.47664	26.478	10.5854	20.508	-0.161949	0.780256	-0.207559	0.835573	0.997805
Agam_AB090815_WaldoAg2/LINE/WaldoAg2/Type_I_Transposons_LINE	1	9	1	1	1.24167	2.7757	1.89129	1.17616	1.77121	-0.156679	0.756318	-0.20716	0.835885	NA
Agam_AB090819_R6Ag3/LINE/R6Ag3/Type_I_Transposons_LINE	9	40	8	11	11.1751	12.3365	15.1303	12.9378	12.8949	0.157535	0.771513	0.20419	0.838205	0.997805
Ty3_gypsy_Ele82/LTR/Gypsy/LTRs	4	27	3	9	4.96669	8.32711	5.67386	10.5854	7.38828	0.160857	0.794848	0.202375	0.839624	NA
GYPSY38-I_AG/LTR/Gypsy/LTRs	2	13	0	4	2.48335	4.00935	0	4.70464	2.79933	-0.156588	0.781099	-0.200471	0.841112	NA
EAA44340/Unknown/Unknown	2	4	0	2	2.48335	1.23365	0	2.35232	1.51733	-0.145207	0.728256	-0.19939	0.841958	NA
JockeyFam24_1/LINE/JockeyFam24/Type_I_Transposons_LINE	1	3	1	1	1.24167	0.925234	1.89129	1.17616	1.30859	0.144197	0.724288	0.199087	0.842194	NA
MIMO/DNA/Tc1?/Type_II_Transposons	0	2	0	1	0	0.616823	0	1.17616	0.448246	0.101758	0.515539	0.197381	0.843529	NA
OutcastFam11_1/LINE/OutcastFam11/Type_I_Transposons_LINE	0	2	0	1	0	0.616823	0	1.17616	0.448246	0.101758	0.515539	0.197381	0.843529	NA
AAA53489/Unknown/Unknown	0	2	0	1	0	0.616823	0	1.17616	0.448246	0.101758	0.515539	0.197381	0.843529	NA
E_Q93645/ensembl9699/low_complexity/Unknown	0	2	0	1	0	0.616823	0	1.17616	0.448246	0.101758	0.515539	0.197381	0.843529	NA
Ty1_copia_Ele21/LTR/Copia/LTRs	0	2	0	1	0	0.616823	0	1.17616	0.448246	0.101758	0.515539	0.197381	0.843529	NA
JockeyFam15/LINE/JockeyFam15/Type_I_Transposons_LINE	0	2	0	1	0	0.616823	0	1.17616	0.448246	0.101758	0.515539	0.197381	0.843529	NA
Pao_Bel_Ele81/LTR/Pao/LTRs	0	2	0	1	0	0.616823	0	1.17616	0.448246	0.101758	0.515539	0.197381	0.843529	NA
T1_1/LINE/T1/Type_I_Transposons_LINE	0	2	0	1	0	0.616823	0	1.17616	0.448246	0.101758	0.515539	0.197381	0.843529	NA
BEL6-LTR_AG/LTR/Pao/LTRs	0	2	0	1	0	0.616823	0	1.17616	0.448246	0.101758	0.515539	0.197381	0.843529	NA
Ty3_gypsy_Ele103/LTR/Gypsy/LTRs	0	2	0	1	0	0.616823	0	1.17616	0.448246	0.101758	0.515539	0.197381	0.843529	NA
AACOPIA1_I/LTR/Copia/LTRs	0	2	0	1	0	0.616823	0	1.17616	0.448246	0.101758	0.515539	0.197381	0.843529	NA
5721%2C124739%2C81702/DNA/Type_II_Transposons	0	2	0	1	0	0.616823	0	1.17616	0.448246	0.101758	0.515539	0.197381	0.843529	NA
114003..28747%2C102056..159596/DNA/Type_II_Transposons	0	2	0	1	0	0.616823	0	1.17616	0.448246	0.101758	0.515539	0.197381	0.843529	NA
BEL18-I_AG/LTR/Pao/LTRs	5	7	0	5	6.20837	2.15888	0	5.8808	3.56201	-0.155404	0.790828	-0.196508	0.844213	NA
Pao_Bel_Ele194/LTR/Pao/LTRs	0	8	1	0	0	2.46729	1.89129	0	1.08964	-0.12786	0.656102	-0.194878	0.845488	NA
1482/transposon/Unknown	0	6	0	1	0	1.85047	0	1.17616	0.756657	-0.115601	0.603955	-0.191407	0.848207	NA
MARINER-N14_AG/DNA/TcMar/Type_II_Transposons	33	80	15	24	40.9752	24.6729	28.3693	28.2278	30.5613	-0.140734	0.742751	-0.189476	0.84972	0.997805
Pao_Bel_Ele11/LTR/Pao/LTRs	1	0	1	0	1.24167	0	1.89129	0	0.78324	0.11248	0.594722	0.189131	0.84999	NA
CR1Fam7_1/LINE/CR1Fam7/Type_I_Transposons_LINE	1	0	1	0	1.24167	0	1.89129	0	0.78324	0.11248	0.594722	0.189131	0.84999	NA
Pao_Bel_Ele115/LTR/Pao/LTRs	1	0	1	0	1.24167	0	1.89129	0	0.78324	0.11248	0.594722	0.189131	0.84999	NA
15364/transposon/Unknown	2	1	1	0	2.48335	0.308411	1.89129	0	1.17076	-0.12671	0.681319	-0.185978	0.852462	NA
GYPSY62-I_AG/LTR/Gypsy/LTRs	1	7	0	2	1.24167	2.15888	0	2.35232	1.43822	-0.131499	0.721884	-0.182161	0.855456	NA
GYPSY8-LTR_AG/LTR/Gypsy/LTRs	1	7	0	2	1.24167	2.15888	0	2.35232	1.43822	-0.131499	0.721884	-0.182161	0.855456	NA
HATN4_AG/DNA/hAT/Type_II_Transposons	3	2	3	0	3.72502	0.616823	5.67386	0	2.50393	0.138338	0.762364	0.181459	0.856007	NA
TC1N-1_AG/DNA/Tc1/Type_II_Transposons	2	38	3	10	2.48335	11.7196	5.67386	11.7616	7.90961	0.142742	0.797398	0.17901	0.85793	NA
BEL15-I_AG/LTR/Pao/LTRs	2	12	3	2	2.48335	3.70094	5.67386	2.35232	3.55262	0.141936	0.798861	0.177673	0.85898	NA
OutcastFam2_1/LINE/OutcastFam2/Type_I_Transposons_LINE	2	12	3	2	2.48335	3.70094	5.67386	2.35232	3.55262	0.141936	0.798861	0.177673	0.85898	NA
EAL39175/Unknown/Unknown	3	2	1	1	3.72502	0.616823	1.89129	1.17616	1.85232	-0.133624	0.754358	-0.177136	0.859401	NA
JockeyFam19_1/LINE/JockeyFam19/Type_I_Transposons_LINE	0	5	0	2	0	1.54206	0	2.35232	0.973594	0.112839	0.64383	0.175263	0.860873	NA
R1Fam12_1/LINE/R1Fam12/Type_I_Transposons_LINE	1	2	0	2	1.24167	0.616823	0	2.35232	1.0527	0.117706	0.678428	0.173498	0.86226	NA
Pao_Bel_Ele58/LTR/Pao/LTRs	1	2	0	2	1.24167	0.616823	0	2.35232	1.0527	0.117706	0.678428	0.173498	0.86226	NA
Ty3_gypsy_Ele139/LTR/Gypsy/LTRs	1	4	1	0	1.24167	1.23365	1.89129	0	1.09165	-0.118143	0.681664	-0.173316	0.862403	NA
BEL4-I_AG/LTR/Pao/LTRs	50	84	22	30	62.0837	25.9066	41.6083	35.2848	41.2208	-0.127538	0.740591	-0.172211	0.863271	0.997805
5238/transposon/Unknown	1	8	0	4	1.24167	2.46729	0	4.70464	2.1034	0.129358	0.758599	0.170522	0.8646	NA
CR1Fam4_2/LINE/CR1Fam4/Type_I_Transposons_LINE	1	5	0	3	1.24167	1.54206	0	3.52848	1.57805	0.123761	0.73158	0.169169	0.865664	NA
HARBINGER1_AG/DNA/Harbinger/Type_II_Transposons	16	94	7	25	19.8668	28.9907	13.239	29.404	22.8751	-0.127184	0.756589	-0.168101	0.866503	0.997805
R1Fam3_2/LINE/R1Fam3/Type_I_Transposons_LINE	2	9	3	1	2.48335	2.7757	5.67386	1.17616	3.02727	0.131487	0.792085	0.166001	0.868156	NA
182179..183818/DNA/Type_II_Transposons	22	102	12	25	27.3168	31.458	22.6954	29.404	27.7186	-0.118805	0.742776	-0.159947	0.872923	0.997805
Ty3_gypsy_Ele23/LTR/Gypsy/LTRs	3	16	2	3	3.72502	4.93458	3.78257	3.52848	3.99266	-0.127229	0.801286	-0.158781	0.873841	NA
Agam_M93691_RT2/LINE/RT2/Type_I_Transposons_LINE	11	69	7	15	13.6584	21.2804	13.239	17.6424	16.4551	-0.120118	0.764599	-0.157099	0.875167	0.997805
GYPSY70-I_AG/LTR/Gypsy/LTRs	5	20	1	7	6.20837	6.16823	1.89129	8.23312	5.62525	-0.125442	0.801296	-0.156549	0.8756	NA
GYPSY60-I_AG/LTR/Gypsy/LTRs	5	32	3	7	6.20837	9.86917	5.67386	8.23312	7.49613	-0.124162	0.793964	-0.156382	0.875732	NA
Pao_Bel_Ele187/LTR/Pao/LTRs	5	1	2	1	6.20837	0.308411	3.78257	1.17616	2.86888	-0.121606	0.77771	-0.156365	0.875746	NA
20022/DNA/Type_II_Transposons	7	9	3	6	8.69172	2.7757	5.67386	7.05696	6.04956	0.116382	0.800284	0.145425	0.884375	NA
CR1-1a_AG/LINE/L2/Type_I_Transposons_LINE	5	13	2	4	6.20837	4.00935	3.78257	4.70464	4.67623	-0.11659	0.801857	-0.145401	0.884395	NA
GYPSY51-I_AG/LTR/Gypsy/LTRs	4	29	2	7	4.96669	8.94393	3.78257	8.23312	6.48158	-0.115767	0.798653	-0.144953	0.884748	NA
Ty1_copia_Ele40/LTR/Copia/LTRs	1	2	0	1	1.24167	0.616823	0	1.17616	0.758664	-0.0907917	0.628979	-0.144348	0.885226	NA
JockeyFam10_1/LINE/JockeyFam10/Type_I_Transposons_LINE	1	2	0	1	1.24167	0.616823	0	1.17616	0.758664	-0.0907917	0.628979	-0.144348	0.885226	NA
Ty1_copia_Ele59/LTR/Copia/LTRs	1	2	0	1	1.24167	0.616823	0	1.17616	0.758664	-0.0907917	0.628979	-0.144348	0.885226	NA
gi|29366672|gb|AY230488.1|/DNA/Type_II_Transposons	1	2	0	1	1.24167	0.616823	0	1.17616	0.758664	-0.0907917	0.628979	-0.144348	0.885226	NA
5224/transposon/Unknown	1	2	0	1	1.24167	0.616823	0	1.17616	0.758664	-0.0907917	0.628979	-0.144348	0.885226	NA
14981/transposon/Unknown	1	2	0	1	1.24167	0.616823	0	1.17616	0.758664	-0.0907917	0.628979	-0.144348	0.885226	NA
GYPSY47-I_AG/LTR/Gypsy/LTRs	8	7	4	5	9.93339	2.15888	7.56515	5.8808	6.38455	0.114587	0.800384	0.143165	0.88616	NA
141557%2C148249..88001%2C141557/DNA/Type_II_Transposons	5	17	2	5	6.20837	5.24299	3.78257	5.8808	5.27868	-0.113521	0.800967	-0.14173	0.887294	NA
SINEX-1_AG/SINE?/Type_I_Transposons_SINE	3	26	5	4	3.72502	8.0187	9.45643	4.70464	6.4762	0.112634	0.798708	0.141021	0.887854	NA
BEL9-I_AG/LTR/Pao/LTRs	11	76	7	17	13.6584	23.4393	13.239	19.9947	17.5829	-0.107475	0.763808	-0.140709	0.8881	0.997805
197966..142255/DNA/Type_II_Transposons	3	5	2	2	3.72502	1.54206	3.78257	2.35232	2.85049	0.110851	0.791225	0.1401	0.888581	NA
EAA44450/Unknown/Unknown	2	3	0	2	2.48335	0.925234	0	2.35232	1.44023	-0.100368	0.720658	-0.139273	0.889235	NA
GambolFam5_1/LINE/GambolFam5/Type_I_Transposons_LINE	3	15	2	5	3.72502	4.62617	3.78257	5.8808	4.50364	0.107334	0.801895	0.133851	0.893521	NA
169353%2C186651..86937/DNA/Type_II_Transposons	11	24	6	10	13.6584	7.40187	11.3477	11.7616	11.0424	0.0988575	0.780324	0.126688	0.899188	NA
CR1-1_AG/LINE/L2/Type_I_Transposons_LINE	2	22	2	6	2.48335	6.78505	3.78257	7.05696	5.02698	0.098579	0.801845	0.12294	0.902154	NA
CR1-3_AG/LINE/CR1/Type_I_Transposons_LINE	4	27	3	8	4.96669	8.32711	5.67386	9.40928	7.09424	0.0971024	0.795652	0.122041	0.902866	NA
BEL8-I_AG/LTR/Pao/LTRs	4	17	3	5	4.96669	5.24299	5.67386	5.8808	5.44109	0.0939947	0.800263	0.117455	0.9065	NA
GYPSY30-I_AG/LTR/Gypsy/LTRs	15	63	5	21	18.6251	19.4299	9.45643	24.6994	18.0527	-0.0898253	0.765184	-0.11739	0.906551	0.997805
162380..161838/DNA/Type_II_Transposons	14	26	7	8	17.3834	8.0187	13.239	9.40928	12.0126	-0.0906893	0.779772	-0.116302	0.907413	NA
13937/transposon/Unknown	0	5	0	1	0	1.54206	0	1.17616	0.679554	-0.0681075	0.586621	-0.116101	0.907572	NA
T1/LINE/CR1/Type_I_Transposons_LINE	10	23	3	13	12.4167	7.09346	5.67386	15.2901	10.1185	0.0911774	0.786916	0.115867	0.907758	NA
GYPSY15-I_AG/LTR/Gypsy/LTRs	3	5	1	2	3.72502	1.54206	1.89129	2.35232	2.37767	-0.0902589	0.780853	-0.11559	0.907977	NA
L1Fam5_1/LINE/L1Fam5/Type_I_Transposons_LINE	1	4	1	1	1.24167	1.23365	1.89129	1.17616	1.38569	0.0839586	0.731739	0.114739	0.908652	NA
4240%2C110658/DNA/Type_II_Transposons	0	9	0	3	0	2.7757	0	3.52848	1.57605	0.0809463	0.708927	0.114181	0.909094	NA
GYPSY4-I_AG/LTR/Gypsy/LTRs	3	9	1	3	3.72502	2.7757	1.89129	3.52848	2.98012	-0.0905183	0.793713	-0.114044	0.909203	NA
MARINERN2_AG/DNA/Tc1/Type_II_Transposons	3	9	1	3	3.72502	2.7757	1.89129	3.52848	2.98012	-0.0905183	0.793713	-0.114044	0.909203	NA
GYPSY24-I_AG/LTR/Gypsy/LTRs	1	10	0	3	1.24167	3.08411	0	3.52848	1.96357	-0.0848512	0.753107	-0.112668	0.910294	NA
GYPSY33-I_AG/LTR/Gypsy/LTRs	3	13	1	4	3.72502	4.00935	1.89129	4.70464	3.58257	-0.0895137	0.799086	-0.11202	0.910807	NA
GYPSY43-I_AG/LTR/Gypsy/LTRs	8	17	3	9	9.93339	5.24299	5.67386	10.5854	7.85892	0.0862692	0.793451	0.108727	0.913419	NA
CR1Fam9_1/LINE/CR1Fam9/Type_I_Transposons_LINE	14	64	12	10	17.3834	19.7383	22.6954	11.7616	17.8947	-0.0822039	0.761809	-0.107906	0.91407	0.997805
Ty3_gypsy_Ele80/LTR/Gypsy/LTRs	2	0	1	0	2.48335	0	1.89129	0	1.09366	-0.0683087	0.642657	-0.106291	0.915351	NA
DM_ROO/DNA/Type_II_Transposons	2	0	1	0	2.48335	0	1.89129	0	1.09366	-0.0683087	0.642657	-0.106291	0.915351	NA
122116..161284/DNA/Type_II_Transposons	2	4	1	1	2.48335	1.23365	1.89129	1.17616	1.69611	-0.0799549	0.752774	-0.106214	0.915413	NA
IFam2_1/LINE/IFam2/Type_I_Transposons_LINE	0	19	2	3	0	5.85982	3.78257	3.52848	3.29272	0.082137	0.786138	0.104482	0.916787	NA
Pao_Bel_Ele227/LTR/Pao/LTRs	1	6	0	3	1.24167	1.85047	0	3.52848	1.65516	0.0768247	0.736832	0.104264	0.91696	NA
Agam_U47020_Pegasus-27/DNA/Pegasus/Type_II_Transposons	3	38	1	13	3.72502	11.7196	1.89129	15.2901	8.15651	0.0829753	0.799533	0.10378	0.917344	NA
CR1Fam2_1/LINE/CR1Fam2/Type_I_Transposons_LINE	0	4	1	0	0	1.23365	1.89129	0	0.781233	0.0620846	0.604793	0.102654	0.918237	NA
EAA10496/Unknown/Unknown	0	4	1	0	0	1.23365	1.89129	0	0.781233	0.0620846	0.604793	0.102654	0.918237	NA
Agam_AJ006551_Agam2/LINE/Type_I_Transposons_LINE	3	1	1	2	3.72502	0.308411	1.89129	2.35232	2.06926	0.0769943	0.760929	0.101185	0.919404	NA
CR1Fam12_1/LINE/CR1Fam12/Type_I_Transposons_LINE	7	18	5	3	8.69172	5.55141	9.45643	3.52848	6.80701	-0.079735	0.797638	-0.0999638	0.920373	NA
GYPSY10-I_AG/LTR/Gypsy/LTRs	45	170	27	55	55.8753	52.4299	51.0647	64.6888	56.0147	0.0708835	0.722678	0.0980845	0.921865	0.997805
Aara_AJ006564_Aara5/LTR/pao/LTRs	1	3	1	0	1.24167	0.925234	1.89129	0	1.01455	-0.0650121	0.670163	-0.0970094	0.922719	NA
GYPSY34-LTR_AG/LTR/Gypsy/LTRs	1	3	1	0	1.24167	0.925234	1.89129	0	1.01455	-0.0650121	0.670163	-0.0970094	0.922719	NA
GYPSY29-I_AG/LTR/Gypsy/LTRs	0	6	0	2	0	1.85047	0	2.35232	1.0507	0.0634251	0.654968	0.0968369	0.922856	NA
RTEFam2_1/LINE/RTEFam2/Type_I_Transposons_LINE	0	6	0	2	0	1.85047	0	2.35232	1.0507	0.0634251	0.654968	0.0968369	0.922856	NA
5246%2C117537..181028/DNA/Type_II_Transposons	0	6	0	2	0	1.85047	0	2.35232	1.0507	0.0634251	0.654968	0.0968369	0.922856	NA
IKIRARA1/DNA/Type_II_Transposons	9	104	3	35	11.1751	32.0748	5.67386	41.1656	22.5223	0.0717856	0.780766	0.0919425	0.926744	0.997805
BEL2-LTR_AG/LTR/Pao/LTRs	3	14	2	3	3.72502	4.31776	3.78257	3.52848	3.83846	-0.071514	0.8009	-0.0892921	0.92885	NA
GYPSY32-I_AG/LTR/Gypsy/LTRs	3	10	2	2	3.72502	3.08411	3.78257	2.35232	3.23601	-0.0710008	0.796977	-0.0890876	0.929012	NA
E_Q9AYK7/ensembl20615/trans/Unknown	1	1	1	0	1.24167	0.308411	1.89129	0	0.860343	0.0564215	0.638661	0.0883435	0.929604	NA
Ty1_copia_Ele75/LTR/Copia/LTRs	1	1	1	0	1.24167	0.308411	1.89129	0	0.860343	0.0564215	0.638661	0.0883435	0.929604	NA
GYPSY20-I_AG/LTR/Gypsy/LTRs	1	3	0	2	1.24167	0.925234	0	2.35232	1.12981	0.0602986	0.690049	0.0873831	0.930367	NA
GYPSY47-LTR_AG/LTR/Gypsy/LTRs	1	3	0	2	1.24167	0.925234	0	2.35232	1.12981	0.0602986	0.690049	0.0873831	0.930367	NA
190243..196983/DNA/Type_II_Transposons	3	18	3	4	3.72502	5.55141	5.67386	4.70464	4.91373	0.066621	0.801584	0.0831117	0.933763	NA
EAA12317/Unknown/Unknown	3	2	2	0	3.72502	0.616823	3.78257	0	2.0311	-0.0613916	0.746818	-0.0822043	0.934484	NA
BAC57916/Unknown/Unknown	6	23	0	13	7.45004	7.09346	0	15.2901	7.4584	0.0634255	0.801869	0.079097	0.936955	NA
R1Fam6_1/LINE/R1Fam6/Type_I_Transposons_LINE	5	11	5	1	6.20837	3.39253	9.45643	1.17616	5.05837	0.0593757	0.801711	0.0740613	0.940962	NA
GYPSY27-I_AG/LTR/Gypsy/LTRs	0	3	0	1	0	0.925234	0	1.17616	0.525349	0.0389062	0.543238	0.0716191	0.942905	NA
R1Fam1_1/LINE/R1Fam1/Type_I_Transposons_LINE	0	3	0	1	0	0.925234	0	1.17616	0.525349	0.0389062	0.543238	0.0716191	0.942905	NA
Ty3_gypsy_Ele42/LTR/Gypsy/LTRs	0	3	0	1	0	0.925234	0	1.17616	0.525349	0.0389062	0.543238	0.0716191	0.942905	NA
Agam_AY079064_ITmD37E4/DNA/Type_II_Transposons	0	3	0	1	0	0.925234	0	1.17616	0.525349	0.0389062	0.543238	0.0716191	0.942905	NA
EAL39063/Unknown/Unknown	0	3	0	1	0	0.925234	0	1.17616	0.525349	0.0389062	0.543238	0.0716191	0.942905	NA
gi|29366665|gb|AY230481.1|/DNA/Type_II_Transposons	0	3	0	1	0	0.925234	0	1.17616	0.525349	0.0389062	0.543238	0.0716191	0.942905	NA
AAS21248/Unknown/Unknown	0	3	0	1	0	0.925234	0	1.17616	0.525349	0.0389062	0.543238	0.0716191	0.942905	NA
Agam_AB097127_DongAg/LINE/DongAg/Type_I_Transposons_LINE	0	3	0	1	0	0.925234	0	1.17616	0.525349	0.0389062	0.543238	0.0716191	0.942905	NA
EAL39926/Unknown/Unknown	0	3	0	1	0	0.925234	0	1.17616	0.525349	0.0389062	0.543238	0.0716191	0.942905	NA
15261/transposon/Unknown	0	3	0	1	0	0.925234	0	1.17616	0.525349	0.0389062	0.543238	0.0716191	0.942905	NA
CR1Fam6_1/LINE/CR1Fam6/Type_I_Transposons_LINE	3	8	1	3	3.72502	2.46729	1.89129	3.52848	2.90302	-0.0561354	0.792559	-0.0708281	0.943535	NA
E_Q9XUX1/ensembl21240/low_complexity/Unknown	3	8	1	3	3.72502	2.46729	1.89129	3.52848	2.90302	-0.0561354	0.792559	-0.0708281	0.943535	NA
E_O44807/ensembl26768/trans/Unknown	3	5	1	3	3.72502	1.54206	1.89129	3.52848	2.67171	0.0554013	0.787688	0.070334	0.943928	NA
164553..80272/DNA/Type_II_Transposons	1	13	2	2	1.24167	4.00935	3.78257	2.35232	2.84648	0.0530598	0.789946	0.0671689	0.946447	NA
JRHPogo_Ele24/DNA/Pogo/Type_II_Transposons	1	13	0	4	1.24167	4.00935	0	4.70464	2.48892	-0.0503296	0.770674	-0.0653059	0.94793	NA
85328..125865/DNA/Type_II_Transposons	3	15	3	3	3.72502	4.62617	5.67386	3.52848	4.38838	0.0523665	0.801869	0.0653055	0.947931	NA
Agam_AB090813_RTAg4/LINE/RTAG4/Type_I_Transposons_LINE	7	38	4	10	8.69172	11.7196	7.56515	11.7616	9.93452	-0.0472754	0.783955	-0.0603037	0.951914	NA
OutcastFam4_1/LINE/OutcastFam4/Type_I_Transposons_LINE	1	5	0	2	1.24167	1.54206	0	2.35232	1.28401	-0.0420636	0.708084	-0.0594048	0.95263	NA
BEL3-I_AG/LTR/Pao/LTRs	2	12	1	4	2.48335	3.70094	1.89129	4.70464	3.19505	0.0455346	0.795751	0.0572222	0.954368	NA
GYPSY69-I_AG/LTR/Gypsy/LTRs	4	12	1	5	4.96669	3.70094	1.89129	5.8808	4.10993	-0.0452548	0.801096	-0.056491	0.954951	NA
Ty1_copia_Ele30/LTR/Copia/LTRs	1	0	0	1	1.24167	0	0	1.17616	0.604458	0.0279152	0.556801	0.0501349	0.960015	NA
EAA11537/Unknown/Unknown	1	0	0	1	1.24167	0	0	1.17616	0.604458	0.0279152	0.556801	0.0501349	0.960015	NA
Pao_Bel_Ele158/LTR/Pao/LTRs	1	0	0	1	1.24167	0	0	1.17616	0.604458	0.0279152	0.556801	0.0501349	0.960015	NA
EAL40627/Unknown/Unknown	1	0	0	1	1.24167	0	0	1.17616	0.604458	0.0279152	0.556801	0.0501349	0.960015	NA
EAA07176/Unknown/Unknown	1	0	0	1	1.24167	0	0	1.17616	0.604458	0.0279152	0.556801	0.0501349	0.960015	NA
86243..68671/DNA/Type_II_Transposons	1	0	0	1	1.24167	0	0	1.17616	0.604458	0.0279152	0.556801	0.0501349	0.960015	NA
105913/DNA/Type_II_Transposons	1	0	0	1	1.24167	0	0	1.17616	0.604458	0.0279152	0.556801	0.0501349	0.960015	NA
EAL39934/Unknown/Unknown	1	8	2	0	1.24167	2.46729	3.78257	0	1.87288	-0.0372772	0.744618	-0.0500622	0.960073	NA
JockeyFam7_2/LINE/JockeyFam7/Type_I_Transposons_LINE	1	1	0	1	1.24167	0.308411	0	1.17616	0.681561	-0.0294949	0.60751	-0.0485505	0.961278	NA
Mariner_Ele1/DNA/Tc1/Type_II_Transposons	1	1	0	1	1.24167	0.308411	0	1.17616	0.681561	-0.0294949	0.60751	-0.0485505	0.961278	NA
GambolFam1_1/LINE/GambolFam1/Type_I_Transposons_LINE	1	1	0	1	1.24167	0.308411	0	1.17616	0.681561	-0.0294949	0.60751	-0.0485505	0.961278	NA
HARBINGERN1_AG/DNA/Harbinger/Type_II_Transposons	3	0	0	3	3.72502	0	0	3.52848	1.81338	0.0331009	0.709652	0.0466438	0.962797	NA
MARINERN1_AG/DNA/Tc1/Type_II_Transposons	1	18	1	4	1.24167	5.55141	1.89129	4.70464	3.34725	-0.0361117	0.794355	-0.0454604	0.96374	NA
MARINERN5_AG/DNA/Tc1/Type_II_Transposons	1	7	0	3	1.24167	2.15888	0	3.52848	1.73226	0.0328721	0.741491	0.0443324	0.964639	NA
169397..94135/DNA/Type_II_Transposons	1	7	0	3	1.24167	2.15888	0	3.52848	1.73226	0.0328721	0.741491	0.0443324	0.964639	NA
65196..69084/DNA/Type_II_Transposons	2	43	4	8	2.48335	13.2617	7.56515	9.40928	8.17987	0.0316337	0.796544	0.0397136	0.968321	NA
BAC57921/Unknown/Unknown	1	5	1	1	1.24167	1.54206	1.89129	1.17616	1.46279	0.0287042	0.738048	0.038892	0.968976	NA
Agam_AY462096_Herves/DNA/Herves/Type_II_Transposons	6	5	5	0	7.45004	1.54206	9.45643	0	4.61213	0.0300288	0.793158	0.0378598	0.969799	NA
EAA08237/Unknown/Unknown	0	10	2	0	0	3.08411	3.78257	0	1.71667	0.0237695	0.713459	0.0333159	0.973423	NA
Ty3_gypsy_Ele49/LTR/Gypsy/LTRs	3	30	1	9	3.72502	9.25234	1.89129	10.5854	6.36352	-0.0266023	0.80106	-0.0332089	0.973508	NA
Agam_U11658_mariner/DNA/mariner/Type_II_Transposons	1	16	0	5	1.24167	4.93458	0	5.8808	3.01426	-0.0235772	0.78107	-0.0301858	0.975919	NA
GYPSY52-I_AG/LTR/Gypsy/LTRs	2	18	1	5	2.48335	5.55141	1.89129	5.8808	3.95171	-0.0241153	0.800022	-0.0301433	0.975953	NA
BEL11-I_AG/LTR/Pao/LTRs	1	6	1	1	1.24167	1.85047	1.89129	1.17616	1.5399	-0.0223962	0.743507	-0.0301224	0.975969	NA
GYPSY53-I_AG/LTR/Gypsy/LTRs	0	4	0	1	0	1.23365	0	1.17616	0.602451	-0.016985	0.566582	-0.0299779	0.976085	NA
RETRO18_AG_LTR/LTR/Pao/LTRs	0	4	0	1	0	1.23365	0	1.17616	0.602451	-0.016985	0.566582	-0.0299779	0.976085	NA
RETRO6_AG_LTR/LTR/Pao/LTRs	0	4	0	1	0	1.23365	0	1.17616	0.602451	-0.016985	0.566582	-0.0299779	0.976085	NA
162113..115626/DNA/Type_II_Transposons	0	4	0	1	0	1.23365	0	1.17616	0.602451	-0.016985	0.566582	-0.0299779	0.976085	NA
GYPSY11-I_AG/LTR/Gypsy/LTRs	2	2	1	1	2.48335	0.616823	1.89129	1.17616	1.5419	0.0216403	0.739473	0.0292645	0.976654	NA
Agam_U11655_mariner/DNA/mariner/Type_II_Transposons	6	6	2	4	7.45004	1.85047	3.78257	4.70464	4.44693	-0.0225833	0.801316	-0.0281828	0.977516	NA
13798/transposon/Unknown	3	7	1	3	3.72502	2.15888	1.89129	3.52848	2.82592	-0.0203852	0.791209	-0.0257646	0.979445	NA
HATN1_AG/DNA/hAT/Type_II_Transposons	1	12	0	4	1.24167	3.70094	0	4.70464	2.41181	-0.0177271	0.768683	-0.0230617	0.981601	NA
CR1Fam8_2/LINE/CR1Fam8/Type_I_Transposons_LINE	4	33	4	7	4.96669	10.1776	7.56515	8.23312	7.73563	0.0173823	0.793469	0.0219067	0.982522	NA
EAA13099/Unknown/Unknown	1	11	0	4	1.24167	3.39253	0	4.70464	2.33471	0.0163698	0.766521	0.021356	0.982962	NA
GYPSY25-I_AG/LTR/Gypsy/LTRs	1	11	0	4	1.24167	3.39253	0	4.70464	2.33471	0.0163698	0.766521	0.021356	0.982962	NA
GYPSY34-I_AG/LTR/Gypsy/LTRs	6	9	4	2	7.45004	2.7757	7.56515	2.35232	5.0358	-0.0160377	0.801895	-0.0199997	0.984044	NA
P3_AG/DNA/P/Type_II_Transposons	1	20	1	5	1.24167	6.16823	1.89129	5.8808	3.7955	0.0143573	0.797676	0.0179989	0.98564	NA
MARINERN9_AG/DNA/Tc1/Type_II_Transposons	26	100	17	27	32.2835	30.8411	32.1519	31.7563	31.7582	0.0129319	0.736744	0.0175528	0.985996	0.997805
GYPSY56-I_AG/LTR/Gypsy/LTRs	6	43	4	11	7.45004	13.2617	7.56515	12.9378	10.3037	-0.0135262	0.784464	-0.0172426	0.986243	NA
trf/trf/Tandem_repeats	2206	1153	1384	440	2739.13	355.598	2617.54	517.51	1557.45	0.0120254	0.770573	0.0156057	0.987549	0.997805
L2Fam1_1/LINE/L2Fam1/Type_I_Transposons_LINE	1	9	1	2	1.24167	2.7757	1.89129	2.35232	2.06525	0.0111465	0.771126	0.0144549	0.988467	NA
JRHpogo_Ele38/DNA/Pogo/Type_II_Transposons	1	2	1	0	1.24167	0.616823	1.89129	0	0.937446	-0.00708524	0.656425	-0.0107937	0.991388	NA
GYPSY37-I_AG/LTR/Gypsy/LTRs	1	2	1	0	1.24167	0.616823	1.89129	0	0.937446	-0.00708524	0.656425	-0.0107937	0.991388	NA
Ty1_copia_Ele56/LTR/Copia/LTRs	1	2	1	0	1.24167	0.616823	1.89129	0	0.937446	-0.00708524	0.656425	-0.0107937	0.991388	NA
E_O97916/ensembl75213/low_complexity/Unknown	4	18	1	7	4.96669	5.55141	1.89129	8.23312	5.16063	-0.00703448	0.801808	-0.00877327	0.993	NA
IFam4_2/LINE/IFam4/Type_I_Transposons_LINE	2	12	0	5	2.48335	3.70094	0	5.8808	3.01627	-0.00648425	0.784638	-0.00826401	0.993406	NA
P1_AG/DNA/P/Type_II_Transposons	0	11	0	3	0	3.39253	0	3.52848	1.73025	0.00547225	0.718947	0.00761148	0.993927	NA
EAA44976/Unknown/Unknown	4	6	3	1	4.96669	1.85047	5.67386	1.17616	3.4168	0.00443463	0.795201	0.00557674	0.99555	NA
GYPSY17-LTR_AG/LTR/Gypsy/LTRs	69	390	37	116	85.6755	120.28	69.9776	136.435	103.092	0.00301543	0.721616	0.00417872	0.996666	0.997805
LonerFam1_1/LINE/LonerFam1/Type_I_Transposons_LINE	10	65	10	12	12.4167	20.0467	18.9129	14.1139	16.3726	0.00210356	0.764747	0.00275066	0.997805	0.997805

## Sheet: 24-30nt_Ensemb_mult_BF to SF
		Raw read number				Normalized read number
ID	SF_rep1	SF_rep2	BF_rep1	BF_rep2	SF_rep1_N	SF_rep2_N	BF_rep1_N	BF_rep2_N	baseMean	log2FoldChange	lfcSE	stat	pvalue	padj
DMRG/DNA/Type_II_Transposons	1	6	21	254	1.64849	2.0722	69.3919	141.903	53.7538	4.64751	0.768503	6.04748	1.47126e-09	2.04358e-06
104184/DNA/Type_II_Transposons	2616	12969	3578	78930	4312.45	4479.07	11823.1	44095.9	16177.6	2.3989	0.606708	3.95396	7.68692e-05	0.0418704
EAA03604/Unknown/Unknown	7	44	6	1069	11.5394	15.1962	19.8262	597.22	160.945	3.37936	0.863199	3.91492	9.04329e-05	0.0418704
24557..9411/DNA/Type_II_Transposons	1	20	1	669	1.64849	6.90735	3.30437	373.751	96.4029	3.48974	0.940028	3.71238	0.000205323	0.0712985
GYPSY23-I_AG/LTR/Gypsy/LTRs	8	57	9	742	13.1879	19.6859	29.7394	414.534	119.287	2.9451	0.821451	3.58524	0.000336765	0.0935534
GYPSY46-LTR_AG/LTR/Gypsy/LTRs	11	53	9	763	18.1334	18.3045	29.7394	426.266	123.111	2.88052	0.81786	3.52202	0.000428272	0.099145
Pao_Bel_Ele61/LTR/Pao/LTRs	1	2	0	202	1.64849	0.690735	0	112.852	28.7977	3.11153	0.980831	3.17234	0.00151217	0.214977
2430/transposon/Unknown	3	10	3	185	4.94547	3.45367	9.91312	103.354	30.4166	2.77568	0.887456	3.12768	0.00176194	0.214977
gi|29366666|gb|AY230482.1|/DNA/Type_II_Transposons	0	4	1	120	0	1.38147	3.30437	67.0406	17.9316	3.05364	0.976912	3.12581	0.00177319	0.214977
EAL39400/Unknown/Unknown	19	101	6	1362	31.3213	34.8821	19.8262	760.911	211.735	2.67205	0.865335	3.08789	0.00201586	0.214977
EAA10031/Unknown/Unknown	44	180	17	2150	72.5335	62.1661	56.1744	1201.14	348.004	2.53647	0.821994	3.08575	0.0020304	0.214977
E_Q9NL34/ensembl5341/trans/Unknown	8	62	14	318	13.1879	21.4128	46.2612	177.658	64.6299	2.26656	0.735028	3.08364	0.00204485	0.214977
Pao_Bel_Ele85/LTR/Pao/LTRs	4	32	7	243	6.59396	11.0518	23.1306	135.757	44.1334	2.50745	0.813862	3.08092	0.0020636	0.214977
12821/transposon/Unknown	1	7	2	129	1.64849	2.41757	6.60875	72.0686	20.6859	2.85449	0.930904	3.06636	0.00216679	0.214977
Ty1_copia_Ele61/LTR/Copia/LTRs	18	88	6	1138	29.6728	30.3923	19.8262	635.768	178.915	2.61364	0.858156	3.04565	0.00232181	0.214999
EAL40856/Unknown/Unknown	0	2	0	130	0	0.690735	0	72.6273	18.3295	2.94765	0.998999	2.95061	0.00317149	0.275325
Agam_AJ006552_Agam10/LINE/pao/Type_I_Transposons_LINE	3	22	2	267	4.94547	7.59808	6.60875	149.165	42.0794	2.60293	0.899232	2.89462	0.00379618	0.30999
EAL41276/Unknown/Unknown	0	0	0	99	0	0	0	55.3085	13.8271	2.89299	1.00562	2.87681	0.00401715	0.30999
4334/transposon/Unknown	472	40	15	14	778.087	13.8147	49.5656	7.8214	212.322	-2.62263	0.92229	-2.8436	0.00446063	0.326096
Ty3_gypsy_Ele71/LTR/Gypsy/LTRs	1	15	2	164	1.64849	5.18051	6.60875	91.6221	26.265	2.6006	0.924	2.8145	0.00488532	0.339285
GYPSY20-LTR_AG/LTR/Gypsy/LTRs	1	24	7	123	1.64849	8.28882	23.1306	68.7166	25.4461	2.35311	0.861064	2.73279	0.00628002	0.415378
EAA11130/Unknown/Unknown	1	4	1	92	1.64849	1.38147	3.30437	51.3978	14.433	2.5798	0.967474	2.66653	0.0076638	0.483864
EAL42139/Unknown/Unknown	0	1	1	50	0	0.345367	3.30437	27.9336	7.89583	2.65019	1.00324	2.64164	0.00825053	0.49826
EAA09806/Unknown/Unknown	24	148	5	1306	39.5637	51.1144	16.5219	729.625	209.206	2.27019	0.871906	2.60371	0.009222	0.533723
Pao_Bel_Ele98/LTR/Pao/LTRs	1	5	1	90	1.64849	1.72684	3.30437	50.2804	14.24	2.4806	0.966031	2.56782	0.0102339	0.541726
E_O42691/ensembl26192/trans/Unknown	0	0	0	74	0	0	0	41.3417	10.3354	2.58198	1.00632	2.56578	0.0102945	0.541726
GYPSY21-I_AG/LTR/Gypsy/LTRs	49	365	22	1989	80.776	126.059	72.6962	1111.2	347.682	2.02234	0.799174	2.53054	0.0113886	0.541726
E_Q9Y1H7/ensembl25438/trans/Unknown	160	706	34	151	263.758	243.829	112.349	84.3594	176.074	-1.28888	0.510988	-2.52233	0.0116579	0.541726
R1Fam12_1/LINE/R1Fam12/Type_I_Transposons_LINE	159	663	91	2816	262.11	228.979	300.698	1573.22	591.251	1.69111	0.670816	2.52097	0.0117032	0.541726
Pao_Bel_Ele105/LTR/Pao/LTRs	0	0	0	71	0	0	0	39.6657	9.91642	2.53622	1.00607	2.52091	0.0117051	0.541726
EAL39157/Unknown/Unknown	47	254	31	1029	77.479	87.7233	102.436	574.873	210.628	1.7579	0.700501	2.5095	0.0120904	0.541726
EAL40107/Unknown/Unknown	9	46	11	174	14.8364	15.8869	36.3481	97.2088	41.0701	1.81692	0.730981	2.48559	0.0129335	0.561397
GYPSY18-I_AG/LTR/Gypsy/LTRs	36	284	26	1120	59.3456	98.0843	85.9137	625.712	217.264	1.82918	0.73982	2.47247	0.0134183	0.564787
BEL3-LTR_AG/LTR/Pao/LTRs	13	74	4	539	21.4304	25.5572	13.2175	301.124	90.3322	2.09879	0.854839	2.45518	0.0140813	0.575264
14727/transposon/Unknown	4	21	5	117	6.59396	7.25272	16.5219	65.3646	23.9333	2.01766	0.839875	2.40233	0.016291	0.638254
GYPSY69-LTR_AG/LTR/Gypsy/LTRs	92	321	49	1383	151.661	110.863	161.914	772.643	299.27	1.60805	0.67363	2.38715	0.0169796	0.638254
GYPSY48-LTR_AG/LTR/Gypsy/LTRs	21	109	21	302	34.6183	37.645	69.3919	168.719	77.5935	1.54118	0.645745	2.38667	0.0170017	0.638254
Pao_Bel_Ele222/LTR/Pao/LTRs	181	673	37	169	298.377	232.432	122.262	94.4155	186.872	-1.2134	0.512586	-2.36721	0.0179228	0.655126
COPIA3-LTR_AG/LTR/Copia/LTRs	0	3	0	83	0	1.0361	0	46.3697	11.8515	2.36345	1.00552	2.35047	0.0187496	0.665151
Agam_M35472_T1/LINE/T1/Type_I_Transposons_LINE	0	0	0	60	0	0	0	33.5203	8.38007	2.35181	1.00399	2.34245	0.0191574	0.665151
Ty3_gypsy_Ele80/LTR/Gypsy/LTRs	5	23	3	165	8.24245	7.94345	9.91312	92.1808	29.57	2.02908	0.869628	2.33328	0.0196337	0.665151
EAL42169/Unknown/Unknown	24	72	15	338	39.5637	24.8665	49.5656	188.831	75.7067	1.65011	0.713379	2.31309	0.0207177	0.685165
Pao_Bel_Ele38/LTR/Pao/LTRs	130	847	37	167	214.304	292.526	122.262	93.2981	180.597	-1.16236	0.520564	-2.23288	0.0255567	0.798764
EAL40146/Unknown/Unknown	5	11	3	114	8.24245	3.79904	9.91312	63.6886	21.4108	1.98843	0.891068	2.23152	0.025647	0.798764
EAL40766/Unknown/Unknown	22	144	10	625	36.2668	49.7329	33.0437	349.17	117.053	1.75172	0.790182	2.21686	0.0266327	0.798764
Ty1_copia_Ele49/LTR/Copia/LTRs	56	272	44	629	92.3154	93.9399	145.392	351.404	170.763	1.29762	0.586639	2.21196	0.0269696	0.798764
JRHpogo_Ele38/DNA/Pogo/Type_II_Transposons	7	9	41	5	11.5394	3.10831	135.479	2.79336	38.2301	2.10548	0.952225	2.21111	0.027028	0.798764
GYPSY58-I_AG/LTR/Gypsy/LTRs	399	1343	185	4840	657.747	463.828	611.309	2703.97	1109.21	1.38426	0.646793	2.14019	0.0323394	0.921555
E_Q9P8H7/ensembl31116/trans/Unknown	25	89	16	313	41.2122	30.7377	52.87	174.864	74.921	1.47315	0.690007	2.13498	0.0327626	0.921555
BEL16-LTR_AG/LTR/Pao/LTRs	55	140	8	29	90.6669	48.3514	26.435	16.2015	45.4137	-1.49781	0.703205	-2.12998	0.0331733	0.921555
LonerFam2_1/LINE/LonerFam2/Type_I_Transposons_LINE	80	307	25	1471	131.879	106.028	82.6094	821.806	285.581	1.60517	0.758264	2.1169	0.0342684	0.933309
Agam_AB097148_IseAg1/LINE/IseAg1/Type_I_Transposons_LINE	195	847	124	1989	321.455	292.526	409.742	1111.2	533.73	1.20034	0.569918	2.10617	0.0351898	0.939974
31561%2C163513/DNA/Type_II_Transposons	5	19	2	138	8.24245	6.56198	6.60875	77.0967	24.6275	1.8611	0.89652	2.07592	0.0379014	0.991086
Ty1_copia_Ele34/LTR/Copia/LTRs	0	1	1	28	0	0.345367	3.30437	15.6428	4.82314	2.06719	1.00518	2.05654	0.0397308	0.991086
14981/transposon/Unknown	450	1633	115	426	741.82	563.985	380.003	237.994	480.951	-1.01784	0.495332	-2.05487	0.0398913	0.991086
GYPSY26-I_AG/LTR/Gypsy/LTRs	42	171	27	463	69.2366	59.0578	89.2181	258.665	119.044	1.30233	0.635067	2.0507	0.0402959	0.991086
BEL11-LTR_AG/LTR/Pao/LTRs	6	10	2	126	9.89094	3.45367	6.60875	70.3926	22.5865	1.86451	0.914637	2.03853	0.041497	0.991086
Pao_Bel_Ele93/LTR/Pao/LTRs	13	84	4	394	21.4304	29.0109	13.2175	220.117	70.9438	1.71834	0.844461	2.03483	0.0418675	0.991086
Agam_AY079062_ITmD37E2/DNA/Type_II_Transposons	24	164	17	443	39.5637	56.6403	56.1744	247.491	99.9675	1.43345	0.706853	2.02793	0.0425669	0.991086
Ty1_copia_Ele64/LTR/Copia/LTRs	5	14	1	141	8.24245	4.83514	3.30437	78.7727	23.7887	1.87619	0.929356	2.01881	0.0435073	0.991086
Pao_Bel_Ele163/LTR/Pao/LTRs	4	10	1	113	6.59396	3.45367	3.30437	63.1299	19.1205	1.89788	0.940503	2.01794	0.0435971	0.991086
BAC57914/Unknown/Unknown	101	863	34	164	166.497	298.052	112.349	91.6221	167.13	-1.10574	0.553136	-1.99904	0.045604	0.991086
15364/transposon/Unknown	18	1	0	0	29.6728	0.345367	0	0	7.50454	-1.98337	0.998709	-1.98594	0.0470403	0.991086
EAL42185/Unknown/Unknown	1	13	0	113	1.64849	4.48978	0	63.1299	17.317	1.93404	0.988098	1.95734	0.0503079	0.991086
8832/transposon/Unknown	0	0	0	41	0	0	0	22.9055	5.72638	1.93557	0.99096	1.95323	0.0507924	0.991086
GYPSY63-I_AG/LTR/Gypsy/LTRs	158	795	88	1887	260.461	274.567	290.785	1054.21	470.007	1.19582	0.618614	1.93307	0.0532276	0.991086
OutcastFam3_1/LINE/OutcastFam3/Type_I_Transposons_LINE	216	1157	62	328	356.074	399.59	204.871	183.244	285.945	-0.910418	0.472302	-1.92762	0.0539026	0.991086
mar_24/DNA/mariner/Type_II_Transposons	3	22	6	64	4.94547	7.59808	19.8262	35.755	17.0312	1.63718	0.853037	1.91924	0.0549541	0.991086
GYPSY55-LTR_AG/LTR/Gypsy/LTRs	21	74	11	263	34.6183	25.5572	36.3481	146.931	60.8635	1.39828	0.729812	1.91595	0.0553721	0.991086
Pao_Bel_Ele141/LTR/Pao/LTRs	0	2	0	48	0	0.690735	0	26.8162	6.87674	1.91951	1.00294	1.91388	0.0556354	0.991086
EAL42011/Unknown/Unknown	11	54	5	218	18.1334	18.6498	16.5219	121.79	43.7739	1.55328	0.812626	1.91143	0.0559493	0.991086
Pao_Bel_Ele52/LTR/Pao/LTRs	33	144	13	516	54.4001	49.7329	42.9569	288.274	108.841	1.41848	0.74409	1.90633	0.0566079	0.991086
EAA45732/Unknown/Unknown	127	681	95	1122	209.358	235.195	313.916	626.829	346.325	1.00758	0.529398	1.90326	0.0570069	0.991086
GYPSY65-I_AG/LTR/Gypsy/LTRs	434	1968	271	3694	715.444	679.683	895.486	2063.73	1088.59	1.00617	0.532031	1.89119	0.0585993	0.991086
Pao_Bel_Ele72/LTR/Pao/LTRs	28	262	26	521	46.1577	90.4863	85.9137	291.068	128.406	1.27858	0.677823	1.8863	0.0592549	0.991086
Ty3_gypsy_Ele44/LTR/Gypsy/LTRs	1	4	1	45	1.64849	1.38147	3.30437	25.1402	7.86864	1.8709	0.992224	1.88557	0.0593535	0.991086
E_Q9W5K1/ensembl6885/trans/Unknown	0	0	0	38	0	0	0	21.2295	5.30738	1.85436	0.98668	1.87939	0.0601906	0.991086
Ty1_copia_Ele51/LTR/Copia/LTRs	8	34	2	191	13.1879	11.7425	6.60875	106.706	34.5614	1.6538	0.881814	1.87545	0.0607314	0.991086
108266/DNA/Type_II_Transposons	0	1	3	10	0	0.345367	9.91312	5.58671	3.9613	1.8807	1.00318	1.87474	0.0608288	0.991086
GYPSY42-I_AG/LTR/Gypsy/LTRs	143	489	66	1389	235.734	168.885	218.089	775.995	349.676	1.16605	0.628624	1.85492	0.0636073	0.991086
Ty3_gypsy_Ele128/LTR/Gypsy/LTRs	376	2157	127	551	619.832	744.958	419.656	307.828	523.068	-0.863379	0.467158	-1.84815	0.0645804	0.991086
GYPSY28-I_AG/LTR/Gypsy/LTRs	142	688	71	1665	234.085	237.613	234.611	930.188	409.124	1.16572	0.634474	1.8373	0.0661655	0.991086
GYPSY52-LTR_AG/LTR/Gypsy/LTRs	35	192	19	489	57.6971	66.3105	62.7831	273.19	114.995	1.2605	0.690764	1.82479	0.0680322	0.991086
Ty3_gypsy_Ele101/LTR/Gypsy/LTRs	55	219	60	264	90.6669	75.6355	198.262	147.489	128.014	0.970997	0.534558	1.81645	0.0693015	0.991086
3509/transposon/Unknown	4	55	4	166	6.59396	18.9952	13.2175	92.7395	32.8865	1.55618	0.860832	1.80776	0.0706435	0.991086
BEL10-LTR_AG/LTR/Pao/LTRs	13	119	11	271	21.4304	41.0987	36.3481	151.4	62.5693	1.33669	0.745738	1.79244	0.0730628	0.991086
152069%2C22298..49677%2C24221..55237%2C68737..64729%2C147450..126626/DNA/Type_II_Transposons	52	198	8	62	85.7214	68.3828	26.435	34.6376	53.7942	-1.15025	0.642252	-1.79096	0.0733002	0.991086
Agam_U89799_TopiI/DNA/Tc1/Type_II_Transposons	110	609	71	1117	181.334	210.329	234.611	624.036	312.577	1.03752	0.579527	1.79028	0.0734084	0.991086
EAA44339/Unknown/Unknown	41	184	34	293	67.5881	63.5476	112.349	163.691	101.794	0.999285	0.559251	1.78683	0.0739655	0.991086
GYPSY16-I_AG/LTR/Gypsy/LTRs	88	603	65	1033	145.067	208.257	214.784	577.108	286.304	1.05873	0.59315	1.78493	0.0742726	0.991086
E_O61453/ensembl6402/trans/Unknown	7	43	1	219	11.5394	14.8508	3.30437	122.349	38.0109	1.62215	0.910388	1.78183	0.0747776	0.991086
GYPSY38-LTR_AG/LTR/Gypsy/LTRs	0	10	0	84	0	3.45367	0	46.9284	12.5955	1.79041	1.00586	1.77998	0.0750794	0.991086
GYPSY47-I_AG/LTR/Gypsy/LTRs	793	4013	590	5212	1307.25	1385.96	1949.58	2911.8	1888.65	0.807383	0.454354	1.77699	0.0755696	0.991086
E_Q9SKI8/ensembl8966/trans/Unknown	30	55	7	381	49.4547	18.9952	23.1306	212.854	76.1086	1.45185	0.817029	1.77699	0.0755701	0.991086
8472/transposon/Unknown	0	0	0	34	0	0	0	18.9948	4.74871	1.73747	0.979269	1.77425	0.0760215	0.991086
JRHpogo_Ele48/DNA/Pogo/Type_II_Transposons	0	3	0	47	0	1.0361	0	26.2576	6.82342	1.77761	1.00261	1.77299	0.07623	0.991086
Pao_Bel_Ele34/LTR/Pao/LTRs	0	1	0	36	0	0.345367	0	20.1122	5.11439	1.75853	0.992102	1.77253	0.0763062	0.991086
GYPSY51-LTR_AG/LTR/Gypsy/LTRs	91	833	32	183	150.013	287.691	105.74	102.237	161.42	-0.991307	0.560396	-1.76894	0.0769041	0.991086
GYPSY68-I_AG/LTR/Gypsy/LTRs	56	316	17	1014	92.3154	109.136	56.1744	566.493	206.03	1.35207	0.765016	1.76737	0.0771665	0.991086
GYPSY8-LTR_AG/LTR/Gypsy/LTRs	101	429	43	1156	166.497	148.163	142.088	645.824	275.643	1.17167	0.66332	1.76637	0.077333	0.991086
Amer_AJ006554_Amer3/LTR/Copia/LTRs	29	95	19	229	47.8062	32.8099	62.7831	127.936	67.8337	1.13696	0.645401	1.76164	0.0781307	0.991086
Ty3_gypsy_Ele152/LTR/Gypsy/LTRs	473	1804	145	301	779.735	623.043	479.134	168.16	512.518	-1.02528	0.582154	-1.76118	0.0782082	0.991086
Pao_Bel_Ele76/LTR/Pao/LTRs	2	20	5	53	3.29698	6.90735	16.5219	29.6096	14.0839	1.5674	0.891233	1.75869	0.0786299	0.991086
GYPSY58-LTR_AG/LTR/Gypsy/LTRs	16	114	17	192	26.3758	39.3719	56.1744	107.265	57.2968	1.16063	0.660694	1.75668	0.0789723	0.991086
CR1Fam3_1/LINE/CR1Fam3/Type_I_Transposons_LINE	24	213	30	289	39.5637	73.5633	99.1312	161.456	93.4286	1.07518	0.613836	1.75157	0.0798478	0.991086
JockeyFam13_1/LINE/JockeyFam13/Type_I_Transposons_LINE	32	125	19	298	52.7517	43.1709	62.7831	166.484	81.2975	1.14064	0.651317	1.75128	0.0798976	0.991086
RETRO981_AG_LTR/LTR/Gypsy/LTRs	6	50	6	127	9.89094	17.2684	19.8262	70.9513	29.4842	1.40716	0.806228	1.74536	0.0809221	0.991086
E_O17182/ensembl17147/low_complexity/Unknown	3	5	1	64	4.94547	1.72684	3.30437	35.755	11.4329	1.69144	0.970055	1.74365	0.0812197	0.991086
GYPSY22-I_AG/LTR/Gypsy/LTRs	15	95	9	246	24.7273	32.8099	29.7394	137.433	56.1775	1.30711	0.750244	1.74224	0.0814666	0.991086
E_Q9NL35/ensembl16760/trans/Unknown	19	85	11	226	31.3213	29.3562	36.3481	126.26	55.8214	1.24748	0.716164	1.74189	0.0815269	0.991086
E_Q9P958/ensembl19910/trans/Unknown	17	64	10	184	28.0243	22.1035	33.0437	102.796	46.4918	1.26326	0.726267	1.73938	0.0819677	0.991086
8905/transposon/Unknown	568	1908	165	312	936.342	658.961	545.222	174.306	578.708	-1.04553	0.601171	-1.73916	0.0820074	0.991086
E_Q9NBJ4/ensembl9045/trans/Unknown	12	56	7	167	19.7819	19.3406	23.1306	93.2981	38.8878	1.33531	0.769889	1.73442	0.0828437	0.991086
GYPSY12-LTR_AG/LTR/Gypsy/LTRs	2238	9540	744	1994	3689.32	3294.81	2458.45	1113.99	2639.14	-0.900053	0.519903	-1.73119	0.0834172	0.991086
Pao_Bel_Ele150/LTR/Pao/LTRs	8	18	20	22	13.1879	6.21661	66.0875	12.2908	24.4457	1.49521	0.867587	1.72341	0.0848144	0.991086
E_O00363/ensembl19102/trans/Unknown	8	69	9	142	13.1879	23.8304	29.7394	79.3314	36.5222	1.30239	0.756806	1.72091	0.0852671	0.991086
GYPSY23-LTR_AG/LTR/Gypsy/LTRs	0	1	0	34	0	0.345367	0	18.9948	4.83505	1.70114	0.989144	1.71981	0.0854664	0.991086
BEL6-LTR_AG/LTR/Pao/LTRs	296	1004	85	232	487.953	346.749	280.872	129.612	311.296	-0.95428	0.556486	-1.71483	0.0863762	0.991086
L1Fam4_1/LINE/L1Fam4/Type_I_Transposons_LINE	165	729	110	1112	272.001	251.773	363.481	621.243	377.124	0.858395	0.501193	1.7127	0.0867675	0.991086
Pao_Bel_Ele83/LTR/Pao/LTRs	242	1258	113	2811	398.934	434.472	373.394	1570.43	694.307	1.0885	0.636322	1.71062	0.0871519	0.991086
Ty3_gypsy_Ele140/LTR/Gypsy/LTRs	70	320	21	64	115.394	110.518	69.3919	35.755	82.7647	-1.0372	0.607245	-1.70804	0.0876284	0.991086
E_Q02881/ensembl7907/trans/Unknown	34	105	6	24	56.0486	36.2636	19.8262	13.4081	31.3866	-1.26416	0.742004	-1.70371	0.0884359	0.991086
JRHtc1_ele13/DNA/Tc1/Type_II_Transposons	47	188	13	26	77.479	64.9291	42.9569	14.5255	49.9726	-1.19684	0.709371	-1.68718	0.0915689	0.991086
CR1Fam17_1/LINE/CR1Fam17/Type_I_Transposons_LINE	331	1701	172	3334	545.65	587.47	568.352	1862.61	891.021	0.998547	0.594404	1.67991	0.092974	0.991086
R1Fam6_1/LINE/R1Fam6/Type_I_Transposons_LINE	1049	4521	287	1796	1729.27	1561.41	948.356	1003.37	1310.6	-0.717138	0.427289	-1.67834	0.0932799	0.991086
CR1-4_AG/LINE/CR1/Type_I_Transposons_LINE	299	1642	156	3214	492.898	567.093	515.482	1795.57	842.761	1.01473	0.605861	1.67486	0.0939619	0.991086
Pao_Bel_Ele33/LTR/Pao/LTRs	38	135	7	36	62.6426	46.6246	23.1306	20.1122	38.1275	-1.15877	0.693756	-1.67029	0.0948622	0.991086
GYPSY20-I_AG/LTR/Gypsy/LTRs	140	789	58	1877	230.789	272.495	191.654	1048.63	435.891	1.13576	0.680539	1.66891	0.0951356	0.991086
19080..126187%2C150778%2C86666%2C142908/DNA/Type_II_Transposons	0	1	4	3	0	0.345367	13.2175	1.67601	3.80972	1.65651	0.993805	1.66684	0.0955469	0.991086
BAA57030/Unknown/Unknown	1	12	3	40	1.64849	4.14441	9.91312	22.3469	9.51322	1.58914	0.9554	1.66333	0.0962468	0.991086
EAL39378/Unknown/Unknown	9	32	4	127	14.8364	11.0518	13.2175	70.9513	27.5142	1.38442	0.835157	1.65768	0.0973818	0.991086
BEL5-I_AG/LTR/Pao/LTRs	77	497	38	1068	126.934	171.648	125.566	596.661	255.202	1.11793	0.675509	1.65495	0.0979356	0.991086
EAL41972/Unknown/Unknown	2	24	2	82	3.29698	8.28882	6.60875	45.8111	16.0014	1.51918	0.925532	1.64142	0.100711	0.991086
GYPSY8-I_AG/LTR/Gypsy/LTRs	52	308	42	430	85.7214	106.373	138.784	240.229	142.777	0.908812	0.554328	1.63948	0.101113	0.991086
Agam_AB090819_R6Ag3/LINE/R6Ag3/Type_I_Transposons_LINE	4040	17543	1413	3465	6659.9	6058.78	4669.08	1935.8	4830.89	-0.874796	0.533587	-1.63946	0.101117	0.991086
Ty3_gypsy_Ele8/LTR/Gypsy/LTRs	193	536	92	1306	318.158	185.117	304.002	729.625	384.226	0.954376	0.582342	1.63886	0.101243	0.991086
EAA44340/Unknown/Unknown	90	549	85	586	148.364	189.607	280.872	327.381	236.556	0.793303	0.48869	1.62333	0.104519	0.991086
BAC57924/Unknown/Unknown	4	26	2	97	6.59396	8.97955	6.60875	54.1911	19.0933	1.45317	0.901847	1.61133	0.107109	0.991086
GYPSY41-LTR_AG/LTR/Gypsy/LTRs	278	1008	56	465	458.28	348.13	185.045	259.782	312.809	-0.790765	0.494035	-1.60063	0.10946	0.991086
GYPSY21-LTR_AG/LTR/Gypsy/LTRs	2	5	0	64	3.29698	1.72684	0	35.755	10.1947	1.59846	0.999538	1.5992	0.109776	0.991086
RETRO60_AG_LTR/LTR/LTRs	31	188	23	308	51.1032	64.9291	76.0006	172.071	91.0259	0.995288	0.623289	1.59683	0.110303	0.991086
gi|29366672|gb|AY230488.1|/DNA/Type_II_Transposons	238	789	38	396	392.34	272.495	125.566	221.234	252.909	-0.846855	0.536311	-1.57904	0.114328	0.991086
E_O89815/ensembl14779/trans/Unknown	1	18	1	70	1.64849	6.21661	3.30437	39.107	12.5691	1.5259	0.969308	1.57422	0.115437	0.991086
14198/transposon/Unknown	4	18	2	76	6.59396	6.21661	6.60875	42.459	15.4696	1.43279	0.91219	1.57072	0.116248	0.991086
E_Q9ZQ67/ensembl10323/trans/Unknown	2	20	3	57	3.29698	6.90735	9.91312	31.8443	12.9904	1.43518	0.91724	1.56467	0.117661	0.991086
E_Q946T0/ensembl30261/trans/Unknown	24	150	32	152	39.5637	51.8051	105.74	84.9181	70.5067	0.936004	0.598296	1.56445	0.117712	0.991086
4656..3837%2C91448..121204%2C45884..130839%2C183128..74459/DNA/Type_II_Transposons	75	344	21	102	123.637	118.806	69.3919	56.9845	92.2049	-0.874366	0.55894	-1.56433	0.11774	0.991086
Pao_Bel_Ele36/LTR/Pao/LTRs	10	35	4	130	16.4849	12.0879	13.2175	72.6273	28.6044	1.30019	0.831538	1.5636	0.117913	0.991086
E_Q9ZPT5/ensembl10515/trans/Unknown	6	74	18	70	9.89094	25.5572	59.4787	39.107	33.5085	1.16475	0.753347	1.5461	0.12208	0.991086
Ty1_copia_Ele32/LTR/Copia/LTRs	25	118	6	382	41.2122	40.7534	19.8262	213.413	78.8011	1.23431	0.802261	1.53853	0.123918	0.991086
Ty1_copia_Ele37/LTR/Copia/LTRs	165	1161	58	345	272.001	400.972	191.654	192.742	264.342	-0.75907	0.49622	-1.5297	0.12609	0.991086
39073..177766%2C130807/DNA/Type_II_Transposons	2712	8789	862	1737	4470.7	3035.43	2848.37	970.412	2831.23	-0.887404	0.581464	-1.52615	0.126971	0.991086
AACOPIA1_I/LTR/Copia/LTRs	61	300	39	462	100.558	103.61	128.871	258.106	147.786	0.859119	0.565672	1.51876	0.128823	0.991086
gi|29366670|gb|AY230486.1|/DNA/Type_II_Transposons	0	1	0	27	0	0.345367	0	15.0841	3.85737	1.47734	0.973853	1.51701	0.129265	0.991086
Pao_Bel_Ele32/LTR/Pao/LTRs	140	442	42	74	230.789	152.652	138.784	41.3417	140.892	-0.992862	0.655103	-1.51558	0.129626	0.991086
11921/transposon/Unknown	3	11	2	51	4.94547	3.79904	6.60875	28.4922	10.9614	1.42384	0.94009	1.51458	0.129879	0.991086
EAA04995/Unknown/Unknown	177	814	109	1159	291.783	281.129	360.177	647.5	395.147	0.767049	0.506816	1.51347	0.130161	0.991086
Pao_Bel_Ele133/LTR/Pao/LTRs	11	59	6	146	18.1334	20.3767	19.8262	81.566	34.9756	1.17678	0.782993	1.50293	0.132858	0.991086
GYPSY64-I_AG/LTR/Gypsy/LTRs	161	867	82	1520	265.407	299.434	270.959	849.181	421.245	0.898279	0.597984	1.50218	0.133051	0.991086
Ty3_gypsy_Ele43/LTR/Gypsy/LTRs	15	55	3	7	24.7273	18.9952	9.91312	3.9107	14.3866	-1.32141	0.882613	-1.49716	0.134352	0.991086
GYPSY2-LTR_AG/LTR/Gypsy/LTRs	21	162	14	287	34.6183	55.9495	46.2612	160.339	74.2919	1.03773	0.702202	1.47783	0.139454	0.991086
Agam_AY079064_ITmD37E4/DNA/Type_II_Transposons	17	86	6	234	28.0243	29.7016	19.8262	130.729	52.0703	1.15812	0.78565	1.47409	0.140458	0.991086
Ty1_copia_Ele50/LTR/Copia/LTRs	0	0	0	24	0	0	0	13.4081	3.35203	1.39211	0.946577	1.47067	0.141379	0.991086
Ty1_copia_Ele73/LTR/Copia/LTRs	298	1517	174	2189	491.25	523.922	574.961	1222.93	703.266	0.769019	0.523218	1.46978	0.14162	0.991086
EAL39440/Unknown/Unknown	79	396	40	706	130.231	136.766	132.175	394.422	198.398	0.894115	0.61052	1.46451	0.143053	0.991086
GYPSY61-LTR_AG/LTR/Gypsy/LTRs	8	8	0	136	13.1879	2.76294	0	75.9793	22.9825	1.41957	0.980482	1.44783	0.147665	0.991086
Agam_AB090822_HidaAg1/LINE/HidaAg1/Type_I_Transposons_LINE	673	2757	182	1239	1109.43	952.178	601.396	692.194	838.8	-0.635929	0.4403	-1.44431	0.148652	0.991086
Ty3_gypsy_Ele5/LTR/Gypsy/LTRs	1	2	1	23	1.64849	0.690735	3.30437	12.8494	4.62326	1.45236	1.00621	1.4434	0.148907	0.991086
CR1Fam16_1/LINE/CR1Fam16/Type_I_Transposons_LINE	3	28	3	70	4.94547	9.67029	9.91312	39.107	15.909	1.28828	0.895045	1.43934	0.150054	0.991086
Pao_Bel_Ele117/LTR/Pao/LTRs	13	32	11	74	21.4304	11.0518	36.3481	41.3417	27.543	1.08727	0.756517	1.4372	0.15066	0.991086
169706..115790/DNA/Type_II_Transposons	52	223	14	67	85.7214	77.0169	46.2612	37.431	61.6077	-0.876538	0.610161	-1.43657	0.150841	0.991086
EAL40960/Unknown/Unknown	0	0	0	23	0	0	0	12.8494	3.21236	1.35252	0.941559	1.43647	0.150869	0.991086
EAA45679/Unknown/Unknown	1	9	1	39	1.64849	3.10831	3.30437	21.7882	7.46234	1.41651	0.990005	1.43082	0.152483	0.991086
EAL42162/Unknown/Unknown	6	21	0	132	9.89094	7.25272	0	73.7446	22.7221	1.38004	0.965785	1.42893	0.153024	0.991086
L2Fam2_1/LINE/L2Fam2/Type_I_Transposons_LINE	35	184	21	304	57.6971	63.5476	69.3919	169.836	90.1182	0.895978	0.629361	1.42363	0.154553	0.991086
36965..2809/DNA/Type_II_Transposons	24	243	7	570	39.5637	83.9243	23.1306	318.443	116.265	1.16744	0.820278	1.42323	0.154669	0.991086
Agam_U89801_TsessebeI/DNA/Tc1/Type_II_Transposons	59	328	26	635	97.2609	113.281	85.9137	354.756	162.803	0.947436	0.666716	1.42105	0.155303	0.991086
EAL40346/Unknown/Unknown	8	16	3	83	13.1879	5.52588	9.91312	46.3697	18.7492	1.25848	0.885846	1.42065	0.155418	0.991086
Agam_AB097127_DongAg/LINE/DongAg/Type_I_Transposons_LINE	41	81	8	23	67.5881	27.9748	26.435	12.8494	33.7118	-1.09397	0.770758	-1.41935	0.155797	0.991086
178997..31758%2C177854/DNA/Type_II_Transposons	101	794	42	201	166.497	274.222	138.784	112.293	172.949	-0.763787	0.538533	-1.41827	0.156111	0.991086
1862%2C1675%2C187084/DNA/Type_II_Transposons	33	156	8	44	54.4001	53.8773	26.435	24.5815	39.8235	-0.952823	0.673446	-1.41485	0.157113	0.991086
CR1Fam12_1/LINE/CR1Fam12/Type_I_Transposons_LINE	589	1710	205	4296	970.96	590.578	677.397	2400.05	1159.75	0.878234	0.621493	1.4131	0.157625	0.991086
Ty1_copia_Ele59/LTR/Copia/LTRs	95	693	37	188	156.606	239.34	122.262	105.03	155.81	-0.752963	0.533841	-1.41046	0.158403	0.991086
Ty3_gypsy_Ele112/LTR/Gypsy/LTRs	27	162	6	439	44.5092	55.9495	19.8262	245.257	91.3854	1.1356	0.807815	1.40577	0.159792	0.991086
Ty1_copia_Ele65/LTR/Copia/LTRs	2	7	0	57	3.29698	2.41757	0	31.8443	9.38971	1.40574	1.00014	1.40554	0.15986	0.991086
GYPSY50-I_AG/LTR/Gypsy/LTRs	245	996	148	1306	403.88	343.986	489.047	729.625	491.635	0.668708	0.477496	1.40045	0.16138	0.991086
Ty3_gypsy_Ele7/LTR/Gypsy/LTRs	80	226	23	46	131.879	78.053	76.0006	25.6989	77.9079	-0.952781	0.683317	-1.39435	0.163213	0.991086
Pao_Bel_Ele101/LTR/Pao/LTRs	1	9	5	14	1.64849	3.10831	16.5219	7.8214	7.27502	1.36119	0.976671	1.39371	0.163406	0.991086
Pao_Bel_Ele53/LTR/Pao/LTRs	122	522	39	171	201.116	180.282	128.871	95.5328	151.45	-0.723755	0.520234	-1.39121	0.164162	0.991086
Ty1_copia_Ele53/LTR/Copia/LTRs	103	1193	41	317	169.794	412.023	135.479	177.099	223.599	-0.812042	0.584743	-1.38872	0.164919	0.991086
AAD03792/Unknown/Unknown	20	74	5	12	32.9698	25.5572	16.5219	6.70406	20.4382	-1.1368	0.821668	-1.38352	0.166505	0.991086
TRANSIBN1_AG/DNA/Transib/Type_II_Transposons	780	2213	248	442	1285.82	764.298	819.485	246.933	779.134	-0.850487	0.617108	-1.37818	0.168147	0.991086
I_Ele5/LINE/I/Type_I_Transposons_LINE	67	79	13	7	110.449	27.284	42.9569	3.9107	46.1501	-1.21058	0.879316	-1.37672	0.168598	0.991086
114003..28747%2C102056..159596/DNA/Type_II_Transposons	40	129	15	323	65.9396	44.5524	49.5656	180.451	85.1271	0.94918	0.69244	1.37077	0.170445	0.991086
E_Q26816/ensembl45357/trans/Unknown	281	1703	84	664	463.226	588.161	277.567	370.958	424.978	-0.65092	0.4753	-1.36949	0.170846	0.991086
Pao_Bel_Ele162/LTR/Pao/LTRs	0	3	0	30	0	1.0361	0	16.7601	4.44906	1.34378	0.983564	1.36623	0.171866	0.991086
GYPSY11-I_AG/LTR/Gypsy/LTRs	114	756	73	1004	187.928	261.098	241.219	560.906	312.788	0.771121	0.566109	1.36214	0.173153	0.991086
CR1Fam23_1/LINE/CR1Fam23/Type_I_Transposons_LINE	375	2258	154	663	618.184	779.84	508.874	370.399	569.324	-0.637183	0.469232	-1.35793	0.174487	0.991086
12195/transposon/Unknown	24	162	23	187	39.5637	55.9495	76.0006	104.472	68.9964	0.825568	0.608877	1.35589	0.175135	0.991086
BEL16-I_AG/LTR/Pao/LTRs	710	3525	347	5446	1170.43	1217.42	1146.62	3042.52	1644.25	0.746308	0.553585	1.34814	0.177615	0.991086
GYPSY48-I_AG/LTR/Gypsy/LTRs	1046	5055	598	6543	1724.32	1745.83	1976.02	3655.39	2275.39	0.656263	0.4877	1.34563	0.178423	0.991086
Ty1_copia_Ele63/LTR/Copia/LTRs	39	206	23	317	64.2911	71.1457	76.0006	177.099	97.1341	0.82936	0.616695	1.34485	0.178675	0.991086
Ty1_copia_Ele72/LTR/Copia/LTRs	15	166	6	28	24.7273	57.331	19.8262	15.6428	29.3818	-1.03502	0.770173	-1.34388	0.178988	0.991086
GYPSY67-I_AG/LTR/Gypsy/LTRs	284	1559	133	2515	468.171	538.428	439.482	1405.06	712.785	0.79414	0.593625	1.33778	0.180968	0.991086
Ty1_copia_Ele22/LTR/Copia/LTRs	306	1491	127	289	504.438	514.943	419.656	161.456	400.123	-0.754978	0.567167	-1.33114	0.183144	0.991086
Pao_Bel_Ele144/LTR/Pao/LTRs	36	83	8	22	59.3456	28.6655	26.435	12.2908	31.6842	-1.02248	0.768626	-1.33028	0.183427	0.991086
Ty3_gypsy_Ele1/LTR/Gypsy/LTRs	0	0	0	20	0	0	0	11.1734	2.79336	1.22711	0.92351	1.32875	0.183931	0.991086
AAN06610/Unknown/Unknown	0	0	0	20	0	0	0	11.1734	2.79336	1.22711	0.92351	1.32875	0.183931	0.991086
E_O64612/ensembl42634/trans/Unknown	31	160	11	348	51.1032	55.2588	36.3481	194.418	84.2819	0.969739	0.730347	1.32778	0.184251	0.991086
EAL40131/Unknown/Unknown	0	2	0	25	0	0.690735	0	13.9668	3.66438	1.28524	0.969387	1.32583	0.184896	0.991086
146168..188327/DNA/Type_II_Transposons	736	2871	261	920	1213.29	991.55	862.442	513.978	895.314	-0.642174	0.485509	-1.32268	0.185941	0.991086
CR1Fam27_1/LINE/CR1Fam27/Type_I_Transposons_LINE	4	41	4	80	6.59396	14.1601	13.2175	44.6937	19.6663	1.13671	0.860923	1.32034	0.186721	0.991086
BAC57904/Unknown/Unknown	103	389	39	800	169.794	134.348	128.871	446.937	219.988	0.835128	0.632706	1.31993	0.186858	0.991086
135355..106927%2C141388%2C90855/DNA/Type_II_Transposons	13	151	3	33	21.4304	52.1505	9.91312	18.4362	25.4825	-1.06421	0.807712	-1.31756	0.187652	0.991086
gi|29366667|gb|AY230483.1|/DNA/Type_II_Transposons	13	59	8	115	21.4304	20.3767	26.435	64.2472	33.1223	0.978322	0.742639	1.31736	0.187718	0.991086
BEL6-I_AG/LTR/Pao/LTRs	180	685	68	1372	296.728	236.577	224.697	766.497	381.125	0.81106	0.615772	1.31714	0.18779	0.991086
BEL7-I_AG/LTR/Pao/LTRs	196	617	65	1452	323.104	213.092	214.784	811.191	390.543	0.840531	0.638545	1.31632	0.188066	0.991086
AAA66077/Unknown/Unknown	100	461	32	160	164.849	159.214	105.74	89.3874	129.798	-0.687669	0.522934	-1.31502	0.188503	0.991086
R1Fam14_1/LINE/R1Fam14/Type_I_Transposons_LINE	84	447	50	601	138.473	154.379	165.219	335.762	198.458	0.723434	0.552502	1.30938	0.190407	0.991086
113814%2C53219/DNA/Type_II_Transposons	7	42	5	85	11.5394	14.5054	16.5219	47.4871	22.5135	1.0642	0.815974	1.30421	0.192162	0.991086
EAA08745/Unknown/Unknown	45	220	26	327	74.182	75.9808	85.9137	182.686	104.691	0.779022	0.597624	1.30353	0.192393	0.991086
AAS21248/Unknown/Unknown	840	2195	269	413	1384.73	758.082	888.877	230.731	815.605	-0.834227	0.643675	-1.29604	0.194963	0.991086
EAA03468/Unknown/Unknown	1	2	1	19	1.64849	0.690735	3.30437	10.6148	4.06459	1.30417	1.00646	1.2958	0.195043	0.991086
GYPSY51-I_AG/LTR/Gypsy/LTRs	1715	6304	624	1715	2827.16	2177.2	2061.93	958.122	2006.1	-0.678048	0.523278	-1.29577	0.195054	0.991086
EAA44016/Unknown/Unknown	7	19	0	4	11.5394	6.56198	0	2.23469	5.08402	-1.30274	1.0059	-1.2951	0.195286	0.991086
TC1N-2_AG/DNA/Tc1/Type_II_Transposons	11	67	9	105	18.1334	23.1396	29.7394	58.6605	32.4182	0.94745	0.734269	1.29033	0.196936	0.991086
GYPSY39-LTR_AG/LTR/Gypsy/LTRs	916	5684	414	1508	1510.02	1963.07	1368.01	842.477	1420.89	-0.616073	0.480038	-1.28338	0.199358	0.991086
E_Q9BLI4/ensembl21864/trans/Unknown	20	95	12	159	32.9698	32.8099	39.6525	88.8288	48.5652	0.872369	0.682367	1.27845	0.201092	0.991086
Agam_U11657_mariner/DNA/mariner/Type_II_Transposons	43	22	3	27	70.885	7.59808	9.91312	15.0841	25.8701	-1.14589	0.896887	-1.27763	0.201379	0.991086
Ty1_copia_Ele26/LTR/Copia/LTRs	120	492	69	651	197.819	169.921	228.002	363.695	239.859	0.651062	0.510792	1.27461	0.202446	0.991086
Agam_AF060859_Moose/LTR/Moose/LTRs	961	2475	274	1051	1584.2	854.784	905.399	587.164	982.886	-0.65956	0.51973	-1.26904	0.204426	0.991086
CR1_Ele33/LINE/CR1/Type_I_Transposons_LINE	0	1	1	9	0	0.345367	3.30437	5.02804	2.16945	1.21504	0.958347	1.26785	0.204852	0.991086
E_Q94GJ1/ensembl7081/trans/Unknown	874	2941	312	741	1440.78	1015.73	1030.96	413.976	975.361	-0.706437	0.558441	-1.26502	0.205865	0.991086
EAL39063/Unknown/Unknown	232	500	58	227	382.45	172.684	191.654	126.818	218.401	-0.733373	0.580301	-1.26378	0.206309	0.991086
GYPSY46-I_AG/LTR/Gypsy/LTRs	1334	9289	617	2628	2199.08	3208.12	2038.8	1468.19	2228.55	-0.590696	0.468591	-1.26058	0.207461	0.991086
EAA04846/Unknown/Unknown	328	1433	135	250	540.705	494.912	446.091	139.668	405.344	-0.754758	0.601553	-1.25468	0.209594	0.991086
COPIA3-I_AG/LTR/Copia/LTRs	0	0	0	18	0	0	0	10.0561	2.51402	1.13746	0.90834	1.25224	0.210481	0.991086
E_Q9ZQU3/ensembl13818/low_complexity/Unknown	18	85	6	197	29.6728	29.3562	19.8262	110.058	47.2284	0.971656	0.776391	1.2515	0.210751	0.991086
CR1Fam4_2/LINE/CR1Fam4/Type_I_Transposons_LINE	194	1277	87	2001	319.807	441.034	287.481	1117.9	541.556	0.791491	0.633324	1.24974	0.211394	0.991086
Pogo_Ele5/DNA/Pogo/Type_II_Transposons	490	2809	217	753	807.76	970.137	717.049	420.68	728.906	-0.610364	0.489868	-1.24597	0.212774	0.991086
L2Fam1_1/LINE/L2Fam1/Type_I_Transposons_LINE	125	668	70	878	206.061	230.705	231.306	490.514	289.647	0.676855	0.543946	1.24434	0.213374	0.991086
EAL39465/Unknown/Unknown	285	1188	125	1919	469.819	410.297	413.047	1072.09	591.313	0.697527	0.561124	1.24309	0.213835	0.991086
HARBINGER1_AG/DNA/Harbinger/Type_II_Transposons	1187	4880	524	7693	1956.76	1685.39	1731.49	4297.86	2417.88	0.671754	0.542073	1.23923	0.21526	0.991086
E_Q947Y5/ensembl24060/trans/Unknown	111	541	73	601	182.982	186.844	241.219	335.762	236.702	0.608232	0.492281	1.23554	0.21663	0.991086
Pao_Bel_Ele118/LTR/Pao/LTRs	30	175	18	252	49.4547	60.4393	59.4787	140.785	77.5395	0.789281	0.640284	1.23271	0.217686	0.991086
BEL8-I_AG/LTR/Pao/LTRs	1262	6564	555	10070	2080.39	2266.99	1833.93	5625.82	2951.78	0.709885	0.57679	1.23075	0.218416	0.991086
EAL42447/Unknown/Unknown	285	2075	150	389	469.819	716.637	495.656	217.323	474.859	-0.685107	0.560126	-1.22313	0.221281	0.991086
Pao_Bel_Ele135/LTR/Pao/LTRs	9	53	2	9	14.8364	18.3045	6.60875	5.02804	11.1944	-1.10796	0.909777	-1.21783	0.223288	0.991086
Agam_U11655_mariner/DNA/mariner/Type_II_Transposons	39	202	14	51	64.2911	69.7642	46.2612	28.4922	52.2022	-0.786645	0.646202	-1.21734	0.223476	0.991086
I_Ele38/LINE/I/Type_I_Transposons_LINE	10	21	1	5	16.4849	7.25272	3.30437	2.79336	7.45884	-1.18782	0.976501	-1.21641	0.22383	0.991086
BEL4-I_AG/LTR/Pao/LTRs	5338	22826	1991	8417	8799.64	7883.36	6579.01	4702.34	6991.09	-0.536319	0.441427	-1.21497	0.224379	0.991086
Ty3_gypsy_Ele139/LTR/Gypsy/LTRs	251	967	81	399	413.771	333.97	267.654	222.91	309.576	-0.57535	0.475635	-1.20965	0.226414	0.991086
5246%2C117537..181028/DNA/Type_II_Transposons	46	204	30	255	75.8305	70.455	99.1312	142.461	96.9695	0.67918	0.562121	1.20824	0.226954	0.991086
BAC57922/Unknown/Unknown	113	360	34	135	186.279	124.332	112.349	75.4207	124.595	-0.677785	0.562151	-1.2057	0.227934	0.991086
JockeyFam24_1/LINE/JockeyFam24/Type_I_Transposons_LINE	72	415	46	491	118.691	143.327	152.001	274.308	172.082	0.656929	0.546021	1.20312	0.228929	0.991086
E_Q63288/ensembl10113/trans/Unknown	41	177	15	36	67.5881	61.13	49.5656	20.1122	49.599	-0.828336	0.688716	-1.20272	0.229083	0.991086
GYPSY70-LTR_AG/LTR/Gypsy/LTRs	22	57	5	14	36.2668	19.6859	16.5219	7.8214	20.074	-0.995484	0.828811	-1.2011	0.229713	0.991086
hAT-2N_AG/Unknown/Unknown	92	525	39	839	151.661	181.318	128.871	468.725	232.644	0.760708	0.63632	1.19548	0.231899	0.991086
HATN4_AG/DNA/hAT/Type_II_Transposons	4	98	8	128	6.59396	33.846	26.435	71.51	34.5962	0.988814	0.828923	1.19289	0.232913	0.991086
RETRO16_AG_LTR/LTR/Copia/LTRs	21	112	7	232	34.6183	38.6812	23.1306	129.612	56.5105	0.909405	0.762616	1.19248	0.233073	0.991086
Ty1_copia_Ele17/LTR/Copia/LTRs	3	9	0	57	4.94547	3.10831	0	31.8443	9.97451	1.181	0.996857	1.18473	0.236126	0.991086
CR1Fam19_2/LINE/CR1Fam19/Type_I_Transposons_LINE	228	735	70	313	375.856	253.845	231.306	174.864	258.968	-0.594072	0.50759	-1.17038	0.241848	0.991086
Pao_Bel_Ele116/LTR/Pao/LTRs	575	2914	280	3934	947.881	1006.4	925.225	2197.81	1269.33	0.627208	0.535942	1.17029	0.241884	0.991086
Pao_Bel_Ele13/LTR/Pao/LTRs	8	11	1	1	13.1879	3.79904	3.30437	0.558671	5.2125	-1.17551	1.00526	-1.16937	0.242255	0.991086
20022/DNA/Type_II_Transposons	16	106	3	31	26.3758	36.6089	9.91312	17.3188	22.5542	-0.930104	0.797139	-1.1668	0.24329	0.991086
GYPSY63-LTR_AG/LTR/Gypsy/LTRs	7	35	4	73	11.5394	12.0879	13.2175	40.783	19.407	0.974273	0.839815	1.1601	0.246007	0.991086
E_Q9U4W1/ensembl12293/low_complexity/Unknown	25	161	18	197	41.2122	55.6042	59.4787	110.058	66.5884	0.733441	0.633	1.15867	0.246589	0.991086
E_Q9NBI3/ensembl9016/trans/Unknown	3	19	0	2	4.94547	6.56198	0	1.11734	3.1562	-1.15229	0.995086	-1.15798	0.246871	0.991086
143634..148567/DNA/Type_II_Transposons	7	21	2	73	11.5394	7.25272	6.60875	40.783	16.546	1.04218	0.901275	1.15634	0.247544	0.991086
COPIA5-I_AG/LTR/Copia/LTRs	140	1221	98	1371	230.789	421.694	323.829	765.939	435.562	0.674569	0.583478	1.15612	0.247634	0.991086
Pao_Bel_Ele27/LTR/Pao/LTRs	1	1	1	14	1.64849	0.345367	3.30437	7.8214	3.27991	1.15585	1.00159	1.15402	0.248494	0.991086
GYPSY16-LTR_AG/LTR/Gypsy/LTRs	36	234	23	293	59.3456	80.816	76.0006	163.691	94.9632	0.709041	0.615778	1.15146	0.249545	0.991086
RTE-1_AG/LINE/RTE/Type_I_Transposons_LINE	803	3696	303	1438	1323.74	1276.48	1001.23	803.37	1101.2	-0.502934	0.436907	-1.15112	0.249682	0.991086
COPIA4-LTR_AG/LTR/Copia/LTRs	6	56	9	62	9.89094	19.3406	29.7394	34.6376	23.4021	0.900459	0.786331	1.14514	0.252151	0.991086
Ty1_copia_Ele1/LTR/Copia/LTRs	270	1475	120	418	445.092	509.417	396.525	233.525	396.14	-0.571421	0.500193	-1.1424	0.253288	0.991086
GYPSY36-I_AG/LTR/Gypsy/LTRs	251	1191	137	1428	413.771	411.333	452.699	797.783	518.896	0.566906	0.496517	1.14176	0.253552	0.991086
EAL39175/Unknown/Unknown	231	912	96	141	380.801	314.975	317.22	78.7727	272.942	-0.73658	0.648349	-1.13609	0.255921	0.991086
EAL40183/Unknown/Unknown	6	28	1	4	9.89094	9.67029	3.30437	2.23469	6.27507	-1.11493	0.984666	-1.13229	0.257513	0.991086
EAL39193/Unknown/Unknown	38	208	8	83	62.6426	71.8364	26.435	46.3697	51.8209	-0.739996	0.654748	-1.1302	0.258392	0.991086
E_Q9N4R7/ensembl16642/low_complexity/Unknown	30	117	10	27	49.4547	40.408	33.0437	15.0841	34.4976	-0.823186	0.728698	-1.12967	0.258617	0.991086
Sponge_1/LINE/Sponge/Type_I_Transposons_LINE	2	12	1	38	3.29698	4.14441	3.30437	21.2295	7.99382	1.10543	0.979262	1.12884	0.258964	0.991086
Ty3_gypsy_Ele169/LTR/Gypsy/LTRs	55	237	38	258	90.6669	81.8521	125.566	144.137	110.556	0.604144	0.535507	1.12817	0.259248	0.991086
Ty1_copia_Ele42/LTR/Copia/LTRs	30	64	19	117	49.4547	22.1035	62.7831	65.3646	49.9265	0.761795	0.679587	1.12097	0.262302	0.991086
gi|6671102:8474-9743%2C/DNA/Type_II_Transposons	721	3537	305	1142	1188.56	1221.56	1007.83	638.003	1013.99	-0.523048	0.468121	-1.11734	0.263851	0.991086
CR1_Ele20/LINE/CR1/Type_I_Transposons_LINE	3	21	2	48	4.94547	7.25272	6.60875	26.8162	11.4058	1.04046	0.931525	1.11695	0.264018	0.991086
Pao_Bel_Ele121/LTR/Pao/LTRs	1	6	1	22	1.64849	2.0722	3.30437	12.2908	4.82896	1.12039	1.00438	1.11551	0.264633	0.991086
105913/DNA/Type_II_Transposons	168	1125	80	1530	276.946	388.538	264.35	854.767	446.15	0.679211	0.609256	1.11482	0.264928	0.991086
Ty1_copia_Ele16/LTR/Copia/LTRs	30	176	19	221	49.4547	60.7847	62.7831	123.466	74.1222	0.694901	0.623414	1.11467	0.264992	0.991086
Ty3_gypsy_Ele159/LTR/Gypsy/LTRs	51	221	21	37	84.073	76.3262	69.3919	20.6708	62.6155	-0.776587	0.69956	-1.11011	0.266952	0.991086
RETRO14_AG_LTR/LTR/Gypsy/LTRs	646	3679	321	753	1064.92	1270.61	1060.7	420.68	954.229	-0.609428	0.551834	-1.10437	0.269434	0.991086
6178/transposon/Unknown	77	356	22	684	126.934	122.951	72.6962	382.131	176.178	0.762208	0.693418	1.0992	0.271679	0.991086
COPIA2-LTR_AG/LTR/Copia/LTRs	32	70	11	189	52.7517	24.1757	36.3481	105.589	54.7161	0.800086	0.728263	1.09862	0.271933	0.991086
GYPSY29-I_AG/LTR/Gypsy/LTRs	227	1318	106	1768	374.207	455.194	350.264	987.731	541.849	0.633	0.578179	1.09482	0.273597	0.991086
AAD03794/Unknown/Unknown	5	34	5	52	8.24245	11.7425	16.5219	29.0509	16.3894	0.927627	0.848357	1.09344	0.274201	0.991086
Pao_Bel_Ele64/LTR/Pao/LTRs	8	46	2	8	13.1879	15.8869	6.60875	4.46937	10.0382	-1.01109	0.925651	-1.0923	0.2747	0.991086
AAO67558/Unknown/Unknown	44	258	21	44	72.5335	89.1048	69.3919	24.5815	63.9029	-0.741518	0.679357	-1.0915	0.275053	0.991086
Ty3_gypsy_Ele160/LTR/Gypsy/LTRs	0	5	2	10	0	1.72684	6.60875	5.58671	3.48058	1.08996	0.998773	1.0913	0.27514	0.991086
gi|6671102:10-250%2C/DNA/Type_II_Transposons	275	819	82	390	453.335	282.856	270.959	217.882	306.258	-0.552191	0.506468	-1.09028	0.275591	0.991086
Pao_Bel_Ele216/LTR/Pao/LTRs	9	48	2	10	14.8364	16.5776	6.60875	5.58671	10.9024	-0.989484	0.910692	-1.08652	0.27725	0.991086
EAL42407/Unknown/Unknown	156	815	60	1258	257.164	281.474	198.262	702.809	359.928	0.672733	0.619578	1.08579	0.277571	0.991086
E_O96544/ensembl20162/low_complexity/Unknown	0	0	0	14	0	0	0	7.8214	1.95535	0.941206	0.866984	1.08561	0.277652	0.991086
CR1Fam18_1/LINE/CR1Fam18/Type_I_Transposons_LINE	466	2841	192	1065	768.196	981.189	634.44	594.985	744.703	-0.484504	0.446791	-1.08441	0.278184	0.991086
Agam_AB090816_MinoAg1/LINE/MinoAg1/Type_I_Transposons_LINE	69	239	28	408	113.746	82.5428	92.5225	227.938	129.187	0.661413	0.611344	1.0819	0.279297	0.991086
Pao_Bel_Ele103/LTR/Pao/LTRs	0	2	0	18	0	0.690735	0	10.0561	2.68671	1.01057	0.936378	1.07923	0.280486	0.991086
Pao_Bel_Ele39/LTR/Pao/LTRs	277	1124	116	276	456.632	388.193	383.307	154.193	345.581	-0.610334	0.565836	-1.07864	0.280748	0.991086
E_Q13539/ensembl15347/low_complexity/Unknown	12	89	6	144	19.7819	30.7377	19.8262	80.4487	37.6986	0.838777	0.778242	1.07778	0.28113	0.991086
RETRO6_AG_LTR/LTR/Pao/LTRs	10	72	9	89	16.4849	24.8665	29.7394	49.7218	30.2031	0.798813	0.741348	1.07751	0.281251	0.991086
Pao_Bel_Ele138/LTR/Pao/LTRs	0	1	0	15	0	0.345367	0	8.38007	2.18136	0.979451	0.909296	1.07715	0.281412	0.991086
Pao_Bel_Ele94/LTR/Pao/LTRs	0	1	0	15	0	0.345367	0	8.38007	2.18136	0.979451	0.909296	1.07715	0.281412	0.991086
Ty3_gypsy_Ele144/LTR/Gypsy/LTRs	1	15	0	49	1.64849	5.18051	0	27.3749	8.55098	1.07733	1.00409	1.07295	0.283294	0.991086
Pao_Bel_Ele114/LTR/Pao/LTRs	5	37	7	43	8.24245	12.7786	23.1306	24.0229	17.0436	0.889635	0.830333	1.07142	0.283981	0.991086
Loner_Ele2/LINE/Loner/Type_I_Transposons_LINE	5	11	2	43	8.24245	3.79904	6.60875	24.0229	10.6683	1.00546	0.939967	1.06968	0.284766	0.991086
16061/DNA/Type_II_Transposons	70	452	37	571	115.394	156.106	122.262	319.001	178.191	0.643682	0.601948	1.06933	0.284921	0.991086
Pao_Bel_Ele25/LTR/Pao/LTRs	54	236	14	102	89.0184	81.5067	46.2612	56.9845	68.4427	-0.635936	0.595392	-1.0681	0.285477	0.991086
Pao_Bel_Ele46/LTR/Pao/LTRs	2446	2764	665	485	4032.2	954.596	2197.41	270.956	1863.79	-0.830309	0.778524	-1.06652	0.28619	0.991086
EAA10695/Unknown/Unknown	77	615	35	187	126.934	212.401	115.653	104.472	139.865	-0.585972	0.550164	-1.06509	0.286837	0.991086
Pao_Bel_Ele90/LTR/Pao/LTRs	19	122	4	41	31.3213	42.1348	13.2175	22.9055	27.3948	-0.80732	0.75978	-1.06257	0.287977	0.991086
gi|6671102:4666-7307%2Crepeat_region/DNA/Type_II_Transposons	2	8	2	22	3.29698	2.76294	6.60875	12.2908	6.23986	1.03333	0.983062	1.05113	0.293198	0.991086
I_ele23/LINE/I/Type_I_Transposons_LINE	0	0	0	13	0	0	0	7.26273	1.81568	0.888841	0.853679	1.04119	0.297788	0.991086
GYPSY35-LTR_AG/LTR/Gypsy/LTRs	1	1	0	21	1.64849	0.345367	0	11.7321	3.43149	1.02212	0.98296	1.03984	0.298414	0.991086
Agam_AF298053_Frisky/DNA/Frisky/Type_II_Transposons	142	675	59	218	234.085	233.123	194.958	121.79	195.989	-0.538241	0.51793	-1.03922	0.298705	0.991086
Pao_Bel_Ele149/LTR/Pao/LTRs	37	132	10	51	60.9941	45.5885	33.0437	28.4922	42.0297	-0.695599	0.671571	-1.03578	0.300305	0.991086
Agam_AY462096_Herves/DNA/Herves/Type_II_Transposons	172	441	55	169	283.54	152.307	181.741	94.4155	178.001	-0.609681	0.589067	-1.03499	0.300671	0.991086
CR1_Ele8/LINE/CR1/Type_I_Transposons_LINE	44	240	18	68	72.5335	82.8882	59.4787	37.9897	63.2225	-0.638495	0.618505	-1.03232	0.301922	0.991086
E_Q946U0/ensembl29353/trans/Unknown	9	47	9	55	14.8364	16.2323	29.7394	30.7269	22.8837	0.789374	0.76528	1.03148	0.302314	0.991086
5162/transposon/Unknown	3	3	9	0	4.94547	1.0361	29.7394	0	8.93024	1.03417	1.00456	1.02947	0.303258	0.991086
GYPSY43-LTR_AG/LTR/Gypsy/LTRs	1	13	1	31	1.64849	4.48978	3.30437	17.3188	6.69036	1.02185	0.993934	1.02808	0.30391	0.991086
Pao_Bel_Ele62/LTR/Pao/LTRs	4	5	0	1	6.59396	1.72684	0	0.558671	2.21987	-0.98202	0.955733	-1.0275	0.304183	0.991086
Ty3_gypsy_Ele70/LTR/Gypsy/LTRs	30	132	24	131	49.4547	45.5885	79.305	73.186	61.8835	0.61403	0.598917	1.02523	0.305253	0.991086
Pao_Bel_Ele89/LTR/Pao/LTRs	16	36	3	12	26.3758	12.4332	9.91312	6.70406	13.8566	-0.910548	0.889988	-1.0231	0.30626	0.991086
JockeyFam22_1/LINE/JockeyFam22/Type_I_Transposons_LINE	86	448	33	673	141.77	154.725	109.044	375.986	195.381	0.646783	0.632311	1.02289	0.306361	0.991086
Pao_Bel_Ele187/LTR/Pao/LTRs	149	699	68	163	245.625	241.412	224.697	91.0635	200.699	-0.592029	0.580418	-1.02	0.307727	0.991086
BEL13-LTR_AG/LTR/Pao/LTRs	11	118	5	183	18.1334	40.7534	16.5219	102.237	44.4114	0.825782	0.812186	1.01674	0.309277	0.991086
E_O46184/ensembl19065/trans/Unknown	5	31	2	66	8.24245	10.7064	6.60875	36.8723	15.6075	0.916203	0.901283	1.01655	0.309365	0.991086
BAC82628/Unknown/Unknown	158	643	87	722	260.461	222.071	287.481	403.361	293.344	0.494586	0.486968	1.01564	0.309799	0.991086
Pao_Bel_Ele177/LTR/Pao/LTRs	1	28	1	55	1.64849	9.67029	3.30437	30.7269	11.3375	0.991148	0.976111	1.01541	0.309912	0.991086
GYPSY57-I_AG/LTR/Gypsy/LTRs	1055	4235	485	5440	1739.16	1462.63	1602.62	3039.17	1960.9	0.503057	0.496927	1.01234	0.311377	0.991086
JockeyFam2_1/LINE/JockeyFam2/Type_I_Transposons_LINE	1148	2841	394	968	1892.47	981.189	1301.92	540.794	1179.09	-0.585741	0.579102	-1.01146	0.311794	0.991086
JockeyFam5_1/LINE/JockeyFam5/Type_I_Transposons_LINE	67	227	51	215	110.449	78.3984	168.523	120.114	119.371	0.558289	0.552808	1.00992	0.312535	0.991086
Pao_Bel_Ele28/LTR/Pao/LTRs	2	34	3	50	3.29698	11.7425	9.91312	27.9336	13.2215	0.92932	0.921127	1.00889	0.313025	0.991086
IFam4_2/LINE/IFam4/Type_I_Transposons_LINE	1066	3691	432	996	1757.29	1274.75	1427.49	556.437	1253.99	-0.564199	0.559415	-1.00855	0.31319	0.991086
145041..147740/DNA/Type_II_Transposons	105	503	40	188	173.091	173.72	132.175	105.03	146.004	-0.520663	0.516832	-1.00741	0.313736	0.991086
62893/DNA/Type_II_Transposons	3	24	0	4	4.94547	8.28882	0	2.23469	3.86724	-1.00828	1.0038	-1.00446	0.315157	0.991086
GYPSY32-I_AG/LTR/Gypsy/LTRs	422	2445	172	3334	695.663	844.423	568.352	1862.61	992.762	0.597974	0.595652	1.0039	0.315428	0.991086
Pao_Bel_Ele179/LTR/Pao/LTRs	2060	9779	937	2882	3395.89	3377.35	3096.2	1610.09	2869.88	-0.49337	0.493389	-0.999961	0.31733	0.991086
Ty3_gypsy_Ele102/LTR/Gypsy/LTRs	42	205	20	284	69.2366	70.8003	66.0875	158.663	91.1968	0.632361	0.632547	0.999706	0.317453	0.991086
85328..125865/DNA/Type_II_Transposons	63	266	27	57	103.855	91.8677	89.2181	31.8443	79.1962	-0.656768	0.656961	-0.999705	0.317453	0.991086
JRHPogo_Ele12/DNA/Pogo/Type_II_Transposons	0	2	0	16	0	0.690735	0	8.93874	2.40737	0.921262	0.921958	0.999245	0.317676	0.991086
Ty3_gypsy_Ele47/LTR/Gypsy/LTRs	1643	3467	554	999	2708.47	1197.39	1830.62	558.113	1573.65	-0.632273	0.635046	-0.995633	0.319429	0.991086
Pao_Bel_Ele69/LTR/Pao/LTRs	0	0	0	12	0	0	0	6.70406	1.67601	0.834159	0.838572	0.994737	0.319864	0.991086
JockeyFam21_1/LINE/JockeyFam21/Type_I_Transposons_LINE	55	196	17	78	90.6669	67.692	56.1744	43.5764	64.5274	-0.609162	0.612534	-0.994495	0.319982	0.991086
E_Q24697/ensembl13674/trans/Unknown	30	50	6	24	49.4547	17.2684	19.8262	13.4081	24.9894	-0.806385	0.810858	-0.994484	0.319987	0.991086
Aste_AJ277722_Minos/DNA/Minos/Type_II_Transposons	70	223	18	111	115.394	77.0169	59.4787	62.0125	78.4756	-0.587957	0.591433	-0.994123	0.320163	0.991086
JRHpogo_Ele44/DNA/Pogo/Type_II_Transposons	65	298	28	76	107.152	102.919	92.5225	42.459	86.2632	-0.612418	0.616087	-0.994045	0.320201	0.991086
RTEFam2_1/LINE/RTEFam2/Type_I_Transposons_LINE	39	225	18	307	64.2911	77.7077	59.4787	171.512	93.2474	0.643067	0.648887	0.991031	0.32167	0.991086
E_Q93645/ensembl9699/low_complexity/Unknown	123	467	57	622	202.764	161.287	188.349	347.494	224.973	0.530382	0.53699	0.987694	0.323302	0.991086
EAL39694/Unknown/Unknown	75	224	22	100	123.637	77.3623	72.6962	55.8671	82.3906	-0.588322	0.596743	-0.985889	0.324188	0.991086
Ty1_copia_Ele87/LTR/Copia/LTRs	363	1560	120	762	598.402	538.773	396.525	425.708	489.852	-0.441101	0.448255	-0.98404	0.325096	0.991086
Agam_M93691_RT2/LINE/RT2/Type_I_Transposons_LINE	2901	12189	1103	5318	4782.27	4209.68	3644.73	2971.02	3901.92	-0.422081	0.428948	-0.983992	0.325119	0.991086
EAL39930/Unknown/Unknown	669	2663	299	568	1102.84	919.713	988.008	317.325	831.972	-0.578437	0.589036	-0.982007	0.326096	0.991086
GYPSY56-LTR_AG/LTR/Gypsy/LTRs	40	34	18	150	65.9396	11.7425	59.4787	83.8007	55.2404	0.762284	0.777466	0.980472	0.326853	0.991086
57185..183094/DNA/Type_II_Transposons	335	2494	137	976	552.244	861.346	452.699	545.263	602.888	-0.471222	0.481527	-0.978599	0.327778	0.991086
BAC57899/Unknown/Unknown	33	110	12	24	54.4001	37.9904	39.6525	13.4081	36.3628	-0.733402	0.751217	-0.976286	0.328923	0.991086
Pao_Bel_Ele202/LTR/Pao/LTRs	1	11	0	0	1.64849	3.79904	0	0	1.36188	-0.843414	0.864734	-0.975345	0.329389	0.991086
EAA44450/Unknown/Unknown	53	355	40	323	87.3699	122.605	132.175	180.451	130.65	0.531082	0.54475	0.97491	0.329605	0.991086
Ty3_gypsy_Ele131/LTR/Gypsy/LTRs	2	6	0	0	3.29698	2.0722	0	0	1.3423	-0.843509	0.865837	-0.974213	0.329951	0.991086
Pao_Bel_Ele226/LTR/Pao/LTRs	25	99	6	39	41.2122	34.1914	19.8262	21.7882	29.2545	-0.709099	0.72804	-0.973983	0.330065	0.991086
Ty3_gypsy_Ele91/LTR/Gypsy/LTRs	129	627	53	864	212.655	216.545	175.132	482.692	271.756	0.570947	0.58626	0.97388	0.330116	0.991086
Ty3_gypsy_Ele60/LTR/Gypsy/LTRs	5	14	1	1	8.24245	4.83514	3.30437	0.558671	4.23516	-0.966589	1.00648	-0.960362	0.336873	0.991086
JockeyFam14_1/LINE/JockeyFam14/Type_I_Transposons_LINE	56	377	34	403	92.3154	130.204	112.349	225.145	140.003	0.55729	0.580906	0.959345	0.337385	0.991086
R1_Ele9/LINE/R1/Type_I_Transposons_LINE	3	2	0	0	4.94547	0.690735	0	0	1.40905	-0.825075	0.86012	-0.959256	0.33743	0.991086
RTE_Ele2/LINE/RTE/Type_I_Transposons_LINE	3	2	0	0	4.94547	0.690735	0	0	1.40905	-0.825075	0.86012	-0.959256	0.33743	0.991086
COPIA4-I_AG/LTR/Copia/LTRs	196	1140	108	1210	323.104	393.719	356.872	675.993	437.422	0.495296	0.517347	0.957377	0.338377	0.991086
Agam_U89800_TopiII/DNA/Tc1/Type_II_Transposons	21	190	10	48	34.6183	65.6198	33.0437	26.8162	40.0245	-0.671214	0.702605	-0.955322	0.339415	0.991086
Pao_Bel_Ele160/LTR/Pao/LTRs	1	20	3	26	1.64849	6.90735	9.91312	14.5255	8.24861	0.924102	0.967705	0.954943	0.339607	0.991086
CR1Fam2_1/LINE/CR1Fam2/Type_I_Transposons_LINE	154	734	77	850	253.867	253.5	254.437	474.871	309.169	0.496004	0.519715	0.954377	0.339893	0.991086
GYPSY44-I_AG/LTR/Gypsy/LTRs	228	1168	143	1070	375.856	403.389	472.526	597.778	462.387	0.435839	0.457051	0.95359	0.340291	0.991086
JockeyFam10_1/LINE/JockeyFam10/Type_I_Transposons_LINE	59	385	16	168	97.2609	132.966	52.87	93.8568	94.2385	-0.563169	0.594972	-0.946548	0.343869	0.991086
Pao_Bel_Ele104/LTR/Pao/LTRs	0	0	0	11	0	0	0	6.14539	1.53635	0.777386	0.821434	0.946377	0.343956	0.991086
14599/transposon/Unknown	0	0	0	11	0	0	0	6.14539	1.53635	0.777386	0.821434	0.946377	0.343956	0.991086
5027/transposon/Unknown	0	0	1	2	0	0	3.30437	1.11734	1.10543	0.773578	0.819535	0.943923	0.345209	0.991086
EAL39174/Unknown/Unknown	144	789	28	424	237.382	272.495	92.5225	236.877	209.819	-0.550592	0.583337	-0.943867	0.345237	0.991086
GYPSY33-LTR_AG/LTR/Gypsy/LTRs	3	14	6	12	4.94547	4.83514	19.8262	6.70406	9.07773	0.892996	0.950478	0.939523	0.347462	0.991086
Pao_Bel_Ele99/LTR/Pao/LTRs	41	257	11	108	67.5881	88.7594	36.3481	60.3365	63.258	-0.59028	0.629245	-0.938076	0.348205	0.991086
Pao_Bel_Ele126/LTR/Pao/LTRs	3	22	1	49	4.94547	7.59808	3.30437	27.3749	10.8057	0.893689	0.956638	0.934198	0.350202	0.991086
Pao_Bel_Ele194/LTR/Pao/LTRs	386	2040	221	1996	636.317	704.55	730.267	1115.11	796.56	0.437305	0.468249	0.933915	0.350348	0.991086
DMSUF4/DNA/Type_II_Transposons	10	1	1	0	16.4849	0.345367	3.30437	0	5.03366	-0.917783	0.984419	-0.932309	0.351177	0.991086
PEN1/Unknown/Unknown	5	5	10	1	8.24245	1.72684	33.0437	0.558671	10.8929	0.931927	1.00151	0.930521	0.352101	0.991086
L1Fam2_2/LINE/L1Fam2/Type_I_Transposons_LINE	1059	3576	393	5454	1745.75	1235.03	1298.62	3046.99	1831.6	0.503398	0.543724	0.925834	0.354532	0.991086
E_Q9Y027/ensembl17898/trans/Unknown	2	10	0	1	3.29698	3.45367	0	0.558671	1.82733	-0.869941	0.940259	-0.925214	0.354854	0.991086
IFam6_1/LINE/IFam6/Type_I_Transposons_LINE	13	84	11	88	21.4304	29.0109	36.3481	49.1631	33.9881	0.655288	0.70854	0.924843	0.355048	0.991086
JockeyFam15/LINE/JockeyFam15/Type_I_Transposons_LINE	67	466	54	379	110.449	160.941	178.436	211.736	165.391	0.4832	0.52265	0.92452	0.355216	0.991086
Ty1_copia_Ele54/LTR/Copia/LTRs	20	132	6	215	32.9698	45.5885	19.8262	120.114	54.6247	0.713784	0.775012	0.920997	0.357052	0.991086
MARINER_DMA/DNA/Tc1/Type_II_Transposons	4	20	1	2	6.59396	6.90735	3.30437	1.11734	4.48076	-0.925113	1.00454	-0.920929	0.357087	0.991086
Pao_Bel_Ele171/LTR/Pao/LTRs	11	102	3	30	18.1334	35.2275	9.91312	16.7601	20.0085	-0.758736	0.826266	-0.918271	0.358477	0.991086
EAL39934/Unknown/Unknown	24	140	9	43	39.5637	48.3514	29.7394	24.0229	35.4194	-0.636676	0.695991	-0.914777	0.360309	0.991086
76776..18789/DNA/Type_II_Transposons	189	1243	87	1473	311.564	429.292	287.481	822.923	462.815	0.534669	0.588604	0.908368	0.363684	0.991086
EAA08746/Unknown/Unknown	94	485	38	185	154.958	167.503	125.566	103.354	137.845	-0.47016	0.51977	-0.904555	0.365701	0.991086
Pao_Bel_Ele219/LTR/Pao/LTRs	66	373	25	146	108.8	128.822	82.6094	81.566	100.449	-0.494992	0.547813	-0.903579	0.366219	0.991086
CR1_Ele23/LINE/CR1/Type_I_Transposons_LINE	28	129	10	204	46.1577	44.5524	33.0437	113.969	59.4307	0.636095	0.70499	0.902275	0.366911	0.991086
Pao_Bel_Ele127/LTR/Pao/LTRs	14	85	3	30	23.0789	29.3562	9.91312	16.7601	19.7771	-0.733861	0.813498	-0.902106	0.367001	0.991086
PegasusA/DNA/hAT/Type_II_Transposons	1219	5712	586	1565	2009.51	1972.74	1936.36	874.321	1698.23	-0.469526	0.521223	-0.900815	0.367687	0.991086
E_Q89703/ensembl7697/trans/Unknown	63	400	25	150	103.855	138.147	82.6094	83.8007	102.103	-0.500487	0.555746	-0.900568	0.367818	0.991086
EAL40144/Unknown/Unknown	35	161	15	224	57.6971	55.6042	49.5656	125.142	72.0023	0.584066	0.650526	0.897837	0.369272	0.991086
LonerFam3_1/LINE/LonerFam3/Type_I_Transposons_LINE	24	83	14	109	39.5637	28.6655	46.2612	60.8952	43.8464	0.598751	0.667185	0.897428	0.36949	0.991086
E_Q9SK60/ensembl21178/trans/Unknown	24	150	8	52	39.5637	51.8051	26.435	29.0509	36.7137	-0.620884	0.692141	-0.897048	0.369693	0.991086
Ty3_gypsy_Ele99/LTR/Gypsy/LTRs	0	0	0	10	0	0	0	5.58671	1.39668	0.718943	0.80206	0.89637	0.370055	0.991086
Pao_Bel_Ele147/LTR/Pao/LTRs	0	0	0	10	0	0	0	5.58671	1.39668	0.718943	0.80206	0.89637	0.370055	0.991086
GYPSY12-I_AG/LTR/Gypsy/LTRs	925	5256	506	1107	1524.85	1815.25	1672.01	618.449	1407.64	-0.502353	0.560656	-0.896009	0.370248	0.991086
162380..161838/DNA/Type_II_Transposons	595	1455	202	635	980.851	502.51	667.484	354.756	626.4	-0.496475	0.555173	-0.89427	0.371177	0.991086
EAL40317/Unknown/Unknown	88	230	29	93	145.067	79.4345	95.8269	51.9564	93.0712	-0.557657	0.623951	-0.893752	0.371454	0.991086
161/transposon/Unknown	10	38	7	53	16.4849	13.124	23.1306	29.6096	20.5873	0.703246	0.789923	0.890271	0.37332	0.991086
JockeyFam7_2/LINE/JockeyFam7/Type_I_Transposons_LINE	191	1022	124	878	314.861	352.966	409.742	490.514	392.021	0.409026	0.459686	0.889795	0.373576	0.991086
Ty3_gypsy_Ele52/LTR/Gypsy/LTRs	168	990	96	157	276.946	341.914	317.22	87.7114	255.948	-0.564266	0.634975	-0.888644	0.374194	0.991086
176727..2700/DNA/Type_II_Transposons	18	68	2	34	29.6728	23.485	6.60875	18.9948	19.6903	-0.734459	0.831972	-0.882793	0.377348	0.991086
GYPSY45-LTR_AG/LTR/Gypsy/LTRs	1	33	4	34	1.64849	11.3971	13.2175	18.9948	11.3145	0.832777	0.944693	0.881531	0.37803	0.991086
GYPSY54-LTR_AG/LTR/Gypsy/LTRs	11	56	12	48	18.1334	19.3406	39.6525	26.8162	25.9857	0.659859	0.749692	0.880173	0.378766	0.991086
Ty1_copia_Ele4/LTR/Copia/LTRs	32	123	14	177	52.7517	42.4802	46.2612	98.8849	60.0945	0.574084	0.653882	0.877963	0.379964	0.991086
181115..114141%2C67277..143782%2C190035..169142/DNA/Type_II_Transposons	679	3003	284	3751	1119.32	1037.14	938.442	2095.58	1297.62	0.45961	0.52505	0.875364	0.381376	0.991086
GYPSY34-LTR_AG/LTR/Gypsy/LTRs	74	539	32	198	121.988	186.153	105.74	110.617	131.125	-0.474935	0.543116	-0.874463	0.381866	0.991086
INVADER1-LTR_AG/LTR/Gypsy/LTRs	0	38	4	41	0	13.124	13.2175	22.9055	12.3117	0.856539	0.980046	0.873978	0.38213	0.991086
Aara_AJ006564_Aara5/LTR/pao/LTRs	134	500	67	573	220.898	172.684	221.393	320.119	233.773	0.441745	0.505807	0.873346	0.382475	0.991086
Pao_Bel_Ele123/LTR/Pao/LTRs	17	149	8	39	28.0243	51.4597	26.435	21.7882	31.9268	-0.640299	0.734651	-0.87157	0.383443	0.991086
GYPSY27-LTR_AG/LTR/Gypsy/LTRs	4	12	1	38	6.59396	4.14441	3.30437	21.2295	8.81806	0.843604	0.968722	0.870843	0.38384	0.991086
BEL17-I_AG/LTR/Pao/LTRs	728	3142	251	1625	1200.1	1085.14	829.398	907.841	1005.62	-0.375059	0.43166	-0.868875	0.384915	0.991086
38856..109651/DNA/Type_II_Transposons	18	135	9	31	29.6728	46.6246	29.7394	17.3188	30.8389	-0.643731	0.740976	-0.868762	0.384977	0.991086
GYPSY7-LTR_AG/LTR/Gypsy/LTRs	378	2068	213	1974	623.129	714.22	703.832	1102.82	786	0.411436	0.473618	0.868709	0.385007	0.991086
60994..164577/DNA/Type_II_Transposons	6	32	0	11	9.89094	11.0518	0	6.14539	6.77202	-0.864683	0.996459	-0.867756	0.385528	0.991086
GYPSY53-I_AG/LTR/Gypsy/LTRs	252	1084	128	1154	415.419	374.378	422.96	644.707	464.366	0.415387	0.479228	0.866783	0.386061	0.991086
Agam_M93690_RT1/LINE/RT1/Type_I_Transposons_LINE	26	80	9	22	42.8607	27.6294	29.7394	12.2908	28.1301	-0.670318	0.773404	-0.866711	0.3861	0.991086
Ty3_gypsy_Ele121/LTR/Gypsy/LTRs	1421	8097	693	2801	2342.5	2796.44	2289.93	1564.84	2248.43	-0.394284	0.455414	-0.865772	0.386615	0.991086
gi|29366671|gb|AY230487.1|/DNA/Type_II_Transposons	3	52	2	6	4.94547	17.9591	6.60875	3.35203	8.21634	-0.839214	0.971116	-0.864174	0.387492	0.991086
JockeyFam25_1/LINE/JockeyFam25/Type_I_Transposons_LINE	677	3255	315	1103	1116.03	1124.17	1040.88	616.215	974.323	-0.413345	0.479052	-0.862839	0.388226	0.991086
EAA02405/Unknown/Unknown	10	61	3	105	16.4849	21.0674	9.91312	58.6605	26.5315	0.721613	0.839658	0.859412	0.390113	0.991086
EAL39774/Unknown/Unknown	1	13	0	1	1.64849	4.48978	0	0.558671	1.67423	-0.790879	0.921816	-0.857957	0.390916	0.991086
Pao_Bel_Ele4/LTR/Pao/LTRs	3	18	0	4	4.94547	6.21661	0	2.23469	3.34919	-0.855411	0.99877	-0.856465	0.391741	0.991086
190243..196983/DNA/Type_II_Transposons	501	2538	237	2797	825.893	876.543	783.137	1562.6	1012.04	0.4344	0.507323	0.856259	0.391855	0.991086
GYPSY24-I_AG/LTR/Gypsy/LTRs	346	1630	199	1500	570.377	562.949	657.571	838.007	657.226	0.382181	0.44769	0.853672	0.393287	0.991086
P3_AG/DNA/P/Type_II_Transposons	1588	2662	495	1284	2617.8	919.368	1635.67	717.334	1472.54	-0.527598	0.618087	-0.853597	0.393328	0.991086
R1Fam11_1/LINE/R1Fam11/Type_I_Transposons_LINE	11	69	10	67	18.1334	23.8304	33.0437	37.431	28.1096	0.624925	0.733267	0.852248	0.394077	0.991086
RETRO49_AG_LTR/LTR/Gypsy/LTRs	3	23	6	18	4.94547	7.94345	19.8262	10.0561	10.6928	0.784016	0.920183	0.852022	0.394202	0.991086
Pao_Bel_Ele225/LTR/Pao/LTRs	4	38	5	41	6.59396	13.124	16.5219	22.9055	14.7863	0.739411	0.868453	0.851411	0.394541	0.991086
162113..115626/DNA/Type_II_Transposons	33	196	8	88	54.4001	67.692	26.435	49.1631	49.4226	-0.567548	0.666664	-0.851325	0.394589	0.991086
Ty3_gypsy_Ele20/LTR/Gypsy/LTRs	3	28	3	38	4.94547	9.67029	9.91312	21.2295	11.4396	0.780411	0.917072	0.85098	0.39478	0.991086
Ty3_gypsy_Ele76/LTR/Gypsy/LTRs	13	59	3	21	21.4304	20.3767	9.91312	11.7321	15.8631	-0.715687	0.841084	-0.85091	0.394819	0.991086
BEL3-I_AG/LTR/Pao/LTRs	847	4786	345	5825	1396.27	1652.93	1140.01	3254.26	1860.87	0.483121	0.567945	0.850648	0.394965	0.991086
EAA11249/Unknown/Unknown	2	3	0	0	3.29698	1.0361	0	0	1.08327	-0.693536	0.818635	-0.847185	0.396892	0.991086
Ty1_copia_Ele31/LTR/Copia/LTRs	0	0	0	9	0	0	0	5.02804	1.25701	0.658494	0.779932	0.844296	0.398504	0.991086
70159/DNA/Type_II_Transposons	0	0	0	9	0	0	0	5.02804	1.25701	0.658494	0.779932	0.844296	0.398504	0.991086
12184/transposon/Unknown	17	4	3	1	28.0243	1.38147	9.91312	0.558671	9.9694	-0.845906	1.00383	-0.842681	0.399407	0.991086
Ty3_gypsy_Ele67/LTR/Gypsy/LTRs	5	33	13	7	8.24245	11.3971	42.9569	3.9107	16.6268	0.784011	0.933026	0.840289	0.400747	0.991086
EAA08306/Unknown/Unknown	626	2546	203	1404	1031.95	879.305	670.788	784.375	841.606	-0.370786	0.441357	-0.840104	0.40085	0.991086
E_Q22244/ensembl6444/trans/Unknown	5	46	4	58	8.24245	15.8869	13.2175	32.4029	17.4374	0.718752	0.856222	0.839445	0.40122	0.991086
HATN6_AG/DNA/hAT/Type_II_Transposons	64	264	25	99	105.503	91.177	82.6094	55.3085	83.6495	-0.48673	0.581647	-0.836814	0.402697	0.991086
Pao_Bel_Ele122/LTR/Pao/LTRs	14	70	3	27	23.0789	24.1757	9.91312	15.0841	18.063	-0.685462	0.822312	-0.83358	0.404518	0.991086
E_O76252/ensembl15363/low_complexity/Unknown	365	865	398	318	601.699	298.743	1315.14	177.658	598.31	0.611112	0.733189	0.833498	0.404564	0.991086
T1_1/LINE/T1/Type_I_Transposons_LINE	62	261	21	387	102.206	90.1409	69.3919	216.206	119.486	0.531946	0.640693	0.830266	0.406388	0.991086
Ty1_copia_Ele8/LTR/Copia/LTRs	1	7	0	0	1.64849	2.41757	0	0	1.01652	-0.671156	0.809834	-0.828758	0.407242	0.991086
AAC82603/Unknown/Unknown	4	0	0	0	6.59396	0	0	0	1.64849	-0.663546	0.800669	-0.82874	0.407252	0.991086
RTE_Ele1/LINE/RTE/Type_I_Transposons_LINE	3	46	10	22	4.94547	15.8869	33.0437	12.2908	16.5417	0.734177	0.88691	0.827792	0.407788	0.991086
GambolFam5_1/LINE/GambolFam5/Type_I_Transposons_LINE	1536	6039	693	1920	2532.08	2085.67	2289.93	1072.65	1995.08	-0.427321	0.518295	-0.824474	0.40967	0.991086
CR1Fam29_1/LINE/CR1Fam29/Type_I_Transposons_LINE	299	1681	156	1681	492.898	580.563	515.482	939.127	632.018	0.413577	0.501713	0.82433	0.409752	0.991086
P1_AG/DNA/P/Type_II_Transposons	579	1950	286	2159	954.475	673.466	945.051	1206.17	944.791	0.382846	0.464486	0.824237	0.409805	0.991086
GYPSY10-I_AG/LTR/Gypsy/LTRs	23033	126401	11745	40217	37969.7	43654.8	38809.9	22468.1	35725.6	-0.389419	0.473896	-0.821738	0.411226	0.991086
EAL40363/Unknown/Unknown	0	5	0	18	0	1.72684	0	10.0561	2.94573	0.775381	0.944364	0.821062	0.411611	0.991086
E_Q9AYK7/ensembl20615/trans/Unknown	120	367	49	106	197.819	126.75	161.914	59.2192	136.426	-0.51783	0.630801	-0.820908	0.411699	0.991086
EAL40181/Unknown/Unknown	37	141	12	227	60.9941	48.6968	39.6525	126.818	69.0405	0.561716	0.685473	0.819457	0.412526	0.991086
JockeyFam19_1/LINE/JockeyFam19/Type_I_Transposons_LINE	100	446	51	474	164.849	154.034	168.523	264.81	188.054	0.424461	0.518724	0.818279	0.413198	0.991086
GYPSY68-LTR_AG/LTR/Gypsy/LTRs	1	5	1	13	1.64849	1.72684	3.30437	7.26273	3.48561	0.820155	1.00599	0.815268	0.414919	0.991086
Ty3_gypsy_Ele29/LTR/Gypsy/LTRs	28	58	26	48	46.1577	20.0313	85.9137	26.8162	44.7297	0.616763	0.76255	0.808817	0.418621	0.991086
HARBINGERN1_AG/DNA/Harbinger/Type_II_Transposons	45	262	25	52	74.182	90.4863	82.6094	29.0509	69.0821	-0.54354	0.672749	-0.807939	0.419126	0.991086
Outcast_Ele15/LINE/Outcast/Type_I_Transposons_LINE	19	58	22	33	31.3213	20.0313	72.6962	18.4362	35.6213	0.634511	0.786162	0.807099	0.419609	0.991086
Pao_Bel_Ele203/LTR/Pao/LTRs	0	3	1	6	0	1.0361	3.30437	3.35203	1.92313	0.760754	0.943597	0.806228	0.420112	0.991086
Ty3_gypsy_Ele65/LTR/Gypsy/LTRs	0	3	1	6	0	1.0361	3.30437	3.35203	1.92313	0.760754	0.943597	0.806228	0.420112	0.991086
BEL2-I_AG/LTR/Pao/LTRs	2174	6970	851	2945	3583.82	2407.21	2812.02	1645.29	2612.08	-0.399988	0.496815	-0.805106	0.420759	0.991086
MARINERN8_AG/DNA/Tc1/Type_II_Transposons	24	95	7	162	39.5637	32.8099	23.1306	90.5048	46.5023	0.594514	0.743205	0.799934	0.423749	0.991086
P_Ele8/DNA/P/Type_II_Transposons	2	2	0	0	3.29698	0.690735	0	0	0.996928	-0.636549	0.797005	-0.798676	0.424478	0.991086
OutcastFam10_1/LINE/OutcastFam10/Type_I_Transposons_LINE	86	570	51	129	141.77	196.859	168.523	72.0686	144.805	-0.476471	0.598834	-0.795665	0.426227	0.991086
Pao_Bel_Ele223/LTR/Pao/LTRs	30	210	56	47	49.4547	72.5272	185.045	26.2576	83.3211	0.615315	0.773619	0.795372	0.426397	0.991086
E_Q9FL83/ensembl31136/trans/Unknown	70	290	19	467	115.394	100.157	62.7831	260.9	134.808	0.535668	0.673507	0.795341	0.426415	0.991086
EAA04595/Unknown/Unknown	5	18	13	0	8.24245	6.21661	42.9569	0	14.354	0.797593	1.00417	0.794277	0.427034	0.991086
GYPSY2-I_AG/LTR/Gypsy/LTRs	374	1500	153	1846	616.535	518.051	505.569	1031.31	667.866	0.412707	0.519782	0.794001	0.427195	0.991086
JRHpogo_Ele35/DNA/Pogo/Type_II_Transposons	1	2	2	4	1.64849	0.690735	6.60875	2.23469	2.79566	0.791462	0.997112	0.793754	0.427339	0.991086
EAA11469/Unknown/Unknown	99	568	44	644	163.2	196.169	145.392	359.784	216.137	0.459471	0.580396	0.791651	0.428564	0.991086
E_Q95T57/ensembl41098/low_complexity/Unknown	0	0	0	8	0	0	0	4.46937	1.11734	0.596247	0.754602	0.790147	0.429442	0.991086
AAN71155/Unknown/Unknown	0	0	0	8	0	0	0	4.46937	1.11734	0.596247	0.754602	0.790147	0.429442	0.991086
COPIA5-LTR_AG/LTR/Copia/LTRs	0	0	0	8	0	0	0	4.46937	1.11734	0.596247	0.754602	0.790147	0.429442	0.991086
Ty3_gypsy_Ele103/LTR/Gypsy/LTRs	45	181	43	112	74.182	62.5115	142.088	62.5712	85.3382	0.494027	0.625875	0.789338	0.429914	0.991086
GYPSY40-I_AG/LTR/Gypsy/LTRs	141	767	76	741	232.437	264.897	251.132	413.976	290.61	0.39884	0.506158	0.787976	0.430711	0.991086
CAI96735/Unknown/Unknown	1	11	0	1	1.64849	3.79904	0	0.558671	1.50155	-0.714548	0.906885	-0.787915	0.430747	0.991086
Pao_Bel_Ele108/LTR/Pao/LTRs	0	1	0	9	0	0.345367	0	5.02804	1.34335	0.647125	0.826895	0.782596	0.433864	0.991086
390/transposon/Unknown	0	1	0	9	0	0.345367	0	5.02804	1.34335	0.647125	0.826895	0.782596	0.433864	0.991086
12133/transposon/Unknown	0	1	0	9	0	0.345367	0	5.02804	1.34335	0.647125	0.826895	0.782596	0.433864	0.991086
SINEX-1_AG/SINE?/Type_I_Transposons_SINE	192	541	67	262	316.51	186.844	221.393	146.372	217.78	-0.423427	0.542746	-0.780157	0.435298	0.991086
113397..197761/DNA/Type_II_Transposons	10	32	2	12	16.4849	11.0518	6.60875	6.70406	10.2124	-0.717886	0.920717	-0.779703	0.435565	0.991086
GYPSY29-LTR_AG/LTR/Gypsy/LTRs	0	4	0	15	0	1.38147	0	8.38007	2.44039	0.715523	0.920991	0.776906	0.437215	0.991086
BAC57912/Unknown/Unknown	304	1431	88	2071	501.141	494.221	290.785	1157.01	610.789	0.487677	0.628177	0.776338	0.43755	0.991086
CR1Fam20_1/LINE/CR1Fam20/Type_I_Transposons_LINE	285	1622	122	706	469.819	560.186	403.134	394.422	456.89	-0.351172	0.452385	-0.776269	0.43759	0.991086
GambolFam9_1/LINE/GambolFam9/Type_I_Transposons_LINE	484	2663	289	367	797.869	919.713	954.964	205.032	719.395	-0.506212	0.652398	-0.775924	0.437794	0.991086
piggyBac1_AG/DNA/PiggyBac/Type_II_Transposons	121	523	117	276	199.467	180.627	386.612	154.193	230.225	0.448463	0.57937	0.774053	0.4389	0.991086
GYPSY26-LTR_AG/LTR/Gypsy/LTRs	3	102	0	28	4.94547	35.2275	0	15.6428	13.9539	-0.759397	0.98269	-0.772773	0.439657	0.991086
BEL15-LTR_AG/LTR/Pao/LTRs	7	77	6	80	11.5394	26.5933	19.8262	44.6937	25.6632	0.617013	0.802964	0.768419	0.442238	0.991086
Ty3_gypsy_Ele129/LTR/Gypsy/LTRs	30	120	15	144	49.4547	41.4441	49.5656	80.4487	55.2283	0.489269	0.638371	0.766435	0.443418	0.991086
Ty1_copia_Ele39/LTR/Copia/LTRs	390	2202	235	1846	642.911	760.499	776.528	1031.31	802.811	0.347406	0.45371	0.7657	0.443855	0.991086
Ty3_gypsy_Ele138/LTR/Gypsy/LTRs	14	128	8	30	23.0789	44.207	26.435	16.7601	27.6203	-0.58335	0.766027	-0.761527	0.446342	0.991086
7022/transposon/Unknown	4	22	4	26	6.59396	7.59808	13.2175	14.5255	10.4837	0.690146	0.908422	0.759719	0.447423	0.991086
70717..3453%2C88444/DNA/Type_II_Transposons	2	0	5	0	3.29698	0	16.5219	0	4.95471	0.719765	0.948189	0.759094	0.447796	0.991086
GYPSY13-I_AG/LTR/Gypsy/LTRs	1778	7156	883	1705	2931.01	2471.45	2917.76	952.535	2318.19	-0.439572	0.579296	-0.758804	0.44797	0.991086
JockeyFam23_1/LINE/JockeyFam23/Type_I_Transposons_LINE	73	388	67	233	120.34	134.003	221.393	130.17	151.476	0.411539	0.542618	0.758433	0.448192	0.991086
GYPSY53-LTR_AG/LTR/Gypsy/LTRs	16	148	13	133	26.3758	51.1144	42.9569	74.3033	48.6876	0.520663	0.68918	0.755482	0.44996	0.991086
MARINERN7_AG/DNA/Tc1/Type_II_Transposons	23	129	10	40	37.9153	44.5524	33.0437	22.3469	34.4646	-0.531085	0.704852	-0.75347	0.451168	0.991086
Agam_U11659_mariner/DNA/mariner/Type_II_Transposons	359	1111	162	246	591.808	383.703	535.309	137.433	412.063	-0.484463	0.644004	-0.752267	0.451891	0.991086
EAA44976/Unknown/Unknown	1098	3769	522	776	1810.04	1301.69	1724.88	433.529	1317.54	-0.473384	0.629484	-0.752018	0.45204	0.991086
Agam_AJ006551_Agam2/LINE/Type_I_Transposons_LINE	21	49	7	14	34.6183	16.923	23.1306	7.8214	20.6233	-0.630999	0.842499	-0.748961	0.453881	0.991086
7696/DNA/Type_II_Transposons	5	7	1	0	8.24245	2.41757	3.30437	0	3.4911	-0.738469	0.987266	-0.747994	0.454464	0.991086
MARINERN13_AG/DNA/Tc1?/Type_II_Transposons	25	86	7	151	41.2122	29.7016	23.1306	84.3594	44.601	0.556177	0.743943	0.747607	0.454697	0.991086
BAC57901/Unknown/Unknown	442	1751	197	651	728.632	604.738	650.962	363.695	587.007	-0.374387	0.501279	-0.746863	0.455146	0.991086
Ty1_copia_Ele36/LTR/Copia/LTRs	1	5	0	0	1.64849	1.72684	0	0	0.843832	-0.575239	0.770985	-0.74611	0.455601	0.991086
E_Q93Y79/ensembl99256/trans/Unknown	104	431	42	183	171.443	148.853	138.784	102.237	140.329	-0.39185	0.526264	-0.744588	0.456521	0.991086
E_Q9FZG5/ensembl16096/trans/Unknown	0	9	1	14	0	3.10831	3.30437	7.8214	3.55852	0.740977	0.995679	0.744193	0.45676	0.991086
Pao_Bel_Ele134/LTR/Pao/LTRs	2	1	0	0	3.29698	0.345367	0	0	0.910587	-0.572316	0.769542	-0.743709	0.457052	0.991086
R1_Ele6/LINE/R1/Type_I_Transposons_LINE	2	1	0	0	3.29698	0.345367	0	0	0.910587	-0.572316	0.769542	-0.743709	0.457052	0.991086
TSESSEBEII/DNA/TcMar-Tc1/Type_II_Transposons	85	487	37	543	140.122	168.194	122.262	303.359	183.484	0.436492	0.587607	0.74283	0.457585	0.991086
HELITRON2_AG/RC/Helitron/Unknown	381	1874	197	551	628.074	647.219	650.962	307.828	558.521	-0.390188	0.52547	-0.742551	0.457754	0.991086
CR1Fam24_1/LINE/CR1Fam24/Type_I_Transposons_LINE	103	531	47	574	169.794	183.39	155.306	320.677	207.292	0.409336	0.55158	0.742115	0.458018	0.991086
Ty3_gypsy_Ele48/LTR/Gypsy/LTRs	1087	4124	442	1884	1791.91	1424.3	1460.53	1052.54	1432.32	-0.338187	0.455844	-0.741892	0.458153	0.991086
E_Q9LRU8/ensembl17899/trans/Unknown	0	3	1	5	0	1.0361	3.30437	2.79336	1.78346	0.691329	0.932981	0.740989	0.4587	0.991086
E_Q9N9Z1/ensembl6809/low_complexity/Unknown	17	62	5	24	28.0243	21.4128	16.5219	13.4081	19.8418	-0.591738	0.800215	-0.739474	0.459619	0.991086
I_Ele41/LINE/I/Type_I_Transposons_LINE	13	95	5	30	21.4304	32.8099	16.5219	16.7601	21.8806	-0.583338	0.789295	-0.739062	0.459869	0.991086
CR1Fam1_1/LINE/CR1Fam1/Type_I_Transposons_LINE	761	5468	527	4138	1254.5	1888.47	1741.41	2311.78	1799.04	0.345901	0.469398	0.736904	0.461181	0.991086
169397..94135/DNA/Type_II_Transposons	218	1204	112	404	359.371	415.822	370.09	225.703	342.747	-0.366683	0.499973	-0.733406	0.463311	0.991086
I_Ele4/LINE/I/Type_I_Transposons_LINE	0	0	0	7	0	0	0	3.9107	0.977675	0.531354	0.725	0.732903	0.463618	0.991086
Ty3_gypsy_Ele9/LTR/Gypsy/LTRs	0	0	0	7	0	0	0	3.9107	0.977675	0.531354	0.725	0.732903	0.463618	0.991086
EAL39018/Unknown/Unknown	0	0	0	7	0	0	0	3.9107	0.977675	0.531354	0.725	0.732903	0.463618	0.991086
2904/transposon/Unknown	22	58	12	79	36.2668	20.0313	39.6525	44.135	35.0214	0.520992	0.711656	0.732084	0.464117	0.991086
BEL15-I_AG/LTR/Pao/LTRs	696	2856	252	3647	1147.35	986.369	832.702	2037.47	1250.97	0.397533	0.543135	0.731923	0.464216	0.991086
GYPSY19-I_AG/LTR/Gypsy/LTRs	120	610	47	723	197.819	210.674	155.306	403.919	241.929	0.425307	0.581149	0.731839	0.464267	0.991086
JRHTC1_Ele6/DNA/Tc1/Type_II_Transposons	7	36	2	10	11.5394	12.4332	6.60875	5.58671	9.04203	-0.684177	0.935124	-0.731643	0.464386	0.991086
Ty3_gypsy_Ele77/LTR/Gypsy/LTRs	1	4	1	10	1.64849	1.38147	3.30437	5.58671	2.98026	0.732091	1.0027	0.730118	0.465318	0.991086
CR1-2_AG/LINE/CR1/Type_I_Transposons_LINE	134	971	66	979	220.898	335.352	218.089	546.939	330.319	0.424597	0.581627	0.730017	0.46538	0.991086
BEL19-LTR_AG/LTR/Pao/LTRs	1	23	2	27	1.64849	7.94345	6.60875	15.0841	7.82121	0.712103	0.978521	0.727734	0.466776	0.991086
Pao_Bel_Ele205/LTR/Pao/LTRs	21	131	12	136	34.6183	45.2431	39.6525	75.9793	48.8733	0.488443	0.671338	0.727567	0.466879	0.991086
Ty3_gypsy_Ele66/LTR/Gypsy/LTRs	2	19	1	1	3.29698	6.56198	3.30437	0.558671	3.4305	-0.729455	1.00361	-0.726831	0.467329	0.991086
RT1/LINE/R1/Type_I_Transposons_LINE	243	2127	120	835	400.583	734.597	396.525	466.491	499.549	-0.369159	0.508992	-0.725275	0.468284	0.991086
BS/DNA/Type_II_Transposons	0	1	0	8	0	0.345367	0	4.46937	1.20368	0.584154	0.805624	0.725096	0.468393	0.991086
6817/transposon/Unknown	45	327	35	249	74.182	112.935	115.653	139.109	110.47	0.404522	0.558583	0.724193	0.468947	0.991086
GYPSY72-I_AG/LTR/Gypsy/LTRs	1642	4423	561	2502	2706.82	1527.56	1853.75	1397.8	1871.48	-0.356872	0.493374	-0.723331	0.469477	0.991086
CR1Fam26_1/LINE/CR1Fam26/Type_I_Transposons_LINE	184	1148	128	849	303.322	396.482	422.96	474.312	399.269	0.337346	0.466445	0.723227	0.469541	0.991086
GYPSY36-LTR_AG/LTR/Gypsy/LTRs	91	537	59	435	150.013	185.462	194.958	243.022	193.364	0.361723	0.501555	0.721204	0.470784	0.991086
E_O44807/ensembl26768/trans/Unknown	125	985	61	995	206.061	340.187	201.567	555.878	325.923	0.431496	0.602245	0.71648	0.473695	0.991086
EAA13511/Unknown/Unknown	45	154	11	90	74.182	53.1866	36.3481	50.2804	53.4993	-0.459761	0.642666	-0.715397	0.474364	0.991086
EAL42199/Unknown/Unknown	42	178	7	319	69.2366	61.4754	23.1306	178.216	83.0147	0.545342	0.766096	0.711846	0.47656	0.991086
HELITRON2N_AG/RC/Helitron/Unknown	12	77	3	117	19.7819	26.5933	9.91312	65.3646	30.4132	0.592098	0.831829	0.711803	0.476587	0.991086
9188/transposon/Unknown	20	100	10	22	32.9698	34.5367	33.0437	12.2908	28.2103	-0.548622	0.771158	-0.711427	0.47682	0.991086
EAA11537/Unknown/Unknown	66	546	34	197	108.8	188.571	112.349	110.058	129.944	-0.393738	0.558204	-0.705366	0.480582	0.991086
ROOA_I/LTR/Pao/LTRs	1	18	0	3	1.64849	6.21661	0	1.67601	2.38528	-0.678659	0.964621	-0.703551	0.481713	0.991086
E_Q17003/ensembl81316/low_complexity/Unknown	7	31	10	16	11.5394	10.7064	33.0437	8.93874	16.0571	0.616055	0.8771	0.702377	0.482444	0.991086
E_O44147/ensembl134516/trans/Unknown	1	4	0	0	1.64849	1.38147	0	0	0.75749	-0.524277	0.747254	-0.701604	0.482926	0.991086
65196..69084/DNA/Type_II_Transposons	2	39	9	12	3.29698	13.4693	29.7394	6.70406	13.3024	0.65804	0.938605	0.701083	0.483251	0.991086
JockeyFam16_1/LINE/JockeyFam16/Type_I_Transposons_LINE	58	288	25	114	95.6124	99.4658	82.6094	63.6886	85.344	-0.396249	0.56851	-0.696997	0.485805	0.991086
Pao_Bel_Ele120/LTR/Pao/LTRs	212	949	74	512	349.48	327.754	244.524	286.04	301.949	-0.326653	0.468705	-0.696926	0.485849	0.991086
CAI96723/Unknown/Unknown	2	28	1	4	3.29698	9.67029	3.30437	2.23469	4.62658	-0.697522	1.00458	-0.694339	0.48747	0.991086
EAL41418/Unknown/Unknown	7	57	7	50	11.5394	19.6859	23.1306	27.9336	20.5724	0.556899	0.802077	0.694321	0.487481	0.991086
JockeyFam18_1/LINE/JockeyFam18/Type_I_Transposons_LINE	150	595	64	248	247.273	205.494	211.48	138.551	200.699	-0.357157	0.515602	-0.692698	0.488499	0.991086
CR1-3_AG/LINE/CR1/Type_I_Transposons_LINE	834	3741	348	4117	1374.84	1292.02	1149.92	2300.05	1529.21	0.349164	0.50416	0.692565	0.488582	0.991086
GYPSY66-I_AG/LTR/Gypsy/LTRs	422	2111	197	2107	695.663	729.071	650.962	1177.12	813.204	0.340762	0.492953	0.691267	0.489398	0.991086
Ty1_copia_Ele56/LTR/Copia/LTRs	259	1178	119	472	426.959	406.843	393.221	263.693	372.679	-0.331395	0.48124	-0.688627	0.491058	0.991086
Su/DNA/Type_II_Transposons	0	1	1	1	0	0.345367	3.30437	0.558671	1.0521	0.571716	0.830437	0.688452	0.491168	0.991086
127675/DNA/Type_II_Transposons	1	7	3	4	1.64849	2.41757	9.91312	2.23469	4.05347	0.692407	1.00651	0.687928	0.491498	0.991086
51693..86547/DNA/Type_II_Transposons	378	1080	220	995	623.129	372.997	726.962	555.878	569.742	0.341533	0.497144	0.686991	0.492089	0.991086
GYPSY7-I_AG/LTR/Gypsy/LTRs	143	1063	89	884	235.734	367.126	294.089	493.866	347.704	0.361306	0.526563	0.686158	0.492613	0.991086
L2_Ele7/LINE/L2/Type_I_Transposons_LINE	7	37	2	61	11.5394	12.7786	6.60875	34.079	16.2514	0.607844	0.888435	0.684173	0.493866	0.991086
Agam_AB090812_RTAg3/LINE/RTAG3/Type_I_Transposons_LINE	3702	18319	1994	5324	6102.71	6326.79	6588.92	2974.37	5498.2	-0.352299	0.517191	-0.681178	0.495759	0.991086
Pao_Bel_Ele47/LTR/Pao/LTRs	1	14	1	21	1.64849	4.83514	3.30437	11.7321	5.38003	0.68099	1.00142	0.680027	0.496488	0.991086
Ty3_gypsy_Ele75/LTR/Gypsy/LTRs	71	362	30	154	117.043	125.023	99.1312	86.0354	106.808	-0.366186	0.538819	-0.679608	0.496753	0.991086
E_O45287/ensembl29285/low_complexity/Unknown	3	9	0	32	4.94547	3.10831	0	17.8775	6.48282	0.678068	1.00545	0.674395	0.50006	0.991086
Pao_Bel_Ele68/LTR/Pao/LTRs	1	4	1	9	1.64849	1.38147	3.30437	5.02804	2.84059	0.674479	1.00113	0.673719	0.50049	0.991086
Pao_Bel_Ele214/LTR/Pao/LTRs	9	49	5	59	14.8364	16.923	16.5219	32.9616	20.3107	0.545333	0.809492	0.673674	0.500519	0.991086
Ty3_gypsy_Ele27/LTR/Gypsy/LTRs	436	1465	205	412	718.741	505.963	677.397	230.173	533.069	-0.398973	0.59293	-0.672883	0.501021	0.991086
Outcast_Ele11/LINE/Outcast/Type_I_Transposons_LINE	11	45	4	13	18.1334	15.5415	13.2175	7.26273	13.5388	-0.587726	0.87409	-0.672386	0.501338	0.991086
E_Q03269/ensembl13486/trans/Unknown	0	0	0	6	0	0	0	3.35203	0.838007	0.463971	0.690158	0.672267	0.501414	0.991086
Ty1_copia_Ele62/LTR/Copia/LTRs	0	0	0	6	0	0	0	3.35203	0.838007	0.463971	0.690158	0.672267	0.501414	0.991086
Pao_Bel_Ele129/LTR/Pao/LTRs	0	0	0	6	0	0	0	3.35203	0.838007	0.463971	0.690158	0.672267	0.501414	0.991086
Pao_Bel_Ele189/LTR/Pao/LTRs	0	0	0	6	0	0	0	3.35203	0.838007	0.463971	0.690158	0.672267	0.501414	0.991086
Pao_Bel_Ele97/LTR/Pao/LTRs	0	0	0	6	0	0	0	3.35203	0.838007	0.463971	0.690158	0.672267	0.501414	0.991086
12927/transposon/Unknown	0	0	0	6	0	0	0	3.35203	0.838007	0.463971	0.690158	0.672267	0.501414	0.991086
133167/DNA/Type_II_Transposons	0	0	0	6	0	0	0	3.35203	0.838007	0.463971	0.690158	0.672267	0.501414	0.991086
BAC57913/Unknown/Unknown	191	1488	122	426	314.861	513.907	403.134	237.994	367.474	-0.354832	0.531425	-0.667699	0.504325	0.991086
JRHpogo_Ele11/DNA/Pogo/Type_II_Transposons	13	25	3	12	21.4304	8.63419	9.91312	6.70406	11.6704	-0.610759	0.91495	-0.667532	0.504432	0.991086
Agam_AB090821_R7Ag2/LINE/R7Ag2/Type_I_Transposons_LINE	2531	9491	1041	4565	4172.33	3277.88	3439.85	2550.34	3360.1	-0.298816	0.448116	-0.666827	0.504882	0.991086
BEL9-I_AG/LTR/Pao/LTRs	2348	11247	979	12022	3870.65	3884.35	3234.98	6716.35	4426.58	0.336327	0.505741	0.66502	0.506038	0.991086
58318%2C143296..169330%2C149205/DNA/Type_II_Transposons	21	103	9	34	34.6183	35.5728	29.7394	18.9948	29.7313	-0.484889	0.729449	-0.664733	0.506221	0.991086
Agam_AF295691_Ty1/LTR/Copia/LTRs	157	622	79	601	258.813	214.819	261.046	335.762	267.61	0.321679	0.484296	0.66422	0.50655	0.991086
GYPSY15-LTR_AG/LTR/Gypsy/LTRs	967	4422	495	1432	1594.09	1527.21	1635.67	800.018	1389.25	-0.336819	0.508563	-0.662295	0.507782	0.991086
4335/transposon/Unknown	791	11	41	0	1303.96	3.79904	135.479	0	360.808	-0.52986	0.803508	-0.659433	0.509618	0.991086
EAL38942/Unknown/Unknown	7	74	7	63	11.5394	25.5572	23.1306	35.1963	23.8559	0.520092	0.79418	0.654879	0.512546	0.991086
AAM11674/Unknown/Unknown	1	3	0	0	1.64849	1.0361	0	0	0.671148	-0.470917	0.719657	-0.654364	0.512877	0.991086
Ty3_gypsy_Ele72/LTR/Gypsy/LTRs	1	3	0	0	1.64849	1.0361	0	0	0.671148	-0.470917	0.719657	-0.654364	0.512877	0.991086
AAK53386/Unknown/Unknown	1	3	0	0	1.64849	1.0361	0	0	0.671148	-0.470917	0.719657	-0.654364	0.512877	0.991086
7848/transposon/Unknown	1	3	0	0	1.64849	1.0361	0	0	0.671148	-0.470917	0.719657	-0.654364	0.512877	0.991086
BEL18-LTR_AG/LTR/Pao/LTRs	9	111	6	111	14.8364	38.3358	19.8262	62.0125	33.7527	0.518282	0.795397	0.651601	0.514659	0.991086
gi|6671105:31-146%2C/DNA/Type_II_Transposons	1	0	2	1	1.64849	0	6.60875	0.558671	2.20398	0.602261	0.924821	0.651219	0.514905	0.991086
E_Q96H41/ensembl13745/trans/Unknown	108	483	61	417	178.037	166.812	201.567	232.966	194.846	0.318257	0.490502	0.64884	0.516442	0.991086
GYPSY55-I_AG/LTR/Gypsy/LTRs	548	2971	277	2688	903.372	1026.09	915.312	1501.71	1086.62	0.308302	0.475804	0.647959	0.517011	0.991086
GYPSY24-LTR_AG/LTR/Gypsy/LTRs	2	19	3	18	3.29698	6.56198	9.91312	10.0561	7.45704	0.624426	0.963715	0.647937	0.517026	0.991086
15261/transposon/Unknown	27	133	16	125	44.5092	45.9339	52.87	69.8339	53.2868	0.406843	0.628625	0.647195	0.517506	0.991086
GYPSY42-LTR_AG/LTR/Gypsy/LTRs	5	3	0	4	8.24245	1.0361	0	2.23469	2.87831	-0.631556	0.977958	-0.64579	0.518415	0.991086
R1Fam13_2/LINE/R1Fam13/Type_I_Transposons_LINE	23	94	10	115	37.9153	32.4645	33.0437	64.2472	41.9177	0.445048	0.689175	0.645769	0.518429	0.991086
Ty3_gypsy_Ele163/LTR/Gypsy/LTRs	29	108	29	56	47.8062	37.2997	95.8269	31.2856	53.0546	0.458088	0.710203	0.64501	0.518921	0.991086
EAA05437/Unknown/Unknown	41	85	15	30	67.5881	29.3562	49.5656	16.7601	40.8175	-0.49295	0.764851	-0.644505	0.519248	0.991086
JRHTC1_Ele4/DNA/Tc1/Type_II_Transposons	1	7	1	12	1.64849	2.41757	3.30437	6.70406	3.51862	0.647999	1.00619	0.644016	0.519565	0.991086
Ty1_copia_Ele68/LTR/Copia/LTRs	6	45	5	44	9.89094	15.5415	16.5219	24.5815	16.634	0.541206	0.84098	0.643542	0.519873	0.991086
BAC57921/Unknown/Unknown	76	534	52	106	125.285	184.426	171.827	59.2192	135.19	-0.409347	0.636095	-0.643531	0.51988	0.991086
RETRO92_AG_LTR/LTR/Copia/LTRs	9	27	1	66	14.8364	9.32492	3.30437	36.8723	16.0845	0.593358	0.92309	0.642796	0.520357	0.991086
Q/LINE/Q/Type_I_Transposons_LINE	553	3066	232	3177	911.615	1058.9	766.615	1774.9	1128.01	0.34227	0.534385	0.640495	0.521851	0.991086
Pao_Bel_Ele145/LTR/Pao/LTRs	63	323	38	54	103.855	111.554	125.566	30.1683	92.7858	-0.446036	0.697343	-0.639622	0.522418	0.991086
E_Q9SPN6/ensembl21053/trans/Unknown	72	261	38	30	118.691	90.1409	125.566	16.7601	87.7896	-0.492455	0.771444	-0.638355	0.523242	0.991086
JRHtc1_ele30/DNA/Tc1/Type_II_Transposons	4	23	2	2	6.59396	7.94345	6.60875	1.11734	5.56588	-0.634914	0.998473	-0.635886	0.524851	0.991086
EAL39933/Unknown/Unknown	0	6	2	3	0	2.0722	6.60875	1.67601	2.58924	0.615099	0.969951	0.634155	0.52598	0.991086
JockeyFam1_1/LINE/JockeyFam1/Type_I_Transposons_LINE	198	992	103	881	326.401	342.604	340.351	492.19	375.386	0.302646	0.477413	0.633928	0.526127	0.991086
RETRO76_AG_LTR/LTR/Pao/LTRs	31	125	12	157	51.1032	43.1709	39.6525	87.7114	55.4095	0.420797	0.664808	0.632961	0.526759	0.991086
E_Q9XE45/ensembl53057/trans/Unknown	0	0	1	0	0	0	3.30437	0	0.826094	0.41927	0.663497	0.63191	0.527445	0.991086
R1_Ele1/LINE/R1/Type_I_Transposons_LINE	0	0	1	0	0	0	3.30437	0	0.826094	0.41927	0.663497	0.63191	0.527445	0.991086
AAL93244/Unknown/Unknown	0	0	1	0	0	0	3.30437	0	0.826094	0.41927	0.663497	0.63191	0.527445	0.991086
E_Q963W9/ensembl45110/trans/Unknown	0	0	1	0	0	0	3.30437	0	0.826094	0.41927	0.663497	0.63191	0.527445	0.991086
EAA06569/Unknown/Unknown	0	0	1	0	0	0	3.30437	0	0.826094	0.41927	0.663497	0.63191	0.527445	0.991086
2179/transposon/Unknown	0	0	1	0	0	0	3.30437	0	0.826094	0.41927	0.663497	0.63191	0.527445	0.991086
5669/transposon/Unknown	0	0	1	0	0	0	3.30437	0	0.826094	0.41927	0.663497	0.63191	0.527445	0.991086
7546/transposon/Unknown	0	0	1	0	0	0	3.30437	0	0.826094	0.41927	0.663497	0.63191	0.527445	0.991086
13179/transposon/Unknown	0	0	1	0	0	0	3.30437	0	0.826094	0.41927	0.663497	0.63191	0.527445	0.991086
m3bp_Ele4/MITE/Unknown	0	2	1	2	0	0.690735	3.30437	1.11734	1.27811	0.552076	0.874937	0.630989	0.528048	0.991086
Ty1_copia_Ele75/LTR/Copia/LTRs	178	607	87	609	293.431	209.638	287.481	340.231	282.695	0.307485	0.489054	0.628734	0.529523	0.991086
EAA05321/Unknown/Unknown	303	1586	164	1343	499.492	547.753	541.917	750.296	584.865	0.289795	0.460941	0.628704	0.529543	0.991086
L1_Ele12/LINE/L1/Type_I_Transposons_LINE	4	19	1	5	6.59396	6.56198	3.30437	2.79336	4.81342	-0.627979	0.999321	-0.628406	0.529738	0.991086
EAL40373/Unknown/Unknown	143	659	80	152	235.734	227.597	264.35	84.9181	203.15	-0.387434	0.616651	-0.628288	0.529816	0.991086
BEL1-LTR_AG/LTR/Pao/LTRs	4	13	1	3	6.59396	4.48978	3.30437	1.67601	4.01603	-0.630201	1.00591	-0.626498	0.530988	0.991086
Pao_Bel_Ele115/LTR/Pao/LTRs	36	223	58	39	59.3456	77.0169	191.654	21.7882	87.4511	0.492392	0.789881	0.623375	0.533038	0.991086
IFam1_1/LINE/IFam1/Type_I_Transposons_LINE	299	1453	161	449	492.898	501.819	532.004	250.844	444.391	-0.330261	0.530533	-0.622507	0.533609	0.991086
11865/transposon/Unknown	1	6	3	2	1.64849	2.0722	9.91312	1.11734	3.68779	0.624058	1.00353	0.621865	0.534031	0.991086
120179/DNA/Type_II_Transposons	18	102	5	47	29.6728	35.2275	16.5219	26.2576	26.9199	-0.467754	0.752666	-0.621463	0.534295	0.991086
5721/transposon/Unknown	6	1	1	0	9.89094	0.345367	3.30437	0	3.38517	-0.595284	0.960695	-0.619639	0.535496	0.991086
Pao_Bel_Ele227/LTR/Pao/LTRs	298	1389	171	1109	491.25	479.715	565.048	619.567	538.895	0.273893	0.442885	0.618429	0.536293	0.991086
Pao_Bel_Ele58/LTR/Pao/LTRs	329	1357	130	707	542.353	468.664	429.569	394.981	458.892	-0.279029	0.451412	-0.618125	0.536493	0.991086
LonerFam1_1/LINE/LonerFam1/Type_I_Transposons_LINE	2253	9923	1062	9380	3714.05	3427.08	3509.25	5240.34	3972.68	0.278396	0.451077	0.617181	0.537116	0.991086
GYPSY27-I_AG/LTR/Gypsy/LTRs	171	1072	88	957	281.892	370.234	290.785	534.649	369.39	0.321615	0.521664	0.616517	0.537553	0.991086
GYPSY62-I_AG/LTR/Gypsy/LTRs	182	824	87	325	300.025	284.583	287.481	181.568	263.414	-0.308598	0.502211	-0.614479	0.538899	0.991086
91861%2C176582%2C5025/DNA/Type_II_Transposons	49	278	21	119	80.776	96.0121	69.3919	66.4819	78.1655	-0.353053	0.575008	-0.613997	0.539217	0.991086
TC1_DM/DNA/Tc1/Type_II_Transposons	23	32	7	14	37.9153	11.0518	23.1306	7.8214	19.9798	-0.536194	0.87355	-0.61381	0.539341	0.991086
GYPSY60-LTR_AG/LTR/Gypsy/LTRs	2	15	0	32	3.29698	5.18051	0	17.8775	6.58874	0.616926	1.00533	0.613652	0.539445	0.991086
Pao_Bel_Ele81/LTR/Pao/LTRs	229	1025	81	579	377.504	354.002	267.654	323.471	330.658	-0.284312	0.465991	-0.610124	0.54178	0.991086
E_Q9C697/ensembl31140/trans/Unknown	67	174	14	136	110.449	60.0939	46.2612	75.9793	73.1958	-0.387897	0.637168	-0.608783	0.542668	0.991086
45770..38016/DNA/Type_II_Transposons	68	299	21	387	112.097	103.265	69.3919	216.206	125.24	0.387545	0.636861	0.608524	0.54284	0.991086
Ty3_gypsy_Ele86/LTR/Gypsy/LTRs	88	445	27	553	145.067	153.689	89.2181	308.945	174.23	0.386613	0.636114	0.607774	0.543338	0.991086
CR1_Ele19/LINE/CR1/Type_I_Transposons_LINE	20	60	7	24	32.9698	20.722	23.1306	13.4081	22.5576	-0.480754	0.791309	-0.607542	0.543491	0.991086
Ty1_copia_Ele46/LTR/Copia/LTRs	0	0	0	5	0	0	0	2.79336	0.698339	0.393994	0.648564	0.607487	0.543528	0.991086
OutcastFam7_1/LINE/OutcastFam7/Type_I_Transposons_LINE	0	0	0	5	0	0	0	2.79336	0.698339	0.393994	0.648564	0.607487	0.543528	0.991086
gi|29366674|gb|AY230490.1|/DNA/Type_II_Transposons	1	30	2	30	1.64849	10.361	6.60875	16.7601	8.8446	0.591362	0.973942	0.607184	0.543729	0.991086
Agam_AB090814_WaldoAg1/LINE/WaldoAg1/Type_I_Transposons_LINE	754	3481	334	3441	1242.96	1202.22	1103.66	1922.39	1367.81	0.291563	0.480751	0.606474	0.5442	0.991086
BAC57908/Unknown/Unknown	30	140	16	136	49.4547	48.3514	52.87	75.9793	56.6639	0.375451	0.625972	0.599789	0.548647	0.991086
EAL39167/Unknown/Unknown	10	39	3	15	16.4849	13.4693	9.91312	8.38007	12.0619	-0.531101	0.88772	-0.598276	0.549656	0.991086
Pao_Bel_Ele71/LTR/Pao/LTRs	12	14	3	7	19.7819	4.83514	9.91312	3.9107	9.61021	-0.573715	0.95935	-0.598024	0.549824	0.991086
170429..51533/DNA/Type_II_Transposons	2820	10485	1194	5097	4648.74	3621.18	3945.42	2847.55	3765.72	-0.269305	0.451649	-0.59627	0.550995	0.991086
E_Q27293/ensembl3070/trans/Unknown	1	18	0	4	1.64849	6.21661	0	2.23469	2.52495	-0.57642	0.971172	-0.59353	0.552827	0.991086
gi|6671102:c1100-8%2C/DNA/Type_II_Transposons	677	2826	597	1300	1116.03	976.008	1972.71	726.273	1197.76	0.333073	0.561624	0.593053	0.553146	0.991086
Agam_AB090823_NotoAg1/LINE/NotoAg1/Type_I_Transposons_LINE	366	1700	168	761	603.347	587.125	555.135	425.149	542.689	-0.269483	0.454653	-0.592721	0.553368	0.991086
T1/LINE/CR1/Type_I_Transposons_LINE	794	2967	196	2175	1308.9	1024.71	647.657	1215.11	1049.09	-0.298367	0.503985	-0.592015	0.55384	0.991086
CR1Fam6_1/LINE/CR1Fam6/Type_I_Transposons_LINE	327	1491	168	1296	539.056	514.943	555.135	724.038	583.293	0.268237	0.453105	0.591997	0.553852	0.991086
EAL40479/Unknown/Unknown	112	470	38	268	184.631	162.323	125.566	149.724	155.561	-0.300572	0.511735	-0.587359	0.556963	0.991086
10182/transposon/Unknown	12	54	3	25	19.7819	18.6498	9.91312	13.9668	15.5779	-0.495952	0.845037	-0.5869	0.557271	0.991086
142489..78987%2C112848..190483/DNA/Type_II_Transposons	19	79	9	22	31.3213	27.284	29.7394	12.2908	25.1589	-0.456665	0.781554	-0.584304	0.559016	0.991086
Aste_AJ006556_Aste12/LTR/gypsy/LTRs	70	399	40	122	115.394	137.802	132.175	68.1579	113.382	-0.338644	0.581887	-0.581976	0.560583	0.991086
139093..165245/DNA/Type_II_Transposons	90	400	46	363	148.364	138.147	152.001	202.798	160.328	0.298374	0.512937	0.581696	0.560771	0.991086
55712%2C83652..89771/DNA/Type_II_Transposons	16	19	14	16	26.3758	6.56198	46.2612	8.93874	22.0345	0.520927	0.896061	0.581352	0.561004	0.991086
Pao_Bel_Ele9/LTR/Pao/LTRs	3	15	0	6	4.94547	5.18051	0	3.35203	3.3695	-0.580449	0.998792	-0.58115	0.561139	0.991086
Agam_AF484443_piggyBac/DNA/piggyBac/Type_II_Transposons	2	0	0	0	3.29698	0	0	0	0.824245	-0.38341	0.66159	-0.579529	0.562233	0.991086
1812/transposon/Unknown	2	0	0	0	3.29698	0	0	0	0.824245	-0.38341	0.66159	-0.579529	0.562233	0.991086
Pao_Bel_Ele132/LTR/Pao/LTRs	3	31	4	25	4.94547	10.7064	13.2175	13.9668	10.709	0.531184	0.917748	0.578791	0.56273	0.991086
Pao_Bel_Ele191/LTR/Pao/LTRs	3	22	1	33	4.94547	7.59808	3.30437	18.4362	8.57102	0.558901	0.968113	0.57731	0.56373	0.991086
67872..78296/DNA/Type_II_Transposons	3328	11720	1017	8070	5486.17	4047.71	3360.55	4508.48	4350.73	-0.261171	0.453119	-0.576386	0.564354	0.991086
15527/transposon/Unknown	1	0	1	4	1.64849	0	3.30437	2.23469	1.79689	0.526899	0.916666	0.574799	0.565427	0.991086
Tc1-1_AG/DNA/Tc1/Type_II_Transposons	545	2334	264	2114	898.427	806.088	872.355	1181.03	939.475	0.257518	0.450075	0.572166	0.56721	0.991086
Ty1_copia_Ele45/LTR/Copia/LTRs	12	154	5	58	19.7819	53.1866	16.5219	32.4029	30.4733	-0.449714	0.786	-0.572156	0.567216	0.991086
Agam_U89803_TsessebeIII/DNA/Tc1/Type_II_Transposons	12	78	7	76	19.7819	26.9387	23.1306	42.459	28.0775	0.430483	0.752839	0.571812	0.567449	0.991086
Ty3_gypsy_Ele124/LTR/Gypsy/LTRs	312	1490	177	409	514.329	514.597	584.874	228.497	460.574	-0.320999	0.561737	-0.57144	0.567702	0.991086
4784/transposon/Unknown	4	7	6	1	6.59396	2.41757	19.8262	0.558671	7.34911	0.573919	1.00456	0.571314	0.567787	0.991086
JockeyFam3_1/LINE/JockeyFam3/Type_I_Transposons_LINE	61	496	43	364	100.558	171.302	142.088	203.356	154.326	0.317899	0.556828	0.570912	0.56806	0.991086
E_Q9LR94/ensembl19114/trans/Unknown	1	5	2	4	1.64849	1.72684	6.60875	2.23469	3.05469	0.570285	1.00282	0.56868	0.569573	0.991086
CR1_Ele40/LINE/CR1/Type_I_Transposons_LINE	4	25	2	4	6.59396	8.63419	6.60875	2.23469	6.01789	-0.560182	0.988064	-0.566949	0.570749	0.991086
164553..80272/DNA/Type_II_Transposons	637	3284	358	2556	1050.09	1134.19	1182.97	1427.96	1198.8	0.245876	0.433905	0.566659	0.570946	0.991086
Agam_AB090818_R6Ag2/LINE/R6Ag2/Type_I_Transposons_LINE	1817	8211	631	9400	2995.31	2835.81	2085.06	5251.51	3291.92	0.306662	0.541541	0.566277	0.571205	0.991086
GYPSY33-I_AG/LTR/Gypsy/LTRs	840	4148	391	1913	1384.73	1432.58	1292.01	1068.74	1294.52	-0.244352	0.432041	-0.565577	0.571682	0.991086
AAB86424/Unknown/Unknown	2	51	3	5	3.29698	17.6137	9.91312	2.79336	8.4043	-0.551106	0.980692	-0.561956	0.574146	0.991086
Pao_Bel_Ele30/LTR/Pao/LTRs	9	63	4	20	14.8364	21.7581	13.2175	11.1734	15.2464	-0.477664	0.851207	-0.561161	0.574688	0.991086
1482/transposon/Unknown	65	358	34	314	107.152	123.642	112.349	175.423	129.641	0.305816	0.545313	0.560808	0.574929	0.991086
gi|6671107:227-441%2C/DNA/Type_II_Transposons	11	83	5	28	18.1334	28.6655	16.5219	15.6428	19.7409	-0.452359	0.807587	-0.560136	0.575387	0.991086
14606/transposon/Unknown	160	1254	93	1011	263.758	433.091	307.307	564.817	392.243	0.302202	0.540423	0.559195	0.576029	0.991086
gi|29366658|gb|AY230474.1|/DNA/Type_II_Transposons	134	381	63	107	220.898	131.585	208.176	59.7778	155.109	-0.368346	0.662022	-0.556396	0.57794	0.991086
EAL41502/Unknown/Unknown	9	85	4	29	14.8364	29.3562	13.2175	16.2015	18.4029	-0.462478	0.83332	-0.554982	0.578907	0.991086
CR1Fam8_2/LINE/CR1Fam8/Type_I_Transposons_LINE	218	1080	114	905	359.371	372.997	376.699	505.598	403.666	0.258244	0.466361	0.553744	0.579754	0.991086
3065/transposon/Unknown	13	87	5	34	21.4304	30.047	16.5219	18.9948	21.7485	-0.434393	0.786019	-0.55265	0.580503	0.991086
CAB75469/Unknown/Unknown	69	300	40	59	113.746	103.61	132.175	32.9616	95.6232	-0.381721	0.690833	-0.552552	0.58057	0.991086
HATN1_AG/DNA/hAT/Type_II_Transposons	89	330	32	183	146.716	113.971	105.74	102.237	117.166	-0.297003	0.538524	-0.551514	0.581281	0.991086
55280..182210/DNA/Type_II_Transposons	3	22	1	32	4.94547	7.59808	3.30437	17.8775	8.43135	0.533939	0.968993	0.551025	0.581617	0.991086
BEL2-LTR_AG/LTR/Pao/LTRs	84	361	28	208	138.473	124.678	92.5225	116.204	117.969	-0.294758	0.53672	-0.549184	0.582879	0.991086
Ty1_copia_Ele69/LTR/Copia/LTRs	72	457	36	407	118.691	157.833	118.957	227.379	155.715	0.309595	0.564087	0.548842	0.583114	0.991086
E_Q24363/ensembl51576/low_complexity/Unknown	5	54	11	17	8.24245	18.6498	36.3481	9.49742	18.1845	0.481706	0.878223	0.548501	0.583348	0.991086
pao_Bel_Ele139/LTR/Pao/LTRs	6	16	2	4	9.89094	5.52588	6.60875	2.23469	6.06506	-0.540733	0.988847	-0.546832	0.584494	0.991086
TRANSIBN3_AG/DNA/Transib/Type_II_Transposons	1	1	0	0	1.64849	0.345367	0	0	0.498464	-0.353165	0.64605	-0.546652	0.584618	0.991086
Pao_Bel_Ele26/LTR/Pao/LTRs	1	1	0	0	1.64849	0.345367	0	0	0.498464	-0.353165	0.64605	-0.546652	0.584618	0.991086
16073/transposon/Unknown	1	1	0	0	1.64849	0.345367	0	0	0.498464	-0.353165	0.64605	-0.546652	0.584618	0.991086
Amer_AJ006561_Amer6/LTR/Copia/LTRs	108	299	45	129	178.037	103.265	148.697	72.0686	125.517	-0.331753	0.607828	-0.545802	0.585202	0.991086
14184/transposon/Unknown	31	128	13	142	51.1032	44.207	42.9569	79.3314	54.3996	0.353204	0.649399	0.543894	0.586515	0.991086
I_Ele34/LINE/I/Type_I_Transposons_LINE	6	21	5	20	9.89094	7.25272	16.5219	11.1734	11.2097	0.48847	0.8996	0.542985	0.58714	0.991086
GYPSY11-LTR_AG/LTR/Gypsy/LTRs	290	883	168	721	478.062	304.959	555.135	402.802	435.24	0.270868	0.498996	0.542826	0.58725	0.991086
GYPSY72-LTR_AG/LTR/Gypsy/LTRs	5	21	1	38	8.24245	7.25272	3.30437	21.2295	10.0073	0.516843	0.952722	0.542491	0.58748	0.991086
Ty1_copia_Ele3/LTR/Copia/LTRs	51	313	30	98	84.073	108.1	99.1312	54.7498	86.5135	-0.325237	0.60029	-0.5418	0.587957	0.991086
DM_ROO/DNA/Type_II_Transposons	5	2	1	1	8.24245	0.690735	3.30437	0.558671	3.19906	-0.53532	0.991854	-0.539716	0.589393	0.991086
GYPSY6-LTR_AG/LTR/Gypsy/LTRs	0	0	0	4	0	0	0	2.23469	0.558671	0.320951	0.597676	0.536999	0.591268	0.991086
Ty3_gypsy_Ele22/LTR/Gypsy/LTRs	0	0	0	4	0	0	0	2.23469	0.558671	0.320951	0.597676	0.536999	0.591268	0.991086
Pao_Bel_Ele199/LTR/Pao/LTRs	0	0	0	4	0	0	0	2.23469	0.558671	0.320951	0.597676	0.536999	0.591268	0.991086
GYPSY4-LTR_AG/LTR/Gypsy/LTRs	0	0	0	4	0	0	0	2.23469	0.558671	0.320951	0.597676	0.536999	0.591268	0.991086
E_O76197/ensembl105211/low_complexity/Unknown	0	0	0	4	0	0	0	2.23469	0.558671	0.320951	0.597676	0.536999	0.591268	0.991086
JRHpogo_Ele33/DNA/Pogo/Type_II_Transposons	0	0	0	4	0	0	0	2.23469	0.558671	0.320951	0.597676	0.536999	0.591268	0.991086
969/transposon/Unknown	0	0	0	4	0	0	0	2.23469	0.558671	0.320951	0.597676	0.536999	0.591268	0.991086
hAT-2_AG/Unknown/Unknown	117	642	59	264	192.873	221.726	194.958	147.489	189.262	-0.270024	0.503139	-0.536679	0.591489	0.991086
Pao_Bel_Ele49/LTR/Pao/LTRs	48	375	24	154	79.1275	129.513	79.305	86.0354	93.4952	-0.31097	0.580344	-0.535838	0.592071	0.991086
EAL39320/Unknown/Unknown	1	5	0	1	1.64849	1.72684	0	0.558671	0.9835	-0.447736	0.836329	-0.535359	0.592401	0.991086
EAA11132/Unknown/Unknown	0	2	1	1	0	0.690735	3.30437	0.558671	1.13845	0.452088	0.845602	0.534634	0.592903	0.991086
PBANG1%2C/DNA/Type_II_Transposons	97	646	56	510	159.903	223.107	185.045	284.922	213.245	0.279315	0.524552	0.532482	0.594392	0.991086
Pao_Bel_Ele15/LTR/Pao/LTRs	137	537	57	269	225.843	185.462	188.349	150.283	187.484	-0.26726	0.502625	-0.531729	0.594913	0.991086
Ty3_gypsy_Ele23/LTR/Gypsy/LTRs	307	1315	164	422	506.086	454.158	541.917	235.759	434.48	-0.290174	0.545917	-0.531534	0.595049	0.991086
Pao_Bel_Ele42/LTR/Pao/LTRs	2	8	0	3	3.29698	2.76294	0	1.67601	1.93398	-0.504327	0.949577	-0.531107	0.595345	0.991086
Jockey_Ele5/LINE/Jockey/Type_I_Transposons_LINE	9	73	6	16	14.8364	25.2118	19.8262	8.93874	17.2033	-0.449458	0.848581	-0.529658	0.596349	0.991086
gi|29366661|gb|AY230477.1|/DNA/Type_II_Transposons	277	344	110	66	456.632	118.806	363.481	36.8723	243.948	-0.427419	0.807316	-0.529432	0.596506	0.991086
Ty3_gypsy_Ele55/LTR/Gypsy/LTRs	1678	10083	1093	2531	2766.17	3482.34	3611.68	1414	2818.55	-0.290703	0.549732	-0.528808	0.596938	0.991086
GYPSY61-I_AG/LTR/Gypsy/LTRs	1090	4202	467	4186	1796.85	1451.23	1543.14	2338.6	1782.46	0.24481	0.464375	0.527182	0.598068	0.991086
E_Q18125/ensembl9619/trans/Unknown	3	7	0	4	4.94547	2.41757	0	2.23469	2.39943	-0.511863	0.972097	-0.526555	0.598503	0.991086
AAQ03218/Unknown/Unknown	0	1	0	5	0	0.345367	0	2.79336	0.784681	0.375984	0.715679	0.525352	0.599338	0.991086
E_Q9TZF8/ensembl11382/trans/Unknown	0	1	0	5	0	0.345367	0	2.79336	0.784681	0.375984	0.715679	0.525352	0.599338	0.991086
Ty3_gypsy_Ele50/LTR/Gypsy/LTRs	172	855	84	368	283.54	295.289	277.567	205.591	265.497	-0.253974	0.483486	-0.525297	0.599377	0.991086
EAL40765/Unknown/Unknown	0	8	1	8	0	2.76294	3.30437	4.46937	2.63417	0.511302	0.973682	0.525123	0.599498	0.991086
gi|29366673|gb|AY230489.1|/DNA/Type_II_Transposons	0	8	1	8	0	2.76294	3.30437	4.46937	2.63417	0.511302	0.973682	0.525123	0.599498	0.991086
BEL7-LTR_AG/LTR/Pao/LTRs	47	269	20	124	77.479	92.9038	66.0875	69.2753	76.4364	-0.303636	0.578373	-0.524983	0.599595	0.991086
CR1_Ele27/LINE/CR1/Type_I_Transposons_LINE	1	0	0	10	1.64849	0	0	5.58671	1.8088	0.449878	0.857633	0.524557	0.599891	0.991086
EAL41575/Unknown/Unknown	1	6	0	15	1.64849	2.0722	0	8.38007	3.02519	0.515733	0.984017	0.52411	0.600202	0.991086
gi|29366668|gb|AY230484.1|/DNA/Type_II_Transposons	0	36	1	38	0	12.4332	3.30437	21.2295	9.24178	0.525306	1.00394	0.523247	0.600803	0.991086
EAA13130/Unknown/Unknown	76	289	44	38	125.285	99.8112	145.392	21.2295	97.9296	-0.395059	0.755787	-0.522712	0.601175	0.991086
GambolFam4_1/LINE/GambolFam4/Type_I_Transposons_LINE	185	814	110	602	304.971	281.129	363.481	336.32	321.475	0.240863	0.461132	0.52233	0.601441	0.991086
EAL42187/Unknown/Unknown	7	53	9	29	11.5394	18.3045	29.7394	16.2015	18.9462	0.429537	0.822796	0.522045	0.601639	0.991086
E_Q9XUX1/ensembl21240/low_complexity/Unknown	224	1162	70	712	369.262	401.317	231.306	397.774	349.915	-0.262974	0.504001	-0.521774	0.601828	0.991086
8068/transposon/Unknown	5	1	1	0	8.24245	0.345367	3.30437	0	2.97305	-0.492513	0.950394	-0.51822	0.604305	0.991086
174936..177278/DNA/Type_II_Transposons	1646	7739	796	3472	2713.41	2672.8	2630.28	1939.71	2489.05	-0.226421	0.438542	-0.516304	0.605642	0.991086
GYPSY65-LTR_AG/LTR/Gypsy/LTRs	14	40	0	35	23.0789	13.8147	0	19.5535	14.1118	-0.493922	0.957184	-0.516016	0.605843	0.991086
BAC57916/Unknown/Unknown	371	2972	237	1033	611.59	1026.43	783.137	577.108	749.567	-0.25571	0.496261	-0.515273	0.606362	0.991086
DM35403/DNA/Type_II_Transposons	0	1	1	0	0	0.345367	3.30437	0	0.912436	0.372217	0.723402	0.514537	0.606877	0.991086
391%2C77827%2C77655/DNA/Type_II_Transposons	0	1	1	0	0	0.345367	3.30437	0	0.912436	0.372217	0.723402	0.514537	0.606877	0.991086
150034/DNA/Type_II_Transposons	0	1	1	0	0	0.345367	3.30437	0	0.912436	0.372217	0.723402	0.514537	0.606877	0.991086
Ty3_gypsy_Ele51/LTR/Gypsy/LTRs	285	2081	173	1545	469.819	718.71	571.657	863.147	655.833	0.255559	0.496836	0.514374	0.606991	0.991086
Pao_Bel_Ele113/LTR/Pao/LTRs	5	10	0	8	8.24245	3.45367	0	4.46937	4.04137	-0.516327	1.00418	-0.514178	0.607128	0.991086
Agam_U11656_mariner/DNA/mariner/Type_II_Transposons	10	46	2	24	16.4849	15.8869	6.60875	13.4081	13.0972	-0.453186	0.884662	-0.51227	0.608462	0.991086
BAE00180/Unknown/Unknown	0	3	1	2	0	1.0361	3.30437	1.11734	1.36446	0.453373	0.885212	0.512163	0.608537	0.991086
JRHTC1_Ele9/DNA/Tc1/Type_II_Transposons	2	3	3	1	3.29698	1.0361	9.91312	0.558671	3.70122	0.508286	1.00008	0.508244	0.611283	0.991086
RT1_1/LINE/RT1/Type_I_Transposons_LINE	255	1048	121	455	420.365	361.945	399.829	254.196	359.084	-0.24997	0.492699	-0.507348	0.611911	0.991086
5721%2C124739%2C81702/DNA/Type_II_Transposons	8	45	4	12	13.1879	15.5415	13.2175	6.70406	12.1628	-0.452308	0.893605	-0.506161	0.612743	0.991086
Tc1_Ele1a/DNA/Tc1/Type_II_Transposons	210	714	139	474	346.183	246.592	459.308	264.81	329.223	0.262029	0.521833	0.502132	0.615575	0.991086
60805%2C109722%2C101367..11901%2C167795%2C108371..46158%2C115954/DNA/Type_II_Transposons	0	6	2	1	0	2.0722	6.60875	0.558671	2.30991	0.472868	0.944717	0.500539	0.616696	0.991086
CR1Fam25_1/LINE/CR1Fam25/Type_I_Transposons_LINE	119	571	59	492	196.17	197.205	194.958	274.866	215.8	0.248972	0.498264	0.49968	0.6173	0.991086
2323/transposon/Unknown	0	4	1	3	0	1.38147	3.30437	1.67601	1.59046	0.453713	0.912259	0.497351	0.618941	0.991086
Ulysses_I/LTR/Gypsy/LTRs	1	1	2	0	1.64849	0.345367	6.60875	0	2.15065	0.454019	0.914081	0.496695	0.619404	0.991086
GYPSY25-I_AG/LTR/Gypsy/LTRs	741	2487	288	2739	1221.53	858.929	951.66	1530.2	1140.58	0.24229	0.488921	0.49556	0.620205	0.991086
Ty1_copia_Ele79/LTR/Copia/LTRs	4	9	1	3	6.59396	3.10831	3.30437	1.67601	3.67066	-0.498531	1.00647	-0.495326	0.62037	0.991086
RETRO5_AG_LTR/LTR/LTRs	8	74	7	56	13.1879	25.5572	23.1306	31.2856	23.2903	0.390114	0.787811	0.495187	0.620468	0.991086
Afun_AJ006557_Afun1/LTR/gypsy/LTRs	75	285	30	147	123.637	98.4297	99.1312	82.1247	100.831	-0.273873	0.553976	-0.494376	0.621041	0.991086
HATN5_AG/DNA/hAT/Type_II_Transposons	1	15	2	12	1.64849	5.18051	6.60875	6.70406	5.03545	0.494272	1.00018	0.494185	0.621175	0.991086
OutcastFam1_1/LINE/OutcastFam1/Type_I_Transposons_LINE	2	7	0	3	3.29698	2.41757	0	1.67601	1.84764	-0.464971	0.943322	-0.492908	0.622078	0.991086
Ty1_copia_Ele2/LTR/Copia/LTRs	5	3	1	2	8.24245	1.0361	3.30437	1.11734	3.42507	-0.492994	1.00079	-0.492604	0.622292	0.991086
Agam_AF295692_Ty1/LTR/Copia/LTRs	5	3	1	2	8.24245	1.0361	3.30437	1.11734	3.42507	-0.492994	1.00079	-0.492604	0.622292	0.991086
Pao_Bel_Ele156/LTR/Pao/LTRs	13	58	12	35	21.4304	20.0313	39.6525	19.5535	25.1669	0.378837	0.770032	0.491976	0.622737	0.991086
CR1-6_AG/LINE/CR1/Type_I_Transposons_LINE	386	2318	194	1917	636.317	800.562	641.049	1070.97	787.225	0.239973	0.488476	0.491269	0.623236	0.991086
HATN3_AG/DNA/hAT/Type_II_Transposons	50	207	18	113	82.4245	71.4911	59.4787	63.1299	69.131	-0.28901	0.588329	-0.49124	0.623257	0.991086
DMSUF1/DNA/Type_II_Transposons	7	7	8	1	11.5394	2.41757	26.435	0.558671	10.2377	0.491487	1.00091	0.491041	0.623397	0.991086
BEL10-I_AG/LTR/Pao/LTRs	470	2415	211	2178	774.79	834.062	697.223	1216.79	880.715	0.238714	0.486491	0.490685	0.62365	0.991086
IFam2_1/LINE/IFam2/Type_I_Transposons_LINE	278	1220	120	630	458.28	421.348	396.525	351.963	407.029	-0.222225	0.454631	-0.488803	0.624981	0.991086
E_Q88442/ensembl13335/trans/Unknown	42	229	24	74	69.2366	79.0891	79.305	41.3417	67.2431	-0.306799	0.627724	-0.488749	0.62502	0.991086
TELREP_AG/Unknown/Unknown	12	50	5	18	19.7819	17.2684	16.5219	10.0561	15.9071	-0.411236	0.841913	-0.488454	0.625228	0.991086
HATN2_AG/DNA/hAT/Type_II_Transposons	172	1017	76	508	283.54	351.239	251.132	283.805	292.429	-0.231359	0.474966	-0.487106	0.626183	0.991086
Pao_Bel_Ele136/LTR/Pao/LTRs	2	13	0	5	3.29698	4.48978	0	2.79336	2.64503	-0.477203	0.981574	-0.486161	0.626853	0.991086
CR1-1a_AG/LINE/L2/Type_I_Transposons_LINE	1057	3323	605	2559	1742.45	1147.66	1999.15	1429.64	1579.72	0.231427	0.476574	0.485605	0.627247	0.991086
Loner_Ele1/LINE/Loner/Type_I_Transposons_LINE	24	92	8	115	39.5637	31.7738	26.435	64.2472	40.5049	0.34599	0.713608	0.484847	0.627785	0.991086
JockeyFam9_2/LINE/JockeyFam9/Type_I_Transposons_LINE	3863	15930	3782	4775	6368.11	5501.7	12497.1	2667.66	6758.65	0.31197	0.643955	0.484459	0.62806	0.991086
AAO67562/Unknown/Unknown	7	10	2	4	11.5394	3.45367	6.60875	2.23469	5.95913	-0.481317	0.994801	-0.483832	0.628505	0.991086
EAL42347/Unknown/Unknown	0	2	0	6	0	0.690735	0	3.35203	1.01069	0.370412	0.766513	0.483243	0.628923	0.991086
15995/transposon/Unknown	0	2	0	6	0	0.690735	0	3.35203	1.01069	0.370412	0.766513	0.483243	0.628923	0.991086
Ty1_copia_Ele40/LTR/Copia/LTRs	53	149	22	67	87.3699	51.4597	72.6962	37.431	62.2392	-0.318111	0.658703	-0.482936	0.629142	0.991086
JockeyFam4_1/LINE/JockeyFam4/Type_I_Transposons_LINE	228	1564	157	1011	375.856	540.155	518.787	564.817	499.903	0.226729	0.469522	0.482893	0.629172	0.991086
GYPSY64-LTR_AG/LTR/Gypsy/LTRs	1	5	0	13	1.64849	1.72684	0	7.26273	2.65951	0.469916	0.973655	0.482631	0.629357	0.991086
Pao_Bel_Ele195/LTR/Pao/LTRs	1	16	1	1	1.64849	5.52588	3.30437	0.558671	2.75935	-0.475814	0.991382	-0.47995	0.631263	0.991086
7520/transposon/Unknown	5	2	6	0	8.24245	0.690735	19.8262	0	7.18986	0.477785	0.998188	0.478652	0.632186	0.991086
Outcast_Ele10/LINE/Outcast/Type_I_Transposons_LINE	26	92	15	82	42.8607	31.7738	49.5656	45.8111	42.5028	0.317033	0.662826	0.478306	0.632433	0.991086
ZEBEDEE/LTR/Copia/LTRs	158	647	77	565	260.461	223.453	254.437	315.649	263.5	0.229829	0.480519	0.478294	0.632441	0.991086
E_Q9GP60/ensembl123224/low_complexity/Unknown	119	432	64	118	196.17	149.199	211.48	65.9232	155.693	-0.304374	0.637801	-0.477225	0.633202	0.991086
E_Q9WHJ2/ensembl27436/trans/Unknown	2	3	0	15	3.29698	1.0361	0	8.38007	3.17829	0.469369	0.986613	0.475737	0.634261	0.991086
EAL42070/Unknown/Unknown	42	116	15	153	69.2366	40.0626	49.5656	85.4767	61.0854	0.309549	0.652178	0.474639	0.635044	0.991086
TRANSIB1_AG/DNA/Transib/Type_II_Transposons	606	3002	355	932	998.985	1036.79	1173.05	520.682	932.378	-0.250915	0.529325	-0.474029	0.635479	0.991086
GYPSY28-LTR_AG/LTR/Gypsy/LTRs	5	25	0	48	8.24245	8.63419	0	26.8162	10.9232	0.466085	0.985925	0.472739	0.6364	0.991086
GYPSY30-LTR_AG/LTR/Gypsy/LTRs	1	9	0	17	1.64849	3.10831	0	9.49742	3.56355	0.469499	0.99421	0.472234	0.63676	0.991086
BAD86656/Unknown/Unknown	0	6	0	0	0	2.0722	0	0	0.518051	-0.271226	0.575713	-0.471113	0.63756	0.991086
GYPSY62-LTR_AG/LTR/Gypsy/LTRs	46	294	35	184	75.8305	101.538	115.653	102.796	98.9543	0.262072	0.556309	0.47109	0.637576	0.991086
CR1Fam7_1/LINE/CR1Fam7/Type_I_Transposons_LINE	47	378	25	313	77.479	130.549	82.6094	174.864	116.375	0.288112	0.613228	0.469828	0.638478	0.991086
141557%2C148249..88001%2C141557/DNA/Type_II_Transposons	113	581	47	304	186.279	200.658	155.306	169.836	178.02	-0.23245	0.494856	-0.469732	0.638546	0.991086
Ty1_copia_Ele9/LTR/Copia/LTRs	114	703	69	241	187.928	242.793	228.002	134.64	198.341	-0.24872	0.533314	-0.466367	0.640953	0.991086
10961/transposon/Unknown	136	643	61	583	224.195	222.071	201.567	325.705	243.385	0.235637	0.508213	0.463657	0.642893	0.991086
Mariner_Ele1/DNA/Tc1/Type_II_Transposons	21	60	9	73	34.6183	20.722	29.7394	40.783	31.4657	0.336037	0.729151	0.460861	0.644898	0.991086
GYPSY37-I_AG/LTR/Gypsy/LTRs	123	576	50	560	202.764	198.932	165.219	312.856	219.943	0.246547	0.535055	0.460788	0.644951	0.991086
gi|29366659|gb|AY230475.1|/DNA/Type_II_Transposons	38	130	37	45	62.6426	44.8978	122.262	25.1402	63.7356	0.345062	0.749152	0.460604	0.645083	0.991086
Agam_AF387850_SUA/LTR/mtanga/LTRs	0	0	0	3	0	0	0	1.67601	0.419004	0.245118	0.533944	0.459071	0.646183	0.991086
Pao_Bel_Ele63/LTR/Pao/LTRs	0	0	0	3	0	0	0	1.67601	0.419004	0.245118	0.533944	0.459071	0.646183	0.991086
EAL41118/Unknown/Unknown	0	0	0	3	0	0	0	1.67601	0.419004	0.245118	0.533944	0.459071	0.646183	0.991086
TRANSIB5/DNA/Transib/Type_II_Transposons	0	0	0	3	0	0	0	1.67601	0.419004	0.245118	0.533944	0.459071	0.646183	0.991086
Ty3_gypsy_Ele104/LTR/Gypsy/LTRs	0	0	0	3	0	0	0	1.67601	0.419004	0.245118	0.533944	0.459071	0.646183	0.991086
Pao_Bel_Ele206/LTR/Pao/LTRs	0	0	0	3	0	0	0	1.67601	0.419004	0.245118	0.533944	0.459071	0.646183	0.991086
E_Q00068/ensembl51843/low_complexity/Unknown	0	0	0	3	0	0	0	1.67601	0.419004	0.245118	0.533944	0.459071	0.646183	0.991086
Outcast_Ele3/LINE/Outcast/Type_I_Transposons_LINE	0	0	0	3	0	0	0	1.67601	0.419004	0.245118	0.533944	0.459071	0.646183	0.991086
10555/transposon/Unknown	0	0	0	3	0	0	0	1.67601	0.419004	0.245118	0.533944	0.459071	0.646183	0.991086
GambolFam11_1/LINE/GambolFam11/Type_I_Transposons_LINE	220	1262	109	583	362.668	435.854	360.177	325.705	371.101	-0.211307	0.461592	-0.457778	0.647112	0.991086
E_Q9BLI0/ensembl11601/trans/Unknown	0	3	0	7	0	1.0361	0	3.9107	1.2367	0.368302	0.805076	0.457476	0.647329	0.991086
Pao_Bel_Ele20/LTR/Pao/LTRs	69	334	41	96	113.746	115.353	135.479	53.6325	104.553	-0.282511	0.62062	-0.455207	0.64896	0.991086
GYPSY19-LTR_AG/LTR/Gypsy/LTRs	2	5	1	10	3.29698	1.72684	3.30437	5.58671	3.47873	0.457581	1.00634	0.454698	0.649326	0.991086
14949/transposon/Unknown	6	36	4	5	9.89094	12.4332	13.2175	2.79336	9.58376	-0.432011	0.951169	-0.454189	0.649693	0.991086
3334/transposon/Unknown	169	32	54	3	278.595	11.0518	178.436	1.67601	117.44	-0.440173	0.970738	-0.453442	0.650231	0.991086
RTEFam1/LINE/RTEFam1/Type_I_Transposons_LINE	7518	23325	3484	10035	12393.3	8055.7	11512.4	5606.27	9391.94	-0.237995	0.524961	-0.453357	0.650292	0.991086
Pao_Bel_Ele48/LTR/Pao/LTRs	1	46	0	54	1.64849	15.8869	0	30.1683	11.9259	0.453271	1.00084	0.45289	0.650628	0.991086
CR1Fam10_1/LINE/CR1Fam10/Type_I_Transposons_LINE	337	2022	196	1448	555.541	698.333	647.657	808.956	677.622	0.205611	0.455661	0.451237	0.651819	0.991086
47694..3737/DNA/Type_II_Transposons	16	54	8	14	26.3758	18.6498	26.435	7.8214	19.8205	-0.379792	0.842222	-0.450941	0.652032	0.991086
Aniv_AF054216_N4/LTR/Copia/LTRs	9	15	3	32	14.8364	5.18051	9.91312	17.8775	11.9519	0.411348	0.914714	0.449701	0.652926	0.991086
EAL58294/Unknown/Unknown	8	25	2	13	13.1879	8.63419	6.60875	7.26273	8.92339	-0.420524	0.937946	-0.448346	0.653904	0.991086
RETRO993_AG_LTR/LTR/Gypsy/LTRs	9	42	7	32	14.8364	14.5054	23.1306	17.8775	17.5875	0.364726	0.814846	0.447602	0.654441	0.991086
GYPSY14-I_AG/LTR/Gypsy/LTRs	178	760	71	750	293.431	262.479	234.611	419.004	302.381	0.228932	0.515202	0.444353	0.656787	0.991086
Pao_Bel_Ele208/LTR/Pao/LTRs	0	21	2	14	0	7.25272	6.60875	7.8214	5.42072	0.447124	1.00648	0.444247	0.656864	0.991086
EAL41763/Unknown/Unknown	4	8	5	2	6.59396	2.76294	16.5219	1.11734	6.74903	0.443821	1.00093	0.443408	0.657471	0.991086
GYPSY35-I_AG/LTR/Gypsy/LTRs	1223	6120	572	3072	2016.1	2113.65	1890.1	1716.24	1934.02	-0.187135	0.422418	-0.44301	0.657759	0.991086
CR1Fam13_1/LINE/CR1Fam13/Type_I_Transposons_LINE	63	329	26	170	103.855	113.626	85.9137	94.9742	99.5922	-0.241109	0.545371	-0.4421	0.658417	0.991086
OutcastFam4_1/LINE/OutcastFam4/Type_I_Transposons_LINE	84	362	62	207	138.473	125.023	204.871	115.645	146.003	0.243015	0.549757	0.442041	0.65846	0.991086
P_Ele6/DNA/P/Type_II_Transposons	10	45	4	52	16.4849	15.5415	13.2175	29.0509	18.5737	0.365356	0.82658	0.442009	0.658483	0.991086
CR1_Ele17/LINE/CR1/Type_I_Transposons_LINE	1	19	0	6	1.64849	6.56198	0	3.35203	2.89062	-0.433977	0.982316	-0.441789	0.658642	0.991086
E_Q9U5P0/ensembl3536/trans/Unknown	22	132	11	117	36.2668	45.5885	36.3481	65.3646	45.892	0.297355	0.673089	0.441777	0.658651	0.991086
JRHtc1_ele14/DNA/Tc1/Type_II_Transposons	1	10	0	3	1.64849	3.45367	0	1.67601	1.69454	-0.409188	0.926628	-0.441588	0.658787	0.991086
JockeyFam8_1/LINE/JockeyFam8/Type_I_Transposons_LINE	309	1589	132	858	509.383	548.789	436.177	479.34	493.422	-0.196852	0.447255	-0.440132	0.659841	0.991086
Ty3_gypsy_Ele73/LTR/Gypsy/LTRs	31	164	22	21	51.1032	56.6403	72.6962	11.7321	48.0429	-0.347044	0.790769	-0.438869	0.660756	0.991086
Ty1_copia_Ele21/LTR/Copia/LTRs	83	549	44	434	136.825	189.607	145.392	242.463	178.572	0.237844	0.542353	0.438542	0.660994	0.991086
EAL41456/Unknown/Unknown	4	7	3	9	6.59396	2.41757	9.91312	5.02804	5.98817	0.430975	0.989015	0.435762	0.66301	0.991086
EAL39732/Unknown/Unknown	46	200	8	149	75.8305	69.0735	26.435	83.2421	63.6453	-0.297909	0.684374	-0.435301	0.663344	0.991086
E_Q06035/ensembl83761/trans/Unknown	8	22	3	33	13.1879	7.59808	9.91312	18.4362	12.2838	0.388599	0.897999	0.432739	0.665205	0.991086
CR1Fam15_1/LINE/CR1Fam15/Type_I_Transposons_LINE	200	704	71	786	329.698	243.139	234.611	439.116	311.641	0.229563	0.531448	0.431959	0.665772	0.991086
JRHtc1_ele22/DNA/Tc1/Type_II_Transposons	0	5	0	9	0	1.72684	0	5.02804	1.68872	0.372231	0.862603	0.431521	0.66609	0.991086
AARA8_AG/Unknown/Unknown	448	1247	322	657	738.523	430.673	1064.01	367.047	650.063	0.258742	0.600899	0.430591	0.666766	0.991086
GambolFam6_1/LINE/GambolFam6/Type_I_Transposons_LINE	461	2007	257	681	759.954	693.152	849.224	380.455	670.696	-0.229342	0.532678	-0.430546	0.666799	0.991086
Pao_Bel_Ele155/LTR/Pao/LTRs	3	64	3	16	4.94547	22.1035	9.91312	8.93874	11.4752	-0.4007	0.933531	-0.429231	0.667755	0.991086
COPIA2-I_AG/LTR/Copia/LTRs	642	2145	270	1181	1058.33	740.813	892.181	659.791	837.779	-0.202227	0.472574	-0.427927	0.668704	0.991086
Pao_Bel_Ele207/LTR/Pao/LTRs	1	3	0	1	1.64849	1.0361	0	0.558671	0.810816	-0.341025	0.797399	-0.427671	0.66889	0.991086
EAL39401/Unknown/Unknown	1	3	0	1	1.64849	1.0361	0	0.558671	0.810816	-0.341025	0.797399	-0.427671	0.66889	0.991086
E_Q9BLI2/ensembl17476/trans/Unknown	0	5	0	0	0	1.72684	0	0	0.431709	-0.229204	0.536309	-0.427373	0.669108	0.991086
EAL39058/Unknown/Unknown	17	82	4	49	28.0243	28.3201	13.2175	27.3749	24.2342	-0.332643	0.779268	-0.426867	0.669476	0.991086
Ty3_gypsy_Ele2/LTR/Gypsy/LTRs	921	3855	436	3259	1518.26	1331.39	1440.71	1820.71	1527.77	0.186737	0.437907	0.426431	0.669794	0.991086
86243..68671/DNA/Type_II_Transposons	6	59	5	45	9.89094	20.3767	16.5219	25.1402	17.9824	0.356503	0.837028	0.425915	0.67017	0.991086
E_O23410/ensembl20322/trans/Unknown	21	102	10	41	34.6183	35.2275	33.0437	22.9055	31.4488	-0.303973	0.714869	-0.425215	0.67068	0.991086
Ty1_copia_Ele19/LTR/Copia/LTRs	68	326	37	254	112.097	112.59	122.262	141.903	122.213	0.222801	0.525137	0.424273	0.671367	0.991086
MARINERN11_AG/DNA/Tc1/Type_II_Transposons	22	97	12	30	36.2668	33.5006	39.6525	16.7601	31.545	-0.31588	0.744784	-0.424123	0.671476	0.991086
AAA28265/Unknown/Unknown	4	7	1	3	6.59396	2.41757	3.30437	1.67601	3.49798	-0.426461	1.00582	-0.423992	0.671571	0.991086
9287/transposon/Unknown	47	375	25	161	77.479	129.513	82.6094	89.9461	94.8868	-0.244953	0.580933	-0.421655	0.673277	0.991086
JRHpogo_Ele50/DNA/Pogo/Type_II_Transposons	34	159	20	46	56.0486	54.9134	66.0875	25.6989	50.6871	-0.289794	0.689613	-0.420226	0.67432	0.991086
4314/transposon/Unknown	5	9	2	1	8.24245	3.10831	6.60875	0.558671	4.62954	-0.42168	1.00651	-0.418953	0.67525	0.991086
Tc1_Ele1b/DNA/Tc1/Type_II_Transposons	5	17	2	24	8.24245	5.87125	6.60875	13.4081	8.53264	0.396485	0.947668	0.41838	0.675669	0.991086
Ty3_gypsy_Ele167/LTR/Gypsy/LTRs	4014	5689	1768	1335	6617.04	1964.8	5842.13	745.826	3792.45	-0.316597	0.759309	-0.416954	0.676712	0.991086
Pao_Bel_Ele55/LTR/Pao/LTRs	7	46	2	54	11.5394	15.8869	6.60875	30.1683	16.0508	0.368866	0.88555	0.416539	0.677016	0.991086
CR1_Ele29/LINE/CR1/Type_I_Transposons_LINE	0	4	1	2	0	1.38147	3.30437	1.11734	1.4508	0.371786	0.894183	0.415783	0.677569	0.991086
Ty3_gypsy_Ele78/LTR/Gypsy/LTRs	0	4	1	2	0	1.38147	3.30437	1.11734	1.4508	0.371786	0.894183	0.415783	0.677569	0.991086
13798/transposon/Unknown	700	2242	302	1189	1153.94	774.314	997.921	664.26	897.609	-0.202799	0.488205	-0.415397	0.677852	0.991086
GYPSY15-I_AG/LTR/Gypsy/LTRs	235	1382	135	980	387.395	477.298	446.091	547.498	464.57	0.190748	0.461841	0.413017	0.679594	0.991086
BEL18-I_AG/LTR/Pao/LTRs	745	3117	347	2653	1228.12	1076.51	1146.62	1482.16	1233.35	0.182419	0.442491	0.412255	0.680152	0.991086
TRANSIBN2_AG/DNA/Transib/Type_II_Transposons	17	126	12	34	28.0243	43.5163	39.6525	18.9948	32.547	-0.305544	0.741822	-0.411883	0.680425	0.991086
E_O97916/ensembl75213/low_complexity/Unknown	678	2835	332	1307	1117.68	979.117	1097.05	730.184	981.007	-0.190377	0.464	-0.410295	0.68159	0.991086
AAL56548/Unknown/Unknown	27	161	13	70	44.5092	55.6042	42.9569	39.107	45.5443	-0.267179	0.651324	-0.410209	0.681652	0.991086
Pao_Bel_Ele148/LTR/Pao/LTRs	1	4	2	1	1.64849	1.38147	6.60875	0.558671	2.54935	0.403103	0.983078	0.410042	0.681775	0.991086
EAA13218/Unknown/Unknown	1	13	1	0	1.64849	4.48978	3.30437	0	2.36066	-0.389036	0.948843	-0.410011	0.681798	0.991086
Pao_Bel_Ele146/LTR/Pao/LTRs	1	15	0	5	1.64849	5.18051	0	2.79336	2.40559	-0.395147	0.967102	-0.408589	0.682841	0.991086
Pao_Bel_Ele131/LTR/Pao/LTRs	36	159	2	260	59.3456	54.9134	6.60875	145.255	66.5306	0.346626	0.849878	0.407854	0.683381	0.991086
GYPSY18-LTR_AG/LTR/Gypsy/LTRs	1	6	0	2	1.64849	2.0722	0	1.11734	1.20951	-0.356136	0.874985	-0.40702	0.683994	0.991086
BAC57918/Unknown/Unknown	985	3242	493	1246	1623.76	1119.68	1629.06	696.105	1267.15	-0.222427	0.547659	-0.406142	0.684638	0.991086
135462/DNA/Type_II_Transposons	22	108	15	17	36.2668	37.2997	49.5656	9.49742	33.1574	-0.328381	0.808756	-0.406032	0.684719	0.991086
AAY66865/Unknown/Unknown	1	0	0	0	1.64849	0	0	0	0.412122	-0.208931	0.516019	-0.40489	0.685558	0.991086
DMH1H3/DNA/Type_II_Transposons	1	0	0	0	1.64849	0	0	0	0.412122	-0.208931	0.516019	-0.40489	0.685558	0.991086
AAF78060/Unknown/Unknown	1	0	0	0	1.64849	0	0	0	0.412122	-0.208931	0.516019	-0.40489	0.685558	0.991086
E_O23757/ensembl11145/trans/Unknown	1	0	0	0	1.64849	0	0	0	0.412122	-0.208931	0.516019	-0.40489	0.685558	0.991086
AAF53750/Unknown/Unknown	1	0	0	0	1.64849	0	0	0	0.412122	-0.208931	0.516019	-0.40489	0.685558	0.991086
JRHtc1_ele31/DNA/Tc1/Type_II_Transposons	1	0	0	0	1.64849	0	0	0	0.412122	-0.208931	0.516019	-0.40489	0.685558	0.991086
AAL86009/Unknown/Unknown	1	0	0	0	1.64849	0	0	0	0.412122	-0.208931	0.516019	-0.40489	0.685558	0.991086
E_Q9N4C9/ensembl6581/trans/Unknown	1	0	0	0	1.64849	0	0	0	0.412122	-0.208931	0.516019	-0.40489	0.685558	0.991086
Aara_AJ006563_Aara2/LINE/Type_I_Transposons_LINE	1	0	0	0	1.64849	0	0	0	0.412122	-0.208931	0.516019	-0.40489	0.685558	0.991086
9007/transposon/Unknown	1	0	0	0	1.64849	0	0	0	0.412122	-0.208931	0.516019	-0.40489	0.685558	0.991086
AAO67559/Unknown/Unknown	10	3	3	0	16.4849	1.0361	9.91312	0	6.85853	-0.402646	0.999726	-0.402756	0.687128	0.991086
GYPSY60-I_AG/LTR/Gypsy/LTRs	1223	5921	578	3012	2016.1	2044.92	1909.93	1682.72	1913.42	-0.169318	0.423577	-0.399733	0.689353	0.991086
GYPSY70-I_AG/LTR/Gypsy/LTRs	2294	9160	884	9077	3781.63	3163.57	2921.07	5071.06	3734.33	0.191519	0.479441	0.399463	0.689552	0.991086
BEL5-LTR_AG/LTR/Pao/LTRs	221	1068	138	295	364.316	368.852	456.004	164.808	338.495	-0.231737	0.581808	-0.398305	0.690405	0.991086
Ty1_copia_Ele43/LTR/Copia/LTRs	36	317	26	102	59.3456	109.481	85.9137	56.9845	77.9313	-0.248389	0.623863	-0.398147	0.690522	0.991086
Pao_Bel_Ele86/LTR/Pao/LTRs	20	67	8	32	32.9698	23.1396	26.435	17.8775	25.1055	-0.301146	0.76351	-0.394423	0.693269	0.991086
E_O15639/ensembl97986/trans/Unknown	12	37	7	35	19.7819	12.7786	23.1306	19.5535	18.8111	0.319202	0.809715	0.394214	0.693423	0.991086
E_Q9P969/ensembl16822/trans/Unknown	23	109	15	22	37.9153	37.645	49.5656	12.2908	34.3542	-0.307868	0.781187	-0.394103	0.693505	0.991086
Ty1_copia_Ele89/LTR/Copia/LTRs	2	11	1	14	3.29698	3.79904	3.30437	7.8214	4.55545	0.393428	1.00271	0.392364	0.694789	0.991086
Ty3_gypsy_Ele83/LTR/Gypsy/LTRs	541	2228	313	670	891.833	769.479	1034.27	374.31	767.473	-0.223224	0.56904	-0.392282	0.69485	0.991086
JRHPogo_Ele19/DNA/Pogo/Type_II_Transposons	0	2	1	0	0	0.690735	3.30437	0	0.998777	0.289102	0.740645	0.390338	0.696286	0.991086
Ty3_gypsy_Ele49/LTR/Gypsy/LTRs	703	3414	386	1378	1158.89	1179.08	1275.49	769.849	1095.83	-0.185246	0.474586	-0.390333	0.69629	0.991086
Pao_Bel_Ele128/LTR/Pao/LTRs	29	37	3	121	47.8062	12.7786	9.91312	67.5993	34.5243	0.336083	0.862011	0.389882	0.696624	0.991086
Pao_Bel_Ele165/LTR/Pao/LTRs	4	24	0	14	6.59396	8.28882	0	7.8214	5.67604	-0.391657	1.00484	-0.38977	0.696706	0.991086
MARINERN4_AG/DNA/Tc1/Type_II_Transposons	95	693	42	587	156.606	239.34	138.784	327.94	215.668	0.225762	0.586935	0.384645	0.7005	0.991086
EAA14473/Unknown/Unknown	95	804	35	441	156.606	277.675	115.653	246.374	199.077	-0.226275	0.589717	-0.383701	0.7012	0.991086
gi|6671105:146-665%2C/DNA/Type_II_Transposons	5	49	6	28	8.24245	16.923	19.8262	15.6428	15.1586	0.329286	0.862194	0.381916	0.702524	0.991086
130594..103316/DNA/Type_II_Transposons	25	145	15	108	41.2122	50.0783	49.5656	60.3365	50.2982	0.242433	0.637403	0.380345	0.703689	0.991086
4917/transposon/Unknown	23	81	14	11	37.9153	27.9748	46.2612	6.14539	29.5742	-0.323484	0.852172	-0.3796	0.704243	0.991086
AAF36671/Unknown/Unknown	0	4	0	0	0	1.38147	0	0	0.345367	-0.185858	0.489672	-0.379556	0.704275	0.991086
DMCATRDNA/DNA/Type_II_Transposons	0	4	0	0	0	1.38147	0	0	0.345367	-0.185858	0.489672	-0.379556	0.704275	0.991086
9443/DNA/Type_II_Transposons	0	4	0	0	0	1.38147	0	0	0.345367	-0.185858	0.489672	-0.379556	0.704275	0.991086
13191/transposon/Unknown	0	4	0	0	0	1.38147	0	0	0.345367	-0.185858	0.489672	-0.379556	0.704275	0.991086
27374%2C102467..46115/DNA/Type_II_Transposons	0	4	0	0	0	1.38147	0	0	0.345367	-0.185858	0.489672	-0.379556	0.704275	0.991086
Ty3_gypsy_Ele36/LTR/Gypsy/LTRs	14	56	0	48	23.0789	19.3406	0	26.8162	17.3089	-0.358634	0.945103	-0.379465	0.704343	0.991086
67752%2C112434%2C31539/DNA/Type_II_Transposons	0	11	0	2	0	3.79904	0	1.11734	1.2291	-0.303251	0.800186	-0.378976	0.704705	0.991086
R1Fam4_1/LINE/R1Fam4/Type_I_Transposons_LINE	1207	3306	553	1531	1989.73	1141.78	1827.32	855.326	1453.54	-0.207064	0.549587	-0.376763	0.70635	0.991086
101254%2C109812/DNA/Type_II_Transposons	4	22	2	6	6.59396	7.59808	6.60875	3.35203	6.0382	-0.370068	0.983349	-0.376334	0.706669	0.991086
Tc1_Ele5/DNA/Tc1/Type_II_Transposons	0	5	0	8	0	1.72684	0	4.46937	1.54905	0.318712	0.84715	0.376217	0.706756	0.991086
1425/DNA/Type_II_Transposons	4	12	0	28	6.59396	4.14441	0	15.6428	6.59529	0.375278	1.00422	0.373702	0.708626	0.991086
BEL13-I_AG/LTR/Pao/LTRs	776	4767	348	3953	1279.23	1646.37	1149.92	2208.43	1570.99	0.187523	0.504963	0.37136	0.710369	0.991086
Agam_AB090815_WaldoAg2/LINE/WaldoAg2/Type_I_Transposons_LINE	405	1692	178	1480	667.638	584.362	588.179	826.834	666.753	0.17143	0.461631	0.371358	0.710371	0.991086
Pao_Bel_Ele167/LTR/Pao/LTRs	0	0	0	2	0	0	0	1.11734	0.279336	0.165961	0.449791	0.368973	0.712148	0.991086
E_P03934/ensembl11591/trans/Unknown	0	0	0	2	0	0	0	1.11734	0.279336	0.165961	0.449791	0.368973	0.712148	0.991086
CAA09069/Unknown/Unknown	0	0	0	2	0	0	0	1.11734	0.279336	0.165961	0.449791	0.368973	0.712148	0.991086
MINIME_DN/Unknown/Unknown	0	0	0	2	0	0	0	1.11734	0.279336	0.165961	0.449791	0.368973	0.712148	0.991086
Ty3_gypsy_Ele21/LTR/Gypsy/LTRs	0	0	0	2	0	0	0	1.11734	0.279336	0.165961	0.449791	0.368973	0.712148	0.991086
Ty1_copia_Ele67/LTR/Copia/LTRs	0	0	0	2	0	0	0	1.11734	0.279336	0.165961	0.449791	0.368973	0.712148	0.991086
AAM51140/Unknown/Unknown	0	0	0	2	0	0	0	1.11734	0.279336	0.165961	0.449791	0.368973	0.712148	0.991086
BAA95575/Unknown/Unknown	0	0	0	2	0	0	0	1.11734	0.279336	0.165961	0.449791	0.368973	0.712148	0.991086
EAA43304/Unknown/Unknown	0	0	0	2	0	0	0	1.11734	0.279336	0.165961	0.449791	0.368973	0.712148	0.991086
Pao_Bel_Ele140/LTR/Pao/LTRs	0	0	0	2	0	0	0	1.11734	0.279336	0.165961	0.449791	0.368973	0.712148	0.991086
Pao_Bel_Ele112/LTR/Pao/LTRs	0	0	0	2	0	0	0	1.11734	0.279336	0.165961	0.449791	0.368973	0.712148	0.991086
CAA26444/Unknown/Unknown	0	0	0	2	0	0	0	1.11734	0.279336	0.165961	0.449791	0.368973	0.712148	0.991086
L1_Ele29/LINE/L1/Type_I_Transposons_LINE	0	0	0	2	0	0	0	1.11734	0.279336	0.165961	0.449791	0.368973	0.712148	0.991086
Ty3_gypsy_Ele142/LTR/Gypsy/LTRs	0	0	0	2	0	0	0	1.11734	0.279336	0.165961	0.449791	0.368973	0.712148	0.991086
Pao_Bel_Ele82/LTR/Pao/LTRs	0	0	0	2	0	0	0	1.11734	0.279336	0.165961	0.449791	0.368973	0.712148	0.991086
R4_Ele1/LINE/R4/Type_I_Transposons_LINE	0	0	0	2	0	0	0	1.11734	0.279336	0.165961	0.449791	0.368973	0.712148	0.991086
EAL39163/Unknown/Unknown	0	0	0	2	0	0	0	1.11734	0.279336	0.165961	0.449791	0.368973	0.712148	0.991086
I_ele27/LINE/I/Type_I_Transposons_LINE	0	0	0	2	0	0	0	1.11734	0.279336	0.165961	0.449791	0.368973	0.712148	0.991086
EAA09901/Unknown/Unknown	45	108	13	84	74.182	37.2997	42.9569	46.9284	50.3417	-0.247109	0.670585	-0.368498	0.712502	0.991086
Pao_Bel_Ele181/LTR/Pao/LTRs	53	229	36	30	87.3699	79.0891	118.957	16.7601	75.5442	-0.283336	0.772598	-0.366731	0.71382	0.991086
E_Q94240/ensembl8796/low_complexity/Unknown	2	8	0	17	3.29698	2.76294	0	9.49742	3.88933	0.366376	1.00087	0.366056	0.714323	0.991086
CR1_Ele6/LINE/CR1/Type_I_Transposons_LINE	1	2	0	1	1.64849	0.690735	0	0.558671	0.724474	-0.282545	0.772236	-0.365879	0.714455	0.991086
Pao_Bel_Ele31/LTR/Pao/LTRs	3	26	2	6	4.94547	8.97955	6.60875	3.35203	5.97145	-0.360675	0.987256	-0.36533	0.714865	0.991086
BEL14-LTR_AG/LTR/Pao/LTRs	15	48	7	50	24.7273	16.5776	23.1306	27.9336	23.0923	0.282035	0.773489	0.364627	0.71539	0.991086
EAA07176/Unknown/Unknown	100	300	27	400	164.849	103.61	89.2181	223.469	145.286	0.224335	0.615365	0.364557	0.715442	0.991086
JRHtc1_ele40/DNA/Tc1/Type_II_Transposons	1	0	0	7	1.64849	0	0	3.9107	1.3898	0.294863	0.810321	0.363884	0.715945	0.991086
MARINERN9_AG/DNA/Tc1/Type_II_Transposons	89	405	50	151	146.716	139.874	165.219	84.3594	134.042	-0.206472	0.567832	-0.363615	0.716145	0.991086
RT2_2/LINE/RT2/Type_I_Transposons_LINE	888	5251	415	2772	1463.86	1813.52	1371.32	1548.64	1549.33	-0.158206	0.435522	-0.363256	0.716414	0.991086
Pao_Bel_Ele37/LTR/Pao/LTRs	4	68	5	13	6.59396	23.485	16.5219	7.26273	13.4659	-0.329142	0.912974	-0.360517	0.718461	0.991086
Pao_Bel_Ele153/LTR/Pao/LTRs	119	560	71	187	196.17	193.406	234.611	104.472	182.165	-0.204246	0.570247	-0.35817	0.720216	0.991086
Ty1_copia_Ele29/LTR/Copia/LTRs	1	5	0	2	1.64849	1.72684	0	1.11734	1.12317	-0.308557	0.861855	-0.358015	0.720332	0.991086
197966..142255/DNA/Type_II_Transposons	384	2188	265	1237	633.02	755.664	875.659	691.077	738.855	0.161191	0.450904	0.357483	0.72073	0.991086
Pao_Bel_Ele151/LTR/Pao/LTRs	3	2	3	1	4.94547	0.690735	9.91312	0.558671	4.027	0.357182	1.00007	0.357158	0.720973	0.991086
Pao_Bel_Ele23/LTR/Pao/LTRs	4	13	0	10	6.59396	4.48978	0	5.58671	4.16761	-0.358444	1.00511	-0.356621	0.721376	0.991086
E_Q66162/ensembl17409/trans/Unknown	245	1168	129	519	403.88	403.389	426.264	289.951	380.871	-0.170166	0.47835	-0.355736	0.722039	0.991086
EAL39403/Unknown/Unknown	19	71	9	29	31.3213	24.5211	29.7394	16.2015	25.4458	-0.272404	0.765829	-0.355698	0.722066	0.991086
I_ele21/LINE/I/Type_I_Transposons_LINE	0	1	0	3	0	0.345367	0	1.67601	0.505345	0.220386	0.620519	0.355164	0.722467	0.991086
CR1_Ele39/LINE/CR1/Type_I_Transposons_LINE	0	1	0	3	0	0.345367	0	1.67601	0.505345	0.220386	0.620519	0.355164	0.722467	0.991086
GYPSY30-I_AG/LTR/Gypsy/LTRs	2202	11815	1097	5902	3629.97	4080.52	3624.9	3297.28	3658.17	-0.148885	0.420993	-0.353652	0.7236	0.991086
159496/DNA/Type_II_Transposons	50	243	33	154	82.4245	83.9243	109.044	86.0354	90.3571	0.197792	0.55938	0.353592	0.723645	0.991086
Aalb_L78794_tnpA/DNA/Type_II_Transposons	2	21	2	2	3.29698	7.25272	6.60875	1.11734	4.56895	-0.3546	1.00582	-0.35255	0.724426	0.991086
R1Fam9_1/LINE/R1Fam9/Type_I_Transposons_LINE	550	2529	269	1260	906.669	873.434	888.877	703.926	843.227	-0.154679	0.442022	-0.349934	0.726388	0.991086
Outcast_Ele9/LINE/Outcast/Type_I_Transposons_LINE	0	11	2	3	0	3.79904	6.60875	1.67601	3.02095	0.342633	0.981021	0.349262	0.726893	0.991086
107277..7178/DNA/Type_II_Transposons	91	420	59	259	150.013	145.054	194.958	144.696	158.68	0.178565	0.513204	0.347942	0.727884	0.991086
gi|6671106:2786-4707%2C/DNA/Type_II_Transposons	293	1250	152	552	483.007	431.709	502.265	308.387	431.342	-0.170619	0.490638	-0.34775	0.728028	0.991086
RETRO1_AG_LTR/LTR/Pao/LTRs	25	55	9	75	41.2122	18.9952	29.7394	41.9004	32.9618	0.257071	0.741157	0.346852	0.728703	0.991086
Outcast_Ele5/LINE/Outcast/Type_I_Transposons_LINE	0	7	2	0	0	2.41757	6.60875	0	2.25658	0.30466	0.881458	0.345632	0.729619	0.991086
CR1-5_AG/LINE/CR1/Type_I_Transposons_LINE	818	3963	298	3781	1348.46	1368.69	984.704	2112.34	1453.55	0.178308	0.51636	0.345317	0.729856	0.991086
Outcast_Ele8/LINE/Outcast/Type_I_Transposons_LINE	0	10	0	2	0	3.45367	0	1.11734	1.14275	-0.26835	0.786267	-0.341296	0.732881	0.991086
L2Fam3_1/LINE/L2Fam3/Type_I_Transposons_LINE	21	60	2	59	34.6183	20.722	6.60875	32.9616	23.7277	-0.28613	0.840586	-0.340394	0.73356	0.991086
AGM1-I/LTR/Pao/LTRs	381	604	171	226	628.074	208.602	565.048	126.26	381.996	-0.241341	0.711398	-0.339249	0.734422	0.991086
BAC57900/Unknown/Unknown	272	1316	155	519	448.389	454.504	512.178	289.951	426.255	-0.168649	0.501435	-0.336333	0.73662	0.991086
BEL14-I_AG/LTR/Pao/LTRs	689	3330	246	3197	1135.81	1150.07	812.876	1786.07	1221.21	0.175203	0.521893	0.335706	0.737092	0.991086
BAC57920/Unknown/Unknown	27	150	16	108	44.5092	51.8051	52.87	60.3365	52.3802	0.210504	0.62718	0.335635	0.737146	0.991086
79391%2C144728/DNA/Type_II_Transposons	4	16	1	8	6.59396	5.52588	3.30437	4.46937	4.9734	-0.333899	0.996982	-0.33491	0.737693	0.991086
RTE_Ele5/LINE/RTE/Type_I_Transposons_LINE	1	4	1	4	1.64849	1.38147	3.30437	2.23469	2.14225	0.328301	0.984131	0.333594	0.738686	0.991086
BEL12-I_AG/LTR/Pao/LTRs	810	3496	437	2461	1335.28	1207.4	1444.01	1374.89	1340.4	0.141813	0.426166	0.332765	0.739312	0.991086
Pao_Bel_Ele84/LTR/Pao/LTRs	0	2	0	4	0	0.690735	0	2.23469	0.731355	0.231535	0.69827	0.331584	0.740204	0.991086
Pao_Bel_Ele35/LTR/Pao/LTRs	0	2	0	4	0	0.690735	0	2.23469	0.731355	0.231535	0.69827	0.331584	0.740204	0.991086
12214/transposon/Unknown	0	2	0	4	0	0.690735	0	2.23469	0.731355	0.231535	0.69827	0.331584	0.740204	0.991086
I_Ele35/LINE/I/Type_I_Transposons_LINE	1	32	0	34	1.64849	11.0518	0	18.9948	7.92377	0.333022	1.00564	0.331153	0.740529	0.991086
CR1Fam14_1/LINE/CR1Fam14/Type_I_Transposons_LINE	442	2127	228	1558	728.632	734.597	753.397	870.41	771.759	0.144379	0.436688	0.330622	0.74093	0.991086
trf/trf/Tandem_repeats	11130	38476	6233	26401	18347.7	13288.4	20596.2	14749.5	16745.4	0.151149	0.457462	0.330407	0.741093	0.991086
Ty1_copia_Ele10/LTR/Copia/LTRs	15	91	9	68	24.7273	31.4284	29.7394	37.9897	30.9712	0.236839	0.718343	0.329703	0.741625	0.991086
GYPSY67-LTR_AG/LTR/Gypsy/LTRs	32	130	11	80	52.7517	44.8978	36.3481	44.6937	44.6728	-0.21588	0.654809	-0.329684	0.741639	0.991086
Pao_Bel_Ele43/LTR/Pao/LTRs	34	114	15	109	56.0486	39.3719	49.5656	60.8952	51.4703	0.211468	0.643093	0.32883	0.742284	0.991086
E_Q9NL37/ensembl70319/low_complexity/Unknown	52	148	26	56	85.7214	51.1144	85.9137	31.2856	63.5088	-0.227213	0.691113	-0.328764	0.742334	0.991086
CAI96719/Unknown/Unknown	2	4	1	7	3.29698	1.38147	3.30437	3.9107	2.97338	0.32778	1.00312	0.326762	0.743848	0.991086
51691..13951/DNA/Type_II_Transposons	16	74	2	101	26.3758	25.5572	6.60875	56.4258	28.7419	0.276717	0.847514	0.326505	0.744043	0.991086
MARINERN3_AG/DNA/Tc1/Type_II_Transposons	32	121	12	71	52.7517	41.7895	39.6525	39.6657	43.4648	-0.214494	0.657533	-0.32621	0.744265	0.991086
Outcast_Ele14/LINE/Outcast/Type_I_Transposons_LINE	0	3	0	0	0	1.0361	0	0	0.259026	-0.140976	0.432683	-0.325817	0.744563	0.991086
Pao_Bel_Ele210/LTR/Pao/LTRs	0	3	0	0	0	1.0361	0	0	0.259026	-0.140976	0.432683	-0.325817	0.744563	0.991086
STALKER2_I/LTR/Gypsy/LTRs	0	3	0	0	0	1.0361	0	0	0.259026	-0.140976	0.432683	-0.325817	0.744563	0.991086
TRANSIB3_AG/DNA/Transib/Type_II_Transposons	0	3	0	0	0	1.0361	0	0	0.259026	-0.140976	0.432683	-0.325817	0.744563	0.991086
Agam_AB090817_R6Ag1/LINE/R6Ag1/Type_I_Transposons_LINE	74	480	48	302	121.988	165.776	158.61	168.719	153.773	0.168692	0.517889	0.32573	0.744629	0.991086
Ty3_gypsy_Ele74/LTR/Gypsy/LTRs	82	156	33	92	135.176	53.8773	109.044	51.3978	87.3739	-0.219262	0.674951	-0.324857	0.745289	0.991086
Ty1_copia_Ele38/LTR/Copia/LTRs	123	754	78	278	202.764	260.407	257.741	155.311	219.056	-0.170325	0.525388	-0.324189	0.745795	0.991086
Asup_AF054213_S27/LTR/Copia/LTRs	2	29	2	6	3.29698	10.0157	6.60875	3.35203	5.81835	-0.32103	0.993892	-0.323003	0.746693	0.991086
AAB02109/Unknown/Unknown	3	8	1	3	4.94547	2.76294	3.30437	1.67601	3.1722	-0.323303	1.00479	-0.32176	0.747634	0.991086
EAA44872/Unknown/Unknown	171	925	113	283	281.892	319.465	373.394	158.104	283.214	-0.179657	0.558694	-0.321565	0.747782	0.991086
Agam_U11658_mariner/DNA/mariner/Type_II_Transposons	46	265	28	178	75.8305	91.5224	92.5225	99.4435	89.8297	0.179558	0.55921	0.321093	0.74814	0.991086
GYPSY54-I_AG/LTR/Gypsy/LTRs	2382	10363	1348	6829	3926.7	3579.04	4454.3	3815.17	3943.8	0.133071	0.42295	0.314625	0.753047	0.991086
BAC82595/Unknown/Unknown	143	563	87	156	235.734	194.442	287.481	87.1528	201.202	-0.197097	0.628733	-0.313482	0.753914	0.991086
78597..76870/DNA/Type_II_Transposons	16	67	16	22	26.3758	23.1396	52.87	12.2908	28.6691	0.253972	0.810831	0.313225	0.75411	0.991086
E_P14350/ensembl11366/trans/Unknown	18	86	9	37	29.6728	29.7016	29.7394	20.6708	27.4462	-0.228957	0.737853	-0.310302	0.756331	0.991086
Pao_Bel_Ele137/LTR/Pao/LTRs	17	53	13	29	28.0243	18.3045	42.9569	16.2015	26.3718	0.24435	0.787508	0.310283	0.756346	0.991086
GambolFam7_1/LINE/GambolFam7/Type_I_Transposons_LINE	202	1043	92	573	332.995	360.218	304.002	320.119	329.334	-0.142668	0.459881	-0.310229	0.756387	0.991086
13331/transposon/Unknown	3367	9613	1693	3880	5550.46	3320.02	5594.31	2167.65	4158.11	-0.17651	0.569727	-0.309815	0.756701	0.991086
Ty1_copia_Ele14/LTR/Copia/LTRs	10	118	12	17	16.4849	40.7534	39.6525	9.49742	26.597	-0.2587	0.841298	-0.307501	0.758462	0.991086
Adir_AF054209_D133/LTR/Copia/LTRs	1	10	1	0	1.64849	3.45367	3.30437	0	2.10163	-0.286504	0.935311	-0.306319	0.759362	0.991086
GYPSY9-LTR_AG/LTR/Gypsy/LTRs	922	5494	575	2109	1519.91	1897.45	1900.02	1178.24	1623.9	-0.144639	0.474749	-0.304664	0.760622	0.991086
R1Fam7_1/LINE/R1Fam7/Type_I_Transposons_LINE	3047	9151	1140	9557	5022.95	3160.46	3766.99	5339.22	4322.4	0.145805	0.47935	0.304172	0.760996	0.991086
Ty3_gypsy_Ele53/LTR/Gypsy/LTRs	63	358	47	79	103.855	123.642	155.306	44.135	106.734	-0.203015	0.668291	-0.303783	0.761293	0.991086
Pao_Bel_Ele66/LTR/Pao/LTRs	17	129	13	37	28.0243	44.5524	42.9569	20.6708	34.0511	-0.223081	0.736008	-0.303096	0.761817	0.991086
GYPSY32-LTR_AG/LTR/Gypsy/LTRs	349	2734	184	1969	575.323	944.235	608.005	1100.02	806.897	0.158502	0.524982	0.301919	0.762714	0.991086
Tc1_Ele7/DNA/Tc1/Type_II_Transposons	1	2	1	2	1.64849	0.690735	3.30437	1.11734	1.69024	0.287459	0.954051	0.301303	0.763183	0.991086
GYPSY34-I_AG/LTR/Gypsy/LTRs	2039	6193	867	3731	3361.27	2138.86	2864.89	2084.4	2612.36	-0.143549	0.476479	-0.30127	0.763209	0.991086
Pao_Bel_Ele56/LTR/Pao/LTRs	3	29	3	4	4.94547	10.0157	9.91312	2.23469	6.77723	-0.297014	0.985976	-0.301239	0.763232	0.991086
Pao_Bel_Ele221/LTR/Pao/LTRs	52	260	28	189	85.7214	89.7955	92.5225	105.589	93.4071	0.165905	0.551071	0.301059	0.763369	0.991086
E_Q9AXI7/ensembl9513/trans/Unknown	11	22	1	25	18.1334	7.59808	3.30437	13.9668	10.7507	-0.283512	0.942884	-0.300686	0.763654	0.991086
MARINERN6_AG/DNA/Tc1/Type_II_Transposons	79	483	41	233	130.231	166.812	135.479	130.17	140.673	-0.156129	0.521392	-0.299447	0.764599	0.991086
JockeyFam6_1/LINE/JockeyFam6/Type_I_Transposons_LINE	166	827	90	373	273.649	285.619	297.394	208.384	266.262	-0.146193	0.489142	-0.298877	0.765034	0.991086
Ty3_gypsy_Ele24/LTR/Gypsy/LTRs	2	5	0	4	3.29698	1.72684	0	2.23469	1.81463	-0.280333	0.938536	-0.298692	0.765175	0.991086
EAA01461/Unknown/Unknown	20	109	2	84	32.9698	37.645	6.60875	46.9284	31.038	-0.245963	0.824144	-0.298447	0.765362	0.991086
Ty1_copia_Ele70/LTR/Copia/LTRs	41	170	23	64	67.5881	58.7125	76.0006	35.755	59.514	-0.194541	0.651953	-0.298397	0.7654	0.991086
Pao_Bel_Ele220/LTR/Pao/LTRs	30	150	19	48	49.4547	51.8051	62.7831	26.8162	47.7148	-0.204885	0.687215	-0.298138	0.765598	0.991086
GYPSY69-I_AG/LTR/Gypsy/LTRs	1233	6232	472	5567	2032.59	2152.33	1559.66	3110.12	2213.68	0.149462	0.501337	0.298128	0.765606	0.991086
E_P15629/ensembl17822/trans/Unknown	25	233	18	147	41.2122	80.4706	59.4787	82.1247	65.8216	0.191441	0.642182	0.298111	0.765618	0.991086
Ty3_gypsy_Ele135/LTR/Gypsy/LTRs	244	1055	143	379	402.231	364.363	472.526	211.736	362.714	-0.162216	0.545159	-0.297556	0.766042	0.991086
Ty3_gypsy_Ele3/LTR/Gypsy/LTRs	655	3094	304	1709	1079.76	1068.57	1004.53	954.77	1026.91	-0.127038	0.427617	-0.297084	0.766402	0.991086
Ty3_gypsy_Ele56/LTR/Gypsy/LTRs	6	24	3	8	9.89094	8.28882	9.91312	4.46937	8.14056	-0.282861	0.952252	-0.297045	0.766432	0.991086
CR1_Ele9/LINE/CR1/Type_I_Transposons_LINE	1	1	0	1	1.64849	0.345367	0	0.558671	0.638132	-0.219097	0.73981	-0.296153	0.767114	0.991086
EAA13281/Unknown/Unknown	0	3	1	0	0	1.0361	3.30437	0	1.08512	0.223754	0.756676	0.295706	0.767454	0.991086
EAA11913/Unknown/Unknown	0	3	1	0	0	1.0361	3.30437	0	1.08512	0.223754	0.756676	0.295706	0.767454	0.991086
I_ele29/LINE/I/Type_I_Transposons_LINE	0	3	1	0	0	1.0361	3.30437	0	1.08512	0.223754	0.756676	0.295706	0.767454	0.991086
AAF52454/Unknown/Unknown	0	3	1	0	0	1.0361	3.30437	0	1.08512	0.223754	0.756676	0.295706	0.767454	0.991086
GYPSY17-LTR_AG/LTR/Gypsy/LTRs	233	1359	152	792	384.098	469.354	502.265	442.468	449.546	0.134516	0.457083	0.294293	0.768534	0.991086
GambolFam10_1/LINE/GambolFam10/Type_I_Transposons_LINE	113	435	69	272	186.279	150.235	228.002	151.959	179.119	0.153431	0.521508	0.294207	0.7686	0.991086
EAL40627/Unknown/Unknown	64	616	52	341	105.503	212.746	171.827	190.507	170.146	0.164072	0.560822	0.292556	0.769861	0.991086
E_Q09656/ensembl7819/trans/Unknown	5	15	3	1	8.24245	5.18051	9.91312	0.558671	5.97369	-0.292741	1.00367	-0.291671	0.770538	0.991086
EAL41439/Unknown/Unknown	43	342	37	172	70.885	118.116	122.262	96.0915	101.839	0.167612	0.577274	0.290351	0.771548	0.991086
R1Fam1_1/LINE/R1Fam1/Type_I_Transposons_LINE	159	566	64	357	262.11	195.478	211.48	199.446	217.128	-0.142823	0.494118	-0.289046	0.772546	0.991086
JRHtc1_ele29/DNA/Tc1/Type_II_Transposons	6	55	6	9	9.89094	18.9952	19.8262	5.02804	13.4351	-0.261908	0.910974	-0.287503	0.773727	0.991086
13773/transposon/Unknown	21	74	6	87	34.6183	25.5572	19.8262	48.6044	32.1515	0.213647	0.748318	0.285503	0.775259	0.991086
Pao_Bel_Ele11/LTR/Pao/LTRs	37	175	17	144	60.9941	60.4393	56.1744	80.4487	64.5141	0.173015	0.608734	0.28422	0.776241	0.991086
4240%2C110658/DNA/Type_II_Transposons	28	190	9	114	46.1577	65.6198	29.7394	63.6886	51.3014	-0.19251	0.678335	-0.283798	0.776565	0.991086
Agam_U47020_Pegasus-27/DNA/Pegasus/Type_II_Transposons	34	190	23	59	56.0486	65.6198	76.0006	32.9616	57.6577	-0.188745	0.665112	-0.283779	0.776579	0.991086
Ty1_copia_Ele28/LTR/Copia/LTRs	89	418	32	390	146.716	144.364	105.74	217.882	153.675	0.16032	0.565554	0.283475	0.776813	0.991086
Ty3_gypsy_Ele46/LTR/Gypsy/LTRs	21	119	22	39	34.6183	41.0987	72.6962	21.7882	42.5504	0.209916	0.741235	0.283198	0.777025	0.991086
CR1-1_AG/LINE/L2/Type_I_Transposons_LINE	789	4320	334	3550	1300.66	1491.99	1103.66	1983.28	1469.9	0.137774	0.488111	0.28226	0.777744	0.991086
Agam_AF295693_Ty1/LTR/Copia/LTRs	8	24	4	24	13.1879	8.28882	13.2175	13.4081	12.0256	0.250511	0.888361	0.281992	0.777949	0.991086
Pao_Bel_Ele197/LTR/Pao/LTRs	4	7	0	21	6.59396	2.41757	0	11.7321	5.18591	0.283336	1.00632	0.281557	0.778283	0.991086
EAA12317/Unknown/Unknown	31	13	22	5	51.1032	4.48978	72.6962	2.79336	32.7706	0.270609	0.961142	0.281549	0.778289	0.991086
10816/transposon/Unknown	5	0	4	1	8.24245	0	13.2175	0.558671	5.50465	0.276548	0.984201	0.280987	0.778721	0.991086
35274/DNA/Type_II_Transposons	2	5	1	0	3.29698	1.72684	3.30437	0	2.08205	-0.262898	0.937006	-0.280573	0.779038	0.991086
EAL39935/Unknown/Unknown	1	23	0	10	1.64849	7.94345	0	5.58671	3.79466	-0.279096	0.997073	-0.279915	0.779543	0.991086
5224/transposon/Unknown	280	976	121	581	461.577	337.079	399.829	324.588	380.768	-0.133743	0.477925	-0.27984	0.7796	0.991086
CR1Fam5_1/LINE/CR1Fam5/Type_I_Transposons_LINE	197	1377	93	1045	324.752	475.571	307.307	583.812	422.86	0.148713	0.531563	0.279766	0.779657	0.991086
RETRO933_AG_LTR/LTR/Pao/LTRs	19	119	11	85	31.3213	41.0987	36.3481	47.4871	39.0638	0.190341	0.682808	0.278762	0.780427	0.991086
55938..185192/DNA/Type_II_Transposons	2661	10801	1012	7320	4386.63	3730.31	3344.03	4089.48	3887.61	-0.120089	0.430934	-0.278671	0.780497	0.991086
GambolFam3_1/LINE/GambolFam3/Type_I_Transposons_LINE	128	687	69	323	211.007	237.267	228.002	180.451	214.182	-0.135306	0.491493	-0.275295	0.783089	0.991086
RETRO33_AG_LTR/LTR/Pao/LTRs	372	1319	194	954	613.238	455.54	641.049	532.973	560.7	0.127488	0.463389	0.275122	0.783223	0.991086
140246%2C23112/DNA/Type_II_Transposons	76	133	29	94	125.285	45.9339	95.8269	52.5151	79.8903	-0.186767	0.679679	-0.274787	0.78348	0.991086
10444/transposon/Unknown	2	2	0	3	3.29698	0.690735	0	1.67601	1.41593	-0.244031	0.892633	-0.273383	0.784559	0.991086
GYPSY59-LTR_AG/LTR/Gypsy/LTRs	16	93	7	47	26.3758	32.1192	23.1306	26.2576	26.9708	-0.201921	0.739419	-0.273081	0.784791	0.991086
dust/dust/Dust	1264	2584	602	1097	2083.69	892.429	1989.23	612.863	1394.55	-0.173805	0.637391	-0.272681	0.785098	0.991086
EAL39406/Unknown/Unknown	241	990	67	1082	397.286	341.914	221.393	604.483	391.269	0.156791	0.5767	0.271877	0.785717	0.991086
EAL41613/Unknown/Unknown	946	5243	515	2496	1559.47	1810.76	1701.75	1394.44	1616.61	-0.117925	0.435229	-0.270949	0.78643	0.991086
Amer_AJ006562_Amer7/LTR/Copia/LTRs	39	155	17	135	64.2911	53.532	56.1744	75.4207	62.3545	0.16584	0.612399	0.270803	0.786543	0.991086
37327/DNA/Type_II_Transposons	11	51	4	28	18.1334	17.6137	13.2175	15.6428	16.1519	-0.225263	0.832532	-0.270576	0.786717	0.991086
Ty1_copia_Ele47/LTR/Copia/LTRs	187	1220	109	791	308.268	421.348	360.177	441.909	382.925	0.129182	0.477637	0.270461	0.786806	0.991086
MIMO/DNA/Tc1?/Type_II_Transposons	5	55	7	23	8.24245	18.9952	23.1306	12.8494	15.8044	0.233064	0.864814	0.269496	0.787548	0.991086
CR1Fam11_1/LINE/CR1Fam11/Type_I_Transposons_LINE	68	271	32	142	112.097	93.5946	105.74	79.3314	97.6908	-0.150525	0.558561	-0.269487	0.787555	0.991086
14235/transposon/Unknown	2	0	2	0	3.29698	0	6.60875	0	2.47643	0.234921	0.874058	0.268771	0.788106	0.991086
Ty3_gypsy_Ele26/LTR/Gypsy/LTRs	3	10	2	9	4.94547	3.45367	6.60875	5.02804	5.00898	0.267191	0.995071	0.268514	0.788303	0.991086
EAL39597/Unknown/Unknown	9	32	0	31	14.8364	11.0518	0	17.3188	10.8017	-0.261939	0.976681	-0.268193	0.788551	0.991086
BEL11-I_AG/LTR/Pao/LTRs	569	2871	364	1622	937.99	991.55	1202.79	906.165	1009.62	0.119052	0.44489	0.267598	0.789009	0.991086
EAL40377/Unknown/Unknown	8	88	6	31	13.1879	30.3923	19.8262	17.3188	20.1813	-0.219216	0.819389	-0.267536	0.789056	0.991086
GYPSY66-LTR_AG/LTR/Gypsy/LTRs	7	13	3	18	11.5394	4.48978	9.91312	10.0561	8.9996	0.252271	0.945038	0.266942	0.789514	0.991086
Pogo_Ele7/DNA/Pogo/Type_II_Transposons	16	33	8	10	26.3758	11.3971	26.435	5.58671	17.4487	-0.236701	0.892511	-0.265208	0.790849	0.991086
EAA11108/Unknown/Unknown	2	11	0	17	3.29698	3.79904	0	9.49742	4.14836	0.265428	1.00333	0.264548	0.791358	0.991086
Pao_Bel_Ele211/LTR/Pao/LTRs	0	2	0	0	0	0.690735	0	0	0.172684	-0.0945088	0.359657	-0.262775	0.792724	NA
Ty3_gypsy_Ele130/LTR/Gypsy/LTRs	0	2	0	0	0	0.690735	0	0	0.172684	-0.0945088	0.359657	-0.262775	0.792724	NA
E_Q20400/ensembl6580/trans/Unknown	0	2	0	0	0	0.690735	0	0	0.172684	-0.0945088	0.359657	-0.262775	0.792724	NA
E_Q963Z4/ensembl7726/trans/Unknown	0	2	0	0	0	0.690735	0	0	0.172684	-0.0945088	0.359657	-0.262775	0.792724	NA
15731/transposon/Unknown	0	2	0	0	0	0.690735	0	0	0.172684	-0.0945088	0.359657	-0.262775	0.792724	NA
94667..185337/DNA/Type_II_Transposons	0	2	0	0	0	0.690735	0	0	0.172684	-0.0945088	0.359657	-0.262775	0.792724	NA
Pao_Bel_Ele213/LTR/Pao/LTRs	582	2561	243	1597	959.421	884.486	802.963	892.198	884.767	-0.113867	0.433521	-0.262656	0.792816	0.991086
9608/transposon/Unknown	184	476	70	338	303.322	164.395	231.306	188.831	221.964	-0.141171	0.538224	-0.26229	0.793098	0.991086
E_Q24690/ensembl103864/low_complexity/Unknown	30	131	15	102	49.4547	45.2431	49.5656	56.9845	50.312	0.163816	0.630854	0.259674	0.795115	0.991086
Pao_Bel_Ele196/LTR/Pao/LTRs	23	128	8	77	37.9153	44.207	26.435	43.0177	37.8937	-0.179531	0.69502	-0.258311	0.796167	0.991086
Pao_Bel_Ele44/LTR/Pao/LTRs	0	8	0	2	0	2.76294	0	1.11734	0.970071	-0.194735	0.753944	-0.258289	0.796184	0.991086
78981/DNA/Type_II_Transposons	1	4	0	8	1.64849	1.38147	0	4.46937	1.87483	0.241846	0.93655	0.258231	0.796229	0.991086
Ty3_gypsy_Ele64/LTR/Gypsy/LTRs	8	30	3	32	13.1879	10.361	9.91312	17.8775	12.8349	0.227917	0.883443	0.257987	0.796417	0.991086
E_Q18309/ensembl9734/trans/Unknown	2	4	0	4	3.29698	1.38147	0	2.23469	1.72828	-0.237891	0.93006	-0.255781	0.79812	0.991086
E_Q25436/ensembl18619/low_complexity/Unknown	9	43	6	11	14.8364	14.8508	19.8262	6.14539	13.9147	-0.227176	0.888568	-0.255665	0.79821	0.991086
Ty3_gypsy_Ele155/LTR/Gypsy/LTRs	187	936	124	290	308.268	323.264	409.742	162.015	300.822	-0.145754	0.570436	-0.255514	0.798326	0.991086
Ty1_copia_Ele24/LTR/Copia/LTRs	30	104	17	36	49.4547	35.9182	56.1744	20.1122	40.4149	-0.186586	0.730963	-0.255261	0.798522	0.991086
JRHPogo_Ele24/DNA/Pogo/Type_II_Transposons	30	353	31	93	49.4547	121.915	102.436	51.9564	81.4404	-0.171354	0.671362	-0.255233	0.798543	0.991086
RETRO43_AG_LTR/LTR/Gypsy/LTRs	6	24	2	27	9.89094	8.28882	6.60875	15.0841	9.96816	0.236499	0.928142	0.254809	0.798871	0.991086
I_Ele37/LINE/I/Type_I_Transposons_LINE	0	0	0	1	0	0	0	0.558671	0.139668	0.0830256	0.326313	0.254435	0.799159	NA
Mariner_Ele3/DNA/Tc1/Type_II_Transposons	0	0	0	1	0	0	0	0.558671	0.139668	0.0830256	0.326313	0.254435	0.799159	NA
Ty3_gypsy_Ele11/LTR/Gypsy/LTRs	0	0	0	1	0	0	0	0.558671	0.139668	0.0830256	0.326313	0.254435	0.799159	NA
AAD03793/Unknown/Unknown	0	0	0	1	0	0	0	0.558671	0.139668	0.0830256	0.326313	0.254435	0.799159	NA
Pao_Bel_Ele59/LTR/Pao/LTRs	0	0	0	1	0	0	0	0.558671	0.139668	0.0830256	0.326313	0.254435	0.799159	NA
E_Q9DAF3/ensembl63138/trans/Unknown	0	0	0	1	0	0	0	0.558671	0.139668	0.0830256	0.326313	0.254435	0.799159	NA
JRHpogo_Ele5/DNA/Pogo/Type_II_Transposons	0	0	0	1	0	0	0	0.558671	0.139668	0.0830256	0.326313	0.254435	0.799159	NA
DMSAT02/DNA/Type_II_Transposons	0	0	0	1	0	0	0	0.558671	0.139668	0.0830256	0.326313	0.254435	0.799159	NA
I_Ele6/LINE/I/Type_I_Transposons_LINE	0	0	0	1	0	0	0	0.558671	0.139668	0.0830256	0.326313	0.254435	0.799159	NA
INVADER3/DNA/Type_II_Transposons	0	0	0	1	0	0	0	0.558671	0.139668	0.0830256	0.326313	0.254435	0.799159	NA
GYPSY22-LTR_AG/LTR/Gypsy/LTRs	0	0	0	1	0	0	0	0.558671	0.139668	0.0830256	0.326313	0.254435	0.799159	NA
Pao_Bel_Ele29/LTR/Pao/LTRs	0	0	0	1	0	0	0	0.558671	0.139668	0.0830256	0.326313	0.254435	0.799159	NA
E_Q9P968/ensembl16044/trans/Unknown	0	0	0	1	0	0	0	0.558671	0.139668	0.0830256	0.326313	0.254435	0.799159	NA
Ty3_gypsy_Ele113/LTR/Gypsy/LTRs	0	0	0	1	0	0	0	0.558671	0.139668	0.0830256	0.326313	0.254435	0.799159	NA
Pao_Bel_Ele204/LTR/Pao/LTRs	0	0	0	1	0	0	0	0.558671	0.139668	0.0830256	0.326313	0.254435	0.799159	NA
L1_Ele15/LINE/L1/Type_I_Transposons_LINE	0	0	0	1	0	0	0	0.558671	0.139668	0.0830256	0.326313	0.254435	0.799159	NA
DMAURA/DNA/Type_II_Transposons	0	0	0	1	0	0	0	0.558671	0.139668	0.0830256	0.326313	0.254435	0.799159	NA
Ty1_copia_Ele11/LTR/Copia/LTRs	0	0	0	1	0	0	0	0.558671	0.139668	0.0830256	0.326313	0.254435	0.799159	NA
Ty1_copia_Ele20/LTR/Copia/LTRs	0	0	0	1	0	0	0	0.558671	0.139668	0.0830256	0.326313	0.254435	0.799159	NA
AAX28841/Unknown/Unknown	0	0	0	1	0	0	0	0.558671	0.139668	0.0830256	0.326313	0.254435	0.799159	NA
gi|6671102:3303-3503%2Crepeat_region/DNA/Type_II_Transposons	0	0	0	1	0	0	0	0.558671	0.139668	0.0830256	0.326313	0.254435	0.799159	NA
I_ele19/LINE/I/Type_I_Transposons_LINE	0	0	0	1	0	0	0	0.558671	0.139668	0.0830256	0.326313	0.254435	0.799159	NA
CAI96675/Unknown/Unknown	0	0	0	1	0	0	0	0.558671	0.139668	0.0830256	0.326313	0.254435	0.799159	NA
AAT12845/Unknown/Unknown	0	0	0	1	0	0	0	0.558671	0.139668	0.0830256	0.326313	0.254435	0.799159	NA
MTANGA_LTR/Unknown/Unknown	0	0	0	1	0	0	0	0.558671	0.139668	0.0830256	0.326313	0.254435	0.799159	NA
Pao_Bel_Ele14/LTR/Pao/LTRs	0	0	0	1	0	0	0	0.558671	0.139668	0.0830256	0.326313	0.254435	0.799159	NA
105796%2C128056..122367%2C140834..123527%2C98585..45562/DNA/Type_II_Transposons	0	0	0	1	0	0	0	0.558671	0.139668	0.0830256	0.326313	0.254435	0.799159	NA
112403/DNA/Type_II_Transposons	0	0	0	1	0	0	0	0.558671	0.139668	0.0830256	0.326313	0.254435	0.799159	NA
154253..4768/DNA/Type_II_Transposons	0	0	0	1	0	0	0	0.558671	0.139668	0.0830256	0.326313	0.254435	0.799159	NA
AAN86599/Unknown/Unknown	3	25	3	3	4.94547	8.63419	9.91312	1.67601	6.2922	-0.252718	0.993286	-0.254426	0.799166	0.991086
IKIRARA1/DNA/Type_II_Transposons	16	52	6	31	26.3758	17.9591	19.8262	17.3188	20.37	-0.202242	0.795358	-0.254278	0.799281	0.991086
EAA02779/Unknown/Unknown	37	198	29	35	60.9941	68.3828	95.8269	19.5535	61.1893	-0.19006	0.747514	-0.254257	0.799297	0.991086
Pao_Bel_Ele16/LTR/Pao/LTRs	2	13	0	8	3.29698	4.48978	0	4.46937	3.06403	-0.249516	0.990936	-0.251798	0.801197	0.991086
EAL41503/Unknown/Unknown	10	37	0	63	16.4849	12.7786	0	35.1963	16.1149	0.239499	0.962988	0.248704	0.803589	0.991086
CR1_Ele34/LINE/CR1/Type_I_Transposons_LINE	2	11	1	11	3.29698	3.79904	3.30437	6.14539	4.13645	0.249304	1.00488	0.248093	0.804063	0.991086
E_P91062/ensembl127964/low_complexity/Unknown	3	18	1	19	4.94547	6.21661	3.30437	10.6148	6.2703	0.244186	0.986666	0.247486	0.804532	0.991086
Pao_Bel_Ele95/LTR/Pao/LTRs	1	16	1	12	1.64849	5.52588	3.30437	6.70406	4.2957	0.248228	1.00607	0.24673	0.805117	0.991086
Ty1_copia_Ele80/LTR/Copia/LTRs	240	556	83	457	395.637	192.024	274.263	255.313	279.309	-0.133517	0.541994	-0.246344	0.805416	0.991086
Ty3_gypsy_Ele94/LTR/Gypsy/LTRs	0	4	0	5	0	1.38147	0	2.79336	1.04371	0.189388	0.77008	0.245933	0.805734	0.991086
Pao_Bel_Ele2/LTR/Pao/LTRs	463	1547	191	1006	763.251	534.283	631.136	562.024	622.673	-0.113604	0.464643	-0.244498	0.806845	0.991086
E_O00549/ensembl123482/trans/Unknown	0	1	0	2	0	0.345367	0	1.11734	0.365678	0.134815	0.551773	0.24433	0.806975	0.991086
154388/DNA/Type_II_Transposons	0	1	0	2	0	0.345367	0	1.11734	0.365678	0.134815	0.551773	0.24433	0.806975	0.991086
DIVER2/DNA/Type_II_Transposons	11	41	3	28	18.1334	14.1601	9.91312	15.6428	14.4623	-0.209884	0.86092	-0.24379	0.807394	0.991086
Pao_Bel_Ele60/LTR/Pao/LTRs	492	2234	227	1717	811.057	771.551	750.093	959.239	822.985	0.108234	0.444164	0.24368	0.807479	0.991086
AAO67564/Unknown/Unknown	10	16	7	10	16.4849	5.52588	23.1306	5.58671	12.682	0.226109	0.930756	0.24293	0.808059	0.991086
Ty3_gypsy_Ele82/LTR/Gypsy/LTRs	882	3403	330	2392	1453.97	1175.29	1090.44	1336.34	1264.01	-0.107526	0.443061	-0.242689	0.808246	0.991086
CR1_Ele13/LINE/CR1/Type_I_Transposons_LINE	4	20	3	3	6.59396	6.90735	9.91312	1.67601	6.27261	-0.237076	0.991823	-0.23903	0.811082	0.991086
CR1_Ele28/LINE/CR1/Type_I_Transposons_LINE	0	2	0	3	0	0.690735	0	1.67601	0.591687	0.155784	0.652622	0.238704	0.811335	0.991086
E_Q9P957/ensembl8215/trans/Unknown	61	349	21	310	100.558	120.533	69.3919	173.188	115.918	0.143686	0.612789	0.234479	0.814613	0.991086
E_Q9LJA7/ensembl3533/trans/Unknown	114	431	59	205	187.928	148.853	194.958	114.528	161.567	-0.126831	0.54362	-0.233308	0.815523	0.991086
Ty3_gypsy_Ele63/LTR/Gypsy/LTRs	27	107	16	38	44.5092	36.9543	52.87	21.2295	38.8908	-0.166961	0.7211	-0.231537	0.816898	0.991086
12814..111425/DNA/Type_II_Transposons	35	319	27	116	57.6971	110.172	89.2181	64.8059	80.4733	-0.140417	0.618817	-0.226912	0.820492	0.991086
11809/transposon/Unknown	1	16	2	7	1.64849	5.52588	6.60875	3.9107	4.42345	0.221791	1.00505	0.220678	0.825343	0.991086
Pao_Bel_Ele198/LTR/Pao/LTRs	2	5	1	1	3.29698	1.72684	3.30437	0.558671	2.22172	-0.216008	0.97986	-0.220447	0.825523	0.991086
Ty1_copia_Ele52/LTR/Copia/LTRs	7	12	6	3	11.5394	4.14441	19.8262	1.67601	9.29652	0.216458	0.98378	0.220027	0.82585	0.991086
Pao_Bel_Ele157/LTR/Pao/LTRs	0	4	1	0	0	1.38147	3.30437	0	1.17146	0.16831	0.771083	0.218277	0.827213	0.991086
EAL39307/Unknown/Unknown	0	4	1	0	0	1.38147	3.30437	0	1.17146	0.16831	0.771083	0.218277	0.827213	0.991086
MARINERN12_AG/DNA/Tc1/Type_II_Transposons	19	97	11	66	31.3213	33.5006	36.3481	36.8723	34.5106	0.150173	0.689329	0.217855	0.827542	0.991086
EAA08237/Unknown/Unknown	291	1336	192	408	479.71	461.411	634.44	227.938	450.875	-0.124726	0.576611	-0.216309	0.828747	0.991086
Ty1_copia_Ele85/LTR/Copia/LTRs	1	46	3	23	1.64849	15.8869	9.91312	12.8494	10.0745	0.207441	0.965996	0.214743	0.829968	0.991086
INVADER1-I_AG/LTR/Gypsy/LTRs	1941	5113	834	4656	3199.72	1765.86	2755.85	2601.17	2580.65	0.103366	0.484133	0.213508	0.830931	0.991086
EAA09884/Unknown/Unknown	26	126	15	84	42.8607	43.5163	49.5656	46.9284	45.7178	0.137018	0.642309	0.213322	0.831076	0.991086
AAN34651/Unknown/Unknown	4	21	5	5	6.59396	7.25272	16.5219	2.79336	8.29048	0.206344	0.971182	0.212467	0.831743	0.991086
Agam_AB090824_KagaAg1/LINE/KagaAg1/Type_I_Transposons_LINE	223	663	95	424	367.613	228.979	313.916	236.877	286.846	-0.108799	0.512549	-0.21227	0.831896	0.991086
HARBINGERN2_AG/DNA/Harbinger/Type_II_Transposons	22	116	8	102	36.2668	40.0626	26.435	56.9845	39.9372	0.149289	0.703394	0.21224	0.831919	0.991086
Amer_AJ006558_Amer1/LTR/pao/LTRs	90	555	60	309	148.364	191.679	198.262	172.629	177.734	0.107303	0.505615	0.212224	0.831932	0.991086
RETRO20_AG_LTR/LTR/Pao/LTRs	8	16	2	14	13.1879	5.52588	6.60875	7.8214	8.28599	-0.202758	0.956132	-0.21206	0.83206	0.991086
GYPSY44-LTR_AG/LTR/Gypsy/LTRs	106	471	26	385	174.74	162.668	85.9137	215.089	159.603	-0.124417	0.591416	-0.210371	0.833378	0.991086
MARINERN1_AG/DNA/Tc1/Type_II_Transposons	26	80	10	52	42.8607	27.6294	33.0437	29.0509	33.1462	-0.150125	0.714633	-0.210073	0.833611	0.991086
JockeyFam12_1/LINE/JockeyFam12/Type_I_Transposons_LINE	162	742	76	554	267.055	256.263	251.132	309.504	270.989	0.099603	0.475398	0.209515	0.834046	0.991086
4780/transposon/Unknown	1	0	1	0	1.64849	0	3.30437	0	1.23822	0.159656	0.766774	0.208218	0.835059	0.991086
IFam7_1/LINE/IFam7/Type_I_Transposons_LINE	228	1197	112	657	375.856	413.405	370.09	367.047	381.599	-0.0944389	0.453984	-0.208023	0.835211	0.991086
Agam_U47019_Pegasus-2/DNA/Pegasus/Type_II_Transposons	4	24	2	20	6.59396	8.28882	6.60875	11.1734	8.16624	0.19699	0.950233	0.207307	0.83577	0.991086
EAL40758/Unknown/Unknown	24	92	1	96	39.5637	31.7738	3.30437	53.6325	32.0686	-0.178002	0.866163	-0.205507	0.837176	0.991086
7570/transposon/Unknown	4	5	3	3	6.59396	1.72684	9.91312	1.67601	4.97748	0.206242	1.00518	0.205179	0.837432	0.991086
E_P26808/ensembl41091/trans/Unknown	8	26	5	6	13.1879	8.97955	16.5219	3.35203	10.5103	-0.193235	0.942692	-0.204982	0.837586	0.991086
18870..83616/DNA/Type_II_Transposons	7	32	4	24	11.5394	11.0518	13.2175	13.4081	12.3042	0.179512	0.878728	0.204286	0.83813	0.991086
EAL39338/Unknown/Unknown	253	1229	112	947	417.068	424.457	370.09	529.062	435.169	0.0958758	0.471052	0.203536	0.838716	0.991086
182179..183818/DNA/Type_II_Transposons	3588	14508	2249	4632	5914.78	5010.59	7431.54	2587.77	5236.17	-0.11496	0.566057	-0.203089	0.839066	0.991086
P4_AG/DNA/P/Type_II_Transposons	1293	5367	716	2410	2131.5	1853.59	2365.93	1346.4	1924.35	-0.0979422	0.482558	-0.202965	0.839163	0.991086
EAA03843/Unknown/Unknown	131	631	87	206	215.952	217.927	287.481	115.086	209.111	-0.117814	0.580923	-0.202805	0.839287	0.991086
gi|1196518|gb|L76160.1|MSQREP/DNA/Type_II_Transposons	2	5	0	5	3.29698	1.72684	0	2.79336	1.95429	-0.192051	0.947363	-0.202721	0.839353	0.991086
JRHpogo_Ele34/DNA/Pogo/Type_II_Transposons	1	0	0	1	1.64849	0	0	0.558671	0.55179	-0.126028	0.623361	-0.202175	0.83978	0.991086
GYPSY14-LTR_AG/LTR/Gypsy/LTRs	26	138	16	86	42.8607	47.6607	52.87	48.0457	47.8593	0.128567	0.637349	0.201721	0.840135	0.991086
BEL19-I_AG/LTR/Pao/LTRs	753	4493	418	2857	1241.31	1551.74	1381.23	1596.12	1442.6	0.0877838	0.438337	0.200265	0.841273	0.991086
BAD99524/Unknown/Unknown	10	16	8	4	16.4849	5.52588	26.435	2.23469	12.6701	0.192233	0.964418	0.199326	0.842008	0.991086
GYPSY59-I_AG/LTR/Gypsy/LTRs	1210	5097	646	3332	1994.67	1760.34	2134.63	1861.49	1937.78	0.0851749	0.427427	0.199274	0.842049	0.991086
OutcastFam9_1/LINE/OutcastFam9/Type_I_Transposons_LINE	1	9	0	5	1.64849	3.10831	0	2.79336	1.88754	-0.186187	0.940139	-0.198042	0.843012	0.991086
E_Q9SY99/ensembl3534/trans/Unknown	22	122	12	84	36.2668	42.1348	39.6525	46.9284	41.2456	0.13114	0.664869	0.197242	0.843638	0.991086
BAC57906/Unknown/Unknown	228	945	92	627	375.856	326.372	304.002	350.287	339.129	-0.091296	0.464507	-0.196544	0.844184	0.991086
Pao_Bel_Ele152/LTR/Pao/LTRs	3	20	0	25	4.94547	6.90735	0	13.9668	6.4549	0.196936	1.00414	0.196124	0.844513	0.991086
154843%2C28995/DNA/Type_II_Transposons	0	11	0	10	0	3.79904	0	5.58671	2.34644	0.176715	0.911463	0.19388	0.846269	0.991086
EAA15062/Unknown/Unknown	1	2	1	1	1.64849	0.690735	3.30437	0.558671	1.55057	0.181235	0.936858	0.19345	0.846607	0.991086
HELITRON1_AG/RC/Helitron/Unknown	1774	8264	815	4934	2924.42	2854.12	2693.07	2756.49	2807.02	-0.0806333	0.417254	-0.193247	0.846765	0.991086
I_Ele40/LINE/I/Type_I_Transposons_LINE	3	16	4	3	4.94547	5.52588	13.2175	1.67601	6.34122	0.190916	0.995038	0.191868	0.847846	0.991086
TC1N-1_AG/DNA/Tc1/Type_II_Transposons	45	265	36	64	74.182	91.5224	118.957	35.755	80.1042	-0.130583	0.681396	-0.19164	0.848024	0.991086
24978..111603/DNA/Type_II_Transposons	48	117	27	80	79.1275	40.408	89.2181	44.6937	63.3618	0.128409	0.671124	0.191334	0.848264	0.991086
JRHpogo_Ele43/DNA/Pogo/Type_II_Transposons	0	4	0	1	0	1.38147	0	0.558671	0.485035	-0.116551	0.609499	-0.191225	0.84835	0.991086
E_O46180/ensembl105263/low_complexity/Unknown	0	4	0	1	0	1.38147	0	0.558671	0.485035	-0.116551	0.609499	-0.191225	0.84835	0.991086
7079/transposon/Unknown	0	4	0	1	0	1.38147	0	0.558671	0.485035	-0.116551	0.609499	-0.191225	0.84835	0.991086
EAL39466/Unknown/Unknown	1	4	0	7	1.64849	1.38147	0	3.9107	1.73516	0.176618	0.926948	0.190537	0.848888	0.991086
Pao_Bel_Ele217/LTR/Pao/LTRs	1	15	1	4	1.64849	5.18051	3.30437	2.23469	3.09202	-0.190229	1.00252	-0.18975	0.849505	0.991086
GYPSY17-I_AG/LTR/Gypsy/LTRs	8240	39527	4922	22600	13583.6	13651.3	16264.1	12626	14031.2	0.0809188	0.427459	0.189302	0.849856	0.991086
Ty3_gypsy_Ele95/LTR/Gypsy/LTRs	1	13	0	7	1.64849	4.48978	0	3.9107	2.51224	-0.180849	0.970363	-0.186373	0.852152	0.991086
Pao_Bel_Ele154/LTR/Pao/LTRs	1	2	0	2	1.64849	0.690735	0	1.11734	0.864142	-0.149632	0.808189	-0.185144	0.853116	0.991086
Pegasus/DNA/hAT/Type_II_Transposons	1	2	0	2	1.64849	0.690735	0	1.11734	0.864142	-0.149632	0.808189	-0.185144	0.853116	0.991086
52614..167386/DNA/Type_II_Transposons	135	863	76	426	222.546	298.052	251.132	237.994	252.431	-0.0897673	0.48626	-0.184608	0.853537	0.991086
EAA12594/Unknown/Unknown	19	83	17	27	31.3213	28.6655	56.1744	15.0841	32.8113	0.142279	0.780769	0.182229	0.855403	0.991086
AAA53489/Unknown/Unknown	21	83	7	80	34.6183	28.6655	23.1306	44.6937	32.777	0.132261	0.726531	0.182044	0.855548	0.991086
JRHtc1_ele32/DNA/Tc1/Type_II_Transposons	0	1	0	0	0	0.345367	0	0	0.0863419	-0.0467294	0.256854	-0.18193	0.855638	NA
E_Q963Y9/ensembl39856/trans/Unknown	0	1	0	0	0	0.345367	0	0	0.0863419	-0.0467294	0.256854	-0.18193	0.855638	NA
Ty3_gypsy_Ele132/LTR/Gypsy/LTRs	0	1	0	0	0	0.345367	0	0	0.0863419	-0.0467294	0.256854	-0.18193	0.855638	NA
DME010298/DNA/Type_II_Transposons	0	1	0	0	0	0.345367	0	0	0.0863419	-0.0467294	0.256854	-0.18193	0.855638	NA
ROO_I/LTR/Pao/LTRs	0	1	0	0	0	0.345367	0	0	0.0863419	-0.0467294	0.256854	-0.18193	0.855638	NA
E_Q9AKZ8/ensembl4154/trans/Unknown	0	1	0	0	0	0.345367	0	0	0.0863419	-0.0467294	0.256854	-0.18193	0.855638	NA
EAL40147/Unknown/Unknown	0	1	0	0	0	0.345367	0	0	0.0863419	-0.0467294	0.256854	-0.18193	0.855638	NA
R1_Ele2/LINE/R1/Type_I_Transposons_LINE	0	1	0	0	0	0.345367	0	0	0.0863419	-0.0467294	0.256854	-0.18193	0.855638	NA
R1_Ele5/LINE/R1/Type_I_Transposons_LINE	0	1	0	0	0	0.345367	0	0	0.0863419	-0.0467294	0.256854	-0.18193	0.855638	NA
Aalb_L78798_tnpA/DNA/Type_II_Transposons	0	1	0	0	0	0.345367	0	0	0.0863419	-0.0467294	0.256854	-0.18193	0.855638	NA
EAL42229/Unknown/Unknown	0	1	0	0	0	0.345367	0	0	0.0863419	-0.0467294	0.256854	-0.18193	0.855638	NA
Ty3_gypsy_Ele120/LTR/Gypsy/LTRs	0	1	0	0	0	0.345367	0	0	0.0863419	-0.0467294	0.256854	-0.18193	0.855638	NA
Ty3_gypsy_Ele13/LTR/Gypsy/LTRs	0	1	0	0	0	0.345367	0	0	0.0863419	-0.0467294	0.256854	-0.18193	0.855638	NA
Ty3_gypsy_Ele28/LTR/Gypsy/LTRs	0	1	0	0	0	0.345367	0	0	0.0863419	-0.0467294	0.256854	-0.18193	0.855638	NA
Pao_Bel_Ele124/LTR/Pao/LTRs	0	1	0	0	0	0.345367	0	0	0.0863419	-0.0467294	0.256854	-0.18193	0.855638	NA
Ty3_gypsy_Ele81/LTR/Gypsy/LTRs	0	1	0	0	0	0.345367	0	0	0.0863419	-0.0467294	0.256854	-0.18193	0.855638	NA
E_Q9TXT0/ensembl21422/low_complexity/Unknown	0	1	0	0	0	0.345367	0	0	0.0863419	-0.0467294	0.256854	-0.18193	0.855638	NA
CR1_Ele7/LINE/CR1/Type_I_Transposons_LINE	0	1	0	0	0	0.345367	0	0	0.0863419	-0.0467294	0.256854	-0.18193	0.855638	NA
E_P34472/ensembl9098/trans/Unknown	0	1	0	0	0	0.345367	0	0	0.0863419	-0.0467294	0.256854	-0.18193	0.855638	NA
CAI96741/Unknown/Unknown	0	1	0	0	0	0.345367	0	0	0.0863419	-0.0467294	0.256854	-0.18193	0.855638	NA
E_Q27281/ensembl6264/trans/Unknown	0	1	0	0	0	0.345367	0	0	0.0863419	-0.0467294	0.256854	-0.18193	0.855638	NA
L1_Ele5/LINE/L1/Type_I_Transposons_LINE	0	1	0	0	0	0.345367	0	0	0.0863419	-0.0467294	0.256854	-0.18193	0.855638	NA
JRHpogo_Ele23/DNA/Pogo/Type_II_Transposons	0	1	0	0	0	0.345367	0	0	0.0863419	-0.0467294	0.256854	-0.18193	0.855638	NA
mTA_Ele2/MITE/Unknown	0	1	0	0	0	0.345367	0	0	0.0863419	-0.0467294	0.256854	-0.18193	0.855638	NA
CAI96711/Unknown/Unknown	0	1	0	0	0	0.345367	0	0	0.0863419	-0.0467294	0.256854	-0.18193	0.855638	NA
EAL41060/Unknown/Unknown	0	1	0	0	0	0.345367	0	0	0.0863419	-0.0467294	0.256854	-0.18193	0.855638	NA
E_Q963X9/ensembl12574/trans/Unknown	0	1	0	0	0	0.345367	0	0	0.0863419	-0.0467294	0.256854	-0.18193	0.855638	NA
EAL39201/Unknown/Unknown	0	1	0	0	0	0.345367	0	0	0.0863419	-0.0467294	0.256854	-0.18193	0.855638	NA
CR1_Ele31/LINE/CR1/Type_I_Transposons_LINE	0	1	0	0	0	0.345367	0	0	0.0863419	-0.0467294	0.256854	-0.18193	0.855638	NA
Pao_Bel_Ele143/LTR/Pao/LTRs	0	1	0	0	0	0.345367	0	0	0.0863419	-0.0467294	0.256854	-0.18193	0.855638	NA
Ty3_gypsy_Ele68/LTR/Gypsy/LTRs	0	1	0	0	0	0.345367	0	0	0.0863419	-0.0467294	0.256854	-0.18193	0.855638	NA
Ty1_copia_Ele81/LTR/Copia/LTRs	0	1	0	0	0	0.345367	0	0	0.0863419	-0.0467294	0.256854	-0.18193	0.855638	NA
GYPSY40-LTR_AG/LTR/Gypsy/LTRs	0	1	0	0	0	0.345367	0	0	0.0863419	-0.0467294	0.256854	-0.18193	0.855638	NA
547/transposon/Unknown	0	1	0	0	0	0.345367	0	0	0.0863419	-0.0467294	0.256854	-0.18193	0.855638	NA
7884/transposon/Unknown	0	1	0	0	0	0.345367	0	0	0.0863419	-0.0467294	0.256854	-0.18193	0.855638	NA
15999/transposon/Unknown	0	1	0	0	0	0.345367	0	0	0.0863419	-0.0467294	0.256854	-0.18193	0.855638	NA
16029%2C156106..52766/DNA/Type_II_Transposons	0	1	0	0	0	0.345367	0	0	0.0863419	-0.0467294	0.256854	-0.18193	0.855638	NA
P2_AG/DNA/P/Type_II_Transposons	1762	3992	995	1051	2904.64	1378.71	3287.85	587.164	2039.59	-0.125985	0.695983	-0.181017	0.856354	0.991086
Ty1_copia_Ele58/LTR/Copia/LTRs	31	234	18	150	51.1032	80.816	59.4787	83.8007	68.7997	0.111514	0.618821	0.180205	0.856992	0.991086
Ty3_gypsy_Ele93/LTR/Gypsy/LTRs	198	1078	94	771	326.401	372.306	310.611	430.736	360.013	0.0855005	0.476794	0.179324	0.857683	0.991086
Jockey_Ele2/LINE/Jockey/Type_I_Transposons_LINE	5	1	2	0	8.24245	0.345367	6.60875	0	3.79914	-0.171694	0.965632	-0.177804	0.858877	0.991086
E_Q9HQ43/ensembl54099/trans/Unknown	5	1	2	0	8.24245	0.345367	6.60875	0	3.79914	-0.171694	0.965632	-0.177804	0.858877	0.991086
L1Fam5_1/LINE/L1Fam5/Type_I_Transposons_LINE	142	897	86	411	234.085	309.795	284.176	229.614	264.418	-0.0861909	0.489467	-0.176091	0.860222	0.991086
Ty1_copia_Ele6/LTR/Copia/LTRs	15	51	7	27	24.7273	17.6137	23.1306	15.0841	20.139	-0.140568	0.801312	-0.175423	0.860747	0.991086
183339%2C18116/DNA/Type_II_Transposons	371	1223	251	527	611.59	422.384	829.398	294.42	539.448	0.102819	0.587127	0.175122	0.860984	0.991086
37905..51019/DNA/Type_II_Transposons	103	531	39	354	169.794	183.39	128.871	197.77	169.956	-0.090874	0.52284	-0.173808	0.862016	0.991086
Ty3_gypsy_Ele98/LTR/Gypsy/LTRs	18	47	6	36	29.6728	16.2323	19.8262	20.1122	21.4609	-0.138328	0.798363	-0.173265	0.862443	0.991086
JockeyFam17_1/LINE/JockeyFam17/Type_I_Transposons_LINE	168	1163	115	468	276.946	401.662	380.003	261.458	330.017	-0.086748	0.503698	-0.172222	0.863263	0.991086
Agam_AY079063_ITmD37E3/DNA/Type_II_Transposons	21	109	9	86	34.6183	37.645	29.7394	48.0457	37.5121	0.11933	0.6945	0.171821	0.863578	0.991086
169353%2C186651..86937/DNA/Type_II_Transposons	3009	13925	2118	3661	4960.3	4809.24	6998.67	2045.3	4703.38	-0.101649	0.593732	-0.171203	0.864064	0.991086
RETRO931_AG_LTR/LTR/Pao/LTRs	22	77	8	73	36.2668	26.5933	26.435	40.783	32.5195	0.122537	0.720729	0.170017	0.864996	0.991086
Ty3_gypsy_Ele34/LTR/Gypsy/LTRs	1	7	2	0	1.64849	2.41757	6.60875	0	2.6687	0.16047	0.952382	0.168493	0.866195	0.991086
E_Q19923/ensembl4958/low_complexity/Unknown	0	9	1	3	0	3.10831	3.30437	1.67601	2.02217	0.157212	0.940304	0.167193	0.867218	0.991086
MARINERN10_AG/DNA/Tc1/Type_II_Transposons	8	29	5	19	13.1879	10.0157	16.5219	10.6148	12.5851	0.145143	0.880745	0.164796	0.869105	0.991086
GYPSY45-I_AG/LTR/Gypsy/LTRs	564	2786	281	1899	929.748	962.194	928.529	1060.92	970.347	0.0700898	0.432177	0.162178	0.871165	0.991086
EAA13099/Unknown/Unknown	369	1668	182	938	608.293	576.073	601.396	524.034	577.449	-0.0716461	0.44354	-0.161532	0.871674	0.991086
E_P21328/ensembl25820/low_complexity/Unknown	0	6	0	2	0	2.0722	0	1.11734	0.797387	-0.115003	0.713869	-0.161098	0.872016	0.991086
Ty3_gypsy_Ele17/LTR/Gypsy/LTRs	0	6	0	2	0	2.0722	0	1.11734	0.797387	-0.115003	0.713869	-0.161098	0.872016	0.991086
GYPSY31-LTR_AG/LTR/Gypsy/LTRs	84	98	40	44	138.473	33.846	132.175	24.5815	82.2689	-0.127389	0.801842	-0.15887	0.873771	0.991086
MARINER-N14_AG/DNA/TcMar/Type_II_Transposons	127	260	73	58	209.358	89.7955	241.219	32.4029	143.194	-0.122355	0.770987	-0.158699	0.873906	0.991086
Ty1_copia_Ele33/LTR/Copia/LTRs	9	14	3	21	14.8364	4.83514	9.91312	11.7321	10.3292	0.146182	0.934006	0.15651	0.875631	0.991086
BEL17-LTR_AG/LTR/Pao/LTRs	2	9	0	13	3.29698	3.10831	0	7.26273	3.417	0.155416	0.996193	0.15601	0.876025	0.991086
Pao_Bel_Ele100/LTR/Pao/LTRs	181	643	86	474	298.377	222.071	284.176	264.81	267.359	0.0743785	0.483637	0.15379	0.877775	0.991086
226/transposon/Unknown	1	1	1	0	1.64849	0.345367	3.30437	0	1.32456	0.130557	0.852594	0.15313	0.878296	0.991086
gi|29366665|gb|AY230481.1|/DNA/Type_II_Transposons	22	83	15	22	36.2668	28.6655	49.5656	12.2908	31.6972	-0.120258	0.793008	-0.151648	0.879465	0.991086
13937/transposon/Unknown	143	961	119	257	235.734	331.898	393.221	143.579	276.108	-0.0900504	0.596104	-0.151065	0.879925	0.991086
Ty3_gypsy_Ele123/LTR/Gypsy/LTRs	32	150	27	52	52.7517	51.8051	89.2181	29.0509	55.7065	0.105708	0.700965	0.150803	0.880131	0.991086
JRHpogo_Ele47/DNA/Pogo/Type_II_Transposons	5	29	5	11	8.24245	10.0157	16.5219	6.14539	10.2313	0.13947	0.927633	0.15035	0.880489	0.991086
Ty3_gypsy_Ele32/LTR/Gypsy/LTRs	4	15	4	4	6.59396	5.18051	13.2175	2.23469	6.80666	0.147519	0.986658	0.149513	0.881148	0.991086
95130..22811/DNA/Type_II_Transposons	20	91	9	70	32.9698	31.4284	29.7394	39.107	33.3112	0.104268	0.701743	0.148584	0.881882	0.991086
GYPSY9-I_AG/LTR/Gypsy/LTRs	4573	14605	2693	5148	7538.54	5044.09	8898.68	2876.04	6089.34	-0.0873135	0.589179	-0.148195	0.882189	0.991086
Ty3_gypsy_Ele37/LTR/Gypsy/LTRs	11	83	4	66	18.1334	28.6655	13.2175	36.8723	24.2222	0.119221	0.804608	0.148173	0.882207	0.991086
5238/transposon/Unknown	10	31	5	15	16.4849	10.7064	16.5219	8.38007	13.0233	-0.131136	0.885553	-0.148083	0.882277	0.991086
Ty1_copia_Ele30/LTR/Copia/LTRs	21	147	14	62	34.6183	50.769	46.2612	34.6376	41.5715	-0.100558	0.679114	-0.148072	0.882286	0.991086
Ty1_copia_Ele41/LTR/Copia/LTRs	32	152	19	67	52.7517	52.4958	62.7831	37.431	51.3654	-0.0959427	0.648231	-0.148007	0.882337	0.991086
CAJ14165/Unknown/Unknown	885	4054	435	2780	1458.91	1400.12	1437.4	1553.11	1462.39	0.062489	0.424333	0.147264	0.882923	0.991086
19973..177280/DNA/Type_II_Transposons	2	34	2	12	3.29698	11.7425	6.60875	6.70406	7.08807	-0.143649	0.978838	-0.146755	0.883325	0.991086
CR1_Ele26/LINE/CR1/Type_I_Transposons_LINE	0	24	1	13	0	8.28882	3.30437	7.26273	4.71398	0.147083	1.00272	0.146684	0.883381	0.991086
Pao_Bel_Ele91/LTR/Pao/LTRs	19	56	5	49	31.3213	19.3406	16.5219	27.3749	23.6397	-0.114724	0.783708	-0.146386	0.883617	0.991086
RETRO932_AG_LTR/LTR/Pao/LTRs	14	94	5	76	23.0789	32.4645	16.5219	42.459	28.6311	0.112123	0.77073	0.145477	0.884335	0.991086
2699..28182%2C170074..44469%2C168219..25961%2C101666..22945%2C46002%2C107940/DNA/Type_II_Transposons	231	1261	131	622	380.801	435.508	432.873	347.494	399.169	-0.0670977	0.462981	-0.144925	0.88477	0.991086
Agam_AB090813_RTAg4/LINE/RTAG4/Type_I_Transposons_LINE	3034	8561	957	7854	5001.52	2956.69	3162.29	4387.81	3877.07	-0.0701574	0.486767	-0.144129	0.885398	0.991086
EAL38938/Unknown/Unknown	6	25	3	12	9.89094	8.63419	9.91312	6.70406	8.78558	-0.134569	0.935899	-0.143785	0.88567	0.991086
GYPSY49-LTR_AG/LTR/Gypsy/LTRs	13	115	4	93	21.4304	39.7173	13.2175	51.9564	31.5804	0.114282	0.799073	0.143018	0.886276	0.991086
EAA06131/Unknown/Unknown	2	2	1	0	3.29698	0.690735	3.30437	0	1.82302	-0.128579	0.909179	-0.141424	0.887535	0.991086
MARINERN2_AG/DNA/Tc1/Type_II_Transposons	76	246	32	206	125.285	84.9604	105.74	115.086	107.768	0.077994	0.555167	0.140487	0.888275	0.991086
E_Q9NBI9/ensembl9019/trans/Unknown	9	14	5	3	14.8364	4.83514	16.5219	1.67601	9.46736	-0.137534	0.979774	-0.140373	0.888365	0.991086
Ty1_copia_Ele27/LTR/Copia/LTRs	161	692	92	319	265.407	238.994	304.002	178.216	246.655	-0.0724436	0.516371	-0.140294	0.888428	0.991086
4621/transposon/Unknown	26	101	23	24	42.8607	34.8821	76.0006	13.4081	41.7879	0.110502	0.796849	0.138674	0.889708	0.991086
piggyBacN1_AG/DNA/PiggyBac/Type_II_Transposons	33	150	22	53	54.4001	51.8051	72.6962	29.6096	52.1278	-0.0939888	0.681565	-0.137901	0.890318	0.991086
BEL4-LTR_AG/LTR/Pao/LTRs	28	179	25	39	46.1577	61.8208	82.6094	21.7882	53.094	-0.0992373	0.734485	-0.135111	0.892524	0.991086
GYPSY25-LTR_AG/LTR/Gypsy/LTRs	15	27	7	15	24.7273	9.32492	23.1306	8.38007	16.3907	-0.118737	0.880297	-0.134883	0.892704	0.991086
COPIA1-I_AG/LTR/Copia/LTRs	75	499	54	246	123.637	172.338	178.436	137.433	152.961	0.0711008	0.528658	0.134493	0.893013	0.991086
GYPSY49-I_AG/LTR/Gypsy/LTRs	1360	5162	475	4071	2241.95	1782.79	1569.58	2274.35	1967.17	-0.0606509	0.458788	-0.132198	0.894828	0.991086
Loner_Ele3/LINE/Loner/Type_I_Transposons_LINE	13	49	7	34	21.4304	16.923	23.1306	18.9948	20.1197	0.104217	0.791397	0.131687	0.895232	0.991086
GYPSY4-I_AG/LTR/Gypsy/LTRs	537	3294	247	2326	885.239	1137.64	816.181	1299.47	1034.63	0.0631108	0.479381	0.131651	0.895261	0.991086
70592..111348/DNA/Type_II_Transposons	1	15	1	9	1.64849	5.18051	3.30437	5.02804	3.79035	0.132451	1.00647	0.131599	0.895302	0.991086
Ty1_copia_Ele15/LTR/Copia/LTRs	3	19	2	7	4.94547	6.56198	6.60875	3.9107	5.50672	-0.12713	0.989889	-0.128429	0.89781	0.991086
OutcastFam2_1/LINE/OutcastFam2/Type_I_Transposons_LINE	170	1037	98	518	280.243	358.146	323.829	289.392	312.902	-0.0601988	0.47363	-0.127101	0.898861	0.991086
Pao_Eel_Ele56/LTR/Pao/LTRs	1	14	2	4	1.64849	4.83514	6.60875	2.23469	3.83177	0.127844	1.00643	0.127027	0.898919	0.991086
5114/transposon/Unknown	1	1	0	4	1.64849	0.345367	0	2.23469	1.05714	0.105723	0.837625	0.126218	0.899559	0.991086
MARINERN5_AG/DNA/Tc1/Type_II_Transposons	22	86	13	52	36.2668	29.7016	42.9569	29.0509	34.494	0.088177	0.70286	0.125455	0.900164	0.991086
INVADER2/DNA/Type_II_Transposons	0	2	0	2	0	0.690735	0	1.11734	0.452019	0.0743738	0.594965	0.125005	0.900519	0.991086
I_Ele7/LINE/I/Type_I_Transposons_LINE	0	2	0	2	0	0.690735	0	1.11734	0.452019	0.0743738	0.594965	0.125005	0.900519	0.991086
CR1_Ele15/LINE/CR1/Type_I_Transposons_LINE	0	2	0	2	0	0.690735	0	1.11734	0.452019	0.0743738	0.594965	0.125005	0.900519	0.991086
Ty3_gypsy_Ele156/LTR/Gypsy/LTRs	0	2	0	2	0	0.690735	0	1.11734	0.452019	0.0743738	0.594965	0.125005	0.900519	0.991086
Agam_U89802_TsessebeII/DNA/Tc1/Type_II_Transposons	22	122	6	110	36.2668	42.1348	19.8262	61.4539	39.9204	0.0918953	0.735201	0.124993	0.900529	0.991086
Pao_Bel_Ele57/LTR/Pao/LTRs	1	6	1	3	1.64849	2.0722	3.30437	1.67601	2.17527	0.122028	0.984653	0.12393	0.901371	0.991086
Ty3_gypsy_Ele164/LTR/Gypsy/LTRs	1	7	1	1	1.64849	2.41757	3.30437	0.558671	1.98228	-0.118435	0.968542	-0.122282	0.902676	0.991086
IFam3/LINE/IFam3/Type_I_Transposons_LINE	230	1278	111	871	379.153	441.38	366.786	486.603	418.48	0.0571136	0.468233	0.121977	0.902917	0.991086
AAB94026/Unknown/Unknown	2	4	2	0	3.29698	1.38147	6.60875	0	2.8218	0.11686	0.959517	0.12179	0.903065	0.991086
AGAM2/LINE/CR1/Type_I_Transposons_LINE	18	121	14	42	29.6728	41.7895	46.2612	23.4642	35.2969	-0.0867866	0.721352	-0.120311	0.904237	0.991086
Ty3_gypsy_Ele31/LTR/Gypsy/LTRs	4	13	4	2	6.59396	4.48978	13.2175	1.11734	6.35464	0.119464	0.999213	0.119558	0.904834	0.991086
Pao_Bel_Ele92/LTR/Pao/LTRs	0	3	0	1	0	1.0361	0	0.558671	0.398693	-0.0675907	0.568441	-0.118905	0.90535	0.991086
BAC57919/Unknown/Unknown	4	29	4	12	6.59396	10.0157	13.2175	6.70406	9.13279	0.111351	0.938343	0.118668	0.905539	0.991086
8144/transposon/Unknown	30	218	18	130	49.4547	75.2901	59.4787	72.6273	64.2127	0.0728873	0.618047	0.117932	0.906122	0.991086
EAL38986/Unknown/Unknown	1	3	1	1	1.64849	1.0361	3.30437	0.558671	1.63691	0.111008	0.946159	0.117325	0.906603	0.991086
Pao_Bel_Ele54/LTR/Pao/LTRs	5	35	2	20	8.24245	12.0879	6.60875	11.1734	9.52812	-0.108762	0.932049	-0.116692	0.907104	0.991086
Pao_Bel_Ele45/LTR/Pao/LTRs	45	351	28	203	74.182	121.224	92.5225	113.41	100.335	0.0668122	0.576069	0.11598	0.907669	0.991086
Pao_Bel_Ele119/LTR/Pao/LTRs	2	36	1	25	3.29698	12.4332	3.30437	13.9668	8.25034	0.11318	0.978272	0.115693	0.907896	0.991086
JRHPogo_Ele1/DNA/Pogo/Type_II_Transposons	1	17	1	6	1.64849	5.87125	3.30437	3.35203	3.54403	-0.116259	1.00576	-0.115593	0.907975	0.991086
E_Q9NAF7/ensembl60635/trans/Unknown	1	1	0	2	1.64849	0.345367	0	1.11734	0.7778	-0.0900453	0.780443	-0.115377	0.908146	0.991086
GYPSY5/DNA/Type_II_Transposons	7	47	5	26	11.5394	16.2323	16.5219	14.5255	14.7048	0.0982271	0.852401	0.115236	0.908258	0.991086
EAL39421/Unknown/Unknown	929	4448	533	2141	1531.45	1536.19	1761.23	1196.12	1506.25	-0.0521988	0.453267	-0.115161	0.908317	0.991086
Pao_Bel_Ele6/LTR/Pao/LTRs	1	5	0	4	1.64849	1.72684	0	2.23469	1.4025	-0.101497	0.898354	-0.112981	0.910046	0.991132
GYPSY10-LTR_AG/LTR/Gypsy/LTRs	292	1873	153	1192	481.359	646.873	505.569	665.936	574.934	0.0528296	0.470432	0.1123	0.910585	0.991132
OutcastFam11_1/LINE/OutcastFam11/Type_I_Transposons_LINE	31	230	16	126	51.1032	79.4345	52.87	70.3926	63.4501	-0.0695466	0.62467	-0.111333	0.911352	0.991132
GYPSY37-LTR_AG/LTR/Gypsy/LTRs	7	26	5	13	11.5394	8.97955	16.5219	7.26273	11.0759	0.101334	0.911248	0.111204	0.911455	0.991132
13857/DNA/Type_II_Transposons	122	976	130	149	201.116	337.079	429.569	83.2421	262.751	-0.0768806	0.695972	-0.110465	0.912041	0.991132
Ty3_gypsy_Ele42/LTR/Gypsy/LTRs	9	65	5	42	14.8364	22.4489	16.5219	23.4642	19.3178	0.0891126	0.812265	0.109709	0.91264	0.991132
HAT1_AG/DNA/hAT/Type_II_Transposons	160	782	94	370	263.758	270.077	310.611	206.708	262.789	-0.0533169	0.495448	-0.107614	0.914302	0.991403
GambolFam12_1/LINE/GambolFam12/Type_I_Transposons_LINE	147	699	76	387	242.328	241.412	251.132	216.206	237.77	-0.0514444	0.478136	-0.107594	0.914318	0.991403
110657..83432/DNA/Type_II_Transposons	9	32	6	10	14.8364	11.0518	19.8262	5.58671	12.8253	-0.0945784	0.905121	-0.104493	0.916778	0.992408
4830/transposon/Unknown	11	92	9	34	18.1334	31.7738	29.7394	18.9948	24.6603	-0.0809143	0.777119	-0.104121	0.917073	0.992408
E_Q9NBJ3/ensembl9043/trans/Unknown	5	21	4	4	8.24245	7.25272	13.2175	2.23469	7.73684	-0.101125	0.976395	-0.10357	0.917511	0.992408
Ty1_copia_Ele88/LTR/Copia/LTRs	0	7	0	3	0	2.41757	0	1.67601	1.0234	-0.0767099	0.764529	-0.100336	0.920077	0.992408
77905..46088/DNA/Type_II_Transposons	389	2467	233	1387	641.262	852.021	769.919	774.877	759.52	0.0448647	0.449449	0.0998216	0.920486	0.992408
gi|6671102:1412-1645%2C/DNA/Type_II_Transposons	0	9	0	4	0	3.10831	0	2.23469	1.33575	-0.0813964	0.817909	-0.0995176	0.920727	0.992408
COPIA1-LTR_AG/LTR/Copia/LTRs	4	4	1	9	6.59396	1.38147	3.30437	5.02804	4.07696	0.0989168	1.00651	0.0982771	0.921712	0.992408
Pao_Bel_Ele50/LTR/Pao/LTRs	12	130	11	48	19.7819	44.8978	36.3481	26.8162	31.961	-0.0730587	0.747946	-0.0976791	0.922187	0.992408
GYPSY39-I_AG/LTR/Gypsy/LTRs	1094	5833	682	2593	1803.45	2014.53	2253.58	1448.64	1880.05	-0.0440718	0.461986	-0.0953965	0.924	0.992408
Pao_Bel_Ele79/LTR/Pao/LTRs	3225	19262	1446	13570	5316.38	6652.47	4778.13	7581.17	6082.04	0.044112	0.466875	0.0944835	0.924725	0.992408
CR1Fam21_2/LINE/CR1Fam21/Type_I_Transposons_LINE	191	928	85	595	314.861	320.501	280.872	332.41	312.161	-0.0440721	0.466921	-0.0943888	0.9248	0.992408
Pao_Bel_Ele3/LTR/Pao/LTRs	0	1	0	1	0	0.345367	0	0.558671	0.22601	0.0420407	0.456067	0.092181	0.926554	0.992408
ACCORD/DNA/Type_II_Transposons	0	1	0	1	0	0.345367	0	0.558671	0.22601	0.0420407	0.456067	0.092181	0.926554	0.992408
BAD99523/Unknown/Unknown	0	1	0	1	0	0.345367	0	0.558671	0.22601	0.0420407	0.456067	0.092181	0.926554	0.992408
CR1_Ele14/LINE/CR1/Type_I_Transposons_LINE	0	1	0	1	0	0.345367	0	0.558671	0.22601	0.0420407	0.456067	0.092181	0.926554	0.992408
Agam_U47022_Pegasus-7/DNA/Pegasus/Type_II_Transposons	9	39	5	19	14.8364	13.4693	16.5219	10.6148	13.8606	-0.0793974	0.862758	-0.0920273	0.926676	0.992408
JockeyFam11_1/LINE/JockeyFam11/Type_I_Transposons_LINE	73	448	46	209	120.34	154.725	152.001	116.762	135.957	-0.0470514	0.531676	-0.0884964	0.929482	0.992576
RETRO18_AG_LTR/LTR/Pao/LTRs	65	458	45	231	107.152	158.178	148.697	129.053	135.77	0.0474809	0.537096	0.0884031	0.929556	0.992576
I_Ele16/LINE/I/Type_I_Transposons_LINE	8	81	3	49	13.1879	27.9748	9.91312	27.3749	19.6127	-0.074299	0.847129	-0.0877068	0.93011	0.992576
12725/transposon/Unknown	9	52	6	22	14.8364	17.9591	19.8262	12.2908	16.2281	-0.0706544	0.837923	-0.0843208	0.932801	0.992576
gi|29366669|gb|AY230485.1|/DNA/Type_II_Transposons	33	188	16	110	54.4001	64.9291	52.87	61.4539	58.4133	-0.0513012	0.614313	-0.08351	0.933446	0.992576
EAL41441/Unknown/Unknown	202	740	86	512	332.995	255.572	284.176	286.04	289.696	-0.0395447	0.476465	-0.0829961	0.933855	0.992576
8063/transposon/Unknown	16	91	10	51	26.3758	31.4284	33.0437	28.4922	29.8351	0.0581475	0.718616	0.0809159	0.935509	0.992576
BEL8-LTR_AG/LTR/Pao/LTRs	20	97	11	60	32.9698	33.5006	36.3481	33.5203	34.0847	0.0552721	0.691255	0.0799591	0.93627	0.992576
Pao_Bel_Ele40/LTR/Pao/LTRs	520	3375	236	2323	857.214	1165.62	779.832	1297.79	1025.11	0.0384632	0.490646	0.0783929	0.937516	0.992576
E_Q9C0U0/ensembl21259/trans/Unknown	19	153	12	75	31.3213	52.8412	39.6525	41.9004	41.4288	-0.0525314	0.683783	-0.0768246	0.938763	0.992576
CR1_Ele11/LINE/CR1/Type_I_Transposons_LINE	0	4	0	3	0	1.38147	0	1.67601	0.764371	0.0513808	0.70557	0.0728217	0.941948	0.992576
EAL39842/Unknown/Unknown	2	82	6	21	3.29698	28.3201	19.8262	11.7321	15.7939	-0.066947	0.923334	-0.0725058	0.942199	0.992576
Pao_Bel_Ele229/LTR/Pao/LTRs	0	10	0	7	0	3.45367	0	3.9107	1.84109	0.0627822	0.87463	0.0717815	0.942776	0.992576
46120%2C61706..141274/DNA/Type_II_Transposons	2	2	0	5	3.29698	0.690735	0	2.79336	1.69527	-0.0649312	0.918739	-0.0706743	0.943657	0.992576
CR1Fam28_1/LINE/CR1Fam28/Type_I_Transposons_LINE	433	2087	152	1594	713.796	720.782	502.265	890.522	706.841	-0.0344402	0.491395	-0.0700867	0.944125	0.992576
GYPSY56-I_AG/LTR/Gypsy/LTRs	523	2274	197	1846	862.16	785.366	650.962	1031.31	832.449	0.0328661	0.472592	0.0695444	0.944556	0.992576
CR1_Ele36/LINE/CR1/Type_I_Transposons_LINE	2	4	1	2	3.29698	1.38147	3.30437	1.11734	2.27504	-0.0674521	0.985581	-0.068439	0.945436	0.992576
E_O18558/ensembl103876/low_complexity/Unknown	5	33	3	16	8.24245	11.3971	9.91312	8.93874	9.62286	-0.0629393	0.923443	-0.0681572	0.94566	0.992576
Pao_Bel_Ele158/LTR/Pao/LTRs	6	15	0	26	9.89094	5.18051	0	14.5255	7.39923	0.0668172	1.00007	0.0668128	0.946731	0.992576
OutcastFam8_2/LINE/OutcastFam8/Type_I_Transposons_LINE	1	8	0	8	1.64849	2.76294	0	4.46937	2.2202	0.063883	0.958031	0.0666815	0.946835	0.992576
Pao_Bel_Ele218/LTR/Pao/LTRs	0	12	0	6	0	4.14441	0	3.35203	1.87411	-0.0582058	0.877053	-0.0663652	0.947087	0.992576
EAA10496/Unknown/Unknown	34	248	24	109	56.0486	85.6511	79.305	60.8952	70.475	-0.0400858	0.60838	-0.0658894	0.947466	0.992576
Agam_AB090820_R7Ag1/LINE/R7Ag1/Type_I_Transposons_LINE	943	3426	478	1973	1554.53	1183.23	1579.49	1102.26	1354.88	-0.0295099	0.464154	-0.0635778	0.949306	0.992576
Ty3_gypsy_Ele171/LTR/Gypsy/LTRs	1	5	0	6	1.64849	1.72684	0	3.35203	1.68184	0.0586992	0.92401	0.0635266	0.949347	0.992576
358/transposon/Unknown	1	5	0	6	1.64849	1.72684	0	3.35203	1.68184	0.0586992	0.92401	0.0635266	0.949347	0.992576
GYPSY57-LTR_AG/LTR/Gypsy/LTRs	28	302	18	171	46.1577	104.301	59.4787	95.5328	76.3676	0.0407602	0.652415	0.062476	0.950184	0.992576
IFam5_1/LINE/IFam5/Type_I_Transposons_LINE	818	2237	519	853	1348.46	772.587	1714.97	476.547	1078.14	0.039067	0.628729	0.0621365	0.950454	0.992576
AAQ01581/Unknown/Unknown	46	277	21	172	75.8305	95.6668	69.3919	96.0915	84.2452	-0.035824	0.580681	-0.0616932	0.950807	0.992576
MARINERN3a_AG/DNA/Tc1/Type_II_Transposons	2	43	4	10	3.29698	14.8508	13.2175	5.58671	9.238	-0.0591941	0.961968	-0.0615344	0.950934	0.992576
JockeyFam20_1/LINE/JockeyFam20/Type_I_Transposons_LINE	79	537	54	239	130.231	185.462	178.436	133.522	156.913	-0.0325923	0.531011	-0.0613778	0.951058	0.992576
EAL39926/Unknown/Unknown	8	38	1	40	13.1879	13.124	3.30437	22.3469	12.9908	0.0564243	0.922531	0.0611625	0.95123	0.992576
28/transposon/Unknown	14	65	13	6	23.0789	22.4489	42.9569	3.35203	22.9592	-0.054757	0.906667	-0.0603937	0.951842	0.992576
6444/transposon/Unknown	71	340	41	191	117.043	117.425	135.479	106.706	119.163	0.0320129	0.532999	0.0600618	0.952106	0.992576
Pao_Bel_Ele109/LTR/Pao/LTRs	2	5	1	4	3.29698	1.72684	3.30437	2.23469	2.64072	0.0595666	0.998557	0.0596527	0.952432	0.992576
GYPSY43-I_AG/LTR/Gypsy/LTRs	1058	4045	453	3045	1744.1	1397.01	1496.88	1701.15	1584.79	0.0259939	0.436279	0.059581	0.952489	0.992576
OutcastFam6_2/LINE/OutcastFam6/Type_I_Transposons_LINE	766	2953	430	1465	1262.74	1019.87	1420.88	818.454	1130.49	-0.0286588	0.488753	-0.0586365	0.953242	0.992576
3339/transposon/Unknown	56	333	33	187	92.3154	115.007	109.044	104.472	105.21	0.0314573	0.544752	0.0577461	0.953951	0.992576
BAC57907/Unknown/Unknown	364	1087	247	238	600.05	375.414	816.181	132.964	481.152	-0.0406271	0.704117	-0.0576994	0.953988	0.992576
Ty1_copia_Ele25/LTR/Copia/LTRs	21	88	8	63	34.6183	30.3923	26.435	35.1963	31.6605	-0.0392787	0.712484	-0.0551292	0.956036	0.993962
EAA13544/Unknown/Unknown	4	23	4	4	6.59396	7.94345	13.2175	2.23469	7.4974	-0.0526524	0.979421	-0.0537586	0.957127	0.994166
Ty3_gypsy_Ele134/LTR/Gypsy/LTRs	39	175	28	71	64.2911	60.4393	92.5225	39.6657	64.2296	0.0346707	0.653095	0.0530868	0.957663	0.994166
CR1Fam22_4/LINE/CR1Fam22/Type_I_Transposons_LINE	699	3491	253	2637	1152.29	1205.68	836.007	1473.22	1166.8	-0.0249683	0.48427	-0.0515587	0.95888	0.994189
Pao_Bel_Ele96/LTR/Pao/LTRs	1	2	0	3	1.64849	0.690735	0	1.67601	1.00381	-0.041954	0.836288	-0.0501669	0.959989	0.994189
67747/DNA/Type_II_Transposons	2	13	2	3	3.29698	4.48978	6.60875	1.67601	4.01788	-0.0480422	1.00628	-0.0477423	0.961922	0.994189
TRANSIB2_AG/DNA/Transib/Type_II_Transposons	45	256	29	130	74.182	88.4141	95.8269	72.6273	82.7626	0.0265594	0.576757	0.0460497	0.963271	0.994189
RTE_Ele4/LINE/RTE/Type_I_Transposons_LINE	4	19	1	15	6.59396	6.56198	3.30437	8.38007	6.2101	-0.0451124	0.984096	-0.0458415	0.963437	0.994189
L2_Ele5/LINE/L2/Type_I_Transposons_LINE	8	68	2	53	13.1879	23.485	6.60875	29.6096	18.2228	0.0396663	0.872802	0.0454471	0.963751	0.994189
EAA05828/Unknown/Unknown	46	183	19	138	75.8305	63.2022	62.7831	77.0967	69.7281	0.0255145	0.593207	0.0430111	0.965693	0.994189
E_P91509/ensembl11564/trans/Unknown	2	3	0	7	3.29698	1.0361	0	3.9107	2.06095	0.0388729	0.948465	0.0409851	0.967308	0.994189
Ty3_gypsy_Ele122/LTR/Gypsy/LTRs	25	114	17	46	41.2122	39.3719	56.1744	25.6989	40.6143	-0.0277328	0.701531	-0.0395318	0.968466	0.994189
Pao_Bel_Ele224/LTR/Pao/LTRs	9	64	3	44	14.8364	22.1035	9.91312	24.5815	17.8586	-0.0326894	0.844303	-0.0387176	0.969116	0.994189
BEL9-LTR_AG/LTR/Pao/LTRs	32	200	27	71	52.7517	69.0735	89.2181	39.6657	62.6772	0.0252623	0.657228	0.0384377	0.969339	0.994189
OutcastFam5_1/LINE/OutcastFam5/Type_I_Transposons_LINE	357	1666	195	959	588.511	575.382	644.353	535.766	586.003	0.0163572	0.445634	0.0367055	0.97072	0.994189
Pao_Bel_Ele209/LTR/Pao/LTRs	152	959	85	553	250.57	331.207	280.872	308.945	292.899	0.0175787	0.479215	0.0366824	0.970738	0.994189
7090/transposon/Unknown	32	134	26	27	52.7517	46.2792	85.9137	15.0841	50.0072	-0.0276735	0.780302	-0.0354651	0.971709	0.994189
EAL40159/Unknown/Unknown	2	7	1	4	3.29698	2.41757	3.30437	2.23469	2.8134	-0.0348334	1.00194	-0.0347658	0.972267	0.994189
AAK12626/Unknown/Unknown	23	115	5	106	37.9153	39.7173	16.5219	59.2192	38.3434	0.02581	0.751219	0.0343575	0.972592	0.994189
BEL12-LTR_AG/LTR/Pao/LTRs	5	71	8	15	8.24245	24.5211	26.435	8.38007	16.8947	-0.0299819	0.887446	-0.0337845	0.973049	0.994189
GYPSY13-LTR_AG/LTR/Gypsy/LTRs	113	397	55	262	186.279	137.111	181.741	146.372	162.876	0.0170522	0.519043	0.0328531	0.973792	0.994189
BEL1-I_AG/LTR/Pao/LTRs	1013	2372	293	2654	1669.92	819.212	968.182	1482.71	1235.01	-0.017168	0.530968	-0.0323333	0.974206	0.994189
Ty3_gypsy_Ele54/LTR/Gypsy/LTRs	16	29	9	16	26.3758	10.0157	29.7394	8.93874	18.7674	0.0276693	0.871059	0.0317651	0.974659	0.994189
Pao_Bel_Ele19/LTR/Pao/LTRs	1	7	0	6	1.64849	2.41757	0	3.35203	1.85452	-0.0295497	0.93749	-0.03152	0.974855	0.994189
6789/transposon/Unknown	6	49	4	24	9.89094	16.923	13.2175	13.4081	13.3599	-0.0275061	0.875912	-0.0314028	0.974948	0.994189
GYPSY31-I_AG/LTR/Gypsy/LTRs	294	1175	119	867	484.656	405.807	393.221	484.368	442.013	-0.0144812	0.461493	-0.0313791	0.974967	0.994189
GYPSY47-LTR_AG/LTR/Gypsy/LTRs	204	948	130	415	336.292	327.408	429.569	231.849	331.279	-0.0156153	0.516324	-0.0302433	0.975873	0.994189
E_Q9NL33/ensembl20638/low_complexity/Unknown	0	2	0	1	0	0.690735	0	0.558671	0.312352	-0.0152992	0.51866	-0.0294976	0.976468	0.994189
E_Q9ZQQ6/ensembl19122/trans/Unknown	7	38	4	22	11.5394	13.124	13.2175	12.2908	12.5429	0.0245864	0.876557	0.0280489	0.977623	0.994189
GYPSY52-I_AG/LTR/Gypsy/LTRs	930	3997	372	2961	1533.1	1380.43	1229.23	1654.23	1449.25	-0.0120806	0.444031	-0.0272066	0.978295	0.994189
E_Q9BM81/ensembl6935/low_complexity/Unknown	85	409	28	324	140.122	141.255	92.5225	181.01	138.727	-0.0151258	0.564688	-0.0267861	0.97863	0.994189
GYPSY38-I_AG/LTR/Gypsy/LTRs	1085	4339	380	3574	1788.61	1498.55	1255.66	1996.69	1634.88	-0.0118909	0.469617	-0.0253205	0.979799	0.994189
gi|6671106:<1-2793%2C/DNA/Type_II_Transposons	70	240	23	208	115.394	82.8882	76.0006	116.204	97.6217	-0.0141159	0.577901	-0.0244261	0.980513	0.994189
EAA08583/Unknown/Unknown	26	80	9	68	42.8607	27.6294	29.7394	37.9897	34.5548	-0.0167035	0.711723	-0.023469	0.981276	0.994189
R1Fam3_2/LINE/R1Fam3/Type_I_Transposons_LINE	409	2407	190	1546	674.232	831.299	627.831	863.706	749.267	-0.0103794	0.461863	-0.022473	0.982071	0.994189
Pao_Bel_Ele125/LTR/Pao/LTRs	50	293	22	192	82.4245	101.193	72.6962	107.265	90.8946	-0.012441	0.575449	-0.0216197	0.982751	0.994189
7718/transposon/Unknown	5	14	1	16	8.24245	4.83514	3.30437	8.93874	6.33018	0.0208126	0.984948	0.0211306	0.983141	0.994189
CAI96720/Unknown/Unknown	82	407	28	316	135.176	140.565	92.5225	176.54	136.201	-0.0109692	0.562887	-0.0194873	0.984452	0.994189
6326/transposon/Unknown	3	29	0	24	4.94547	10.0157	0	13.4081	7.09231	-0.0193619	1.00181	-0.0193269	0.98458	0.994189
101239%2C150047/DNA/Type_II_Transposons	11	82	5	53	18.1334	28.3201	16.5219	29.6096	23.1462	0.0150303	0.789961	0.0190267	0.98482	0.994189
151106..32741%2C59170..160640/DNA/Type_II_Transposons	14	128	9	69	23.0789	44.207	29.7394	38.5483	33.8934	0.0137686	0.726724	0.0189461	0.984884	0.994189
E_Q9WMZ5/ensembl31341/trans/Unknown	5	16	4	4	8.24245	5.52588	13.2175	2.23469	7.30513	0.0162834	0.981804	0.0165852	0.986768	0.995367
122116..161284/DNA/Type_II_Transposons	50	197	25	121	82.4245	68.0374	82.6094	67.5993	75.1676	-0.00832796	0.583294	-0.0142775	0.988609	0.995616
GYPSY41-I_AG/LTR/Gypsy/LTRs	2082	7566	1197	3697	3432.15	2613.05	3955.34	2065.41	3016.49	-0.00655892	0.502623	-0.0130494	0.989588	0.995616
CR1_Ele35/LINE/CR1/Type_I_Transposons_LINE	4	19	2	12	6.59396	6.56198	6.60875	6.70406	6.61719	0.0121225	0.970505	0.0124909	0.990034	0.995616
EAA05839/Unknown/Unknown	254	1334	107	941	418.716	460.72	353.568	525.71	439.679	0.00556534	0.477298	0.0116601	0.990697	0.995616
Pao_Bel_Ele7/LTR/Pao/LTRs	1	34	3	9	1.64849	11.7425	9.91312	5.02804	7.08304	0.0103631	0.989539	0.0104726	0.991644	0.995616
Pao_Bel_Ele74/LTR/Pao/LTRs	92	473	60	219	151.661	163.359	198.262	122.349	158.908	0.00522427	0.532596	0.00980908	0.992174	0.995616
14394/transposon/Unknown	4	14	2	9	6.59396	4.83514	6.60875	5.02804	5.76647	0.00753195	0.984576	0.00764995	0.993896	0.995616
RETRO99_AG_LTR/LTR/Gypsy/LTRs	7	66	6	28	11.5394	22.7943	19.8262	15.6428	17.4507	-0.00622347	0.838254	-0.00742433	0.994076	0.995616
GYPSY50-LTR_AG/LTR/Gypsy/LTRs	5	62	7	16	8.24245	21.4128	23.1306	8.93874	15.4311	-0.00656828	0.885503	-0.00741757	0.994082	0.995616
Pao_Bel_Ele41/LTR/Pao/LTRs	79	152	46	62	130.231	52.4958	152.001	34.6376	92.3413	0.00520806	0.742093	0.00701807	0.9944	0.995616
GambolFam1_1/LINE/GambolFam1/Type_I_Transposons_LINE	67	601	37	350	110.449	207.566	122.262	195.535	158.953	0.00368704	0.576751	0.00639278	0.994899	0.995616
CR1Fam9_1/LINE/CR1Fam9/Type_I_Transposons_LINE	2349	10360	863	8209	3872.3	3578.01	2851.68	4586.13	3722.03	-0.00119211	0.462823	-0.00257573	0.997945	0.997945

## Sheet: 21nt_Ensemb_mult_PbGFP to BF
		Raw read number				Normalized read number
ID	BF_rep1	BF_rep2	PbGFP_rep1	PbGFP_rep2	BF_rep1_N	BF_rep2_N	PbGFP_rep1_N	PbGFP_rep2_N	baseMean	log2FoldChange	lfcSE	stat	pvalue	padj
DMRG/DNA/Type_II_Transposons	122	653	28	16	175.173	605.608	42.9455	7.01906	207.686	-2.24234	0.760007	-2.95042	0.00317346	0.0871849
4334/transposon/Unknown	1	2	242	2	1.43584	1.85485	371.172	0.877383	93.8349	2.1783	0.7698	2.82969	0.00465931	0.0871849
4335/transposon/Unknown	3	1	207	3	4.30752	0.927424	317.49	1.31607	81.0102	2.08858	0.770389	2.71108	0.00670653	0.0871849
EAA06131/Unknown/Unknown	18	335	16	24	25.8451	310.687	24.5403	10.5286	92.9003	-1.78188	0.766375	-2.32507	0.020068	0.195663
GYPSY61-I_AG/LTR/Gypsy/LTRs	3	6	35	13	4.30752	5.56454	53.6819	5.70299	17.3142	1.29069	0.772134	1.67159	0.0946048	0.737917
GambolFam4_1/LINE/GambolFam4/Type_I_Transposons_LINE	0	0	6	4	0	0	9.2026	1.75477	2.73934	1.16185	0.714775	1.62548	0.104061	NA
Ty3_gypsy_Ele27/LTR/Gypsy/LTRs	1	0	12	1	1.43584	0	18.4052	0.438691	5.06994	1.09819	0.74096	1.48212	0.138308	NA
104184/DNA/Type_II_Transposons	237	74	56	100	340.294	68.6294	85.891	43.8691	134.671	-1.0069	0.753695	-1.33595	0.181566	0.998909
24978..111603/DNA/Type_II_Transposons	2	3	0	0	2.87168	2.78227	0	0	1.41349	-0.831957	0.651058	-1.27785	0.201301	NA
174936..177278/DNA/Type_II_Transposons	21	73	54	449	30.1527	67.7019	82.8234	196.972	94.4126	0.950525	0.746461	1.27337	0.202885	0.998909
BEL19-I_AG/LTR/Pao/LTRs	0	0	1	10	0	0	1.53377	4.38691	1.48017	0.809249	0.654344	1.23673	0.216186	NA
8905/transposon/Unknown	0	0	4	1	0	0	6.13507	0.438691	1.64344	0.803918	0.65338	1.2304	0.218548	NA
7520/transposon/Unknown	0	0	3	3	0	0	4.6013	1.31607	1.47934	0.7916	0.65137	1.21528	0.224258	NA
46120%2C61706..141274/DNA/Type_II_Transposons	0	0	5	0	0	0	7.66884	0	1.91721	0.769163	0.642302	1.19751	0.231108	NA
GYPSY28-I_AG/LTR/Gypsy/LTRs	1	2	1	33	1.43584	1.85485	1.53377	14.4768	4.82532	0.896207	0.760043	1.17915	0.238338	NA
BAC57901/Unknown/Unknown	14	9	58	13	20.1018	8.34681	88.9585	5.70299	30.7775	0.904715	0.771457	1.17274	0.240902	0.998909
HAT1_AG/DNA/hAT/Type_II_Transposons	3	4	0	2	4.30752	3.7097	0	0.877383	2.22365	-0.804053	0.713414	-1.12705	0.259721	NA
GYPSY10-LTR_AG/LTR/Gypsy/LTRs	0	0	1	7	0	0	1.53377	3.07084	1.15115	0.678476	0.621465	1.09174	0.274949	NA
GYPSY22-I_AG/LTR/Gypsy/LTRs	0	0	3	1	0	0	4.6013	0.438691	1.26	0.676284	0.62126	1.08857	0.276344	NA
Ty3_gypsy_Ele167/LTR/Gypsy/LTRs	1	3	8	10	1.43584	2.78227	12.2701	4.38691	5.21879	0.812877	0.767881	1.0586	0.289783	NA
BEL1-I_AG/LTR/Pao/LTRs	0	0	1	6	0	0	1.53377	2.63215	1.04148	0.629912	0.607146	1.0375	0.299504	NA
Pao_Bel_Ele60/LTR/Pao/LTRs	4	7	0	6	5.74337	6.49197	0	2.63215	3.71687	-0.747483	0.750112	-0.996495	0.31901	NA
EAL40373/Unknown/Unknown	0	0	2	2	0	0	3.06753	0.877383	0.986229	0.587189	0.594112	0.988346	0.322983	NA
BAC82595/Unknown/Unknown	0	0	1	5	0	0	1.53377	2.19346	0.931806	0.578247	0.590416	0.979388	0.327388	NA
GYPSY67-I_AG/LTR/Gypsy/LTRs	0	0	1	5	0	0	1.53377	2.19346	0.931806	0.578247	0.590416	0.979388	0.327388	NA
Ty1_copia_Ele1/LTR/Copia/LTRs	3	1	0	1	4.30752	0.927424	0	0.438691	1.41841	-0.639184	0.655592	-0.974972	0.329574	NA
E_O45287/ensembl29285/low_complexity/Unknown	1	2	0	0	1.43584	1.85485	0	0	0.822672	-0.5501	0.569947	-0.965176	0.334456	NA
Pao_Bel_Ele221/LTR/Pao/LTRs	1	2	0	0	1.43584	1.85485	0	0	0.822672	-0.5501	0.569947	-0.965176	0.334456	NA
Ty1_copia_Ele73/LTR/Copia/LTRs	1	2	0	0	1.43584	1.85485	0	0	0.822672	-0.5501	0.569947	-0.965176	0.334456	NA
Agam_AJ006551_Agam2/LINE/Type_I_Transposons_LINE	1	2	0	0	1.43584	1.85485	0	0	0.822672	-0.5501	0.569947	-0.965176	0.334456	NA
16061/DNA/Type_II_Transposons	1	2	0	0	1.43584	1.85485	0	0	0.822672	-0.5501	0.569947	-0.965176	0.334456	NA
JockeyFam4_1/LINE/JockeyFam4/Type_I_Transposons_LINE	0	1	2	8	0	0.927424	3.06753	3.50953	1.87612	0.667446	0.695096	0.960221	0.336944	NA
E_Q9HQ43/ensembl54099/trans/Unknown	0	0	3	0	0	0	4.6013	0	1.15033	0.548869	0.578032	0.949546	0.342343	NA
4780/transposon/Unknown	0	0	3	0	0	0	4.6013	0	1.15033	0.548869	0.578032	0.949546	0.342343	NA
Pogo_Ele5/DNA/Pogo/Type_II_Transposons	0	2	3	10	0	1.85485	4.6013	4.38691	2.71077	0.678009	0.729289	0.929685	0.352534	NA
E_O61453/ensembl6402/trans/Unknown	0	0	1	4	0	0	1.53377	1.75477	0.822133	0.523539	0.570805	0.917194	0.359041	NA
EAA11469/Unknown/Unknown	0	0	1	4	0	0	1.53377	1.75477	0.822133	0.523539	0.570805	0.917194	0.359041	NA
Ty3_gypsy_Ele155/LTR/Gypsy/LTRs	0	0	1	4	0	0	1.53377	1.75477	0.822133	0.523539	0.570805	0.917194	0.359041	NA
JockeyFam8_1/LINE/JockeyFam8/Type_I_Transposons_LINE	1	5	0	2	1.43584	4.63712	0	0.877383	1.73759	-0.626599	0.683876	-0.916246	0.359538	NA
EAA09901/Unknown/Unknown	0	0	2	1	0	0	3.06753	0.438691	0.876557	0.52258	0.570868	0.915414	0.359974	NA
Agam_U89800_TopiII/DNA/Tc1/Type_II_Transposons	0	0	2	1	0	0	3.06753	0.438691	0.876557	0.52258	0.570868	0.915414	0.359974	NA
GambolFam11_1/LINE/GambolFam11/Type_I_Transposons_LINE	0	0	2	1	0	0	3.06753	0.438691	0.876557	0.52258	0.570868	0.915414	0.359974	NA
EAL41763/Unknown/Unknown	0	0	2	1	0	0	3.06753	0.438691	0.876557	0.52258	0.570868	0.915414	0.359974	NA
3334/transposon/Unknown	17	2	50	3	24.4093	1.85485	76.6884	1.31607	26.0672	0.701876	0.770242	0.911241	0.362168	0.998909
Agam_AB097148_IseAg1/LINE/IseAg1/Type_I_Transposons_LINE	0	1	3	4	0	0.927424	4.6013	1.75477	1.82087	0.624419	0.68886	0.906453	0.364696	NA
EAL42447/Unknown/Unknown	0	2	2	12	0	1.85485	3.06753	5.2643	2.54667	0.635872	0.723254	0.879182	0.379303	NA
piggyBacN1_AG/DNA/PiggyBac/Type_II_Transposons	2	3	0	2	2.87168	2.78227	0	0.877383	1.63283	-0.590375	0.680489	-0.867574	0.385627	NA
dust/dust/Dust	81	36	189	91	116.303	33.3873	289.882	39.9209	119.873	0.657839	0.762953	0.862227	0.388563	0.998909
EAL38938/Unknown/Unknown	0	0	1	3	0	0	1.53377	1.31607	0.71246	0.465134	0.547364	0.84977	0.395453	NA
COPIA2-I_AG/LTR/Copia/LTRs	0	0	1	3	0	0	1.53377	1.31607	0.71246	0.465134	0.547364	0.84977	0.395453	NA
GYPSY64-I_AG/LTR/Gypsy/LTRs	0	0	1	3	0	0	1.53377	1.31607	0.71246	0.465134	0.547364	0.84977	0.395453	NA
HELITRON1_AG/RC/Helitron/Unknown	13	10	3	16	18.6659	9.27424	4.6013	7.01906	9.89014	-0.652521	0.771437	-0.845852	0.397636	NA
JockeyFam11_1/LINE/JockeyFam11/Type_I_Transposons_LINE	0	2	4	5	0	1.85485	6.13507	2.19346	2.54584	0.604504	0.721014	0.838408	0.401802	NA
EAL39930/Unknown/Unknown	4	5	1	4	5.74337	4.63712	1.53377	1.75477	3.41725	-0.633478	0.756539	-0.837337	0.402403	NA
JockeyFam1_1/LINE/JockeyFam1/Type_I_Transposons_LINE	8	2	20	8	11.4867	1.85485	30.6753	3.50953	11.8816	0.644641	0.772849	0.834111	0.404218	0.998909
EAL39732/Unknown/Unknown	1	1	0	0	1.43584	0.927424	0	0	0.590816	-0.417372	0.514539	-0.811158	0.417275	NA
Aalb_L78794_tnpA/DNA/Type_II_Transposons	1	1	0	0	1.43584	0.927424	0	0	0.590816	-0.417372	0.514539	-0.811158	0.417275	NA
BEL11-I_AG/LTR/Pao/LTRs	1	1	0	0	1.43584	0.927424	0	0	0.590816	-0.417372	0.514539	-0.811158	0.417275	NA
Ty3_gypsy_Ele101/LTR/Gypsy/LTRs	1	1	0	0	1.43584	0.927424	0	0	0.590816	-0.417372	0.514539	-0.811158	0.417275	NA
JockeyFam24_1/LINE/JockeyFam24/Type_I_Transposons_LINE	1	1	0	0	1.43584	0.927424	0	0	0.590816	-0.417372	0.514539	-0.811158	0.417275	NA
AAO67564/Unknown/Unknown	2	0	0	0	2.87168	0	0	0	0.717921	-0.41564	0.51385	-0.808874	0.418587	NA
HELITRON2N_AG/RC/Helitron/Unknown	2	0	0	0	2.87168	0	0	0	0.717921	-0.41564	0.51385	-0.808874	0.418587	NA
EAA12317/Unknown/Unknown	2	0	8	0	2.87168	0	12.2701	0	3.78546	0.568747	0.705727	0.805903	0.420299	NA
GYPSY9-LTR_AG/LTR/Gypsy/LTRs	0	2	3	7	0	1.85485	4.6013	3.07084	2.38175	0.572861	0.718096	0.79775	0.425016	NA
E_Q9AYK7/ensembl20615/trans/Unknown	1	0	5	0	1.43584	0	7.66884	0	2.27617	0.526354	0.668326	0.787571	0.430948	NA
Ty3_gypsy_Ele93/LTR/Gypsy/LTRs	3	0	0	1	4.30752	0	0	0.438691	1.18655	-0.472263	0.602958	-0.783244	0.433484	NA
Ty3_gypsy_Ele128/LTR/Gypsy/LTRs	3	0	0	1	4.30752	0	0	0.438691	1.18655	-0.472263	0.602958	-0.783244	0.433484	NA
TRANSIBN3_AG/DNA/Transib/Type_II_Transposons	0	0	2	0	0	0	3.06753	0	0.766884	0.405065	0.518224	0.78164	0.434426	NA
Ty3_gypsy_Ele122/LTR/Gypsy/LTRs	0	0	2	0	0	0	3.06753	0	0.766884	0.405065	0.518224	0.78164	0.434426	NA
EAA11132/Unknown/Unknown	0	0	2	0	0	0	3.06753	0	0.766884	0.405065	0.518224	0.78164	0.434426	NA
AAC82603/Unknown/Unknown	0	0	2	0	0	0	3.06753	0	0.766884	0.405065	0.518224	0.78164	0.434426	NA
8068/transposon/Unknown	0	0	2	0	0	0	3.06753	0	0.766884	0.405065	0.518224	0.78164	0.434426	NA
15527/transposon/Unknown	0	0	2	0	0	0	3.06753	0	0.766884	0.405065	0.518224	0.78164	0.434426	NA
2699..28182%2C170074..44469%2C168219..25961%2C101666..22945%2C46002%2C107940/DNA/Type_II_Transposons	1	4	5	14	1.43584	3.7097	7.66884	6.14168	4.73901	0.595883	0.767508	0.776386	0.437521	NA
Amer_AJ006562_Amer7/LTR/Copia/LTRs	0	0	1	2	0	0	1.53377	0.877383	0.602788	0.402351	0.518729	0.775647	0.437957	NA
Ty1_copia_Ele47/LTR/Copia/LTRs	0	0	1	2	0	0	1.53377	0.877383	0.602788	0.402351	0.518729	0.775647	0.437957	NA
EAL41441/Unknown/Unknown	0	0	1	2	0	0	1.53377	0.877383	0.602788	0.402351	0.518729	0.775647	0.437957	NA
JockeyFam18_1/LINE/JockeyFam18/Type_I_Transposons_LINE	0	0	1	2	0	0	1.53377	0.877383	0.602788	0.402351	0.518729	0.775647	0.437957	NA
HATN3_AG/DNA/hAT/Type_II_Transposons	0	0	1	2	0	0	1.53377	0.877383	0.602788	0.402351	0.518729	0.775647	0.437957	NA
GYPSY2-I_AG/LTR/Gypsy/LTRs	0	0	1	2	0	0	1.53377	0.877383	0.602788	0.402351	0.518729	0.775647	0.437957	NA
38856..109651/DNA/Type_II_Transposons	0	0	1	2	0	0	1.53377	0.877383	0.602788	0.402351	0.518729	0.775647	0.437957	NA
OutcastFam10_1/LINE/OutcastFam10/Type_I_Transposons_LINE	0	0	0	6	0	0	0	2.63215	0.658037	0.385019	0.507236	0.759053	0.447821	NA
GYPSY7-LTR_AG/LTR/Gypsy/LTRs	2	9	0	8	2.87168	8.34681	0	3.50953	3.68201	-0.563105	0.746195	-0.754635	0.450468	NA
OutcastFam5_1/LINE/OutcastFam5/Type_I_Transposons_LINE	0	2	3	6	0	1.85485	4.6013	2.63215	2.27207	0.534441	0.713359	0.74919	0.453743	NA
GYPSY62-I_AG/LTR/Gypsy/LTRs	0	2	3	6	0	1.85485	4.6013	2.63215	2.27207	0.534441	0.713359	0.74919	0.453743	NA
GYPSY13-LTR_AG/LTR/Gypsy/LTRs	0	4	0	1	0	3.7097	0	0.438691	1.0371	-0.434697	0.589213	-0.737758	0.460662	NA
Ty3_gypsy_Ele3/LTR/Gypsy/LTRs	1	0	3	3	1.43584	0	4.6013	1.31607	1.8383	0.505331	0.685986	0.736649	0.461336	NA
MARINERN10_AG/DNA/Tc1/Type_II_Transposons	0	1	2	4	0	0.927424	3.06753	1.75477	1.43743	0.487671	0.662821	0.735751	0.461882	NA
Agam_AB090814_WaldoAg1/LINE/WaldoAg1/Type_I_Transposons_LINE	0	1	1	7	0	0.927424	1.53377	3.07084	1.38301	0.479831	0.65738	0.729914	0.465443	NA
Ty3_gypsy_Ele135/LTR/Gypsy/LTRs	1	2	0	1	1.43584	1.85485	0	0.438691	0.932345	-0.435364	0.602498	-0.722598	0.469927	NA
L2Fam1_1/LINE/L2Fam1/Type_I_Transposons_LINE	1	2	0	1	1.43584	1.85485	0	0.438691	0.932345	-0.435364	0.602498	-0.722598	0.469927	NA
R1Fam9_1/LINE/R1Fam9/Type_I_Transposons_LINE	3	9	1	8	4.30752	8.34681	1.53377	3.50953	4.42441	-0.545182	0.76545	-0.712238	0.476317	NA
HELITRON2_AG/RC/Helitron/Unknown	0	4	2	17	0	3.7097	3.06753	7.45775	3.55875	0.523989	0.744067	0.704223	0.481294	NA
HARBINGERN2_AG/DNA/Harbinger/Type_II_Transposons	0	0	0	5	0	0	0	2.19346	0.548364	0.330663	0.477775	0.692091	0.48888	NA
BAC82628/Unknown/Unknown	0	0	0	5	0	0	0	2.19346	0.548364	0.330663	0.477775	0.692091	0.48888	NA
EAL39058/Unknown/Unknown	0	0	0	5	0	0	0	2.19346	0.548364	0.330663	0.477775	0.692091	0.48888	NA
EAL39465/Unknown/Unknown	0	0	0	5	0	0	0	2.19346	0.548364	0.330663	0.477775	0.692091	0.48888	NA
Agam_AB090817_R6Ag1/LINE/R6Ag1/Type_I_Transposons_LINE	0	0	1	1	0	0	1.53377	0.438691	0.493115	0.33376	0.482384	0.691896	0.489003	NA
Ty3_gypsy_Ele86/LTR/Gypsy/LTRs	0	0	1	1	0	0	1.53377	0.438691	0.493115	0.33376	0.482384	0.691896	0.489003	NA
E_Q9BM81/ensembl6935/low_complexity/Unknown	0	0	1	1	0	0	1.53377	0.438691	0.493115	0.33376	0.482384	0.691896	0.489003	NA
Agam_U89802_TsessebeII/DNA/Tc1/Type_II_Transposons	0	0	1	1	0	0	1.53377	0.438691	0.493115	0.33376	0.482384	0.691896	0.489003	NA
Ty3_gypsy_Ele52/LTR/Gypsy/LTRs	0	0	1	1	0	0	1.53377	0.438691	0.493115	0.33376	0.482384	0.691896	0.489003	NA
Ty1_copia_Ele80/LTR/Copia/LTRs	0	0	1	1	0	0	1.53377	0.438691	0.493115	0.33376	0.482384	0.691896	0.489003	NA
5162/transposon/Unknown	0	0	1	1	0	0	1.53377	0.438691	0.493115	0.33376	0.482384	0.691896	0.489003	NA
37905..51019/DNA/Type_II_Transposons	0	0	1	1	0	0	1.53377	0.438691	0.493115	0.33376	0.482384	0.691896	0.489003	NA
57185..183094/DNA/Type_II_Transposons	0	0	1	1	0	0	1.53377	0.438691	0.493115	0.33376	0.482384	0.691896	0.489003	NA
10961/transposon/Unknown	1	0	2	5	1.43584	0	3.06753	2.19346	1.67421	0.466695	0.679688	0.686631	0.492315	NA
GYPSY4-I_AG/LTR/Gypsy/LTRs	1	3	0	2	1.43584	2.78227	0	0.877383	1.27387	-0.439585	0.647361	-0.679041	0.497112	NA
E_Q9XUX1/ensembl21240/low_complexity/Unknown	1	3	0	2	1.43584	2.78227	0	0.877383	1.27387	-0.439585	0.647361	-0.679041	0.497112	NA
R1Fam6_1/LINE/R1Fam6/Type_I_Transposons_LINE	5	1	1	3	7.17921	0.927424	1.53377	1.31607	2.73912	-0.495396	0.734882	-0.674117	0.500237	NA
TRANSIBN2_AG/DNA/Transib/Type_II_Transposons	0	1	1	6	0	0.927424	1.53377	2.63215	1.27333	0.432161	0.646954	0.667994	0.504138	NA
IFam1_1/LINE/IFam1/Type_I_Transposons_LINE	0	1	1	6	0	0.927424	1.53377	2.63215	1.27333	0.432161	0.646954	0.667994	0.504138	NA
Pao_Bel_Ele40/LTR/Pao/LTRs	2	4	1	2	2.87168	3.7097	1.53377	0.877383	2.24813	-0.484798	0.727631	-0.666269	0.505239	NA
E_Q9SK60/ensembl21178/trans/Unknown	0	2	0	0	0	1.85485	0	0	0.463712	-0.296176	0.448587	-0.660241	0.509099	NA
Ty1_copia_Ele38/LTR/Copia/LTRs	0	2	0	0	0	1.85485	0	0	0.463712	-0.296176	0.448587	-0.660241	0.509099	NA
Pao_Bel_Ele53/LTR/Pao/LTRs	0	2	0	0	0	1.85485	0	0	0.463712	-0.296176	0.448587	-0.660241	0.509099	NA
EAA14473/Unknown/Unknown	0	2	0	0	0	1.85485	0	0	0.463712	-0.296176	0.448587	-0.660241	0.509099	NA
BAC57920/Unknown/Unknown	0	2	0	0	0	1.85485	0	0	0.463712	-0.296176	0.448587	-0.660241	0.509099	NA
GYPSY47-LTR_AG/LTR/Gypsy/LTRs	0	2	0	0	0	1.85485	0	0	0.463712	-0.296176	0.448587	-0.660241	0.509099	NA
Ty1_copia_Ele28/LTR/Copia/LTRs	0	2	0	0	0	1.85485	0	0	0.463712	-0.296176	0.448587	-0.660241	0.509099	NA
BEL10-LTR_AG/LTR/Pao/LTRs	0	2	0	0	0	1.85485	0	0	0.463712	-0.296176	0.448587	-0.660241	0.509099	NA
E_P14350/ensembl11366/trans/Unknown	0	2	0	0	0	1.85485	0	0	0.463712	-0.296176	0.448587	-0.660241	0.509099	NA
AAA66077/Unknown/Unknown	0	2	0	0	0	1.85485	0	0	0.463712	-0.296176	0.448587	-0.660241	0.509099	NA
8063/transposon/Unknown	0	2	0	0	0	1.85485	0	0	0.463712	-0.296176	0.448587	-0.660241	0.509099	NA
GYPSY45-I_AG/LTR/Gypsy/LTRs	1	1	2	8	1.43584	0.927424	3.06753	3.50953	2.23508	0.473707	0.726139	0.652364	0.514166	NA
Pao_Bel_Ele116/LTR/Pao/LTRs	3	17	2	15	4.30752	15.7662	3.06753	6.58037	7.43041	-0.503745	0.772907	-0.651754	0.51456	NA
CR1Fam28_1/LINE/CR1Fam28/Type_I_Transposons_LINE	4	9	2	8	5.74337	8.34681	3.06753	3.50953	5.16681	-0.501974	0.770764	-0.651268	0.514874	NA
CR1Fam10_1/LINE/CR1Fam10/Type_I_Transposons_LINE	0	7	0	4	0	6.49197	0	1.75477	2.06168	-0.437534	0.675059	-0.648143	0.516893	NA
Agam_U89799_TopiI/DNA/Tc1/Type_II_Transposons	4	2	1	3	5.74337	1.85485	1.53377	1.31607	2.61201	-0.477499	0.737483	-0.647471	0.517327	NA
RTEFam2_1/LINE/RTEFam2/Type_I_Transposons_LINE	0	2	2	7	0	1.85485	3.06753	3.07084	1.99831	0.454113	0.701657	0.6472	0.517503	NA
GYPSY55-I_AG/LTR/Gypsy/LTRs	3	8	1	8	4.30752	7.41939	1.53377	3.50953	4.19255	-0.491728	0.76405	-0.643581	0.519847	NA
BEL17-I_AG/LTR/Pao/LTRs	0	2	3	4	0	1.85485	4.6013	1.75477	2.05273	0.451524	0.701634	0.643532	0.519879	NA
GYPSY38-I_AG/LTR/Gypsy/LTRs	0	4	3	12	0	3.7097	4.6013	5.2643	3.39382	0.478201	0.743214	0.643423	0.51995	NA
OutcastFam6_2/LINE/OutcastFam6/Type_I_Transposons_LINE	1	3	2	15	1.43584	2.78227	3.06753	6.58037	3.4665	0.467667	0.755345	0.619144	0.535822	NA
GYPSY63-I_AG/LTR/Gypsy/LTRs	0	0	0	4	0	0	0	1.75477	0.438691	0.273193	0.441899	0.618225	0.536427	NA
TSESSEBEII/DNA/TcMar-Tc1/Type_II_Transposons	0	0	0	4	0	0	0	1.75477	0.438691	0.273193	0.441899	0.618225	0.536427	NA
BEL7-I_AG/LTR/Pao/LTRs	0	0	0	4	0	0	0	1.75477	0.438691	0.273193	0.441899	0.618225	0.536427	NA
Ty3_gypsy_Ele169/LTR/Gypsy/LTRs	0	0	0	4	0	0	0	1.75477	0.438691	0.273193	0.441899	0.618225	0.536427	NA
Pao_Bel_Ele49/LTR/Pao/LTRs	0	0	0	4	0	0	0	1.75477	0.438691	0.273193	0.441899	0.618225	0.536427	NA
Ty3_gypsy_Ele47/LTR/Gypsy/LTRs	3	3	1	3	4.30752	2.78227	1.53377	1.31607	2.48491	-0.448252	0.736522	-0.608607	0.542785	NA
GYPSY70-LTR_AG/LTR/Gypsy/LTRs	1	0	3	1	1.43584	0	4.6013	0.438691	1.61896	0.39821	0.661919	0.601599	0.547441	NA
JockeyFam7_2/LINE/JockeyFam7/Type_I_Transposons_LINE	0	1	1	5	0	0.927424	1.53377	2.19346	1.16366	0.381493	0.634945	0.600828	0.547954	NA
CR1Fam22_4/LINE/CR1Fam22/Type_I_Transposons_LINE	0	1	1	5	0	0.927424	1.53377	2.19346	1.16366	0.381493	0.634945	0.600828	0.547954	NA
Tc1-1_AG/DNA/Tc1/Type_II_Transposons	1	1	2	7	1.43584	0.927424	3.06753	3.07084	2.12541	0.431568	0.72194	0.597789	0.549981	NA
GYPSY44-LTR_AG/LTR/Gypsy/LTRs	2	1	0	2	2.87168	0.927424	0	0.877383	1.16912	-0.377533	0.633156	-0.596272	0.550993	NA
Ty1_copia_Ele37/LTR/Copia/LTRs	2	1	0	2	2.87168	0.927424	0	0.877383	1.16912	-0.377533	0.633156	-0.596272	0.550993	NA
CR1Fam25_1/LINE/CR1Fam25/Type_I_Transposons_LINE	2	1	0	2	2.87168	0.927424	0	0.877383	1.16912	-0.377533	0.633156	-0.596272	0.550993	NA
Ty1_copia_Ele21/LTR/Copia/LTRs	0	1	2	2	0	0.927424	3.06753	0.877383	1.21809	0.379469	0.637301	0.595431	0.551555	NA
EAA04846/Unknown/Unknown	0	1	2	2	0	0.927424	3.06753	0.877383	1.21809	0.379469	0.637301	0.595431	0.551555	NA
BAC57912/Unknown/Unknown	2	3	0	4	2.87168	2.78227	0	1.75477	1.85218	-0.412362	0.694202	-0.594008	0.552507	NA
197966..142255/DNA/Type_II_Transposons	2	2	0	3	2.87168	1.85485	0	1.31607	1.51065	-0.397336	0.670172	-0.592887	0.553257	NA
GYPSY57-I_AG/LTR/Gypsy/LTRs	0	2	1	9	0	1.85485	1.53377	3.94822	1.83421	0.403141	0.689424	0.584749	0.558716	NA
BEL7-LTR_AG/LTR/Pao/LTRs	0	2	1	9	0	1.85485	1.53377	3.94822	1.83421	0.403141	0.689424	0.584749	0.558716	NA
CR1Fam20_1/LINE/CR1Fam20/Type_I_Transposons_LINE	4	4	1	6	5.74337	3.7097	1.53377	2.63215	3.40474	-0.441959	0.756298	-0.584371	0.558971	NA
Ty1_copia_Ele69/LTR/Copia/LTRs	2	0	0	1	2.87168	0	0	0.438691	0.827594	-0.321172	0.551198	-0.582679	0.560109	NA
RETRO933_AG_LTR/LTR/Pao/LTRs	2	0	0	1	2.87168	0	0	0.438691	0.827594	-0.321172	0.551198	-0.582679	0.560109	NA
20022/DNA/Type_II_Transposons	3	6	2	4	4.30752	5.56454	3.06753	1.75477	3.67359	-0.440343	0.760656	-0.578899	0.562657	NA
GYPSY41-I_AG/LTR/Gypsy/LTRs	3	5	9	9	4.30752	4.63712	13.8039	3.94822	6.67419	0.444919	0.772422	0.576005	0.564612	NA
JRHpogo_Ele44/DNA/Pogo/Type_II_Transposons	1	0	0	0	1.43584	0	0	0	0.35896	-0.231074	0.40345	-0.572744	0.566818	NA
EAL39694/Unknown/Unknown	1	0	0	0	1.43584	0	0	0	0.35896	-0.231074	0.40345	-0.572744	0.566818	NA
E_Q9P930/ensembl12650/low_complexity/Unknown	1	0	0	0	1.43584	0	0	0	0.35896	-0.231074	0.40345	-0.572744	0.566818	NA
Agam_U11657_mariner/DNA/mariner/Type_II_Transposons	1	0	0	0	1.43584	0	0	0	0.35896	-0.231074	0.40345	-0.572744	0.566818	NA
Ty1_copia_Ele2/LTR/Copia/LTRs	1	0	0	0	1.43584	0	0	0	0.35896	-0.231074	0.40345	-0.572744	0.566818	NA
Pao_Bel_Ele15/LTR/Pao/LTRs	1	0	0	0	1.43584	0	0	0	0.35896	-0.231074	0.40345	-0.572744	0.566818	NA
DMH1H3/DNA/Type_II_Transposons	1	0	0	0	1.43584	0	0	0	0.35896	-0.231074	0.40345	-0.572744	0.566818	NA
mar_24/DNA/mariner/Type_II_Transposons	1	0	0	0	1.43584	0	0	0	0.35896	-0.231074	0.40345	-0.572744	0.566818	NA
Ty1_copia_Ele4/LTR/Copia/LTRs	1	0	0	0	1.43584	0	0	0	0.35896	-0.231074	0.40345	-0.572744	0.566818	NA
Pao_Bel_Ele136/LTR/Pao/LTRs	1	0	0	0	1.43584	0	0	0	0.35896	-0.231074	0.40345	-0.572744	0.566818	NA
E_Q9AXI7/ensembl9513/trans/Unknown	1	0	0	0	1.43584	0	0	0	0.35896	-0.231074	0.40345	-0.572744	0.566818	NA
Tc1_Ele1a/DNA/Tc1/Type_II_Transposons	1	0	0	0	1.43584	0	0	0	0.35896	-0.231074	0.40345	-0.572744	0.566818	NA
E_Q9NBI3/ensembl9016/trans/Unknown	1	0	0	0	1.43584	0	0	0	0.35896	-0.231074	0.40345	-0.572744	0.566818	NA
EAL40107/Unknown/Unknown	1	0	0	0	1.43584	0	0	0	0.35896	-0.231074	0.40345	-0.572744	0.566818	NA
Ty3_gypsy_Ele80/LTR/Gypsy/LTRs	1	0	0	0	1.43584	0	0	0	0.35896	-0.231074	0.40345	-0.572744	0.566818	NA
EAL41439/Unknown/Unknown	1	0	0	0	1.43584	0	0	0	0.35896	-0.231074	0.40345	-0.572744	0.566818	NA
Pao_Bel_Ele32/LTR/Pao/LTRs	1	0	0	0	1.43584	0	0	0	0.35896	-0.231074	0.40345	-0.572744	0.566818	NA
CAI96736/Unknown/Unknown	1	0	0	0	1.43584	0	0	0	0.35896	-0.231074	0.40345	-0.572744	0.566818	NA
RETRO1_AG_LTR/LTR/Pao/LTRs	1	0	0	0	1.43584	0	0	0	0.35896	-0.231074	0.40345	-0.572744	0.566818	NA
Ty1_copia_Ele58/LTR/Copia/LTRs	1	0	0	0	1.43584	0	0	0	0.35896	-0.231074	0.40345	-0.572744	0.566818	NA
BAD99523/Unknown/Unknown	1	0	0	0	1.43584	0	0	0	0.35896	-0.231074	0.40345	-0.572744	0.566818	NA
E_Q17003/ensembl81316/low_complexity/Unknown	1	0	0	0	1.43584	0	0	0	0.35896	-0.231074	0.40345	-0.572744	0.566818	NA
Agam_AF295692_Ty1/LTR/Copia/LTRs	1	0	0	0	1.43584	0	0	0	0.35896	-0.231074	0.40345	-0.572744	0.566818	NA
7090/transposon/Unknown	1	0	0	0	1.43584	0	0	0	0.35896	-0.231074	0.40345	-0.572744	0.566818	NA
12814..111425/DNA/Type_II_Transposons	1	0	0	0	1.43584	0	0	0	0.35896	-0.231074	0.40345	-0.572744	0.566818	NA
35274/DNA/Type_II_Transposons	1	0	0	0	1.43584	0	0	0	0.35896	-0.231074	0.40345	-0.572744	0.566818	NA
67747/DNA/Type_II_Transposons	1	0	0	0	1.43584	0	0	0	0.35896	-0.231074	0.40345	-0.572744	0.566818	NA
150034/DNA/Type_II_Transposons	1	0	0	0	1.43584	0	0	0	0.35896	-0.231074	0.40345	-0.572744	0.566818	NA
154843%2C28995/DNA/Type_II_Transposons	1	0	0	0	1.43584	0	0	0	0.35896	-0.231074	0.40345	-0.572744	0.566818	NA
159496/DNA/Type_II_Transposons	1	0	0	0	1.43584	0	0	0	0.35896	-0.231074	0.40345	-0.572744	0.566818	NA
169706..115790/DNA/Type_II_Transposons	1	0	0	0	1.43584	0	0	0	0.35896	-0.231074	0.40345	-0.572744	0.566818	NA
E_Q9WHJ2/ensembl27436/trans/Unknown	0	0	1	0	0	0	1.53377	0	0.383442	0.227672	0.410155	0.555088	0.578834	NA
AAY66865/Unknown/Unknown	0	0	1	0	0	0	1.53377	0	0.383442	0.227672	0.410155	0.555088	0.578834	NA
Pao_Bel_Ele144/LTR/Pao/LTRs	0	0	1	0	0	0	1.53377	0	0.383442	0.227672	0.410155	0.555088	0.578834	NA
Afun_AJ006557_Afun1/LTR/gypsy/LTRs	0	0	1	0	0	0	1.53377	0	0.383442	0.227672	0.410155	0.555088	0.578834	NA
EAA05321/Unknown/Unknown	0	0	1	0	0	0	1.53377	0	0.383442	0.227672	0.410155	0.555088	0.578834	NA
BEL16-LTR_AG/LTR/Pao/LTRs	0	0	1	0	0	0	1.53377	0	0.383442	0.227672	0.410155	0.555088	0.578834	NA
BEL9-LTR_AG/LTR/Pao/LTRs	0	0	1	0	0	0	1.53377	0	0.383442	0.227672	0.410155	0.555088	0.578834	NA
Agam_AB090824_KagaAg1/LINE/KagaAg1/Type_I_Transposons_LINE	0	0	1	0	0	0	1.53377	0	0.383442	0.227672	0.410155	0.555088	0.578834	NA
EAL41456/Unknown/Unknown	0	0	1	0	0	0	1.53377	0	0.383442	0.227672	0.410155	0.555088	0.578834	NA
AAO67562/Unknown/Unknown	0	0	1	0	0	0	1.53377	0	0.383442	0.227672	0.410155	0.555088	0.578834	NA
AAK61417/Unknown/Unknown	0	0	1	0	0	0	1.53377	0	0.383442	0.227672	0.410155	0.555088	0.578834	NA
CR1Fam11_1/LINE/CR1Fam11/Type_I_Transposons_LINE	0	0	1	0	0	0	1.53377	0	0.383442	0.227672	0.410155	0.555088	0.578834	NA
EAL39400/Unknown/Unknown	0	0	1	0	0	0	1.53377	0	0.383442	0.227672	0.410155	0.555088	0.578834	NA
BEL4-LTR_AG/LTR/Pao/LTRs	0	0	1	0	0	0	1.53377	0	0.383442	0.227672	0.410155	0.555088	0.578834	NA
Ty1_copia_Ele6/LTR/Copia/LTRs	0	0	1	0	0	0	1.53377	0	0.383442	0.227672	0.410155	0.555088	0.578834	NA
EAA05271/Unknown/Unknown	0	0	1	0	0	0	1.53377	0	0.383442	0.227672	0.410155	0.555088	0.578834	NA
Agam_AF298053_Frisky/DNA/Frisky/Type_II_Transposons	0	0	1	0	0	0	1.53377	0	0.383442	0.227672	0.410155	0.555088	0.578834	NA
E_Q96H41/ensembl13745/trans/Unknown	0	0	1	0	0	0	1.53377	0	0.383442	0.227672	0.410155	0.555088	0.578834	NA
BAE00180/Unknown/Unknown	0	0	1	0	0	0	1.53377	0	0.383442	0.227672	0.410155	0.555088	0.578834	NA
5721/transposon/Unknown	0	0	1	0	0	0	1.53377	0	0.383442	0.227672	0.410155	0.555088	0.578834	NA
7696/DNA/Type_II_Transposons	0	0	1	0	0	0	1.53377	0	0.383442	0.227672	0.410155	0.555088	0.578834	NA
14235/transposon/Unknown	0	0	1	0	0	0	1.53377	0	0.383442	0.227672	0.410155	0.555088	0.578834	NA
45770..38016/DNA/Type_II_Transposons	0	0	1	0	0	0	1.53377	0	0.383442	0.227672	0.410155	0.555088	0.578834	NA
R1Fam4_1/LINE/R1Fam4/Type_I_Transposons_LINE	43	3	77	8	61.7412	2.78227	118.1	3.50953	46.5333	0.42682	0.77188	0.552962	0.580289	0.998909
IFam7_1/LINE/IFam7/Type_I_Transposons_LINE	0	3	3	6	0	2.78227	4.6013	2.63215	2.50393	0.396819	0.721211	0.550212	0.582174	NA
gi|6671102:1412-1645%2C/DNA/Type_II_Transposons	1	9	1	7	1.43584	8.34681	1.53377	3.07084	3.59682	-0.411901	0.753202	-0.546867	0.58447	NA
Ty3_gypsy_Ele70/LTR/Gypsy/LTRs	1	1	0	1	1.43584	0.927424	0	0.438691	0.700489	-0.304045	0.556778	-0.54608	0.585011	NA
E_Q89703/ensembl7697/trans/Unknown	1	1	0	1	1.43584	0.927424	0	0.438691	0.700489	-0.304045	0.556778	-0.54608	0.585011	NA
EAA44339/Unknown/Unknown	1	1	0	1	1.43584	0.927424	0	0.438691	0.700489	-0.304045	0.556778	-0.54608	0.585011	NA
176727..2700/DNA/Type_II_Transposons	1	1	0	1	1.43584	0.927424	0	0.438691	0.700489	-0.304045	0.556778	-0.54608	0.585011	NA
65196..69084/DNA/Type_II_Transposons	4	8	5	34	5.74337	7.41939	7.66884	14.9155	8.93678	0.416212	0.772213	0.538986	0.589896	NA
BEL9-I_AG/LTR/Pao/LTRs	7	17	2	26	10.0509	15.7662	3.06753	11.406	10.0727	-0.414172	0.772211	-0.536345	0.59172	NA
gi|29366669|gb|AY230485.1|/DNA/Type_II_Transposons	0	0	0	3	0	0	0	1.31607	0.329019	0.212002	0.39665	0.534481	0.593009	NA
Ty3_gypsy_Ele91/LTR/Gypsy/LTRs	0	0	0	3	0	0	0	1.31607	0.329019	0.212002	0.39665	0.534481	0.593009	NA
Ty1_copia_Ele19/LTR/Copia/LTRs	0	0	0	3	0	0	0	1.31607	0.329019	0.212002	0.39665	0.534481	0.593009	NA
gi|29366659|gb|AY230475.1|/DNA/Type_II_Transposons	0	0	0	3	0	0	0	1.31607	0.329019	0.212002	0.39665	0.534481	0.593009	NA
E_O64612/ensembl42634/trans/Unknown	0	0	0	3	0	0	0	1.31607	0.329019	0.212002	0.39665	0.534481	0.593009	NA
EAA44872/Unknown/Unknown	0	0	0	3	0	0	0	1.31607	0.329019	0.212002	0.39665	0.534481	0.593009	NA
E_Q66162/ensembl17409/trans/Unknown	0	0	0	3	0	0	0	1.31607	0.329019	0.212002	0.39665	0.534481	0.593009	NA
GYPSY21-I_AG/LTR/Gypsy/LTRs	0	0	0	3	0	0	0	1.31607	0.329019	0.212002	0.39665	0.534481	0.593009	NA
9287/transposon/Unknown	0	0	0	3	0	0	0	1.31607	0.329019	0.212002	0.39665	0.534481	0.593009	NA
10182/transposon/Unknown	0	0	0	3	0	0	0	1.31607	0.329019	0.212002	0.39665	0.534481	0.593009	NA
HATN6_AG/DNA/hAT/Type_II_Transposons	0	2	2	5	0	1.85485	3.06753	2.19346	1.77896	0.368053	0.688777	0.534357	0.593095	NA
13798/transposon/Unknown	1	3	0	3	1.43584	2.78227	0	1.31607	1.38355	-0.349844	0.65797	-0.531703	0.594932	NA
GYPSY39-LTR_AG/LTR/Gypsy/LTRs	1	2	0	2	1.43584	1.85485	0	0.877383	1.04202	-0.329233	0.619664	-0.531308	0.595205	NA
EAL39175/Unknown/Unknown	1	1	3	3	1.43584	0.927424	4.6013	1.31607	2.07016	0.377869	0.715291	0.528273	0.59731	NA
E_Q93645/ensembl9699/low_complexity/Unknown	0	1	1	4	0	0.927424	1.53377	1.75477	1.05399	0.32737	0.620967	0.527194	0.598059	NA
IFam3/LINE/IFam3/Type_I_Transposons_LINE	0	1	1	4	0	0.927424	1.53377	1.75477	1.05399	0.32737	0.620967	0.527194	0.598059	NA
CR1-6_AG/LINE/CR1/Type_I_Transposons_LINE	0	1	1	4	0	0.927424	1.53377	1.75477	1.05399	0.32737	0.620967	0.527194	0.598059	NA
GYPSY14-I_AG/LTR/Gypsy/LTRs	0	1	1	4	0	0.927424	1.53377	1.75477	1.05399	0.32737	0.620967	0.527194	0.598059	NA
14606/transposon/Unknown	0	1	1	4	0	0.927424	1.53377	1.75477	1.05399	0.32737	0.620967	0.527194	0.598059	NA
14981/transposon/Unknown	0	1	1	4	0	0.927424	1.53377	1.75477	1.05399	0.32737	0.620967	0.527194	0.598059	NA
TRANSIBN1_AG/DNA/Transib/Type_II_Transposons	0	4	2	12	0	3.7097	3.06753	5.2643	3.01038	0.382132	0.734371	0.520353	0.602818	NA
R1Fam3_2/LINE/R1Fam3/Type_I_Transposons_LINE	3	1	0	4	4.30752	0.927424	0	1.75477	1.74743	-0.35353	0.681309	-0.518898	0.603832	NA
107277..7178/DNA/Type_II_Transposons	2	5	0	7	2.87168	4.63712	0	3.07084	2.64491	-0.375817	0.726008	-0.517649	0.604703	NA
RT2_2/LINE/RT2/Type_I_Transposons_LINE	7	5	4	5	10.0509	4.63712	6.13507	2.19346	5.75413	-0.399018	0.771241	-0.517371	0.604897	NA
E_Q9GP60/ensembl123224/low_complexity/Unknown	0	1	2	1	0	0.927424	3.06753	0.438691	1.10841	0.317569	0.618832	0.513174	0.607829	NA
DM_ROO/DNA/Type_II_Transposons	1	0	3	0	1.43584	0	4.6013	0	1.50929	0.311215	0.624368	0.498448	0.618168	NA
15364/transposon/Unknown	1	0	3	0	1.43584	0	4.6013	0	1.50929	0.311215	0.624368	0.498448	0.618168	NA
BEL3-I_AG/LTR/Pao/LTRs	1	4	4	9	1.43584	3.7097	6.13507	3.94822	3.80721	0.371078	0.760409	0.487998	0.625551	NA
PegasusA/DNA/hAT/Type_II_Transposons	4	2	6	10	5.74337	1.85485	9.2026	4.38691	5.29693	0.373052	0.769546	0.484769	0.62784	NA
GYPSY65-I_AG/LTR/Gypsy/LTRs	0	1	0	7	0	0.927424	0	3.07084	0.999566	0.28277	0.584478	0.483798	0.628529	NA
GambolFam12_1/LINE/GambolFam12/Type_I_Transposons_LINE	1	0	2	2	1.43584	0	3.06753	0.877383	1.34519	0.31317	0.647939	0.483332	0.62886	NA
HATN1_AG/DNA/hAT/Type_II_Transposons	0	4	3	8	0	3.7097	4.6013	3.50953	2.95513	0.353856	0.733869	0.482178	0.629679	NA
GYPSY9-I_AG/LTR/Gypsy/LTRs	8	6	2	15	11.4867	5.56454	3.06753	6.58037	6.6748	-0.371806	0.77284	-0.48109	0.630452	NA
GYPSY17-I_AG/LTR/Gypsy/LTRs	15	21	31	36	21.5376	19.4759	47.5468	15.7929	26.0883	0.364186	0.758169	0.48035	0.630979	0.998909
CR1Fam14_1/LINE/CR1Fam14/Type_I_Transposons_LINE	1	1	1	8	1.43584	0.927424	1.53377	3.50953	1.85164	0.337448	0.706979	0.477309	0.633142	NA
CR1Fam6_1/LINE/CR1Fam6/Type_I_Transposons_LINE	1	3	1	1	1.43584	2.78227	1.53377	0.438691	1.54764	-0.323126	0.685746	-0.471204	0.637495	NA
MARINERN2_AG/DNA/Tc1/Type_II_Transposons	1	3	1	1	1.43584	2.78227	1.53377	0.438691	1.54764	-0.323126	0.685746	-0.471204	0.637495	NA
OutcastFam2_1/LINE/OutcastFam2/Type_I_Transposons_LINE	3	2	4	11	4.30752	1.85485	6.13507	4.8256	4.28076	0.359383	0.765608	0.469409	0.638777	NA
P4_AG/DNA/P/Type_II_Transposons	4	8	8	21	5.74337	7.41939	12.2701	9.21252	8.66135	0.36186	0.772004	0.468727	0.639264	NA
CR1_Ele8/LINE/CR1/Type_I_Transposons_LINE	0	1	0	0	0	0.927424	0	0	0.231856	-0.158939	0.341801	-0.465003	0.64193	NA
Ty1_copia_Ele30/LTR/Copia/LTRs	0	1	0	0	0	0.927424	0	0	0.231856	-0.158939	0.341801	-0.465003	0.64193	NA
gi|6671105:31-146%2C/DNA/Type_II_Transposons	0	1	0	0	0	0.927424	0	0	0.231856	-0.158939	0.341801	-0.465003	0.64193	NA
EAA11537/Unknown/Unknown	0	1	0	0	0	0.927424	0	0	0.231856	-0.158939	0.341801	-0.465003	0.64193	NA
IFam6_1/LINE/IFam6/Type_I_Transposons_LINE	0	1	0	0	0	0.927424	0	0	0.231856	-0.158939	0.341801	-0.465003	0.64193	NA
I_Ele5/LINE/I/Type_I_Transposons_LINE	0	1	0	0	0	0.927424	0	0	0.231856	-0.158939	0.341801	-0.465003	0.64193	NA
Ty1_copia_Ele49/LTR/Copia/LTRs	0	1	0	0	0	0.927424	0	0	0.231856	-0.158939	0.341801	-0.465003	0.64193	NA
Ty3_gypsy_Ele53/LTR/Gypsy/LTRs	0	1	0	0	0	0.927424	0	0	0.231856	-0.158939	0.341801	-0.465003	0.64193	NA
GYPSY26-LTR_AG/LTR/Gypsy/LTRs	0	1	0	0	0	0.927424	0	0	0.231856	-0.158939	0.341801	-0.465003	0.64193	NA
OutcastFam11_1/LINE/OutcastFam11/Type_I_Transposons_LINE	0	1	0	0	0	0.927424	0	0	0.231856	-0.158939	0.341801	-0.465003	0.64193	NA
CR1Fam27_1/LINE/CR1Fam27/Type_I_Transposons_LINE	0	1	0	0	0	0.927424	0	0	0.231856	-0.158939	0.341801	-0.465003	0.64193	NA
JockeyFam10_1/LINE/JockeyFam10/Type_I_Transposons_LINE	0	1	0	0	0	0.927424	0	0	0.231856	-0.158939	0.341801	-0.465003	0.64193	NA
Pao_Bel_Ele191/LTR/Pao/LTRs	0	1	0	0	0	0.927424	0	0	0.231856	-0.158939	0.341801	-0.465003	0.64193	NA
Ty1_copia_Ele41/LTR/Copia/LTRs	0	1	0	0	0	0.927424	0	0	0.231856	-0.158939	0.341801	-0.465003	0.64193	NA
Pao_Bel_Ele81/LTR/Pao/LTRs	0	1	0	0	0	0.927424	0	0	0.231856	-0.158939	0.341801	-0.465003	0.64193	NA
gi|1196518|gb|L76160.1|MSQREP/DNA/Type_II_Transposons	0	1	0	0	0	0.927424	0	0	0.231856	-0.158939	0.341801	-0.465003	0.64193	NA
Ty3_gypsy_Ele42/LTR/Gypsy/LTRs	0	1	0	0	0	0.927424	0	0	0.231856	-0.158939	0.341801	-0.465003	0.64193	NA
EAA11913/Unknown/Unknown	0	1	0	0	0	0.927424	0	0	0.231856	-0.158939	0.341801	-0.465003	0.64193	NA
Ty1_copia_Ele85/LTR/Copia/LTRs	0	1	0	0	0	0.927424	0	0	0.231856	-0.158939	0.341801	-0.465003	0.64193	NA
AAB86424/Unknown/Unknown	0	1	0	0	0	0.927424	0	0	0.231856	-0.158939	0.341801	-0.465003	0.64193	NA
Pao_Bel_Ele158/LTR/Pao/LTRs	0	1	0	0	0	0.927424	0	0	0.231856	-0.158939	0.341801	-0.465003	0.64193	NA
EAL39174/Unknown/Unknown	0	1	0	0	0	0.927424	0	0	0.231856	-0.158939	0.341801	-0.465003	0.64193	NA
Ty3_gypsy_Ele36/LTR/Gypsy/LTRs	0	1	0	0	0	0.927424	0	0	0.231856	-0.158939	0.341801	-0.465003	0.64193	NA
P_Ele6/DNA/P/Type_II_Transposons	0	1	0	0	0	0.927424	0	0	0.231856	-0.158939	0.341801	-0.465003	0.64193	NA
RETRO18_AG_LTR/LTR/Pao/LTRs	0	1	0	0	0	0.927424	0	0	0.231856	-0.158939	0.341801	-0.465003	0.64193	NA
GYPSY53-LTR_AG/LTR/Gypsy/LTRs	0	1	0	0	0	0.927424	0	0	0.231856	-0.158939	0.341801	-0.465003	0.64193	NA
EAA11130/Unknown/Unknown	0	1	0	0	0	0.927424	0	0	0.231856	-0.158939	0.341801	-0.465003	0.64193	NA
BEL6-LTR_AG/LTR/Pao/LTRs	0	1	0	0	0	0.927424	0	0	0.231856	-0.158939	0.341801	-0.465003	0.64193	NA
GYPSY33-LTR_AG/LTR/Gypsy/LTRs	0	1	0	0	0	0.927424	0	0	0.231856	-0.158939	0.341801	-0.465003	0.64193	NA
Pao_Bel_Ele219/LTR/Pao/LTRs	0	1	0	0	0	0.927424	0	0	0.231856	-0.158939	0.341801	-0.465003	0.64193	NA
RETRO60_AG_LTR/LTR/LTRs	0	1	0	0	0	0.927424	0	0	0.231856	-0.158939	0.341801	-0.465003	0.64193	NA
Pao_Bel_Ele83/LTR/Pao/LTRs	0	1	0	0	0	0.927424	0	0	0.231856	-0.158939	0.341801	-0.465003	0.64193	NA
CR1_Ele28/LINE/CR1/Type_I_Transposons_LINE	0	1	0	0	0	0.927424	0	0	0.231856	-0.158939	0.341801	-0.465003	0.64193	NA
Agam_AB097127_DongAg/LINE/DongAg/Type_I_Transposons_LINE	0	1	0	0	0	0.927424	0	0	0.231856	-0.158939	0.341801	-0.465003	0.64193	NA
547/transposon/Unknown	0	1	0	0	0	0.927424	0	0	0.231856	-0.158939	0.341801	-0.465003	0.64193	NA
1482/transposon/Unknown	0	1	0	0	0	0.927424	0	0	0.231856	-0.158939	0.341801	-0.465003	0.64193	NA
2179/transposon/Unknown	0	1	0	0	0	0.927424	0	0	0.231856	-0.158939	0.341801	-0.465003	0.64193	NA
15261/transposon/Unknown	0	1	0	0	0	0.927424	0	0	0.231856	-0.158939	0.341801	-0.465003	0.64193	NA
86243..68671/DNA/Type_II_Transposons	0	1	0	0	0	0.927424	0	0	0.231856	-0.158939	0.341801	-0.465003	0.64193	NA
108266/DNA/Type_II_Transposons	0	1	0	0	0	0.927424	0	0	0.231856	-0.158939	0.341801	-0.465003	0.64193	NA
91861%2C176582%2C5025/DNA/Type_II_Transposons	3	1	4	8	4.30752	0.927424	6.13507	3.50953	3.71989	0.351923	0.75727	0.464726	0.642128	NA
BEL12-I_AG/LTR/Pao/LTRs	2	7	3	2	2.87168	6.49197	4.6013	0.877383	3.71058	-0.35061	0.756047	-0.463741	0.642833	NA
CR1-5_AG/LINE/CR1/Type_I_Transposons_LINE	1	7	3	21	1.43584	6.49197	4.6013	9.21252	5.43541	0.356391	0.76912	0.463375	0.643096	NA
113397..197761/DNA/Type_II_Transposons	1	1	3	2	1.43584	0.927424	4.6013	0.877383	1.96049	0.326549	0.707375	0.461635	0.644343	NA
MARINER-N14_AG/DNA/TcMar/Type_II_Transposons	15	24	26	57	21.5376	22.2582	39.878	25.0054	27.1698	0.342935	0.752397	0.45579	0.648541	0.998909
GYPSY51-LTR_AG/LTR/Gypsy/LTRs	0	1	1	3	0	0.927424	1.53377	1.31607	0.944316	0.269171	0.604466	0.445304	0.6561	NA
JockeyFam15/LINE/JockeyFam15/Type_I_Transposons_LINE	0	1	1	3	0	0.927424	1.53377	1.31607	0.944316	0.269171	0.604466	0.445304	0.6561	NA
EAL39063/Unknown/Unknown	0	1	1	3	0	0.927424	1.53377	1.31607	0.944316	0.269171	0.604466	0.445304	0.6561	NA
EAL40627/Unknown/Unknown	0	1	1	3	0	0.927424	1.53377	1.31607	0.944316	0.269171	0.604466	0.445304	0.6561	NA
CAI96720/Unknown/Unknown	0	1	1	3	0	0.927424	1.53377	1.31607	0.944316	0.269171	0.604466	0.445304	0.6561	NA
GYPSY52-I_AG/LTR/Gypsy/LTRs	1	5	6	5	1.43584	4.63712	9.2026	2.19346	4.36726	0.333161	0.761803	0.437333	0.66187	NA
EAA13130/Unknown/Unknown	0	0	0	2	0	0	0	0.877383	0.219346	0.146334	0.33633	0.435091	0.663497	NA
GYPSY8-I_AG/LTR/Gypsy/LTRs	0	0	0	2	0	0	0	0.877383	0.219346	0.146334	0.33633	0.435091	0.663497	NA
Pao_Bel_Ele52/LTR/Pao/LTRs	0	0	0	2	0	0	0	0.877383	0.219346	0.146334	0.33633	0.435091	0.663497	NA
I_Ele41/LINE/I/Type_I_Transposons_LINE	0	0	0	2	0	0	0	0.877383	0.219346	0.146334	0.33633	0.435091	0.663497	NA
E_Q13539/ensembl15347/low_complexity/Unknown	0	0	0	2	0	0	0	0.877383	0.219346	0.146334	0.33633	0.435091	0.663497	NA
Ty1_copia_Ele54/LTR/Copia/LTRs	0	0	0	2	0	0	0	0.877383	0.219346	0.146334	0.33633	0.435091	0.663497	NA
OutcastFam3_1/LINE/OutcastFam3/Type_I_Transposons_LINE	0	0	0	2	0	0	0	0.877383	0.219346	0.146334	0.33633	0.435091	0.663497	NA
L1Fam4_1/LINE/L1Fam4/Type_I_Transposons_LINE	0	0	0	2	0	0	0	0.877383	0.219346	0.146334	0.33633	0.435091	0.663497	NA
EAA13218/Unknown/Unknown	0	0	0	2	0	0	0	0.877383	0.219346	0.146334	0.33633	0.435091	0.663497	NA
Amer_AJ006558_Amer1/LTR/pao/LTRs	0	0	0	2	0	0	0	0.877383	0.219346	0.146334	0.33633	0.435091	0.663497	NA
Ty3_gypsy_Ele43/LTR/Gypsy/LTRs	0	0	0	2	0	0	0	0.877383	0.219346	0.146334	0.33633	0.435091	0.663497	NA
gi|6671106:<1-2793%2C/DNA/Type_II_Transposons	0	0	0	2	0	0	0	0.877383	0.219346	0.146334	0.33633	0.435091	0.663497	NA
JockeyFam20_1/LINE/JockeyFam20/Type_I_Transposons_LINE	0	0	0	2	0	0	0	0.877383	0.219346	0.146334	0.33633	0.435091	0.663497	NA
Pao_Bel_Ele181/LTR/Pao/LTRs	0	0	0	2	0	0	0	0.877383	0.219346	0.146334	0.33633	0.435091	0.663497	NA
Pao_Bel_Ele118/LTR/Pao/LTRs	0	0	0	2	0	0	0	0.877383	0.219346	0.146334	0.33633	0.435091	0.663497	NA
Ty3_gypsy_Ele76/LTR/Gypsy/LTRs	0	0	0	2	0	0	0	0.877383	0.219346	0.146334	0.33633	0.435091	0.663497	NA
Ty3_gypsy_Ele75/LTR/Gypsy/LTRs	0	0	0	2	0	0	0	0.877383	0.219346	0.146334	0.33633	0.435091	0.663497	NA
LonerFam2_1/LINE/LonerFam2/Type_I_Transposons_LINE	0	0	0	2	0	0	0	0.877383	0.219346	0.146334	0.33633	0.435091	0.663497	NA
OutcastFam1_1/LINE/OutcastFam1/Type_I_Transposons_LINE	0	0	0	2	0	0	0	0.877383	0.219346	0.146334	0.33633	0.435091	0.663497	NA
AAX28841/Unknown/Unknown	0	0	0	2	0	0	0	0.877383	0.219346	0.146334	0.33633	0.435091	0.663497	NA
Pao_Bel_Ele101/LTR/Pao/LTRs	0	0	0	2	0	0	0	0.877383	0.219346	0.146334	0.33633	0.435091	0.663497	NA
EAL40144/Unknown/Unknown	0	0	0	2	0	0	0	0.877383	0.219346	0.146334	0.33633	0.435091	0.663497	NA
Pao_Bel_Ele125/LTR/Pao/LTRs	0	0	0	2	0	0	0	0.877383	0.219346	0.146334	0.33633	0.435091	0.663497	NA
GYPSY49-LTR_AG/LTR/Gypsy/LTRs	0	0	0	2	0	0	0	0.877383	0.219346	0.146334	0.33633	0.435091	0.663497	NA
EAL39157/Unknown/Unknown	0	0	0	2	0	0	0	0.877383	0.219346	0.146334	0.33633	0.435091	0.663497	NA
RETRO993_AG_LTR/LTR/Gypsy/LTRs	0	0	0	2	0	0	0	0.877383	0.219346	0.146334	0.33633	0.435091	0.663497	NA
Ty1_copia_Ele72/LTR/Copia/LTRs	0	0	0	2	0	0	0	0.877383	0.219346	0.146334	0.33633	0.435091	0.663497	NA
1862%2C1675%2C187084/DNA/Type_II_Transposons	0	0	0	2	0	0	0	0.877383	0.219346	0.146334	0.33633	0.435091	0.663497	NA
4830/transposon/Unknown	0	0	0	2	0	0	0	0.877383	0.219346	0.146334	0.33633	0.435091	0.663497	NA
105796%2C128056..122367%2C140834..123527%2C98585..45562/DNA/Type_II_Transposons	0	0	0	2	0	0	0	0.877383	0.219346	0.146334	0.33633	0.435091	0.663497	NA
110657..83432/DNA/Type_II_Transposons	0	0	0	2	0	0	0	0.877383	0.219346	0.146334	0.33633	0.435091	0.663497	NA
BEL8-I_AG/LTR/Pao/LTRs	3	5	0	10	4.30752	4.63712	0	4.38691	3.33289	-0.322692	0.741707	-0.435066	0.663514	NA
GYPSY46-I_AG/LTR/Gypsy/LTRs	3	8	3	6	4.30752	7.41939	4.6013	2.63215	4.74009	-0.333005	0.768829	-0.433133	0.664918	NA
Agam_AB090816_MinoAg1/LINE/MinoAg1/Type_I_Transposons_LINE	0	3	0	2	0	2.78227	0	0.877383	0.914914	-0.243644	0.571491	-0.426331	0.669867	NA
GYPSY24-I_AG/LTR/Gypsy/LTRs	0	3	0	2	0	2.78227	0	0.877383	0.914914	-0.243644	0.571491	-0.426331	0.669867	NA
GYPSY40-I_AG/LTR/Gypsy/LTRs	0	3	0	2	0	2.78227	0	0.877383	0.914914	-0.243644	0.571491	-0.426331	0.669867	NA
18870..83616/DNA/Type_II_Transposons	0	3	0	2	0	2.78227	0	0.877383	0.914914	-0.243644	0.571491	-0.426331	0.669867	NA
EAA44450/Unknown/Unknown	0	2	0	1	0	1.85485	0	0.438691	0.573385	-0.212056	0.498513	-0.425376	0.670562	NA
CR1Fam3_1/LINE/CR1Fam3/Type_I_Transposons_LINE	0	2	0	1	0	1.85485	0	0.438691	0.573385	-0.212056	0.498513	-0.425376	0.670562	NA
Aste_AJ006556_Aste12/LTR/gypsy/LTRs	0	2	0	1	0	1.85485	0	0.438691	0.573385	-0.212056	0.498513	-0.425376	0.670562	NA
3065/transposon/Unknown	0	2	0	1	0	1.85485	0	0.438691	0.573385	-0.212056	0.498513	-0.425376	0.670562	NA
GYPSY47-I_AG/LTR/Gypsy/LTRs	4	5	2	7	5.74337	4.63712	3.06753	3.07084	4.12972	-0.322904	0.76575	-0.421684	0.673256	NA
GYPSY12-I_AG/LTR/Gypsy/LTRs	4	8	6	25	5.74337	7.41939	9.2026	10.9673	8.33316	0.321951	0.772295	0.416876	0.676769	NA
CR1Fam15_1/LINE/CR1Fam15/Type_I_Transposons_LINE	1	0	1	4	1.43584	0	1.53377	1.75477	1.18109	0.263411	0.633995	0.415478	0.677792	NA
GYPSY70-I_AG/LTR/Gypsy/LTRs	1	7	0	9	1.43584	6.49197	0	3.94822	2.96901	-0.302039	0.728899	-0.414377	0.678598	NA
CR1-4_AG/LINE/CR1/Type_I_Transposons_LINE	0	1	0	6	0	0.927424	0	2.63215	0.889893	0.234174	0.567512	0.412633	0.679875	NA
EAA45732/Unknown/Unknown	1	3	0	4	1.43584	2.78227	0	1.75477	1.49322	-0.273691	0.667003	-0.41033	0.681564	NA
GYPSY69-I_AG/LTR/Gypsy/LTRs	1	5	4	10	1.43584	4.63712	6.13507	4.38691	4.14874	0.31015	0.763415	0.406266	0.684547	NA
GYPSY49-I_AG/LTR/Gypsy/LTRs	1	3	2	10	1.43584	2.78227	3.06753	4.38691	2.91814	0.302539	0.747372	0.404803	0.685622	NA
GYPSY33-I_AG/LTR/Gypsy/LTRs	1	4	4	7	1.43584	3.7097	6.13507	3.07084	3.58786	0.304767	0.757327	0.402425	0.687371	NA
Agam_U47020_Pegasus-27/DNA/Pegasus/Type_II_Transposons	1	13	4	34	1.43584	12.0565	6.13507	14.9155	8.63573	0.30992	0.772804	0.401033	0.688395	NA
AAO67558/Unknown/Unknown	1	0	2	1	1.43584	0	3.06753	0.438691	1.23552	0.252763	0.631121	0.400499	0.688789	NA
gi|6671102:8474-9743%2C/DNA/Type_II_Transposons	0	3	2	6	0	2.78227	3.06753	2.63215	2.12049	0.279148	0.706436	0.395149	0.692733	NA
169397..94135/DNA/Type_II_Transposons	0	3	2	6	0	2.78227	3.06753	2.63215	2.12049	0.279148	0.706436	0.395149	0.692733	NA
BEL16-I_AG/LTR/Pao/LTRs	2	9	3	6	2.87168	8.34681	4.6013	2.63215	4.61299	-0.301902	0.767006	-0.393611	0.693868	NA
95130..22811/DNA/Type_II_Transposons	2	1	3	5	2.87168	0.927424	4.6013	2.19346	2.64847	0.287091	0.738344	0.388831	0.697401	NA
DMSUF4/DNA/Type_II_Transposons	6	0	3	0	8.61505	0	4.6013	0	3.30409	-0.271049	0.697292	-0.388717	0.697485	NA
Agam_AB090820_R7Ag1/LINE/R7Ag1/Type_I_Transposons_LINE	1	4	1	3	1.43584	3.7097	1.53377	1.31607	1.99884	-0.276211	0.716229	-0.385646	0.699759	NA
170429..51533/DNA/Type_II_Transposons	11	17	6	29	15.7943	15.7662	9.2026	12.722	13.3713	-0.292764	0.765343	-0.382527	0.702071	0.998909
JockeyFam6_1/LINE/JockeyFam6/Type_I_Transposons_LINE	2	1	1	1	2.87168	0.927424	1.53377	0.438691	1.44289	-0.256922	0.675216	-0.380504	0.703571	NA
BAC57900/Unknown/Unknown	3	4	1	7	4.30752	3.7097	1.53377	3.07084	3.15546	-0.286351	0.752659	-0.380452	0.70361	NA
HATN4_AG/DNA/hAT/Type_II_Transposons	3	0	5	1	4.30752	0	7.66884	0.438691	3.10376	0.2691	0.716581	0.375533	0.707264	NA
GYPSY56-I_AG/LTR/Gypsy/LTRs	4	11	3	42	5.74337	10.2017	4.6013	18.425	9.74284	0.289158	0.772678	0.374229	0.708234	NA
SINEX-1_AG/SINE?/Type_I_Transposons_SINE	5	4	7	13	7.17921	3.7097	10.7364	5.70299	6.83207	0.285628	0.773046	0.369484	0.711767	NA
HARBINGER1_AG/DNA/Harbinger/Type_II_Transposons	7	25	11	66	10.0509	23.1856	16.8714	28.9536	19.7654	0.272568	0.76158	0.357898	0.72042	0.998909
IFam4_2/LINE/IFam4/Type_I_Transposons_LINE	0	5	0	5	0	4.63712	0	2.19346	1.70764	-0.231906	0.655126	-0.353987	0.723348	NA
JockeyFam12_1/LINE/JockeyFam12/Type_I_Transposons_LINE	0	5	0	5	0	4.63712	0	2.19346	1.70764	-0.231906	0.655126	-0.353987	0.723348	NA
Ty1_copia_Ele26/LTR/Copia/LTRs	0	1	1	2	0	0.927424	1.53377	0.877383	0.834643	0.205983	0.584543	0.352383	0.724551	NA
Agam_AB090822_HidaAg1/LINE/HidaAg1/Type_I_Transposons_LINE	0	1	1	2	0	0.927424	1.53377	0.877383	0.834643	0.205983	0.584543	0.352383	0.724551	NA
47694..3737/DNA/Type_II_Transposons	0	1	1	2	0	0.927424	1.53377	0.877383	0.834643	0.205983	0.584543	0.352383	0.724551	NA
COPIA4-I_AG/LTR/Copia/LTRs	1	1	0	2	1.43584	0.927424	0	0.877383	0.810162	-0.203623	0.580322	-0.350878	0.72568	NA
AGAM2/LINE/CR1/Type_I_Transposons_LINE	1	1	0	2	1.43584	0.927424	0	0.877383	0.810162	-0.203623	0.580322	-0.350878	0.72568	NA
122116..161284/DNA/Type_II_Transposons	1	1	0	2	1.43584	0.927424	0	0.877383	0.810162	-0.203623	0.580322	-0.350878	0.72568	NA
BEL13-I_AG/LTR/Pao/LTRs	6	4	2	11	8.61505	3.7097	3.06753	4.8256	5.05447	-0.269448	0.769718	-0.350061	0.726293	NA
PBANG1%2C/DNA/Type_II_Transposons	1	2	1	9	1.43584	1.85485	1.53377	3.94822	2.19317	0.252686	0.724156	0.348939	0.727135	NA
39073..177766%2C130807/DNA/Type_II_Transposons	5	27	11	63	7.17921	25.0404	16.8714	27.6376	19.1822	0.265908	0.764543	0.3478	0.72799	0.998909
164553..80272/DNA/Type_II_Transposons	2	2	1	13	2.87168	1.85485	1.53377	5.70299	2.99082	0.255696	0.746116	0.342703	0.731822	NA
Ty3_gypsy_Ele48/LTR/Gypsy/LTRs	1	4	0	6	1.43584	3.7097	0	2.63215	1.94442	-0.237416	0.695082	-0.341565	0.732678	NA
GambolFam10_1/LINE/GambolFam10/Type_I_Transposons_LINE	0	4	3	5	0	3.7097	4.6013	2.19346	2.62611	0.246046	0.723433	0.340109	0.733774	NA
IFam5_1/LINE/IFam5/Type_I_Transposons_LINE	0	4	3	5	0	3.7097	4.6013	2.19346	2.62611	0.246046	0.723433	0.340109	0.733774	NA
182179..183818/DNA/Type_II_Transposons	12	25	16	67	17.2301	23.1856	24.5403	29.3923	23.5871	0.253974	0.754207	0.336742	0.736311	0.998909
P1_AG/DNA/P/Type_II_Transposons	0	3	1	8	0	2.78227	1.53377	3.50953	1.95639	0.233916	0.695612	0.336274	0.736665	NA
R1Fam1_1/LINE/R1Fam1/Type_I_Transposons_LINE	0	1	0	5	0	0.927424	0	2.19346	0.78022	0.18232	0.547639	0.33292	0.739195	NA
hAT-2_AG/Unknown/Unknown	0	1	0	5	0	0.927424	0	2.19346	0.78022	0.18232	0.547639	0.33292	0.739195	NA
MARINERN3_AG/DNA/Tc1/Type_II_Transposons	0	1	0	5	0	0.927424	0	2.19346	0.78022	0.18232	0.547639	0.33292	0.739195	NA
MARINERN4_AG/DNA/Tc1/Type_II_Transposons	1	0	1	3	1.43584	0	1.53377	1.31607	1.07142	0.206102	0.619729	0.332567	0.739461	NA
Ty1_copia_Ele56/LTR/Copia/LTRs	1	0	1	3	1.43584	0	1.53377	1.31607	1.07142	0.206102	0.619729	0.332567	0.739461	NA
CR1Fam21_2/LINE/CR1Fam21/Type_I_Transposons_LINE	1	18	3	18	1.43584	16.6936	4.6013	7.89644	7.6568	-0.253942	0.771663	-0.329084	0.742092	NA
P3_AG/DNA/P/Type_II_Transposons	1	5	1	5	1.43584	4.63712	1.53377	2.19346	2.45005	-0.240579	0.73306	-0.328185	0.742772	NA
trf/trf/Tandem_repeats	1384	440	1048	370	1987.2	408.066	1607.39	162.316	1041.24	-0.248023	0.766022	-0.323781	0.746104	0.998909
MARINERN9_AG/DNA/Tc1/Type_II_Transposons	17	27	14	98	24.4093	25.0404	21.4727	42.9918	28.4786	0.241607	0.753004	0.320858	0.748318	0.998909
EAA44976/Unknown/Unknown	3	1	5	2	4.30752	0.927424	7.66884	0.877383	3.44529	0.237315	0.74538	0.318382	0.750195	NA
AAL56548/Unknown/Unknown	0	2	0	8	0	1.85485	0	3.50953	1.34109	0.196298	0.625601	0.313776	0.753691	NA
Ty3_gypsy_Ele23/LTR/Gypsy/LTRs	2	3	3	9	2.87168	2.78227	4.6013	3.94822	3.55087	0.238345	0.759827	0.313683	0.753762	NA
MARINERN6_AG/DNA/Tc1/Type_II_Transposons	2	3	2	12	2.87168	2.78227	3.06753	5.2643	3.49645	0.23753	0.758371	0.313211	0.75412	NA
GYPSY52-LTR_AG/LTR/Gypsy/LTRs	0	0	0	1	0	0	0	0.438691	0.109673	0.0755769	0.247142	0.305803	0.759755	NA
gi|29366671|gb|AY230487.1|/DNA/Type_II_Transposons	0	0	0	1	0	0	0	0.438691	0.109673	0.0755769	0.247142	0.305803	0.759755	NA
Ty3_gypsy_Ele67/LTR/Gypsy/LTRs	0	0	0	1	0	0	0	0.438691	0.109673	0.0755769	0.247142	0.305803	0.759755	NA
GYPSY16-LTR_AG/LTR/Gypsy/LTRs	0	0	0	1	0	0	0	0.438691	0.109673	0.0755769	0.247142	0.305803	0.759755	NA
EAA08746/Unknown/Unknown	0	0	0	1	0	0	0	0.438691	0.109673	0.0755769	0.247142	0.305803	0.759755	NA
BAC57923/Unknown/Unknown	0	0	0	1	0	0	0	0.438691	0.109673	0.0755769	0.247142	0.305803	0.759755	NA
E_Q9Y1H7/ensembl25438/trans/Unknown	0	0	0	1	0	0	0	0.438691	0.109673	0.0755769	0.247142	0.305803	0.759755	NA
Aste_AJ277722_Minos/DNA/Minos/Type_II_Transposons	0	0	0	1	0	0	0	0.438691	0.109673	0.0755769	0.247142	0.305803	0.759755	NA
CR1Fam5_1/LINE/CR1Fam5/Type_I_Transposons_LINE	0	0	0	1	0	0	0	0.438691	0.109673	0.0755769	0.247142	0.305803	0.759755	NA
GYPSY62-LTR_AG/LTR/Gypsy/LTRs	0	0	0	1	0	0	0	0.438691	0.109673	0.0755769	0.247142	0.305803	0.759755	NA
BEL14-I_AG/LTR/Pao/LTRs	0	0	0	1	0	0	0	0.438691	0.109673	0.0755769	0.247142	0.305803	0.759755	NA
Ty1_copia_Ele53/LTR/Copia/LTRs	0	0	0	1	0	0	0	0.438691	0.109673	0.0755769	0.247142	0.305803	0.759755	NA
I_Ele16/LINE/I/Type_I_Transposons_LINE	0	0	0	1	0	0	0	0.438691	0.109673	0.0755769	0.247142	0.305803	0.759755	NA
Agam_AY079062_ITmD37E2/DNA/Type_II_Transposons	0	0	0	1	0	0	0	0.438691	0.109673	0.0755769	0.247142	0.305803	0.759755	NA
BAC57922/Unknown/Unknown	0	0	0	1	0	0	0	0.438691	0.109673	0.0755769	0.247142	0.305803	0.759755	NA
E_Q946T0/ensembl30261/trans/Unknown	0	0	0	1	0	0	0	0.438691	0.109673	0.0755769	0.247142	0.305803	0.759755	NA
L1_Ele12/LINE/L1/Type_I_Transposons_LINE	0	0	0	1	0	0	0	0.438691	0.109673	0.0755769	0.247142	0.305803	0.759755	NA
Tc1_Ele7/DNA/Tc1/Type_II_Transposons	0	0	0	1	0	0	0	0.438691	0.109673	0.0755769	0.247142	0.305803	0.759755	NA
E_O15639/ensembl97986/trans/Unknown	0	0	0	1	0	0	0	0.438691	0.109673	0.0755769	0.247142	0.305803	0.759755	NA
Loner_Ele1/LINE/Loner/Type_I_Transposons_LINE	0	0	0	1	0	0	0	0.438691	0.109673	0.0755769	0.247142	0.305803	0.759755	NA
HATN5_AG/DNA/hAT/Type_II_Transposons	0	0	0	1	0	0	0	0.438691	0.109673	0.0755769	0.247142	0.305803	0.759755	NA
AGM1-I/LTR/Pao/LTRs	0	0	0	1	0	0	0	0.438691	0.109673	0.0755769	0.247142	0.305803	0.759755	NA
E_Q9ZQQ6/ensembl19122/trans/Unknown	0	0	0	1	0	0	0	0.438691	0.109673	0.0755769	0.247142	0.305803	0.759755	NA
GYPSY18-I_AG/LTR/Gypsy/LTRs	0	0	0	1	0	0	0	0.438691	0.109673	0.0755769	0.247142	0.305803	0.759755	NA
Pao_Bel_Ele39/LTR/Pao/LTRs	0	0	0	1	0	0	0	0.438691	0.109673	0.0755769	0.247142	0.305803	0.759755	NA
E_Q22244/ensembl6444/trans/Unknown	0	0	0	1	0	0	0	0.438691	0.109673	0.0755769	0.247142	0.305803	0.759755	NA
Ty3_gypsy_Ele134/LTR/Gypsy/LTRs	0	0	0	1	0	0	0	0.438691	0.109673	0.0755769	0.247142	0.305803	0.759755	NA
EAA12594/Unknown/Unknown	0	0	0	1	0	0	0	0.438691	0.109673	0.0755769	0.247142	0.305803	0.759755	NA
BEL17-LTR_AG/LTR/Pao/LTRs	0	0	0	1	0	0	0	0.438691	0.109673	0.0755769	0.247142	0.305803	0.759755	NA
E_Q9P958/ensembl19910/trans/Unknown	0	0	0	1	0	0	0	0.438691	0.109673	0.0755769	0.247142	0.305803	0.759755	NA
EAL40479/Unknown/Unknown	0	0	0	1	0	0	0	0.438691	0.109673	0.0755769	0.247142	0.305803	0.759755	NA
EAL41418/Unknown/Unknown	0	0	0	1	0	0	0	0.438691	0.109673	0.0755769	0.247142	0.305803	0.759755	NA
m3bp_Ele4/MITE/Unknown	0	0	0	1	0	0	0	0.438691	0.109673	0.0755769	0.247142	0.305803	0.759755	NA
Ty3_gypsy_Ele63/LTR/Gypsy/LTRs	0	0	0	1	0	0	0	0.438691	0.109673	0.0755769	0.247142	0.305803	0.759755	NA
Ty3_gypsy_Ele112/LTR/Gypsy/LTRs	0	0	0	1	0	0	0	0.438691	0.109673	0.0755769	0.247142	0.305803	0.759755	NA
E_Q24690/ensembl103864/low_complexity/Unknown	0	0	0	1	0	0	0	0.438691	0.109673	0.0755769	0.247142	0.305803	0.759755	NA
JRHTC1_Ele9/DNA/Tc1/Type_II_Transposons	0	0	0	1	0	0	0	0.438691	0.109673	0.0755769	0.247142	0.305803	0.759755	NA
Aniv_AF054216_N4/LTR/Copia/LTRs	0	0	0	1	0	0	0	0.438691	0.109673	0.0755769	0.247142	0.305803	0.759755	NA
Amer_AJ006554_Amer3/LTR/Copia/LTRs	0	0	0	1	0	0	0	0.438691	0.109673	0.0755769	0.247142	0.305803	0.759755	NA
gi|6671103:<1-210%2C/DNA/Type_II_Transposons	0	0	0	1	0	0	0	0.438691	0.109673	0.0755769	0.247142	0.305803	0.759755	NA
AAK12626/Unknown/Unknown	0	0	0	1	0	0	0	0.438691	0.109673	0.0755769	0.247142	0.305803	0.759755	NA
EAL40758/Unknown/Unknown	0	0	0	1	0	0	0	0.438691	0.109673	0.0755769	0.247142	0.305803	0.759755	NA
JRHPogo_Ele19/DNA/Pogo/Type_II_Transposons	0	0	0	1	0	0	0	0.438691	0.109673	0.0755769	0.247142	0.305803	0.759755	NA
Pogo_Ele7/DNA/Pogo/Type_II_Transposons	0	0	0	1	0	0	0	0.438691	0.109673	0.0755769	0.247142	0.305803	0.759755	NA
Pao_Bel_Ele66/LTR/Pao/LTRs	0	0	0	1	0	0	0	0.438691	0.109673	0.0755769	0.247142	0.305803	0.759755	NA
Ty1_copia_Ele36/LTR/Copia/LTRs	0	0	0	1	0	0	0	0.438691	0.109673	0.0755769	0.247142	0.305803	0.759755	NA
RETRO92_AG_LTR/LTR/Copia/LTRs	0	0	0	1	0	0	0	0.438691	0.109673	0.0755769	0.247142	0.305803	0.759755	NA
E_O76252/ensembl15363/low_complexity/Unknown	0	0	0	1	0	0	0	0.438691	0.109673	0.0755769	0.247142	0.305803	0.759755	NA
Pao_Bel_Ele99/LTR/Pao/LTRs	0	0	0	1	0	0	0	0.438691	0.109673	0.0755769	0.247142	0.305803	0.759755	NA
GYPSY25-LTR_AG/LTR/Gypsy/LTRs	0	0	0	1	0	0	0	0.438691	0.109673	0.0755769	0.247142	0.305803	0.759755	NA
Pao_Bel_Ele45/LTR/Pao/LTRs	0	0	0	1	0	0	0	0.438691	0.109673	0.0755769	0.247142	0.305803	0.759755	NA
Pao_Bel_Ele224/LTR/Pao/LTRs	0	0	0	1	0	0	0	0.438691	0.109673	0.0755769	0.247142	0.305803	0.759755	NA
E_Q9NBJ4/ensembl9045/trans/Unknown	0	0	0	1	0	0	0	0.438691	0.109673	0.0755769	0.247142	0.305803	0.759755	NA
GYPSY59-LTR_AG/LTR/Gypsy/LTRs	0	0	0	1	0	0	0	0.438691	0.109673	0.0755769	0.247142	0.305803	0.759755	NA
RETRO76_AG_LTR/LTR/Pao/LTRs	0	0	0	1	0	0	0	0.438691	0.109673	0.0755769	0.247142	0.305803	0.759755	NA
Agam_AF295691_Ty1/LTR/Copia/LTRs	0	0	0	1	0	0	0	0.438691	0.109673	0.0755769	0.247142	0.305803	0.759755	NA
TELREP_AG/Unknown/Unknown	0	0	0	1	0	0	0	0.438691	0.109673	0.0755769	0.247142	0.305803	0.759755	NA
JRHpogo_Ele50/DNA/Pogo/Type_II_Transposons	0	0	0	1	0	0	0	0.438691	0.109673	0.0755769	0.247142	0.305803	0.759755	NA
Ty1_copia_Ele63/LTR/Copia/LTRs	0	0	0	1	0	0	0	0.438691	0.109673	0.0755769	0.247142	0.305803	0.759755	NA
EAA05828/Unknown/Unknown	0	0	0	1	0	0	0	0.438691	0.109673	0.0755769	0.247142	0.305803	0.759755	NA
Ty3_gypsy_Ele46/LTR/Gypsy/LTRs	0	0	0	1	0	0	0	0.438691	0.109673	0.0755769	0.247142	0.305803	0.759755	NA
Ty3_gypsy_Ele171/LTR/Gypsy/LTRs	0	0	0	1	0	0	0	0.438691	0.109673	0.0755769	0.247142	0.305803	0.759755	NA
GYPSY2-LTR_AG/LTR/Gypsy/LTRs	0	0	0	1	0	0	0	0.438691	0.109673	0.0755769	0.247142	0.305803	0.759755	NA
E_Q9P969/ensembl16822/trans/Unknown	0	0	0	1	0	0	0	0.438691	0.109673	0.0755769	0.247142	0.305803	0.759755	NA
E_Q9BLI4/ensembl21864/trans/Unknown	0	0	0	1	0	0	0	0.438691	0.109673	0.0755769	0.247142	0.305803	0.759755	NA
BEL12-LTR_AG/LTR/Pao/LTRs	0	0	0	1	0	0	0	0.438691	0.109673	0.0755769	0.247142	0.305803	0.759755	NA
E_Q9ZPT5/ensembl10515/trans/Unknown	0	0	0	1	0	0	0	0.438691	0.109673	0.0755769	0.247142	0.305803	0.759755	NA
GYPSY38-LTR_AG/LTR/Gypsy/LTRs	0	0	0	1	0	0	0	0.438691	0.109673	0.0755769	0.247142	0.305803	0.759755	NA
E_Q9LJA7/ensembl3533/trans/Unknown	0	0	0	1	0	0	0	0.438691	0.109673	0.0755769	0.247142	0.305803	0.759755	NA
DMRSXA/DNA/Type_II_Transposons	0	0	0	1	0	0	0	0.438691	0.109673	0.0755769	0.247142	0.305803	0.759755	NA
CR1_Ele40/LINE/CR1/Type_I_Transposons_LINE	0	0	0	1	0	0	0	0.438691	0.109673	0.0755769	0.247142	0.305803	0.759755	NA
RETRO5_AG_LTR/LTR/LTRs	0	0	0	1	0	0	0	0.438691	0.109673	0.0755769	0.247142	0.305803	0.759755	NA
Pao_Bel_Ele216/LTR/Pao/LTRs	0	0	0	1	0	0	0	0.438691	0.109673	0.0755769	0.247142	0.305803	0.759755	NA
EAL39440/Unknown/Unknown	0	0	0	1	0	0	0	0.438691	0.109673	0.0755769	0.247142	0.305803	0.759755	NA
ZEBEDEE/LTR/Copia/LTRs	0	0	0	1	0	0	0	0.438691	0.109673	0.0755769	0.247142	0.305803	0.759755	NA
E_Q88442/ensembl13335/trans/Unknown	0	0	0	1	0	0	0	0.438691	0.109673	0.0755769	0.247142	0.305803	0.759755	NA
EAA02405/Unknown/Unknown	0	0	0	1	0	0	0	0.438691	0.109673	0.0755769	0.247142	0.305803	0.759755	NA
Pao_Bel_Ele153/LTR/Pao/LTRs	0	0	0	1	0	0	0	0.438691	0.109673	0.0755769	0.247142	0.305803	0.759755	NA
E_Q9FL83/ensembl31136/trans/Unknown	0	0	0	1	0	0	0	0.438691	0.109673	0.0755769	0.247142	0.305803	0.759755	NA
gi|6671107:227-441%2C/DNA/Type_II_Transposons	0	0	0	1	0	0	0	0.438691	0.109673	0.0755769	0.247142	0.305803	0.759755	NA
Pao_Bel_Ele20/LTR/Pao/LTRs	0	0	0	1	0	0	0	0.438691	0.109673	0.0755769	0.247142	0.305803	0.759755	NA
E_Q9P8H7/ensembl31116/trans/Unknown	0	0	0	1	0	0	0	0.438691	0.109673	0.0755769	0.247142	0.305803	0.759755	NA
226/transposon/Unknown	0	0	0	1	0	0	0	0.438691	0.109673	0.0755769	0.247142	0.305803	0.759755	NA
2323/transposon/Unknown	0	0	0	1	0	0	0	0.438691	0.109673	0.0755769	0.247142	0.305803	0.759755	NA
3509/transposon/Unknown	0	0	0	1	0	0	0	0.438691	0.109673	0.0755769	0.247142	0.305803	0.759755	NA
6444/transposon/Unknown	0	0	0	1	0	0	0	0.438691	0.109673	0.0755769	0.247142	0.305803	0.759755	NA
7022/transposon/Unknown	0	0	0	1	0	0	0	0.438691	0.109673	0.0755769	0.247142	0.305803	0.759755	NA
9188/transposon/Unknown	0	0	0	1	0	0	0	0.438691	0.109673	0.0755769	0.247142	0.305803	0.759755	NA
19973..177280/DNA/Type_II_Transposons	0	0	0	1	0	0	0	0.438691	0.109673	0.0755769	0.247142	0.305803	0.759755	NA
52614..167386/DNA/Type_II_Transposons	0	0	0	1	0	0	0	0.438691	0.109673	0.0755769	0.247142	0.305803	0.759755	NA
55712%2C83652..89771/DNA/Type_II_Transposons	0	0	0	1	0	0	0	0.438691	0.109673	0.0755769	0.247142	0.305803	0.759755	NA
101254%2C109812/DNA/Type_II_Transposons	0	0	0	1	0	0	0	0.438691	0.109673	0.0755769	0.247142	0.305803	0.759755	NA
130594..103316/DNA/Type_II_Transposons	0	0	0	1	0	0	0	0.438691	0.109673	0.0755769	0.247142	0.305803	0.759755	NA
140246%2C23112/DNA/Type_II_Transposons	0	0	0	1	0	0	0	0.438691	0.109673	0.0755769	0.247142	0.305803	0.759755	NA
151106..32741%2C59170..160640/DNA/Type_II_Transposons	0	0	0	1	0	0	0	0.438691	0.109673	0.0755769	0.247142	0.305803	0.759755	NA
Pao_Bel_Ele194/LTR/Pao/LTRs	1	0	0	6	1.43584	0	0	2.63215	1.017	0.178404	0.58464	0.305151	0.760251	NA
Agam_U11655_mariner/DNA/mariner/Type_II_Transposons	2	4	1	6	2.87168	3.7097	1.53377	2.63215	2.68682	-0.225849	0.742848	-0.304031	0.761104	NA
CR1-1a_AG/LINE/L2/Type_I_Transposons_LINE	2	4	1	6	2.87168	3.7097	1.53377	2.63215	2.68682	-0.225849	0.742848	-0.304031	0.761104	NA
CR1-3_AG/LINE/CR1/Type_I_Transposons_LINE	3	8	3	26	4.30752	7.41939	4.6013	11.406	6.93355	0.231736	0.772974	0.299798	0.764331	NA
Aara_AJ006564_Aara5/LTR/pao/LTRs	1	0	0	1	1.43584	0	0	0.438691	0.468633	-0.138309	0.4628	-0.298852	0.765053	NA
Pao_Bel_Ele11/LTR/Pao/LTRs	1	0	0	1	1.43584	0	0	0.438691	0.468633	-0.138309	0.4628	-0.298852	0.765053	NA
Pao_Bel_Ele44/LTR/Pao/LTRs	1	0	0	1	1.43584	0	0	0.438691	0.468633	-0.138309	0.4628	-0.298852	0.765053	NA
GYPSY26-I_AG/LTR/Gypsy/LTRs	1	0	0	1	1.43584	0	0	0.438691	0.468633	-0.138309	0.4628	-0.298852	0.765053	NA
EAA05437/Unknown/Unknown	1	0	0	1	1.43584	0	0	0.438691	0.468633	-0.138309	0.4628	-0.298852	0.765053	NA
EAL42070/Unknown/Unknown	1	0	0	1	1.43584	0	0	0.438691	0.468633	-0.138309	0.4628	-0.298852	0.765053	NA
GYPSY34-LTR_AG/LTR/Gypsy/LTRs	1	0	0	1	1.43584	0	0	0.438691	0.468633	-0.138309	0.4628	-0.298852	0.765053	NA
Pao_Bel_Ele115/LTR/Pao/LTRs	1	0	0	1	1.43584	0	0	0.438691	0.468633	-0.138309	0.4628	-0.298852	0.765053	NA
9608/transposon/Unknown	1	0	0	1	1.43584	0	0	0.438691	0.468633	-0.138309	0.4628	-0.298852	0.765053	NA
11865/transposon/Unknown	1	0	0	1	1.43584	0	0	0.438691	0.468633	-0.138309	0.4628	-0.298852	0.765053	NA
MARINERN7_AG/DNA/Tc1/Type_II_Transposons	1	70	1	102	1.43584	64.9197	1.53377	44.7465	28.1589	-0.230055	0.769829	-0.298838	0.765063	0.998909
55938..185192/DNA/Type_II_Transposons	9	15	5	28	12.9226	13.9114	7.66884	12.2834	11.6965	-0.22841	0.76808	-0.297378	0.766178	NA
RTE-1_AG/LINE/RTE/Type_I_Transposons_LINE	8	14	4	27	11.4867	12.9839	6.13507	11.8447	10.6126	-0.228753	0.770054	-0.297061	0.76642	NA
CR1Fam24_1/LINE/CR1Fam24/Type_I_Transposons_LINE	1	0	2	0	1.43584	0	3.06753	0	1.12584	0.172923	0.587219	0.294478	0.768393	NA
CR1Fam26_1/LINE/CR1Fam26/Type_I_Transposons_LINE	1	4	1	4	1.43584	3.7097	1.53377	1.75477	2.10852	-0.211655	0.721548	-0.293335	0.769266	NA
BEL5-LTR_AG/LTR/Pao/LTRs	2	0	1	0	2.87168	0	1.53377	0	1.10136	-0.171579	0.586911	-0.292342	0.770025	NA
Ty3_gypsy_Ele102/LTR/Gypsy/LTRs	0	3	0	3	0	2.78227	0	1.31607	1.02459	-0.171887	0.588151	-0.29225	0.770095	NA
MARINERN5_AG/DNA/Tc1/Type_II_Transposons	0	3	0	3	0	2.78227	0	1.31607	1.02459	-0.171887	0.588151	-0.29225	0.770095	NA
CR1Fam4_2/LINE/CR1Fam4/Type_I_Transposons_LINE	0	3	0	3	0	2.78227	0	1.31607	1.02459	-0.171887	0.588151	-0.29225	0.770095	NA
COPIA1-I_AG/LTR/Copia/LTRs	0	4	1	10	0	3.7097	1.53377	4.38691	2.40759	0.20484	0.713745	0.286993	0.774117	NA
Agam_AB090812_RTAg3/LINE/RTAG3/Type_I_Transposons_LINE	4	14	8	29	5.74337	12.9839	12.2701	12.722	10.9299	0.219719	0.769933	0.285374	0.775358	NA
BEL2-LTR_AG/LTR/Pao/LTRs	2	3	2	2	2.87168	2.78227	3.06753	0.877383	2.39972	-0.207391	0.732347	-0.283187	0.777034	NA
Ty3_gypsy_Ele55/LTR/Gypsy/LTRs	10	1	9	16	14.3584	0.927424	13.8039	7.01906	9.0272	0.21675	0.772322	0.280648	0.778981	NA
BAC57916/Unknown/Unknown	0	13	1	15	0	12.0565	1.53377	6.58037	5.04266	-0.209839	0.75091	-0.279446	0.779903	NA
Pao_Bel_Ele100/LTR/Pao/LTRs	0	4	4	1	0	3.7097	6.13507	0.438691	2.57086	0.197802	0.707935	0.279407	0.779932	NA
85328..125865/DNA/Type_II_Transposons	3	3	1	7	4.30752	2.78227	1.53377	3.07084	2.9236	-0.208582	0.747877	-0.278899	0.780322	NA
GYPSY36-I_AG/LTR/Gypsy/LTRs	4	1	6	2	5.74337	0.927424	9.2026	0.877383	4.18769	0.209461	0.752483	0.27836	0.780736	NA
51693..86547/DNA/Type_II_Transposons	0	3	1	7	0	2.78227	1.53377	3.07084	1.84672	0.19125	0.689788	0.27726	0.781581	NA
CR1-1_AG/LINE/L2/Type_I_Transposons_LINE	2	6	5	10	2.87168	5.56454	7.66884	4.38691	5.12299	0.212752	0.770155	0.276245	0.78236	NA
R1Fam7_1/LINE/R1Fam7/Type_I_Transposons_LINE	17	16	8	41	24.4093	14.8388	12.2701	17.9863	17.3761	-0.209967	0.761419	-0.275757	0.782735	0.998909
Agam_AB090815_WaldoAg2/LINE/WaldoAg2/Type_I_Transposons_LINE	1	1	1	5	1.43584	0.927424	1.53377	2.19346	1.52262	0.188191	0.687426	0.273762	0.784267	NA
Agam_AF060859_Moose/LTR/Moose/LTRs	2	0	0	3	2.87168	0	0	1.31607	1.04694	-0.158436	0.587433	-0.269709	0.787384	NA
gi|6671102:c1100-8%2C/DNA/Type_II_Transposons	7	7	6	8	10.0509	6.49197	9.2026	3.50953	7.31375	-0.208504	0.773125	-0.26969	0.787399	NA
GYPSY29-I_AG/LTR/Gypsy/LTRs	0	2	1	4	0	1.85485	1.53377	1.75477	1.28585	0.17085	0.647868	0.263711	0.792002	NA
Pao_Bel_Ele120/LTR/Pao/LTRs	1	2	0	4	1.43584	1.85485	0	1.75477	1.26136	-0.169541	0.645467	-0.262665	0.792809	NA
Ty3_gypsy_Ele51/LTR/Gypsy/LTRs	1	2	0	4	1.43584	1.85485	0	1.75477	1.26136	-0.169541	0.645467	-0.262665	0.792809	NA
GYPSY44-I_AG/LTR/Gypsy/LTRs	2	1	1	2	2.87168	0.927424	1.53377	0.877383	1.55256	-0.180268	0.687425	-0.262237	0.793139	NA
CR1Fam12_1/LINE/CR1Fam12/Type_I_Transposons_LINE	5	3	7	7	7.17921	2.78227	10.7364	3.07084	5.94217	0.202082	0.770974	0.262112	0.793235	NA
GYPSY72-I_AG/LTR/Gypsy/LTRs	3	2	2	12	4.30752	1.85485	3.06753	5.2643	3.62355	0.198369	0.758913	0.261386	0.793795	NA
Pao_Bel_Ele79/LTR/Pao/LTRs	9	15	11	39	12.9226	13.9114	16.8714	17.109	15.2036	0.198074	0.762379	0.259811	0.79501	0.998909
GYPSY56-LTR_AG/LTR/Gypsy/LTRs	1	1	2	2	1.43584	0.927424	3.06753	0.877383	1.57705	0.177772	0.687902	0.258427	0.796078	NA
E_O97916/ensembl75213/low_complexity/Unknown	1	7	1	9	1.43584	6.49197	1.53377	3.94822	3.35245	-0.193088	0.750628	-0.257236	0.796997	NA
BEL2-I_AG/LTR/Pao/LTRs	2	7	4	15	2.87168	6.49197	6.13507	6.58037	5.51977	0.198044	0.771463	0.256712	0.797401	NA
BEL18-I_AG/LTR/Pao/LTRs	0	5	3	6	0	4.63712	4.6013	2.63215	2.96764	0.186955	0.732397	0.255265	0.798518	NA
GYPSY39-I_AG/LTR/Gypsy/LTRs	3	0	2	7	4.30752	0	3.06753	3.07084	2.61147	0.180479	0.719738	0.250757	0.802002	NA
OutcastFam4_1/LINE/OutcastFam4/Type_I_Transposons_LINE	0	2	2	1	0	1.85485	3.06753	0.438691	1.34027	0.161173	0.644502	0.250073	0.802531	NA
Agam_AB090823_NotoAg1/LINE/NotoAg1/Type_I_Transposons_LINE	5	4	3	8	7.17921	3.7097	4.6013	3.50953	4.74993	-0.191053	0.769121	-0.248405	0.803821	NA
BEL10-I_AG/LTR/Pao/LTRs	2	4	2	4	2.87168	3.7097	3.06753	1.75477	2.85092	-0.185678	0.747506	-0.248396	0.803828	NA
JockeyFam14_1/LINE/JockeyFam14/Type_I_Transposons_LINE	0	2	0	2	0	1.85485	0	0.877383	0.683058	-0.130514	0.526782	-0.247758	0.804322	NA
hAT-2N_AG/Unknown/Unknown	0	2	0	2	0	1.85485	0	0.877383	0.683058	-0.130514	0.526782	-0.247758	0.804322	NA
R1Fam12_1/LINE/R1Fam12/Type_I_Transposons_LINE	0	2	0	2	0	1.85485	0	0.877383	0.683058	-0.130514	0.526782	-0.247758	0.804322	NA
5246%2C117537..181028/DNA/Type_II_Transposons	0	2	0	2	0	1.85485	0	0.877383	0.683058	-0.130514	0.526782	-0.247758	0.804322	NA
TC1N-1_AG/DNA/Tc1/Type_II_Transposons	3	10	2	16	4.30752	9.27424	3.06753	7.01906	5.91709	-0.18944	0.771751	-0.245468	0.806094	NA
GYPSY53-I_AG/LTR/Gypsy/LTRs	0	1	1	1	0	0.927424	1.53377	0.438691	0.724971	0.136329	0.559113	0.243831	0.807362	NA
Mariner_Ele1/DNA/Tc1/Type_II_Transposons	0	1	1	1	0	0.927424	1.53377	0.438691	0.724971	0.136329	0.559113	0.243831	0.807362	NA
Agam_AY079064_ITmD37E4/DNA/Type_II_Transposons	0	1	1	1	0	0.927424	1.53377	0.438691	0.724971	0.136329	0.559113	0.243831	0.807362	NA
E_Q947Y5/ensembl24060/trans/Unknown	0	1	1	1	0	0.927424	1.53377	0.438691	0.724971	0.136329	0.559113	0.243831	0.807362	NA
EAA09806/Unknown/Unknown	0	1	1	1	0	0.927424	1.53377	0.438691	0.724971	0.136329	0.559113	0.243831	0.807362	NA
R1Fam14_1/LINE/R1Fam14/Type_I_Transposons_LINE	0	1	1	1	0	0.927424	1.53377	0.438691	0.724971	0.136329	0.559113	0.243831	0.807362	NA
Ty3_gypsy_Ele7/LTR/Gypsy/LTRs	0	1	1	1	0	0.927424	1.53377	0.438691	0.724971	0.136329	0.559113	0.243831	0.807362	NA
5224/transposon/Unknown	0	1	1	1	0	0.927424	1.53377	0.438691	0.724971	0.136329	0.559113	0.243831	0.807362	NA
Agam_AY462096_Herves/DNA/Herves/Type_II_Transposons	5	0	3	1	7.17921	0	4.6013	0.438691	3.0548	-0.173779	0.715771	-0.242786	0.808171	NA
BAC57921/Unknown/Unknown	1	1	1	0	1.43584	0.927424	1.53377	0	0.974258	-0.145304	0.598773	-0.24267	0.808261	NA
T1_1/LINE/T1/Type_I_Transposons_LINE	0	1	0	4	0	0.927424	0	1.75477	0.670547	0.126729	0.524157	0.241777	0.808953	NA
105913/DNA/Type_II_Transposons	0	1	0	4	0	0.927424	0	1.75477	0.670547	0.126729	0.524157	0.241777	0.808953	NA
162113..115626/DNA/Type_II_Transposons	0	1	0	4	0	0.927424	0	1.75477	0.670547	0.126729	0.524157	0.241777	0.808953	NA
GYPSY60-I_AG/LTR/Gypsy/LTRs	3	7	5	15	4.30752	6.49197	7.66884	6.58037	6.26217	0.186264	0.772921	0.240987	0.809565	NA
Pao_Bel_Ele213/LTR/Pao/LTRs	3	1	2	9	4.30752	0.927424	3.06753	3.94822	3.06268	0.178526	0.747706	0.238765	0.811288	NA
IFam2_1/LINE/IFam2/Type_I_Transposons_LINE	2	3	0	8	2.87168	2.78227	0	3.50953	2.29087	-0.169699	0.71265	-0.238124	0.811785	NA
BAD99524/Unknown/Unknown	3	0	4	1	4.30752	0	6.13507	0.438691	2.72032	0.168572	0.708234	0.238018	0.811867	NA
Agam_AB090819_R6Ag3/LINE/R6Ag3/Type_I_Transposons_LINE	8	11	6	40	11.4867	10.2017	9.2026	17.5477	12.1097	0.181137	0.768148	0.235811	0.81358	0.998909
Ty3_gypsy_Ele121/LTR/Gypsy/LTRs	2	3	2	10	2.87168	2.78227	3.06753	4.38691	3.2771	0.166317	0.755726	0.220076	0.825812	NA
BEL4-I_AG/LTR/Pao/LTRs	22	30	18	50	31.5885	27.8227	27.6078	21.9346	27.2384	-0.164668	0.750816	-0.219319	0.826402	0.998909
BAC57906/Unknown/Unknown	0	3	1	1	0	2.78227	1.53377	0.438691	1.18868	-0.137267	0.630295	-0.217782	0.827599	NA
HARBINGERN1_AG/DNA/Harbinger/Type_II_Transposons	0	3	1	6	0	2.78227	1.53377	2.63215	1.73705	0.146042	0.683344	0.213717	0.830768	NA
E_Q94GJ1/ensembl7081/trans/Unknown	2	3	4	4	2.87168	2.78227	6.13507	1.75477	3.38595	0.158709	0.754404	0.210377	0.833373	NA
181115..114141%2C67277..143782%2C190035..169142/DNA/Type_II_Transposons	2	8	4	16	2.87168	7.41939	6.13507	7.01906	5.8613	0.160123	0.772015	0.207409	0.83569	NA
13331/transposon/Unknown	1	1	0	3	1.43584	0.927424	0	1.31607	0.919835	-0.121817	0.599367	-0.203243	0.838945	NA
AARA8_AG/Unknown/Unknown	1	2	1	2	1.43584	1.85485	1.53377	0.877383	1.42546	-0.13317	0.680109	-0.195808	0.844761	NA
141557%2C148249..88001%2C141557/DNA/Type_II_Transposons	2	5	0	12	2.87168	4.63712	0	5.2643	3.19327	-0.143081	0.737044	-0.194128	0.846076	NA
76776..18789/DNA/Type_II_Transposons	3	4	1	10	4.30752	3.7097	1.53377	4.38691	3.48448	-0.146753	0.756828	-0.193906	0.84625	NA
120179/DNA/Type_II_Transposons	3	4	1	10	4.30752	3.7097	1.53377	4.38691	3.48448	-0.146753	0.756828	-0.193906	0.84625	NA
INVADER1-I_AG/LTR/Gypsy/LTRs	1	5	3	8	1.43584	4.63712	4.6013	3.50953	3.54595	0.146835	0.757292	0.193895	0.846258	NA
EAL39421/Unknown/Unknown	9	9	6	19	12.9226	8.34681	9.2026	8.33514	9.70178	-0.148501	0.770579	-0.192713	0.847183	NA
L1Fam5_1/LINE/L1Fam5/Type_I_Transposons_LINE	1	1	1	4	1.43584	0.927424	1.53377	1.75477	1.41295	0.130702	0.678787	0.192553	0.847309	NA
BAC57918/Unknown/Unknown	1	1	1	4	1.43584	0.927424	1.53377	1.75477	1.41295	0.130702	0.678787	0.192553	0.847309	NA
EAL41613/Unknown/Unknown	2	4	1	15	2.87168	3.7097	1.53377	6.58037	3.67388	0.145531	0.7571	0.192222	0.847568	NA
51691..13951/DNA/Type_II_Transposons	2	4	1	15	2.87168	3.7097	1.53377	6.58037	3.67388	0.145531	0.7571	0.192222	0.847568	NA
Ty1_copia_Ele40/LTR/Copia/LTRs	0	1	0	1	0	0.927424	0	0.438691	0.341529	-0.076191	0.416585	-0.182894	0.854881	NA
Ty3_gypsy_Ele8/LTR/Gypsy/LTRs	0	1	0	1	0	0.927424	0	0.438691	0.341529	-0.076191	0.416585	-0.182894	0.854881	NA
EAL39338/Unknown/Unknown	0	1	0	1	0	0.927424	0	0.438691	0.341529	-0.076191	0.416585	-0.182894	0.854881	NA
GYPSY69-LTR_AG/LTR/Gypsy/LTRs	0	1	0	1	0	0.927424	0	0.438691	0.341529	-0.076191	0.416585	-0.182894	0.854881	NA
AAA53489/Unknown/Unknown	0	1	0	1	0	0.927424	0	0.438691	0.341529	-0.076191	0.416585	-0.182894	0.854881	NA
EAA13281/Unknown/Unknown	0	1	0	1	0	0.927424	0	0.438691	0.341529	-0.076191	0.416585	-0.182894	0.854881	NA
E_Q9C0U0/ensembl21259/trans/Unknown	0	1	0	1	0	0.927424	0	0.438691	0.341529	-0.076191	0.416585	-0.182894	0.854881	NA
Ty1_copia_Ele27/LTR/Copia/LTRs	0	1	0	1	0	0.927424	0	0.438691	0.341529	-0.076191	0.416585	-0.182894	0.854881	NA
INVADER1-LTR_AG/LTR/Gypsy/LTRs	0	1	0	1	0	0.927424	0	0.438691	0.341529	-0.076191	0.416585	-0.182894	0.854881	NA
EAA04995/Unknown/Unknown	0	1	0	1	0	0.927424	0	0.438691	0.341529	-0.076191	0.416585	-0.182894	0.854881	NA
JockeyFam23_1/LINE/JockeyFam23/Type_I_Transposons_LINE	0	1	0	1	0	0.927424	0	0.438691	0.341529	-0.076191	0.416585	-0.182894	0.854881	NA
Ty1_copia_Ele59/LTR/Copia/LTRs	0	1	0	1	0	0.927424	0	0.438691	0.341529	-0.076191	0.416585	-0.182894	0.854881	NA
Ty3_gypsy_Ele103/LTR/Gypsy/LTRs	0	1	0	1	0	0.927424	0	0.438691	0.341529	-0.076191	0.416585	-0.182894	0.854881	NA
JockeyFam16_1/LINE/JockeyFam16/Type_I_Transposons_LINE	0	1	0	1	0	0.927424	0	0.438691	0.341529	-0.076191	0.416585	-0.182894	0.854881	NA
gi|29366665|gb|AY230481.1|/DNA/Type_II_Transposons	0	1	0	1	0	0.927424	0	0.438691	0.341529	-0.076191	0.416585	-0.182894	0.854881	NA
gi|29366672|gb|AY230488.1|/DNA/Type_II_Transposons	0	1	0	1	0	0.927424	0	0.438691	0.341529	-0.076191	0.416585	-0.182894	0.854881	NA
RETRO6_AG_LTR/LTR/Pao/LTRs	0	1	0	1	0	0.927424	0	0.438691	0.341529	-0.076191	0.416585	-0.182894	0.854881	NA
Agam_U47019_Pegasus-2/DNA/Pegasus/Type_II_Transposons	0	1	0	1	0	0.927424	0	0.438691	0.341529	-0.076191	0.416585	-0.182894	0.854881	NA
EAA10695/Unknown/Unknown	0	1	0	1	0	0.927424	0	0.438691	0.341529	-0.076191	0.416585	-0.182894	0.854881	NA
GambolFam1_1/LINE/GambolFam1/Type_I_Transposons_LINE	0	1	0	1	0	0.927424	0	0.438691	0.341529	-0.076191	0.416585	-0.182894	0.854881	NA
EAA07176/Unknown/Unknown	0	1	0	1	0	0.927424	0	0.438691	0.341529	-0.076191	0.416585	-0.182894	0.854881	NA
Pao_Bel_Ele226/LTR/Pao/LTRs	0	1	0	1	0	0.927424	0	0.438691	0.341529	-0.076191	0.416585	-0.182894	0.854881	NA
BAC57914/Unknown/Unknown	0	1	0	1	0	0.927424	0	0.438691	0.341529	-0.076191	0.416585	-0.182894	0.854881	NA
EAL39926/Unknown/Unknown	0	1	0	1	0	0.927424	0	0.438691	0.341529	-0.076191	0.416585	-0.182894	0.854881	NA
1812/transposon/Unknown	0	1	0	1	0	0.927424	0	0.438691	0.341529	-0.076191	0.416585	-0.182894	0.854881	NA
7570/transposon/Unknown	0	1	0	1	0	0.927424	0	0.438691	0.341529	-0.076191	0.416585	-0.182894	0.854881	NA
13937/transposon/Unknown	0	1	0	1	0	0.927424	0	0.438691	0.341529	-0.076191	0.416585	-0.182894	0.854881	NA
70717..3453%2C88444/DNA/Type_II_Transposons	0	1	0	1	0	0.927424	0	0.438691	0.341529	-0.076191	0.416585	-0.182894	0.854881	NA
114003..28747%2C102056..159596/DNA/Type_II_Transposons	0	1	0	1	0	0.927424	0	0.438691	0.341529	-0.076191	0.416585	-0.182894	0.854881	NA
135462/DNA/Type_II_Transposons	0	1	0	1	0	0.927424	0	0.438691	0.341529	-0.076191	0.416585	-0.182894	0.854881	NA
183339%2C18116/DNA/Type_II_Transposons	0	1	0	1	0	0.927424	0	0.438691	0.341529	-0.076191	0.416585	-0.182894	0.854881	NA
Pao_Bel_Ele58/LTR/Pao/LTRs	0	2	1	3	0	1.85485	1.53377	1.31607	1.17617	0.114179	0.635361	0.179707	0.857382	NA
TC1N-2_AG/DNA/Tc1/Type_II_Transposons	4	4	3	7	5.74337	3.7097	4.6013	3.07084	4.2813	-0.137546	0.766669	-0.179407	0.857618	NA
RETRO33_AG_LTR/LTR/Pao/LTRs	19	14	6	85	27.281	12.9839	9.2026	37.2888	21.6891	0.136772	0.764983	0.178791	0.858102	0.998909
GYPSY25-I_AG/LTR/Gypsy/LTRs	0	4	2	5	0	3.7097	3.06753	2.19346	2.24267	0.126921	0.710213	0.178709	0.858166	NA
EAA05839/Unknown/Unknown	1	1	2	1	1.43584	0.927424	3.06753	0.438691	1.46737	0.115478	0.674568	0.171188	0.864076	NA
MARINERN13_AG/DNA/Tc1?/Type_II_Transposons	2	0	2	2	2.87168	0	3.06753	0.877383	1.70415	0.113511	0.674704	0.168238	0.866396	NA
Ty1_copia_Ele39/LTR/Copia/LTRs	2	4	1	8	2.87168	3.7097	1.53377	3.50953	2.90617	-0.124971	0.747362	-0.167217	0.867199	NA
169353%2C186651..86937/DNA/Type_II_Transposons	6	10	5	17	8.61505	9.27424	7.66884	7.45775	8.25397	-0.12855	0.772156	-0.166482	0.867778	NA
CR1Fam1_1/LINE/CR1Fam1/Type_I_Transposons_LINE	1	4	2	8	1.43584	3.7097	3.06753	3.50953	2.93065	0.124458	0.747643	0.166468	0.867789	NA
5238/transposon/Unknown	0	4	0	11	0	3.7097	0	4.8256	2.13383	0.111533	0.678266	0.164439	0.869386	NA
GYPSY59-I_AG/LTR/Gypsy/LTRs	6	6	4	13	8.61505	5.56454	6.13507	5.70299	6.50441	-0.12579	0.773078	-0.162713	0.870745	NA
GambolFam9_1/LINE/GambolFam9/Type_I_Transposons_LINE	3	5	6	5	4.30752	4.63712	9.2026	2.19346	5.08518	0.123954	0.768324	0.16133	0.871834	NA
Pao_Bel_Ele187/LTR/Pao/LTRs	2	1	2	0	2.87168	0.927424	3.06753	0	1.71666	-0.107162	0.668256	-0.160361	0.872597	NA
GYPSY32-LTR_AG/LTR/Gypsy/LTRs	1	2	0	5	1.43584	1.85485	0	2.19346	1.37104	-0.104782	0.655661	-0.159812	0.873029	NA
58318%2C143296..169330%2C149205/DNA/Type_II_Transposons	1	2	0	5	1.43584	1.85485	0	2.19346	1.37104	-0.104782	0.655661	-0.159812	0.873029	NA
GambolFam6_1/LINE/GambolFam6/Type_I_Transposons_LINE	4	10	3	18	5.74337	9.27424	4.6013	7.89644	6.87884	-0.123296	0.773108	-0.159481	0.87329	NA
Pao_Bel_Ele2/LTR/Pao/LTRs	2	0	0	4	2.87168	0	0	1.75477	1.15661	-0.0954881	0.60173	-0.158689	0.873914	NA
CR1Fam29_1/LINE/CR1Fam29/Type_I_Transposons_LINE	2	0	0	4	2.87168	0	0	1.75477	1.15661	-0.0954881	0.60173	-0.158689	0.873914	NA
Ty3_gypsy_Ele49/LTR/Gypsy/LTRs	1	9	1	23	1.43584	8.34681	1.53377	10.0899	5.35158	0.120113	0.764465	0.15712	0.87515	NA
Agam_U11658_mariner/DNA/mariner/Type_II_Transposons	0	5	2	7	0	4.63712	3.06753	3.07084	2.69387	0.113578	0.725383	0.156576	0.875579	NA
CR1Fam18_1/LINE/CR1Fam18/Type_I_Transposons_LINE	3	8	3	12	4.30752	7.41939	4.6013	5.2643	5.39813	-0.119056	0.771527	-0.154312	0.877364	NA
JockeyFam25_1/LINE/JockeyFam25/Type_I_Transposons_LINE	16	53	23	65	22.9735	49.1535	35.2767	28.5149	33.9796	-0.115269	0.750791	-0.15353	0.87798	0.998909
gi|6671102:10-250%2C/DNA/Type_II_Transposons	5	4	3	18	7.17921	3.7097	4.6013	7.89644	5.84666	0.114635	0.772115	0.148468	0.881973	NA
Ty3_gypsy_Ele82/LTR/Gypsy/LTRs	3	9	4	11	4.30752	8.34681	6.13507	4.8256	5.90375	-0.112825	0.772422	-0.146067	0.883869	NA
GYPSY17-LTR_AG/LTR/Gypsy/LTRs	37	116	29	311	53.1261	107.581	44.4793	136.433	85.4049	0.109328	0.748963	0.145972	0.883943	0.998909
Agam_U11659_mariner/DNA/mariner/Type_II_Transposons	1	2	2	3	1.43584	1.85485	3.06753	1.31607	1.91857	0.103504	0.712858	0.145197	0.884556	NA
162380..161838/DNA/Type_II_Transposons	7	8	4	31	10.0509	7.41939	6.13507	13.5994	9.3012	0.111641	0.771929	0.144626	0.885006	NA
77905..46088/DNA/Type_II_Transposons	5	5	4	17	7.17921	4.63712	6.13507	7.45775	6.35229	0.109081	0.772984	0.141117	0.887778	NA
GYPSY48-I_AG/LTR/Gypsy/LTRs	6	4	3	13	8.61505	3.7097	4.6013	5.70299	5.65726	-0.106831	0.7718	-0.138419	0.88991	NA
145041..147740/DNA/Type_II_Transposons	0	3	0	8	0	2.78227	0	3.50953	1.57295	0.0881232	0.645719	0.136473	0.891447	NA
GYPSY20-I_AG/LTR/Gypsy/LTRs	0	2	1	0	0	1.85485	1.53377	0	0.847154	-0.0746602	0.552213	-0.135202	0.892452	NA
Pao_Bel_Ele145/LTR/Pao/LTRs	0	2	1	0	0	1.85485	1.53377	0	0.847154	-0.0746602	0.552213	-0.135202	0.892452	NA
JockeyFam19_1/LINE/JockeyFam19/Type_I_Transposons_LINE	0	2	1	0	0	1.85485	1.53377	0	0.847154	-0.0746602	0.552213	-0.135202	0.892452	NA
MARINERN1_AG/DNA/Tc1/Type_II_Transposons	1	4	1	6	1.43584	3.7097	1.53377	2.63215	2.32786	-0.0982428	0.729794	-0.134617	0.892915	NA
piggyBac1_AG/DNA/PiggyBac/Type_II_Transposons	0	1	0	3	0	0.927424	0	1.31607	0.560874	0.0664853	0.495875	0.134077	0.893342	NA
EAA08306/Unknown/Unknown	0	1	0	3	0	0.927424	0	1.31607	0.560874	0.0664853	0.495875	0.134077	0.893342	NA
Ty3_gypsy_Ele129/LTR/Gypsy/LTRs	0	1	0	3	0	0.927424	0	1.31607	0.560874	0.0664853	0.495875	0.134077	0.893342	NA
RT1/LINE/R1/Type_I_Transposons_LINE	0	1	0	3	0	0.927424	0	1.31607	0.560874	0.0664853	0.495875	0.134077	0.893342	NA
E_Q9SY99/ensembl3534/trans/Unknown	0	1	0	3	0	0.927424	0	1.31607	0.560874	0.0664853	0.495875	0.134077	0.893342	NA
AAS21248/Unknown/Unknown	0	1	0	3	0	0.927424	0	1.31607	0.560874	0.0664853	0.495875	0.134077	0.893342	NA
5721%2C124739%2C81702/DNA/Type_II_Transposons	0	1	0	3	0	0.927424	0	1.31607	0.560874	0.0664853	0.495875	0.134077	0.893342	NA
CR1Fam2_1/LINE/CR1Fam2/Type_I_Transposons_LINE	1	0	0	4	1.43584	0	0	1.75477	0.797652	0.0722956	0.548464	0.131815	0.895131	NA
Ty3_gypsy_Ele152/LTR/Gypsy/LTRs	1	0	0	4	1.43584	0	0	1.75477	0.797652	0.0722956	0.548464	0.131815	0.895131	NA
JockeyFam2_1/LINE/JockeyFam2/Type_I_Transposons_LINE	7	9	9	17	10.0509	8.34681	13.8039	7.45775	9.91484	0.101444	0.770738	0.131619	0.895286	NA
JockeyFam9_2/LINE/JockeyFam9/Type_I_Transposons_LINE	7	10	5	21	10.0509	9.27424	7.66884	9.21252	9.05162	-0.0990261	0.771266	-0.128394	0.897837	NA
RETRO14_AG_LTR/LTR/Gypsy/LTRs	1	0	1	1	1.43584	0	1.53377	0.438691	0.852075	0.0742467	0.580522	0.127896	0.898231	NA
Ty1_copia_Ele75/LTR/Copia/LTRs	1	0	1	1	1.43584	0	1.53377	0.438691	0.852075	0.0742467	0.580522	0.127896	0.898231	NA
JRHpogo_Ele38/DNA/Pogo/Type_II_Transposons	1	0	1	1	1.43584	0	1.53377	0.438691	0.852075	0.0742467	0.580522	0.127896	0.898231	NA
BAC57913/Unknown/Unknown	1	0	1	1	1.43584	0	1.53377	0.438691	0.852075	0.0742467	0.580522	0.127896	0.898231	NA
139093..165245/DNA/Type_II_Transposons	4	6	1	25	5.74337	5.56454	1.53377	10.9673	5.95224	0.0973676	0.770117	0.126432	0.89939	NA
E_O44807/ensembl26768/trans/Unknown	1	3	2	5	1.43584	2.78227	3.06753	2.19346	2.36978	0.0924842	0.733105	0.126154	0.89961	NA
GYPSY35-I_AG/LTR/Gypsy/LTRs	13	13	14	30	18.6659	12.0565	21.4727	13.1607	16.339	0.0960475	0.762611	0.125946	0.899775	0.998909
67872..78296/DNA/Type_II_Transposons	26	12	23	19	37.3319	11.1291	35.2767	8.33514	23.0182	-0.0945286	0.766911	-0.123259	0.901902	0.998909
gi|6671105:146-665%2C/DNA/Type_II_Transposons	0	11	1	16	0	10.2017	1.53377	7.01906	4.68862	-0.0886829	0.748785	-0.118436	0.905722	NA
GYPSY50-LTR_AG/LTR/Gypsy/LTRs	0	1	1	0	0	0.927424	1.53377	0	0.615298	0.057514	0.501817	0.114611	0.908753	NA
MIMO/DNA/Tc1?/Type_II_Transposons	0	1	1	0	0	0.927424	1.53377	0	0.615298	0.057514	0.501817	0.114611	0.908753	NA
GYPSY19-I_AG/LTR/Gypsy/LTRs	0	1	1	0	0	0.927424	1.53377	0	0.615298	0.057514	0.501817	0.114611	0.908753	NA
Ty1_copia_Ele87/LTR/Copia/LTRs	0	1	1	0	0	0.927424	1.53377	0	0.615298	0.057514	0.501817	0.114611	0.908753	NA
AACOPIA1_I/LTR/Copia/LTRs	0	1	1	0	0	0.927424	1.53377	0	0.615298	0.057514	0.501817	0.114611	0.908753	NA
GYPSY7-I_AG/LTR/Gypsy/LTRs	0	1	1	0	0	0.927424	1.53377	0	0.615298	0.057514	0.501817	0.114611	0.908753	NA
7718/transposon/Unknown	0	1	1	0	0	0.927424	1.53377	0	0.615298	0.057514	0.501817	0.114611	0.908753	NA
60805%2C109722%2C101367..11901%2C167795%2C108371..46158%2C115954/DNA/Type_II_Transposons	0	1	1	0	0	0.927424	1.53377	0	0.615298	0.057514	0.501817	0.114611	0.908753	NA
EAA04595/Unknown/Unknown	1	0	0	2	1.43584	0	0	0.877383	0.578306	-0.0567687	0.49744	-0.114122	0.909141	NA
TRANSIB2_AG/DNA/Transib/Type_II_Transposons	1	0	0	2	1.43584	0	0	0.877383	0.578306	-0.0567687	0.49744	-0.114122	0.909141	NA
MARINERN3a_AG/DNA/Tc1/Type_II_Transposons	1	0	0	2	1.43584	0	0	0.877383	0.578306	-0.0567687	0.49744	-0.114122	0.909141	NA
CR1Fam7_1/LINE/CR1Fam7/Type_I_Transposons_LINE	1	0	0	2	1.43584	0	0	0.877383	0.578306	-0.0567687	0.49744	-0.114122	0.909141	NA
Ty3_gypsy_Ele139/LTR/Gypsy/LTRs	1	0	0	2	1.43584	0	0	0.877383	0.578306	-0.0567687	0.49744	-0.114122	0.909141	NA
EAL42407/Unknown/Unknown	1	0	0	2	1.43584	0	0	0.877383	0.578306	-0.0567687	0.49744	-0.114122	0.909141	NA
CR1Fam13_1/LINE/CR1Fam13/Type_I_Transposons_LINE	1	0	0	2	1.43584	0	0	0.877383	0.578306	-0.0567687	0.49744	-0.114122	0.909141	NA
GYPSY42-I_AG/LTR/Gypsy/LTRs	1	0	0	2	1.43584	0	0	0.877383	0.578306	-0.0567687	0.49744	-0.114122	0.909141	NA
13857/DNA/Type_II_Transposons	1	0	0	2	1.43584	0	0	0.877383	0.578306	-0.0567687	0.49744	-0.114122	0.909141	NA
GYPSY30-I_AG/LTR/Gypsy/LTRs	5	21	12	27	7.17921	19.4759	18.4052	11.8447	14.2262	0.0875441	0.767126	0.11412	0.909143	0.998909
GYPSY11-LTR_AG/LTR/Gypsy/LTRs	0	2	0	3	0	1.85485	0	1.31607	0.79273	-0.0619179	0.550098	-0.112558	0.910381	NA
CR1Fam23_1/LINE/CR1Fam23/Type_I_Transposons_LINE	1	8	3	13	1.43584	7.41939	4.6013	5.70299	4.78988	0.085206	0.76657	0.111152	0.911496	NA
GYPSY10-I_AG/LTR/Gypsy/LTRs	27	55	35	102	38.7677	51.0083	53.6819	44.7465	47.0511	0.0823775	0.742276	0.11098	0.911632	0.998909
Ty1_copia_Ele22/LTR/Copia/LTRs	1	4	3	4	1.43584	3.7097	4.6013	1.75477	2.8754	0.0777341	0.744484	0.104413	0.916841	NA
Ty3_gypsy_Ele83/LTR/Gypsy/LTRs	3	3	2	7	4.30752	2.78227	3.06753	3.07084	3.30704	-0.0772319	0.756507	-0.10209	0.918685	NA
R1Fam11_1/LINE/R1Fam11/Type_I_Transposons_LINE	1	1	1	3	1.43584	0.927424	1.53377	1.31607	1.30328	0.0680241	0.668557	0.101748	0.918957	NA
Ty3_gypsy_Ele124/LTR/Gypsy/LTRs	2	0	1	4	2.87168	0	1.53377	1.75477	1.54005	0.0674909	0.665636	0.101393	0.919238	NA
EAL39934/Unknown/Unknown	2	0	1	4	2.87168	0	1.53377	1.75477	1.54005	0.0674909	0.665636	0.101393	0.919238	NA
RT1_1/LINE/RT1/Type_I_Transposons_LINE	3	4	3	6	4.30752	3.7097	4.6013	2.63215	3.81267	-0.0759553	0.76273	-0.0995835	0.920675	NA
BEL15-I_AG/LTR/Pao/LTRs	3	2	0	11	4.30752	1.85485	0	4.8256	2.74699	-0.0700653	0.725248	-0.0966087	0.923037	NA
GYPSY15-I_AG/LTR/Gypsy/LTRs	1	2	1	3	1.43584	1.85485	1.53377	1.31607	1.53513	-0.0632775	0.690017	-0.0917043	0.926933	NA
CR1Fam17_1/LINE/CR1Fam17/Type_I_Transposons_LINE	0	2	0	5	0	1.85485	0	2.19346	1.01208	0.0536194	0.586436	0.0914327	0.927149	NA
EAA44340/Unknown/Unknown	0	2	0	5	0	1.85485	0	2.19346	1.01208	0.0536194	0.586436	0.0914327	0.927149	NA
GYPSY8-LTR_AG/LTR/Gypsy/LTRs	0	2	0	5	0	1.85485	0	2.19346	1.01208	0.0536194	0.586436	0.0914327	0.927149	NA
T1/LINE/CR1/Type_I_Transposons_LINE	3	13	6	14	4.30752	12.0565	9.2026	6.14168	7.92708	-0.0660518	0.773042	-0.085444	0.931908	NA
E_Q26816/ensembl45357/trans/Unknown	0	2	1	2	0	1.85485	1.53377	0.877383	1.0665	0.0525308	0.620318	0.0846837	0.932513	NA
CR1Fam9_1/LINE/CR1Fam9/Type_I_Transposons_LINE	12	10	5	37	17.2301	9.27424	7.66884	16.2316	12.6012	-0.0639563	0.768484	-0.083224	0.933673	0.998909
Pao_Bel_Ele179/LTR/Pao/LTRs	5	5	4	15	7.17921	4.63712	6.13507	6.58037	6.13294	0.0584548	0.772845	0.0756358	0.939709	NA
4240%2C110658/DNA/Type_II_Transposons	0	3	1	4	0	2.78227	1.53377	1.75477	1.5177	0.0459234	0.667627	0.0687861	0.94516	NA
TRANSIB1_AG/DNA/Transib/Type_II_Transposons	3	2	1	11	4.30752	1.85485	1.53377	4.8256	3.13044	0.0510124	0.749232	0.0680863	0.945717	NA
GYPSY58-I_AG/LTR/Gypsy/LTRs	2	1	1	4	2.87168	0.927424	1.53377	1.75477	1.77191	-0.0466924	0.703537	-0.066368	0.947085	NA
L2Fam2_1/LINE/L2Fam2/Type_I_Transposons_LINE	1	2	2	2	1.43584	1.85485	3.06753	0.877383	1.8089	0.0465285	0.704825	0.0660142	0.947367	NA
Agam_AB090821_R7Ag2/LINE/R7Ag2/Type_I_Transposons_LINE	9	6	8	12	12.9226	5.56454	12.2701	5.2643	9.00539	-0.0498164	0.772549	-0.0644832	0.948586	NA
MARINERN11_AG/DNA/Tc1/Type_II_Transposons	2	0	0	5	2.87168	0	0	2.19346	1.26628	-0.03944	0.614406	-0.0641921	0.948817	NA
LonerFam1_1/LINE/LonerFam1/Type_I_Transposons_LINE	10	12	7	30	14.3584	11.1291	10.7364	13.1607	12.3462	-0.0459197	0.766671	-0.0598949	0.952239	0.998909
GYPSY32-I_AG/LTR/Gypsy/LTRs	2	2	1	6	2.87168	1.85485	1.53377	2.63215	2.22311	-0.0420549	0.727802	-0.0577834	0.953921	NA
EAA13099/Unknown/Unknown	0	4	1	6	0	3.7097	1.53377	2.63215	1.9689	0.0400063	0.695487	0.0575227	0.954129	NA
JRHPogo_Ele24/DNA/Pogo/Type_II_Transposons	0	4	1	6	0	3.7097	1.53377	2.63215	1.9689	0.0400063	0.695487	0.0575227	0.954129	NA
Agam_U89801_TsessebeI/DNA/Tc1/Type_II_Transposons	0	3	2	1	0	2.78227	3.06753	0.438691	1.57212	0.0381592	0.663788	0.0574871	0.954157	NA
GYPSY50-I_AG/LTR/Gypsy/LTRs	2	3	1	8	2.87168	2.78227	1.53377	3.50953	2.67431	-0.0388814	0.741963	-0.0524035	0.958207	NA
190243..196983/DNA/Type_II_Transposons	3	4	3	9	4.30752	3.7097	4.6013	3.94822	4.14169	0.037774	0.76605	0.0493101	0.960672	NA
JockeyFam3_1/LINE/JockeyFam3/Type_I_Transposons_LINE	2	4	1	10	2.87168	3.7097	1.53377	4.38691	3.12551	-0.0367538	0.750894	-0.0489468	0.960962	NA
Ty3_gypsy_Ele2/LTR/Gypsy/LTRs	0	5	2	5	0	4.63712	3.06753	2.19346	2.47453	0.0327501	0.717842	0.045623	0.963611	NA
Q/LINE/Q/Type_I_Transposons_LINE	1	4	3	3	1.43584	3.7097	4.6013	1.31607	2.76573	0.0331905	0.74047	0.0448235	0.964248	NA
GYPSY12-LTR_AG/LTR/Gypsy/LTRs	4	2	4	3	5.74337	1.85485	6.13507	1.31607	3.76234	-0.0332868	0.756335	-0.0440107	0.964896	NA
MARINERN12_AG/DNA/Tc1/Type_II_Transposons	1	5	0	14	1.43584	4.63712	0	6.14168	3.05366	0.0316282	0.729592	0.0433505	0.965422	NA
CR1Fam8_2/LINE/CR1Fam8/Type_I_Transposons_LINE	4	7	0	25	5.74337	6.49197	0	10.9673	5.80065	-0.0328577	0.761702	-0.0431372	0.965592	NA
gi|6671106:2786-4707%2C/DNA/Type_II_Transposons	1	5	3	5	1.43584	4.63712	4.6013	2.19346	3.21693	0.0313678	0.751397	0.041746	0.966701	NA
Agam_AB090818_R6Ag2/LINE/R6Ag2/Type_I_Transposons_LINE	3	7	1	19	4.30752	6.49197	1.53377	8.33514	5.1671	-0.0304968	0.768001	-0.0397094	0.968325	NA
GYPSY54-I_AG/LTR/Gypsy/LTRs	10	17	11	33	14.3584	15.7662	16.8714	14.4768	15.3682	0.0299447	0.762143	0.0392901	0.968659	0.998909
GYPSY51-I_AG/LTR/Gypsy/LTRs	2	7	3	12	2.87168	6.49197	4.6013	5.2643	4.80731	0.0281399	0.769038	0.036591	0.970811	NA
GYPSY43-I_AG/LTR/Gypsy/LTRs	3	9	5	11	4.30752	8.34681	7.66884	4.8256	6.2872	-0.0278573	0.772791	-0.0360476	0.971244	NA
GYPSY13-I_AG/LTR/Gypsy/LTRs	6	5	2	23	8.61505	4.63712	3.06753	10.0899	6.6024	0.0253877	0.772539	0.0328627	0.973784	NA
Agam_AB090813_RTAg4/LINE/RTAG4/Type_I_Transposons_LINE	4	10	6	15	5.74337	9.27424	9.2026	6.58037	7.70014	0.0234689	0.772865	0.0303661	0.975775	NA
HATN2_AG/DNA/hAT/Type_II_Transposons	3	10	4	18	4.30752	9.27424	6.13507	7.89644	6.90332	0.0212917	0.773104	0.0275405	0.978029	NA
Ty3_gypsy_Ele50/LTR/Gypsy/LTRs	0	2	1	1	0	1.85485	1.53377	0.438691	0.956827	-0.0148157	0.600838	-0.0246584	0.980327	NA
GYPSY37-I_AG/LTR/Gypsy/LTRs	1	0	0	3	1.43584	0	0	1.31607	0.687979	0.0116534	0.525322	0.0221833	0.982302	NA
JockeyFam21_1/LINE/JockeyFam21/Type_I_Transposons_LINE	1	0	0	3	1.43584	0	0	1.31607	0.687979	0.0116534	0.525322	0.0221833	0.982302	NA
EAA10496/Unknown/Unknown	1	0	0	3	1.43584	0	0	1.31607	0.687979	0.0116534	0.525322	0.0221833	0.982302	NA
78981/DNA/Type_II_Transposons	1	0	0	3	1.43584	0	0	1.31607	0.687979	0.0116534	0.525322	0.0221833	0.982302	NA
GambolFam3_1/LINE/GambolFam3/Type_I_Transposons_LINE	13	28	6	81	18.6659	25.9679	9.2026	35.534	22.3426	0.014424	0.762826	0.0189087	0.984914	0.998909
IKIRARA1/DNA/Type_II_Transposons	3	35	3	74	4.30752	32.4598	4.6013	32.4632	18.458	0.0138746	0.772732	0.0179552	0.985675	0.998909
EAA08237/Unknown/Unknown	2	0	1	3	2.87168	0	1.53377	1.31607	1.43038	0.0112934	0.655884	0.0172186	0.986262	NA
CR1-2_AG/LINE/CR1/Type_I_Transposons_LINE	2	0	1	3	2.87168	0	1.53377	1.31607	1.43038	0.0112934	0.655884	0.0172186	0.986262	NA
L1Fam2_2/LINE/L1Fam2/Type_I_Transposons_LINE	2	1	1	5	2.87168	0.927424	1.53377	2.19346	1.88158	0.0113461	0.709603	0.0159894	0.987243	NA
EAA13511/Unknown/Unknown	0	3	2	0	0	2.78227	3.06753	0	1.46245	-0.00997589	0.625513	-0.0159483	0.987276	NA
COPIA5-I_AG/LTR/Copia/LTRs	1	3	2	3	1.43584	2.78227	3.06753	1.31607	2.15043	-0.0100549	0.723421	-0.0138991	0.98891	NA
RTEFam1/LINE/RTEFam1/Type_I_Transposons_LINE	17	24	10	69	24.4093	22.2582	15.3377	30.2697	23.0687	-0.0104891	0.756565	-0.0138641	0.988938	0.998909
CAJ14165/Unknown/Unknown	3	2	2	7	4.30752	1.85485	3.06753	3.07084	3.07519	0.00763505	0.751469	0.0101602	0.991893	NA
GambolFam7_1/LINE/GambolFam7/Type_I_Transposons_LINE	2	3	1	9	2.87168	2.78227	1.53377	3.94822	2.78399	0.00616795	0.744245	0.00828753	0.993388	NA
AAO67559/Unknown/Unknown	2	0	2	0	2.87168	0	3.06753	0	1.4848	0.00402667	0.623596	0.00645718	0.994848	NA
GYPSY34-I_AG/LTR/Gypsy/LTRs	4	2	4	4	5.74337	1.85485	6.13507	1.75477	3.87201	0.00484911	0.758888	0.00638975	0.994902	NA
Pao_Bel_Ele227/LTR/Pao/LTRs	0	3	0	6	0	2.78227	0	2.63215	1.3536	-0.00299863	0.627011	-0.00478241	0.996184	NA
P2_AG/DNA/P/Type_II_Transposons	0	3	0	6	0	2.78227	0	2.63215	1.3536	-0.00299863	0.627011	-0.00478241	0.996184	NA
GYPSY66-I_AG/LTR/Gypsy/LTRs	0	2	0	4	0	1.85485	0	1.75477	0.902403	-0.00131675	0.569692	-0.00231134	0.998156	NA
JockeyFam17_1/LINE/JockeyFam17/Type_I_Transposons_LINE	0	2	0	4	0	1.85485	0	1.75477	0.902403	-0.00131675	0.569692	-0.00231134	0.998156	NA
GYPSY11-I_AG/LTR/Gypsy/LTRs	1	1	1	2	1.43584	0.927424	1.53377	0.877383	1.1936	-0.00103306	0.656055	-0.00157466	0.998744	NA
GambolFam5_1/LINE/GambolFam5/Type_I_Transposons_LINE	2	5	1	13	2.87168	4.63712	1.53377	5.70299	3.68639	0.0011227	0.757801	0.00148152	0.998818	NA
Agam_M93691_RT2/LINE/RT2/Type_I_Transposons_LINE	7	15	7	30	10.0509	13.9114	10.7364	13.1607	11.9648	-0.00104973	0.767397	-0.00136791	0.998909	0.998909
146168..188327/DNA/Type_II_Transposons	2	3	2	6	2.87168	2.78227	3.06753	2.63215	2.83841	0.0005254	0.747985	0.00070242	0.99944	NA
PEN1/Unknown/Unknown	1	0	1	0	1.43584	0	1.53377	0	0.742402	-0.00010361	0.528672	-0.000195981	0.999844	NA
DMSUF1/DNA/Type_II_Transposons	1	0	1	0	1.43584	0	1.53377	0	0.742402	-0.00010361	0.528672	-0.000195981	0.999844	NA
AAA28265/Unknown/Unknown	1	0	1	0	1.43584	0	1.53377	0	0.742402	-0.00010361	0.528672	-0.000195981	0.999844	NA
16029%2C156106..52766/DNA/Type_II_Transposons	1	3	1	6	1.43584	2.78227	1.53377	2.63215	2.09601	5.62767e-05	0.721582	7.79907e-05	0.999938	NA
Ty1_copia_Ele9/LTR/Copia/LTRs	0	1	0	2	0	0.927424	0	0.877383	0.451202	3.31099e-05	0.461021	7.18187e-05	0.999943	NA
GYPSY15-LTR_AG/LTR/Gypsy/LTRs	0	1	0	2	0	0.927424	0	0.877383	0.451202	3.31099e-05	0.461021	7.18187e-05	0.999943	NA
GYPSY27-I_AG/LTR/Gypsy/LTRs	0	1	0	2	0	0.927424	0	0.877383	0.451202	3.31099e-05	0.461021	7.18187e-05	0.999943	NA
E_Q93Y79/ensembl99256/trans/Unknown	0	1	0	2	0	0.927424	0	0.877383	0.451202	3.31099e-05	0.461021	7.18187e-05	0.999943	NA
BEL5-I_AG/LTR/Pao/LTRs	0	1	0	2	0	0.927424	0	0.877383	0.451202	3.31099e-05	0.461021	7.18187e-05	0.999943	NA
E_Q9SKI8/ensembl8966/trans/Unknown	0	1	0	2	0	0.927424	0	0.877383	0.451202	3.31099e-05	0.461021	7.18187e-05	0.999943	NA
4656..3837%2C91448..121204%2C45884..130839%2C183128..74459/DNA/Type_II_Transposons	0	1	0	2	0	0.927424	0	0.877383	0.451202	3.31099e-05	0.461021	7.18187e-05	0.999943	NA
6178/transposon/Unknown	0	1	0	2	0	0.927424	0	0.877383	0.451202	3.31099e-05	0.461021	7.18187e-05	0.999943	NA
36965..2809/DNA/Type_II_Transposons	0	1	0	2	0	0.927424	0	0.877383	0.451202	3.31099e-05	0.461021	7.18187e-05	0.999943	NA
178997..31758%2C177854/DNA/Type_II_Transposons	0	1	0	2	0	0.927424	0	0.877383	0.451202	3.31099e-05	0.461021	7.18187e-05	0.999943	NA

## Sheet: 24-30nt_Ensemb_mult_PbGFP to BF
		Raw read number				Normalized read number
ID	BF_rep1	BF_rep2	PbGFP_rep1	PbGFP_rep2	BF_rep1_N	BF_rep2_N	PbGFP_rep1_N	PbGFP_rep2_N	baseMean	log2FoldChange	lfcSE	stat	pvalue	padj
4334/transposon/Unknown	15	14	659	32	59.4153	9.16539	2607.86	3.03955	669.869	0.928103	0.493079	1.88226	0.0598004	0.999746
15364/transposon/Unknown	0	0	34	1	0	0	134.548	0.0949858	33.6607	0.651822	0.435736	1.49591	0.134677	0.999746
DMRG/DNA/Type_II_Transposons	21	254	14	17	83.1815	166.286	55.4021	1.61476	76.6212	-0.753009	0.538824	-1.3975	0.162262	0.999746
AAO67562/Unknown/Unknown	2	4	17	26	7.92205	2.61868	67.274	2.46963	20.0711	0.681173	0.505376	1.34785	0.177706	0.999746
RETRO1_AG_LTR/LTR/Pao/LTRs	9	75	13	1524	35.6492	49.1003	51.4448	144.758	70.2382	0.710853	0.552942	1.28558	0.198588	0.999746
dust/dust/Dust	602	1097	1934	8855	2384.54	718.174	7653.4	841.099	2899.3	0.698185	0.560155	1.24641	0.212613	0.999746
AAC82603/Unknown/Unknown	0	0	7	3	0	0	27.701	0.284957	6.9965	0.482108	0.395929	1.21766	0.223353	0.999746
E_Q24363/ensembl51576/low_complexity/Unknown	11	17	3	44	43.5712	11.1294	11.8719	4.17938	17.688	-0.659947	0.543739	-1.21372	0.224854	0.999746
Ty3_gypsy_Ele104/LTR/Gypsy/LTRs	0	3	1	191	0	1.96401	3.95729	18.1423	6.0159	0.535887	0.448838	1.19394	0.2325	0.999746
EAA11249/Unknown/Unknown	0	0	7	2	0	0	27.701	0.189972	6.97275	0.460535	0.389254	1.18312	0.236761	0.999746
Ty3_gypsy_Ele43/LTR/Gypsy/LTRs	3	7	12	105	11.8831	4.5827	47.4875	9.97351	18.4817	0.638014	0.541677	1.17785	0.238856	0.999746
Outcast_Ele15/LINE/Outcast/Type_I_Transposons_LINE	22	33	7	143	87.1425	21.6041	27.701	13.583	37.5077	-0.653341	0.559585	-1.16754	0.242991	0.999746
Ty3_gypsy_Ele134/LTR/Gypsy/LTRs	28	71	12	276	110.909	46.4816	47.4875	26.2161	57.7735	-0.628891	0.554372	-1.13442	0.256618	0.999746
Pao_Bel_Ele37/LTR/Pao/LTRs	5	13	1	32	19.8051	8.51072	3.95729	3.03955	8.82817	-0.581172	0.518458	-1.12096	0.262304	0.999746
Pao_Bel_Ele150/LTR/Pao/LTRs	20	22	5	159	79.2205	14.4028	19.7865	15.1027	32.1281	-0.601631	0.556572	-1.08096	0.279716	0.999746
Ty3_gypsy_Ele32/LTR/Gypsy/LTRs	4	4	0	15	15.8441	2.61868	0	1.42479	4.97189	-0.457093	0.424274	-1.07735	0.281322	0.999746
JockeyFam7_2/LINE/JockeyFam7/Type_I_Transposons_LINE	124	878	65	4287	491.167	574.801	257.224	407.204	432.599	-0.507018	0.484418	-1.04665	0.295259	0.999746
CAI96723/Unknown/Unknown	1	4	6	51	3.96102	2.61868	23.7438	4.84428	8.79193	0.515992	0.500497	1.03096	0.30256	0.999746
JockeyFam5_1/LINE/JockeyFam5/Type_I_Transposons_LINE	51	215	30	925	202.012	140.754	118.719	87.8619	137.337	-0.520486	0.509113	-1.02234	0.30662	0.999746
8068/transposon/Unknown	1	0	23	0	3.96102	0	91.0177	0	23.7447	0.386469	0.378142	1.02202	0.306771	0.999746
P2_AG/DNA/P/Type_II_Transposons	995	1051	409	6435	3941.22	688.059	1618.53	611.234	1714.76	-0.569975	0.558288	-1.02093	0.307286	0.999746
Outcast_Ele10/LINE/Outcast/Type_I_Transposons_LINE	15	82	4	394	59.4153	53.683	15.8292	37.4244	41.588	-0.563973	0.556441	-1.01354	0.310804	0.999746
BAC57916/Unknown/Unknown	237	1033	150	4848	938.762	676.275	593.594	460.491	667.281	-0.473703	0.472507	-1.00253	0.316087	0.999746
3334/transposon/Unknown	54	3	258	36	213.895	1.96401	1020.98	3.41949	310.065	0.472784	0.471916	1.00184	0.316421	0.999746
20022/DNA/Type_II_Transposons	3	31	14	235	11.8831	20.2948	55.4021	22.3217	27.4754	0.555608	0.559964	0.992221	0.32109	0.999746
Ty3_gypsy_Ele37/LTR/Gypsy/LTRs	4	66	14	697	15.8441	43.2083	55.4021	66.2051	45.1649	0.548009	0.556966	0.983918	0.325156	0.999746
CR1_Ele9/LINE/CR1/Type_I_Transposons_LINE	0	1	4	4	0	0.654671	15.8292	0.379943	4.21595	0.372367	0.378816	0.982976	0.325619	0.999746
EAL39732/Unknown/Unknown	8	149	29	1352	31.6882	97.546	114.761	128.421	93.1041	0.529563	0.547613	0.967037	0.333526	0.999746
E_Q9HQ43/ensembl54099/trans/Unknown	2	0	14	5	7.92205	0	55.4021	0.474929	15.9498	0.400574	0.420297	0.953073	0.340553	0.999746
I_Ele5/LINE/I/Type_I_Transposons_LINE	13	7	33	200	51.4933	4.5827	130.591	18.9972	51.416	0.507924	0.53927	0.941874	0.346257	0.999746
MARINER-N14_AG/DNA/TcMar/Type_II_Transposons	73	58	204	436	289.155	37.9709	807.288	41.4138	293.957	0.511715	0.543705	0.941164	0.346621	0.999746
MARINER_DMA/DNA/Tc1/Type_II_Transposons	1	2	5	31	3.96102	1.30934	19.7865	2.94456	7.00035	0.448952	0.477566	0.940084	0.347174	0.999746
E_Q946T0/ensembl30261/trans/Unknown	32	152	18	712	126.753	99.51	71.2313	67.6299	91.281	-0.483045	0.516963	-0.93439	0.350103	0.999746
JRHTC1_Ele9/DNA/Tc1/Type_II_Transposons	3	1	0	7	11.8831	0.654671	0	0.664901	3.30066	-0.345632	0.37143	-0.930542	0.35209	0.999746
Agam_U11657_mariner/DNA/mariner/Type_II_Transposons	3	27	14	168	11.8831	17.6761	55.4021	15.9576	25.2297	0.513853	0.557265	0.922098	0.356478	0.999746
E_Q947Y5/ensembl24060/trans/Unknown	73	601	54	2545	289.155	393.457	213.694	241.739	284.511	-0.4428	0.481402	-0.919813	0.35767	0.999746
JRHtc1_ele13/DNA/Tc1/Type_II_Transposons	13	26	20	515	51.4933	17.0214	79.1459	48.9177	49.1446	0.507997	0.558232	0.910011	0.362817	0.999746
JockeyFam9_2/LINE/JockeyFam9/Type_I_Transposons_LINE	3782	4775	1703	33505	14980.6	3126.05	6739.27	3182.5	7007.1	-0.502949	0.552994	-0.909502	0.363085	0.999746
EAA11132/Unknown/Unknown	1	1	7	2	3.96102	0.654671	27.701	0.189972	8.12668	0.381843	0.424328	0.899878	0.368185	0.999746
EAL39935/Unknown/Unknown	0	10	4	115	0	6.54671	15.8292	10.9234	8.32481	0.427913	0.485729	0.880969	0.378334	0.999746
JRHpogo_Ele5/DNA/Pogo/Type_II_Transposons	0	1	3	6	0	0.654671	11.8719	0.569915	3.27412	0.314747	0.360616	0.872803	0.38277	0.999746
DMSUF4/DNA/Type_II_Transposons	1	0	7	3	3.96102	0	27.701	0.284957	7.98676	0.337707	0.394586	0.855852	0.39208	0.999746
3065/transposon/Unknown	5	34	10	399	19.8051	22.2588	39.5729	37.8993	29.884	0.474984	0.557477	0.852024	0.394201	0.999746
R1Fam4_1/LINE/R1Fam4/Type_I_Transposons_LINE	553	1531	1246	8810	2190.45	1002.3	4930.79	836.825	2240.09	0.470178	0.55722	0.843792	0.398785	0.999746
DM_ROO/DNA/Type_II_Transposons	1	1	9	0	3.96102	0.654671	35.6156	0	10.0578	0.321613	0.383343	0.838969	0.401486	0.999746
RT1/LINE/R1/Type_I_Transposons_LINE	120	835	97	3606	475.323	546.65	383.857	342.519	437.087	-0.388045	0.463653	-0.836929	0.402632	0.999746
AAO67558/Unknown/Unknown	21	44	52	271	83.1815	28.8055	205.779	25.7412	85.8768	0.465832	0.557777	0.835157	0.403629	0.999746
5721/transposon/Unknown	1	0	7	2	3.96102	0	27.701	0.189972	7.96301	0.324191	0.388525	0.834416	0.404047	0.999746
EAA44016/Unknown/Unknown	0	4	3	39	0	2.61868	11.8719	3.70445	4.54875	0.354625	0.429627	0.825426	0.40913	0.999746
78597..76870/DNA/Type_II_Transposons	16	22	7	97	63.3764	14.4028	27.701	9.21362	28.6734	-0.456069	0.553562	-0.82388	0.410008	0.999746
1812/transposon/Unknown	0	0	5	0	0	0	19.7865	0	4.94662	0.252076	0.306072	0.823581	0.410178	0.999746
EAL41763/Unknown/Unknown	5	2	22	1	19.8051	1.30934	87.0604	0.0949858	27.0675	0.362295	0.442887	0.81803	0.41334	0.999746
AAA28265/Unknown/Unknown	1	3	4	46	3.96102	1.96401	15.8292	4.36935	6.53089	0.389951	0.480209	0.812045	0.416766	0.999746
BAC57901/Unknown/Unknown	197	651	454	3235	780.321	426.191	1796.61	307.279	827.601	0.445695	0.556528	0.800848	0.423219	0.999746
AAO67564/Unknown/Unknown	7	10	20	58	27.7272	6.54671	79.1459	5.50918	29.7322	0.42363	0.529263	0.800415	0.423471	0.999746
JockeyFam1_1/LINE/JockeyFam1/Type_I_Transposons_LINE	103	881	233	5411	407.985	576.765	922.049	513.968	605.192	0.390936	0.49742	0.785929	0.431909	0.999746
MARINERN7_AG/DNA/Tc1/Type_II_Transposons	10	40	21	347	39.6102	26.1868	83.1031	32.9601	45.4651	0.437113	0.55731	0.784326	0.432849	0.999746
EAL39933/Unknown/Unknown	2	3	0	12	7.92205	1.96401	0	1.13983	2.75647	-0.294284	0.376382	-0.781877	0.434287	0.999746
Pao_Bel_Ele41/LTR/Pao/LTRs	46	62	24	260	182.207	40.5896	94.975	24.6963	85.617	-0.436909	0.560062	-0.780108	0.435327	0.999746
15527/transposon/Unknown	1	4	0	5	3.96102	2.61868	0	0.474929	1.76366	-0.261747	0.338026	-0.774339	0.43873	0.999746
113397..197761/DNA/Type_II_Transposons	2	12	7	103	7.92205	7.85605	27.701	9.78354	13.3157	0.415933	0.540279	0.769847	0.44139	0.999746
8905/transposon/Unknown	165	312	271	3598	653.569	204.257	1072.43	341.759	568.003	0.420284	0.552593	0.760568	0.446915	0.999746
120179/DNA/Type_II_Transposons	5	47	14	368	19.8051	30.7695	55.4021	34.9548	35.2329	0.42291	0.557417	0.758697	0.448034	0.999746
R1Fam9_1/LINE/R1Fam9/Type_I_Transposons_LINE	269	1260	185	6929	1065.52	824.885	732.099	658.157	820.164	-0.348008	0.459333	-0.757639	0.448667	0.999746
AAN86599/Unknown/Unknown	3	3	0	25	11.8831	1.96401	0	2.37465	4.05543	-0.307339	0.408443	-0.752464	0.451772	0.999746
RTE_Ele1/LINE/RTE/Type_I_Transposons_LINE	10	22	2	177	39.6102	14.4028	7.91459	16.8125	19.685	-0.414946	0.553407	-0.749802	0.453374	0.999746
113814%2C53219/DNA/Type_II_Transposons	5	85	2	317	19.8051	55.647	7.91459	30.1105	28.3693	-0.411253	0.55566	-0.740116	0.45923	0.999746
Agam_U47022_Pegasus-7/DNA/Pegasus/Type_II_Transposons	5	19	0	111	19.8051	12.4387	0	10.5434	10.6968	-0.366607	0.496355	-0.738598	0.460151	0.999746
Amer_AJ006562_Amer7/LTR/Copia/LTRs	17	135	9	659	67.3374	88.3806	35.6156	62.5956	63.4823	-0.400384	0.542101	-0.738579	0.460163	0.999746
JRHTC1_Ele6/DNA/Tc1/Type_II_Transposons	2	10	5	125	7.92205	6.54671	19.7865	11.8732	11.5321	0.398081	0.54108	0.735715	0.461904	0.999746
67752%2C112434%2C31539/DNA/Type_II_Transposons	0	2	2	22	0	1.30934	7.91459	2.08969	2.8284	0.276758	0.376412	0.735253	0.462185	0.999746
4656..3837%2C91448..121204%2C45884..130839%2C183128..74459/DNA/Type_II_Transposons	21	102	44	683	83.1815	66.7764	174.121	64.8753	97.2385	0.399761	0.544763	0.733826	0.463055	0.999746
JRHpogo_Ele38/DNA/Pogo/Type_II_Transposons	41	5	15	12	162.402	3.27336	59.3594	1.13983	56.5436	-0.353492	0.485543	-0.728034	0.466593	0.999746
Pao_Bel_Ele223/LTR/Pao/LTRs	56	47	27	304	221.817	30.7695	106.847	28.8757	97.0773	-0.405786	0.557919	-0.72732	0.46703	0.999746
EAA12317/Unknown/Unknown	22	5	63	15	87.1425	3.27336	249.309	1.42479	85.2875	0.351341	0.483887	0.726081	0.467789	0.999746
Ty3_gypsy_Ele31/LTR/Gypsy/LTRs	4	2	1	13	15.8441	1.30934	3.95729	1.23482	5.58639	-0.327219	0.451117	-0.725353	0.468235	0.999746
RETRO20_AG_LTR/LTR/Pao/LTRs	2	14	7	111	7.92205	9.16539	27.701	10.5434	13.833	0.392132	0.54287	0.722331	0.470091	0.999746
E_Q9ZPT5/ensembl10515/trans/Unknown	18	70	3	541	71.2984	45.827	11.8719	51.3873	45.0961	-0.402175	0.560329	-0.717748	0.472913	0.999746
gi|6671102:10-250%2C/DNA/Type_II_Transposons	82	390	150	2671	324.804	255.322	593.594	253.707	356.857	0.371841	0.518548	0.717083	0.473323	0.999746
60805%2C109722%2C101367..11901%2C167795%2C108371..46158%2C115954/DNA/Type_II_Transposons	2	1	0	9	7.92205	0.654671	0	0.854872	2.3579	-0.246716	0.344349	-0.716471	0.4737	0.999746
E_Q9SPN6/ensembl21053/trans/Unknown	38	30	18	198	150.519	19.6401	71.2313	18.8072	65.0494	-0.39322	0.554641	-0.708963	0.478347	0.999746
Agam_U11656_mariner/DNA/mariner/Type_II_Transposons	2	24	8	177	7.92205	15.7121	31.6583	16.8125	18.0262	0.391239	0.554716	0.705297	0.480626	0.999746
L2Fam3_1/LINE/L2Fam3/Type_I_Transposons_LINE	2	59	11	457	7.92205	38.6256	43.5302	43.4085	33.3716	0.389285	0.559675	0.695554	0.486708	0.999746
ROO_I/LTR/Pao/LTRs	0	0	3	0	0	0	11.8719	0	2.96797	0.187608	0.269743	0.695508	0.486737	0.999746
E_Q946U0/ensembl29353/trans/Unknown	9	55	3	294	35.6492	36.0069	11.8719	27.9258	27.8635	-0.389369	0.560347	-0.694871	0.487136	0.999746
Pao_Bel_Ele122/LTR/Pao/LTRs	3	27	9	215	11.8831	17.6761	35.6156	20.4219	21.3992	0.388323	0.559044	0.694619	0.487294	0.999746
60994..164577/DNA/Type_II_Transposons	0	11	2	150	0	7.20138	7.91459	14.2479	7.34096	0.323897	0.468322	0.691611	0.489181	0.999746
E_Q9N9Z1/ensembl6809/low_complexity/Unknown	5	24	13	158	19.8051	15.7121	51.4448	15.0078	25.4924	0.382161	0.558403	0.684381	0.493734	0.999746
COPIA2-LTR_AG/LTR/Copia/LTRs	11	189	16	2188	43.5712	123.733	63.3167	207.829	109.612	0.381616	0.557697	0.684271	0.493804	0.999746
Ty3_gypsy_Ele101/LTR/Gypsy/LTRs	60	264	36	1621	237.661	172.833	142.463	153.972	176.732	-0.336624	0.494103	-0.681283	0.495692	0.999746
104184/DNA/Type_II_Transposons	3578	78930	1532	355392	14172.5	51673.2	6062.57	33757.2	26416.4	-0.380749	0.559613	-0.680379	0.496265	0.999746
gi|29366671|gb|AY230487.1|/DNA/Type_II_Transposons	2	6	5	72	7.92205	3.92803	19.7865	6.83898	9.61888	0.352144	0.521777	0.674893	0.499743	0.999746
95130..22811/DNA/Type_II_Transposons	9	70	17	603	35.6492	45.827	67.274	57.2764	51.5066	0.364629	0.542378	0.67228	0.501406	0.999746
E_Q963Y9/ensembl39856/trans/Unknown	0	0	1	8	0	0	3.95729	0.759886	1.17929	0.178804	0.266321	0.671385	0.501975	0.999746
Outcast_Ele9/LINE/Outcast/Type_I_Transposons_LINE	2	3	0	18	7.92205	1.96401	0	1.70974	2.89895	-0.253563	0.379647	-0.66789	0.504204	0.999746
12725/transposon/Unknown	6	22	2	118	23.7661	14.4028	7.91459	11.2083	14.323	-0.367436	0.550358	-0.66763	0.50437	0.999746
4335/transposon/Unknown	41	0	1522	27	162.402	0	6023	2.56462	1546.99	0.180948	0.271284	0.667006	0.504768	0.999746
79391%2C144728/DNA/Type_II_Transposons	1	8	5	48	3.96102	5.23737	19.7865	4.55932	8.38604	0.33501	0.502769	0.66633	0.5052	0.999746
Pao_Bel_Ele30/LTR/Pao/LTRs	4	20	5	304	15.8441	13.0934	19.7865	28.8757	19.3999	0.371506	0.559042	0.66454	0.506345	0.999746
E_Q9Y1H7/ensembl25438/trans/Unknown	34	151	61	1073	134.675	98.8553	241.395	101.92	144.211	0.354244	0.533302	0.664246	0.506533	0.999746
RETRO18_AG_LTR/LTR/Pao/LTRs	45	231	35	1077	178.246	151.229	138.505	102.3	142.57	-0.333128	0.502002	-0.663599	0.506947	0.999746
EAA08746/Unknown/Unknown	38	185	30	815	150.519	121.114	118.719	77.4134	116.941	-0.337777	0.514652	-0.65632	0.511618	0.999746
GYPSY18-LTR_AG/LTR/Gypsy/LTRs	0	2	2	13	0	1.30934	7.91459	1.23482	2.61469	0.234085	0.357446	0.654881	0.512544	0.999746
E_Q02881/ensembl7907/trans/Unknown	6	24	13	187	23.7661	15.7121	51.4448	17.7623	27.1713	0.365252	0.559827	0.652437	0.51412	0.999746
65196..69084/DNA/Type_II_Transposons	9	12	3	102	35.6492	7.85605	11.8719	9.68855	16.2664	-0.354525	0.544065	-0.651623	0.514645	0.999746
EAL40183/Unknown/Unknown	1	4	2	81	3.96102	2.61868	7.91459	7.69385	5.54704	0.317165	0.487815	0.650176	0.515579	0.999746
Pao_Bel_Ele89/LTR/Pao/LTRs	3	12	7	114	11.8831	7.85605	27.701	10.8284	14.5671	0.355636	0.547115	0.650021	0.515678	0.999746
108266/DNA/Type_II_Transposons	3	10	0	58	11.8831	6.54671	0	5.50918	5.98474	-0.295273	0.454551	-0.649592	0.515956	0.999746
Agam_AY079062_ITmD37E2/DNA/Type_II_Transposons	17	443	8	1884	67.3374	290.019	31.6583	178.953	141.992	-0.360237	0.559915	-0.643378	0.519979	0.999746
AAB94026/Unknown/Unknown	2	0	0	4	7.92205	0	0	0.379943	2.0755	-0.179184	0.278773	-0.64276	0.52038	0.999746
HATN6_AG/DNA/hAT/Type_II_Transposons	25	99	38	894	99.0256	64.8124	150.377	84.9173	99.7831	0.341201	0.530916	0.642665	0.520442	0.999746
Ty3_gypsy_Ele60/LTR/Gypsy/LTRs	1	1	0	3	3.96102	0.654671	0	0.284957	1.22516	-0.186483	0.290822	-0.641228	0.521374	0.999746
Pao_Bel_Ele202/LTR/Pao/LTRs	0	0	1	5	0	0	3.95729	0.474929	1.10806	0.164422	0.256525	0.640959	0.521549	0.999746
Ty3_gypsy_Ele7/LTR/Gypsy/LTRs	23	46	37	493	91.1035	30.1149	146.42	46.828	78.6166	0.355961	0.55942	0.636303	0.524579	0.999746
Pao_Bel_Ele56/LTR/Pao/LTRs	3	4	4	124	11.8831	2.61868	15.8292	11.7782	10.5273	0.333471	0.525789	0.63423	0.525931	0.999746
TRANSIBN3_AG/DNA/Transib/Type_II_Transposons	0	0	1	4	0	0	3.95729	0.379943	1.08431	0.15897	0.252645	0.629225	0.529202	0.999746
GYPSY47-LTR_AG/LTR/Gypsy/LTRs	130	415	86	2505	514.933	271.688	340.327	237.939	341.222	-0.31501	0.507539	-0.620661	0.534823	0.999746
TRANSIB3_AG/DNA/Transib/Type_II_Transposons	0	0	1	3	0	0	3.95729	0.284957	1.06056	0.152887	0.248195	0.615996	0.537897	0.999746
Pao_Bel_Ele137/LTR/Pao/LTRs	13	29	5	228	51.4933	18.9855	19.7865	21.6568	27.9805	-0.343329	0.560319	-0.612738	0.54005	0.999746
Pao_Bel_Ele99/LTR/Pao/LTRs	11	108	13	1213	43.5712	70.7045	51.4448	115.218	70.2346	0.333642	0.548864	0.607878	0.543269	0.999746
4621/transposon/Unknown	23	24	11	204	91.1035	15.7121	43.5302	19.3771	42.4307	-0.337125	0.557488	-0.60472	0.545365	0.999746
GYPSY60-LTR_AG/LTR/Gypsy/LTRs	0	32	4	322	0	20.9495	15.8292	30.5854	16.841	0.30757	0.508879	0.604407	0.545573	0.999746
E_Q24697/ensembl13674/trans/Unknown	6	24	12	194	23.7661	15.7121	47.4875	18.4272	26.3482	0.338156	0.560072	0.603771	0.545996	0.999746
13857/DNA/Type_II_Transposons	130	149	75	984	514.933	97.546	296.797	93.466	250.685	-0.337753	0.559949	-0.603186	0.546385	0.999746
AGAM2/LINE/CR1/Type_I_Transposons_LINE	14	42	6	295	55.4543	27.4962	23.7438	28.0208	33.6788	-0.336184	0.558432	-0.602014	0.547165	0.999746
Agam_U47019_Pegasus-2/DNA/Pegasus/Type_II_Transposons	2	20	7	135	7.92205	13.0934	27.701	12.8231	15.3849	0.330214	0.54943	0.601011	0.547833	0.999746
CAB64937/Unknown/Unknown	0	0	1	2	0	0	3.95729	0.189972	1.03682	0.145644	0.242718	0.600055	0.54847	0.999746
Pao_Bel_Ele18/LTR/Pao/LTRs	0	0	1	2	0	0	3.95729	0.189972	1.03682	0.145644	0.242718	0.600055	0.54847	0.999746
GYPSY33-LTR_AG/LTR/Gypsy/LTRs	6	12	3	53	23.7661	7.85605	11.8719	5.03425	12.1321	-0.319761	0.535164	-0.597501	0.550173	0.999746
Pao_Bel_Ele117/LTR/Pao/LTRs	11	74	5	412	43.5712	48.4457	19.7865	39.1342	37.7344	-0.331559	0.556509	-0.595783	0.55132	0.999746
AAY66865/Unknown/Unknown	0	0	2	0	0	0	7.91459	0	1.97865	0.141592	0.237957	0.59503	0.551823	0.999746
EAA08182/Unknown/Unknown	0	0	2	0	0	0	7.91459	0	1.97865	0.141592	0.237957	0.59503	0.551823	0.999746
AAL86009/Unknown/Unknown	0	0	2	0	0	0	7.91459	0	1.97865	0.141592	0.237957	0.59503	0.551823	0.999746
EAA05271/Unknown/Unknown	0	0	2	0	0	0	7.91459	0	1.97865	0.141592	0.237957	0.59503	0.551823	0.999746
547/transposon/Unknown	0	0	2	0	0	0	7.91459	0	1.97865	0.141592	0.237957	0.59503	0.551823	0.999746
Pao_Bel_Ele114/LTR/Pao/LTRs	7	43	4	200	27.7272	28.1509	15.8292	18.9972	22.6761	-0.332864	0.560356	-0.594022	0.552497	0.999746
CR1Fam5_1/LINE/CR1Fam5/Type_I_Transposons_LINE	93	1045	63	5444	368.375	684.131	249.309	517.103	454.73	-0.30988	0.521724	-0.593954	0.552543	0.999746
Tc1_Ele7/DNA/Tc1/Type_II_Transposons	1	2	0	7	3.96102	1.30934	0	0.664901	1.48382	-0.187236	0.316026	-0.59247	0.553536	0.999746
Agam_U11655_mariner/DNA/mariner/Type_II_Transposons	14	51	20	517	55.4543	33.3882	79.1459	49.1077	54.274	0.323052	0.547273	0.590295	0.554993	0.999746
gi|6671106:<1-2793%2C/DNA/Type_II_Transposons	23	208	19	969	91.1035	136.172	75.1886	92.0413	98.6262	-0.30558	0.520969	-0.586562	0.557498	0.999746
E_Q9U5P0/ensembl3536/trans/Unknown	11	117	5	603	43.5712	76.5965	19.7865	57.2764	49.3077	-0.327386	0.558459	-0.586231	0.557721	0.999746
RETRO99_AG_LTR/LTR/Gypsy/LTRs	6	28	2	161	23.7661	18.3308	7.91459	15.2927	16.3261	-0.323323	0.553745	-0.583884	0.559298	0.999746
Agam_AB090817_R6Ag1/LINE/R6Ag1/Type_I_Transposons_LINE	48	302	31	1787	190.129	197.711	122.676	169.74	170.064	-0.289564	0.496154	-0.583619	0.559477	0.999746
Pao_Bel_Ele57/LTR/Pao/LTRs	1	3	0	10	3.96102	1.96401	0	0.949858	1.71872	-0.194349	0.333154	-0.58336	0.559651	0.999746
Pao_Bel_Ele124/LTR/Pao/LTRs	0	0	1	1	0	0	3.95729	0.0949858	1.01307	0.135545	0.234734	0.577441	0.563641	0.999746
16029%2C156106..52766/DNA/Type_II_Transposons	0	0	1	1	0	0	3.95729	0.0949858	1.01307	0.135545	0.234734	0.577441	0.563641	0.999746
piggyBac1_AG/DNA/PiggyBac/Type_II_Transposons	117	276	76	1700	463.44	180.689	300.754	161.476	276.59	-0.309039	0.535973	-0.576595	0.564213	0.999746
24978..111603/DNA/Type_II_Transposons	27	80	17	466	106.948	52.3737	67.274	44.2634	67.7147	-0.313907	0.545245	-0.575717	0.564807	0.999746
EAA15062/Unknown/Unknown	1	1	0	5	3.96102	0.654671	0	0.474929	1.27266	-0.168998	0.29489	-0.57309	0.566584	0.999746
12814..111425/DNA/Type_II_Transposons	27	116	17	692	106.948	75.9418	67.274	65.7302	78.9734	-0.299443	0.52571	-0.569598	0.56895	0.999746
Pao_Bel_Ele95/LTR/Pao/LTRs	1	12	0	38	3.96102	7.85605	0	3.60946	3.85663	-0.232436	0.409148	-0.568098	0.569969	0.999746
CR1_Ele35/LINE/CR1/Type_I_Transposons_LINE	2	12	6	80	7.92205	7.85605	23.7438	7.59886	11.7802	0.303138	0.533853	0.567831	0.57015	0.999746
Ty1_copia_Ele22/LTR/Copia/LTRs	127	289	210	2022	503.05	189.2	831.031	192.061	428.836	0.315433	0.556023	0.567302	0.570509	0.999746
BAC57921/Unknown/Unknown	52	106	36	459	205.973	69.3951	142.463	43.5985	115.357	-0.314822	0.557884	-0.564315	0.57254	0.999746
AAO67559/Unknown/Unknown	3	0	12	0	11.8831	0	47.4875	0	14.8426	0.197971	0.351346	0.563466	0.573117	0.999746
EAL39058/Unknown/Unknown	4	49	12	314	15.8441	32.0789	47.4875	29.8255	31.309	0.315307	0.559812	0.563237	0.573274	0.999746
Ty3_gypsy_Ele17/LTR/Gypsy/LTRs	0	2	2	4	0	1.30934	7.91459	0.379943	2.40097	0.184729	0.329026	0.561442	0.574496	0.999746
154843%2C28995/DNA/Type_II_Transposons	0	10	3	68	0	6.54671	11.8719	6.45904	6.21941	0.254151	0.456073	0.557259	0.57735	0.999746
E_O18558/ensembl103876/low_complexity/Unknown	3	16	7	126	11.8831	10.4747	27.701	11.9682	15.5068	0.305439	0.550114	0.555229	0.578738	0.999746
Ty3_gypsy_Ele63/LTR/Gypsy/LTRs	16	38	9	237	63.3764	24.8775	35.6156	22.5116	36.5953	-0.310399	0.55952	-0.554759	0.579059	0.999746
Tc1-1_AG/DNA/Tc1/Type_II_Transposons	264	2114	189	12197	1045.71	1383.97	747.928	1158.54	1084.04	-0.264735	0.478319	-0.553469	0.579942	0.999746
6817/transposon/Unknown	35	249	21	1487	138.636	163.013	83.1031	141.244	131.499	-0.284664	0.515873	-0.551811	0.581078	0.999746
11809/transposon/Unknown	2	7	0	40	7.92205	4.5827	0	3.79943	4.07604	-0.230964	0.418665	-0.551668	0.581176	0.999746
Ty3_gypsy_Ele67/LTR/Gypsy/LTRs	13	7	6	69	51.4933	4.5827	23.7438	6.55402	21.5934	-0.290909	0.527692	-0.551286	0.581438	0.999746
Outcast_Ele5/LINE/Outcast/Type_I_Transposons_LINE	2	0	0	9	7.92205	0	0	0.854872	2.19423	-0.154508	0.280636	-0.550562	0.581934	0.999746
Pao_Bel_Ele6/LTR/Pao/LTRs	0	4	1	56	0	2.61868	3.95729	5.31921	2.9738	0.212415	0.387332	0.548407	0.583413	0.999746
EAL39440/Unknown/Unknown	40	706	27	3420	158.441	462.198	106.847	324.851	263.084	-0.302768	0.552489	-0.548008	0.583687	0.999746
EAL40377/Unknown/Unknown	6	31	5	94	23.7661	20.2948	19.7865	8.92867	18.194	-0.303621	0.556242	-0.545843	0.585174	0.999746
JockeyFam8_1/LINE/JockeyFam8/Type_I_Transposons_LINE	132	858	107	4705	522.855	561.708	423.43	446.908	488.725	-0.250035	0.458279	-0.545596	0.585344	0.999746
GYPSY50-LTR_AG/LTR/Gypsy/LTRs	7	16	4	73	27.7272	10.4747	15.8292	6.93396	15.2413	-0.298216	0.547175	-0.54501	0.585746	0.999746
5162/transposon/Unknown	9	0	3	2	35.6492	0	11.8719	0.189972	11.9278	-0.214516	0.393684	-0.544894	0.585826	0.999746
BEL2-LTR_AG/LTR/Pao/LTRs	28	208	24	997	110.909	136.172	94.975	94.7009	109.189	-0.276935	0.50831	-0.544815	0.585881	0.999746
gi|29366672|gb|AY230488.1|/DNA/Type_II_Transposons	38	396	82	2316	150.519	259.25	324.498	219.987	238.563	0.276841	0.50841	0.544522	0.586082	0.999746
E_Q89703/ensembl7697/trans/Unknown	25	150	34	1294	99.0256	98.2007	134.548	122.912	113.671	0.273767	0.50342	0.543814	0.58657	0.999746
HAT1_AG/DNA/hAT/Type_II_Transposons	94	370	72	2010	372.336	242.228	284.925	190.921	272.603	-0.269806	0.49958	-0.540066	0.589151	0.999746
159496/DNA/Type_II_Transposons	33	154	24	850	130.714	100.819	94.975	80.7379	101.812	-0.27737	0.513956	-0.539677	0.58942	0.999746
Ty3_gypsy_Ele95/LTR/Gypsy/LTRs	0	7	1	96	0	4.5827	3.95729	9.11864	4.41466	0.226561	0.419839	0.539637	0.589447	0.999746
gi|6671106:2786-4707%2C/DNA/Type_II_Transposons	152	552	96	3925	602.075	361.378	379.9	372.819	429.043	-0.262037	0.486256	-0.538887	0.589965	0.999746
[truncated: 1,317 more rows]

## Sheet: 21nt_Ensemb_uniq_BF to SF
		Raw read number				Normalized read number
[truncated: 848 more rows]

[truncated: 11 more sheets: 24-30nt_Ensemb_uniq_BF to SF, 21nt_Ensemb_uniq_PbGFP to BF, 24-30nt_Ensemb_uniq_PbGFP to BF, TE-24-30nt PbGFP to BF, TE-21nt PbGFP to BF, TE-24-30nt BF to SF, TE-21nt BF to SF, 21nt PbGFP to BF, 24-30nt PbGFP to BF, 21nt BF to SF, 24-30nt BF to SF]
