# Supplementary material for: Endogenous siRNAs and piRNAs derived from transposable elements and genes in the malaria vector mosquito Anopheles gambiae
Source: BMC Genomics. 2015 Apr 10;16(1):278. doi: 10.1186/s12864-015-1436-1 (PMC4423592; doi:10.1186/s12864-015-1436-1)
Supplement: Additional file 10: Table S4. — The top abundant genes producing endogenous siRNAs and piRNAs in An. gambiae libraries (two collapsed replicate). [file 12864_2015_1436_MOESM10_ESM.xlsx]

## Sheet: Table S4
Additional Table S4. The top abundant genes producing endogenous siRNAs and piRNAs in An. gambaie (>1000 total read number)
gene ID	SF	BF	PbGFP
21nt
AGAP003387|protein_coding	3356	3649.5	5957
AGAP006442|protein_coding	14227.4	5573.5	7689.17
24-30nt
AGAP003387|protein_coding	999116	269490	3085949
AGAP012956|protein_coding	40147.1	10697.2	31611.4
AGAP001052|protein_coding	22859.5	5068.55	21884.9
AGAP004586|protein_coding	20802.6	5284.96	21009.3
AGAP013143|protein_coding	19075.1	4289.74	19875.2
AGAP001048|protein_coding	15436	3362.05	17357.4
AGAP001313|protein_coding	15199.7	3215.34	14642.7
AGAP001084|protein_coding	14577.4	3049.02	16386.1
AGAP001061|protein_coding	13245.3	2842.91	13700.1
AGAP011706|protein_coding	9948	2940	12010
AGAP013021|protein_coding	9680.74	2104.78	10036.1
AGAP001073|protein_coding	9328.87	2129.24	9131.91
AGAP012484|protein_coding	8167.45	1740.8	8053.02
AGAP001446|protein_coding	6567.47	1299.81	5466.54
AGAP010445|protein_coding	6493.47	1256.09	5646.56
AGAP006330|protein_coding	6453.51	3364.8	7714.84
AGAP005108|protein_coding	6132	2798	5069
AGAP012447|protein_coding	6097.5	1387.5	6288
AGAP001069|protein_coding	6035.45	1521.59	6071.07
AGAP003794|protein_coding	5742.67	1800.36	7290.91
AGAP004032|protein_coding	5636.4	1217.09	4543.09
AGAP013321|protein_coding	5332.48	1058.67	4946.15
AGAP010310|protein_coding	5088.19	1329.38	4742.95
AGAP006656|protein_coding	4927.66	1109.28	5662.17
AGAP007548|protein_coding	4824.8	1411.35	4678.33
AGAP005549|protein_coding	4796	4415	5447.17
AGAP004896|protein_coding	4387	1949	4163
AGAP004724|protein_coding	4358.7	1066.62	4646.71
AGAP008563|protein_coding	4314.22	1354.5	3686.53
AGAP011256|protein_coding	4017.93	1337.53	4268.88
AGAP009440|protein_coding	3476	2209	5990
AGAP002552|protein_coding	3288.5	1791.1	4930
AGAP011262|protein_coding	3134.32	1451.62	3673.28
AGAP005427|protein_coding	2832	1174	3584
AGAP008593|protein_coding	2591.1	1338.34	3094.42
AGAP002413|protein_coding	1988	8088	3629
AGAP003449|protein_coding	1502.17	1063.93	1853.87
AGAP003556|protein_coding	1440	2024	2093
AGAP002437|protein_coding	1285	1086	1118
AGAP006652|protein_coding	1062	1588	1110.5
